# Supplementary material for: Predicting commercially available antiviral drugs that may act on the novel coronavirus (SARS-CoV-2) through a drug-target interaction deep learning model
Source: Comput Struct Biotechnol J. 2020 Mar 30;18:784–90. doi: 10.1016/j.csbj.2020.03.025 (PMC7118541; doi:10.1016/j.csbj.2020.03.025)
Supplement: Supplementary data 1 [file mmc1.csv]

			Higher is better	Lower is better	Lower is better
MT-DTI Rank	Name	SMILES	MT-DTI affinity score	MT-DTI predicted Kd	AutoDockVina (kcal/mol)	Antiviral	Notes
66	Atazanavir	COC(=O)NC(C(=O)NC(Cc1ccccc1)C(O)CN(Cc1ccc(-c2ccccn2)cc1)NC(=O)C(NC(=O)OC)C(C)(C)C)C(C)(C)C	7.02	94.94	-7.4	Yes
70	Remdesivir	CCC(CC)COC(=O)[C@H](C)N[P@](=O)(OC[C@@H]1[C@H]([C@H]([C@](O1)(C#N)C2=CC=C3N2N=CN=C3N)O)O)OC4=CC=CC=C4	6.95	113.13	-6.4	Yes	Not FDA-approved
116	efavirenz	O=C1Nc2ccc(Cl)cc2[C@@](C#CC2CC2)(C(F)(F)F)O1	6.70	199.17	-5.4	Yes
119	Ritonavir	CC(C)c1nc(CN(C)C(=O)NC(C(=O)NC(Cc2ccccc2)CC(O)C(Cc2ccccc2)NC(=O)OCc2cncs2)C(C)C)cs1	6.69	204.05	-6.8	Yes
162	S/GSK1349572	CC1CCOC2Cn3cc(C(=O)NCc4ccc(F)cc4F)c(=O)c(O)c3C(=O)N12	6.47	336.91	-7.2	Yes	Dolutegravir
225	Atazanavir sulfate (BMS-232632-05)	COC(=O)NC(C(=O)NC(Cc1ccccc1)C(O)CN(Cc1ccc(-c2ccccn2)cc1)NC(=O)C(NC(=O)OC)C(C)(C)C)C(C)(C)C.O=S(=O)(O)O	6.31	488.10	-8.2	Yes	Salt form
270	Asunaprevir (BMS-650032)	C=CC1CC1(NC(=O)C1CC(Oc2ncc(OC)c3ccc(Cl)cc23)CN1C(=O)C(NC(=O)OC(C)(C)C)C(C)(C)C)C(=O)NS(=O)(=O)C1CC1	6.24	581.77	-6.5	Yes
283	ritonavir	CC(C)c1nc(CN(C)C(=O)N[C@H](C(=O)N[C@@H](Cc2ccccc2)C[C@H](O)[C@H](Cc2ccccc2)NC(=O)OCc2cncs2)C(C)C)cs1	6.22	609.02	-6.7	Yes
356	Simeprevir	COc1ccc2c(O[C@H]3CC4C(=O)N(C)CCCC/C=C\[C@H]5C[C@@]5(C(=O)NS(=O)(=O)C5CC5)NC(=O)[C@@H]4C3)cc(-c3nc(C(C)C)cs3)nc2c1C	6.08	826.24	-7.4	Yes
402	Nelfinavir Mesylate	CS(=O)(=O)O.Cc1c(O)cccc1C(=O)NC(CSc1ccccc1)C(O)CN1CC2CCCCC2CC1C(=O)NC(C)(C)C	6.00	998.59	-3.3	Yes	Salt form
424	Etravirine (TMC125)	Cc1cc(C#N)cc(C)c1Oc1nc(Nc2ccc(C#N)cc2)nc(N)c1Br	5.97	1063.43	-6.6	Yes
426	Efavirenz	O=C1Nc2ccc(Cl)cc2C(C#CC2CC2)(C(F)(F)F)O1	5.97	1069.86	-6.5	Yes
480	Darunavir	CC(C)CN(C[C@@H](O)[C@H](Cc1ccccc1)/N=C(\O)O[C@H]1CO[C@H]2OCC[C@@H]12)S(=O)(=O)c1ccc(N)cc1	5.92	1190.06	-6.2	Yes
500	Boceprevir	CC(C)(C)NC(=O)NC(C(=O)N1CC2C(C1C(=O)NC(CC1CCC1)C(=O)C(N)=O)C2(C)C)C(C)(C)C	5.90	1248.78	-6.4	Yes
502	Daclatasvir (BMS-790052)	COC(=O)NC(C(=O)N1CCCC1c1ncc(-c2ccc(-c3ccc(-c4cnc(C5CCCN5C(=O)C(NC(=O)OC)C(C)C)[nH]4)cc3)cc2)[nH]1)C(C)C	5.90	1251.94	-7.5	Yes
549	lopinavir	Cc1cccc(C)c1OCC(=O)N[C@@H](Cc1ccccc1)[C@@H](O)C[C@H](Cc1ccccc1)NC(=O)[C@H](C(C)C)N1CCCNC1=O	5.85	1412.41	-7.3	Yes	isomeric SMILES
552	nelfinavir	Cc1c(O)cccc1C(=O)N[C@@H](CSc1ccccc1)[C@H](O)CN1C[C@H]2CCCC[C@H]2C[C@H]1C(=O)NC(C)(C)C	5.84	1432.83	-8.6	Yes	isomeric SMILES
561	Peramivir	CCC(CC)C(NC(C)=O)C1C(N=C(N)N)CC(C(=O)O)C1O	5.83	1470.43	-5.4	Yes
598	danoprevir	CC(C)(C)OC(=O)N[C@H]1CCCCC/C=C\[C@@H]2C[C@@]2(CNS(=O)(=O)C2CC2)NC(=O)[C@@H]2C[C@@H](OC(=O)N3Cc4cccc(F)c4C3)CN2C1=O	5.80	1582.56	-6.7	Yes
720	Peramivir Trihydrate	CCC(CC)C(NC(C)=O)C1C(N=C(N)N)CC(C(=O)O)C1O.O.O.O	5.71	1945.60	-5	Yes
726	entecavir	C=C1[C@@H](n2cnc3c(=O)nc(N)[nH]c32)C[C@H](O)[C@H]1CO	5.71	1966.71	-6.2	Yes
763	Saquinavir mesylate	CC(C)(C)NC(=O)C1CC2CCCCC2CN1CC(O)C(Cc1ccccc1)NC(=O)C(CC(N)=O)NC(=O)c1ccc2ccccc2n1.CS(=O)(=O)O	5.68	2111.52	-8.3	Yes	Salt form
770	Abacavir	Nc1nc(NC2CC2)c2ncn(C3C=CC(CO)C3)c2n1	5.67	2139.16	-5.7	Yes
805	Ganciclovir	Nc1nc(=O)c2ncn(COC(CO)CO)c2[nH]1	5.65	2262.02	-5.6	Yes
905	Raltegravir (MK-0518)	Cc1nnc(C(=O)NC(C)(C)c2nc(C(=O)NCc3ccc(F)cc3)c(O)c(=O)n2C)o1	5.57	2672.67	-7.2	Yes
906	raltegravir	Cc1nnc(C(=O)NC(C)(C)c2nc(C(=O)NCc3ccc(F)cc3)c(O)c(=O)n2C)o1	5.57	2672.67	-6.9	Yes
938	MK-5172	C=C[C@H]1C[C@]1(NC(=O)[C@@H]1C[C@@H]2CN1C(=O)[C@H](C(C)(C)C)NC(=O)O[C@@H]1C[C@H]1CCCCCc1nc3ccc(OC)cc3nc1O2)C(=O)NS(=O)(=O)C1CC1	5.55	2835.87	-8.4	Yes	Grazoprevir
942	Tenofovir Disoproxil Fumarate	CC(C)OC(=O)OCOP(=O)(COC(C)Cn1cnc2c(N)ncnc21)OCOC(=O)OC(C)C.O=C(O)C=CC(=O)O	5.54	2854.28	-5.5	Yes	Salt form
967	saquinavir	CC(C)(C)NC(=O)[C@@H]1C[C@@H]2CCCC[C@H]2CN1C[C@@H](O)[C@H](Cc1ccccc1)NC(=O)[C@H](CC(N)=O)NC(=O)c1ccc2ccccc2n1	5.53	2948.61	-8.8	Yes
1077	Oseltamivir phosphate	CCOC(=O)C1=CC(OC(CC)CC)C(NC(C)=O)C(N)C1.O=P(O)(O)O	5.47	3401.23	-5.1	Yes
1143	Nelfinavir	Cc1c(O)cccc1C(=O)NC(CSc1ccccc1)C(O)CN1CC2CCCCC2CC1C(=O)NC(C)(C)C	5.43	3697.50	-7.8	Yes	canonical SMILES
1156	VX-222 (VCH-222, Lomibuvir)	CC1CCC(C(=O)N(c2cc(C#CC(C)(C)C)sc2C(=O)O)C2CCC(O)CC2)CC1	5.43	3752.21	-6.2	Yes
1223	ganciclovir	Nc1nc2c(ncn2COC(CO)CO)c(=O)[nH]1	5.39	4066.20	-5.6	Yes
1226	Lopinavir	Cc1cccc(C)c1OCC(=O)NC(Cc1ccccc1)C(O)CC(Cc1ccccc1)NC(=O)C(C(C)C)N1CCCNC1=O	5.39	4087.56	-7.2	Yes	canonical SMILES
1314	Elvitegravir (GS-9137)	COc1cc2c(cc1Cc1cccc(Cl)c1F)c(=O)c(C(=O)O)cn2C(CO)C(C)C	5.34	4556.03	-6.3	Yes
1385	elvitegravir	COc1cc2c(cc1Cc1cccc(Cl)c1F)c(=O)c(C(=O)O)cn2[C@H](CO)C(C)C	5.30	4986.67	-6.6	Yes
1459	Acyclovir	Nc1nc(=O)c2ncn(COCCO)c2[nH]1	5.26	5557.26	-4.9	Yes
1622	Rilpivirine	Cc1cc(C=CC#N)cc(C)c1Nc1ccnc(Nc2ccc(C#N)cc2)n1	5.17	6718.96	-6.4	Yes
1673	Penciclovir	Nc1nc(=O)c2ncn(CCC(CO)CO)c2[nH]1	5.15	7057.88	-5.6	Yes
1678	Abacavir sulfate	Nc1nc(NC2CC2)c2ncn(C3C=CC(CO)C3)c2n1.O=S(=O)(O)O	5.15	7111.46	-5.6	Yes	Salt form
1688	Zanamivir	CC(=O)NC1C(N=C(N)N)C=C(C(=O)O)OC1C(O)C(O)CO	5.15	7154.17	-5.7	Yes
1741	Amprenavir (agenerase)	CC(C)CN(CC(O)C(Cc1ccccc1)NC(=O)OC1CCOC1)S(=O)(=O)c1ccc(N)cc1	5.11	7689.89	-5.8	Yes
1827	tenofovir	C[C@H](Cn1cnc2c(N)ncnc21)OCP(=O)(O)O	5.07	8505.37	-5.3	Yes
1880	Telaprevir (VX-950)	CCCC(NC(=O)C1C2CCCC2CN1C(=O)C(NC(=O)C(NC(=O)c1cnccn1)C1CCCCC1)C(C)(C)C)C(=O)C(=O)NC1CC1	5.05	8990.59	-6.8	Yes
1920	Nevirapine	Cc1ccnc2c1NC(=O)c1cccnc1N2C1CC1	5.03	9367.10	-5.8	Yes
1921	nevirapine	Cc1ccnc2c1NC(=O)c1cccnc1N2C1CC1	5.03	9367.10	-5.9	Yes
2046	Entecavir Hydrate	C=C1C(CO)C(O)CC1n1cnc2c(=O)nc(N)[nH]c21.O	4.97	10826.49	-6	Yes	Salt form
2252	indinavir	CC(C)(C)NC(=O)[C@@H]1CN(Cc2cccnc2)CCN1C[C@@H](O)C[C@@H](Cc1ccccc1)C(=O)N[C@H]1c2ccccc2C[C@H]1O	4.87	13471.01	-7.6	Yes
2254	Famciclovir	CC(=O)OCC(CCn1cnc2cnc(N)nc21)COC(C)=O	4.87	13503.07	-5.4	Yes
2285	Valganciclovir HCl	CC(C)C(N)C(=O)OCC(CO)OCn1cnc2c(=O)nc(N)[nH]c21.Cl	4.86	13881.06	-5.8	Yes	Salt form
2502	Adefovir Dipivoxil	CC(C)(C)C(=O)OCOP(=O)(COCCn1cnc2c(N)ncnc21)OCOC(=O)C(C)(C)C	4.75	17956.67	-6.3	Yes	Salt form
2635	Oseltamivir	CCOC(=O)C1=CC(OC(CC)CC)C(NC(C)=O)C(N)C1	4.67	21153.99	-5.2	Yes
2664	Cidofovir	Nc1ccn(CC(CO)OCP(=O)(O)O)c(=O)n1	4.66	22058.01	-5.3	Yes
2666	Tenofovir	CC(Cn1cnc2c(N)ncnc21)OCP(=O)(O)O	4.65	22133.73	-5.5	Yes
2825	valaciclovir	CC(C)[C@H](N)C(=O)OCCOCn1cnc2c(=O)[nH]c(N)nc21	4.54	28678.83	-5.4	Yes
2909	Valaciclovir HCl	CC(C)C(N)C(=O)OCCOCn1cnc2c(=O)nc(N)[nH]c21.Cl	4.48	32968.91	-5	Yes	Salt form
3035	Ribavirin	NC(=O)c1ncn(C2OC(CO)C(O)C2O)n1	4.34	45333.76	-6.2	Yes
3036	ribavirin	NC(=O)c1ncn(C2OC(CO)C(O)C2O)n1	4.34	45333.76	-5.9	Yes
3162	penciclovir	Nc1nc(O)c2ncn(CCC(CO)CO)c2n1	4.18	65319.88	-5.9	Yes
3163	acyclovir	Nc1nc2c(ncn2COCCO)c(=O)[nH]1	4.18	65931.76	-5.6	Yes
3236	Oseltamivir acid	CCC(CC)OC1C=C(C(=O)O)CC(N)C1NC(C)=O	4.03	93685.20	-5.2	Yes
1	Rapamycin (Sirolimus)	CO[C@H]1C[C@@H]2CC[C@@H](C)[C@@](O)(O2)C(=O)C(=O)N2CCCC[C@H]2C(=O)O[C@H]([C@H](C)C[C@@H]2CC[C@@H](O)[C@H](OC)C2)CC(=O)[C@H](C)/C=C(\C)[C@@H](O)[C@@H](OC)C(=O)[C@H](C)C[C@H](C)/C=C/C=C/C=C/1C	8.83	1.46	-7.5
2	sirolimus	CO[C@H]1C[C@@H]2CC[C@@H](C)[C@@](O)(O2)C(=O)C(=O)N2CCCC[C@H]2C(=O)O[C@H]([C@H](C)C[C@@H]2CC[C@@H](O)[C@H](OC)C2)CC(=O)[C@H](C)/C=C(\C)[C@@H](O)[C@@H](OC)C(=O)[C@H](C)C[C@H](C)/C=C\C=C\C=C\1C	8.83	1.46	-6.9
3	Tiotropium Bromide	C[N+]1(C)[C@H]2C[C@H](OC(=O)C(O)(c3cccs3)c3cccs3)C[C@@H]1[C@H]1O[C@@H]21.[Br-]	8.24	5.80	-5.9
4	everolimus	CO[C@H]1C[C@@H]2CC[C@@H](C)[C@@](O)(O2)C(=O)C(=O)N2CCCC[C@H]2C(=O)O[C@H]([C@H](C)C[C@@H]2CC[C@@H](OCCO)[C@H](OC)C2)CC(=O)[C@H](C)/C=C(\C)[C@@H](O)[C@@H](OC)C(=O)[C@H](C)C[C@H](C)/C=C/C=C/C=C/1C	8.01	9.67	-7.5
5	Tacrolimus (FK506)	C=CC[C@@H]1/C=C(\C)C[C@H](C)C[C@H](OC)[C@H]2O[C@@](O)(C(=O)C(=O)N3CCCC[C@H]3C(=O)O[C@H](/C(C)=C/[C@@H]3CC[C@@H](O)[C@H](OC)C3)[C@H](C)[C@@H](O)CC1=O)[C@H](C)C[C@@H]2OC	8.00	9.94	-6.5
6	Etomidate	CCOC(=O)c1cncn1C(C)c1ccccc1	7.93	11.67	-5.6
7	Daptomycin	CCCCCCCCCC(=O)NC(Cc1c[nH]c2ccccc12)C(=O)NC(CC(N)=O)C(=O)NC(CC(=O)O)C(=O)NC1C(=O)NCC(=O)NC(CCCN)C(=O)NC(CC(=O)O)C(=O)NC(C)C(=O)NC(CC(=O)O)C(=O)NCC(=O)NC(CO)C(=O)NC(C(C)CC(=O)O)C(=O)NC(CC(=O)c2ccccc2N)C(=O)OC1C	7.92	12.06	-6.8
8	zolmitriptan	CN(C)CCc1c[nH]c2ccc(C[C@H]3COC(=O)N3)cc12	7.87	13.46	-5.6
9	LY2835219	CCN1CCN(Cc2ccc(Nc3ncc(F)c(-c4cc(F)c5nc(C)n(C(C)C)c5c4)n3)nc2)CC1.CS(=O)(=O)O	7.81	15.62	-7.4
10	batimastat	CNC(=O)[C@H](Cc1ccccc1)NC(=O)[C@H](CC(C)C)[C@H](CSc1cccs1)C(=O)NO	7.75	17.90	-5.9
11	Batimastat (BB-94)	CNC(=O)[C@H](Cc1ccccc1)NC(=O)[C@H](CC(C)C)[C@H](CSc1cccs1)C(=O)NO	7.75	17.90	-7.1
12	Bacitracin	CCC(C)C(N)C1=NC(C(=O)NC(CC(C)C)C(=O)NC(CCC(=O)O)C(=O)NC(C(=O)NC2CCCCNC(=O)C(CC(N)=O)NC(=O)C(CC(=O)O)NC(=O)C(Cc3cnc[nH]3)NC(=O)C(Cc3ccccc3)NC(=O)C(C(C)CC)NC(=O)C(CCCN)NC2=O)C(C)C)CS1	7.69	20.25	-6.9
13	ivermectin	CC[C@H](C)[C@H]1O[C@]2(CC[C@@H]1C)C[C@@H]1C[C@@H](CC=C(C)[C@@H](O[C@H]3C[C@H](OC)[C@@H](O[C@H]4C[C@H](OC)[C@@H](O)[C@H](C)O4)[C@H](C)O3)[C@@H](C)C=CC=C3CO[C@@H]4[C@H](O)C(C)=C[C@@H](C(=O)O1)[C@]34O)O2	7.69	20.44	-7.5
14	Methscopolamine	C[N+]1(C)[C@H]2C[C@H](OC(=O)C(CO)c3ccccc3)C[C@@H]1[C@H]1O[C@@H]21.[Br-]	7.64	23.06	-5.9
15	thiostrepton	C=C(NC(=O)C(=C)NC(=O)c1csc(C2=N[C@H]3c4csc(n4)[C@H]4NC(=O)c5csc(n5)[C@H]([C@@](C)(O)[C@@H](C)O)NC(=O)[C@H]5CSC(=N5)C(=CC)NC(=O)[C@H]([C@@H](C)O)NC(=O)c5csc(n5)[C@]3(CC2)NC(=O)[C@H](C)NC(=O)C(=C)NC(=O)[C@H](C)NC(=O)[C@H](C(C)CC)N[C@@H]2C=Cc3c([C@H](C)O)cc(nc3[C@H]2O)C(=O)O[C@@H]4C)n1)C(N)=O	7.61	24.75	-8.3
16	somatostatin	C[C@H](N)C(=O)NCC(=O)N[C@H]1CSSC[C@@H](C(=O)O)NC(=O)[C@H](CO)NC(=O)[C@H]([C@@H](C)O)NC(=O)[C@H](Cc2ccccc2)NC(=O)[C@H]([C@@H](C)O)NC(=O)[C@H](CCCCN)NC(=O)[C@H](Cc2c[nH]c3ccccc23)NC(=O)[C@H](Cc2ccccc2)NC(=O)[C@H](Cc2ccccc2)NC(=O)[C@H](CC(N)=O)NC(=O)[C@H](CCCCN)NC1=O	7.57	27.13	-6.5
17	Radotinib(IY-5511)	Cc1cn(-c2cc(/N=C(\O)c3ccc(C)c(Nc4nccc(-c5cnccn5)n4)c3)cc(C(F)(F)F)c2)cn1	7.56	27.26	-7.9
18	foxy-5	CSCC[C@H](NC=O)C(=O)N[C@@H](CC(=O)O)C(=O)NCC(=O)N[C@@H](CS)C(=O)N[C@@H](CCC(=O)O)C(=O)N[C@@H](CC(C)C)C(=O)O	7.50	31.39	-5.5
19	scopolamine	CN1C2CC(OC(=O)C(CO)c3ccccc3)CC1C1OC12	7.46	34.29	-6.4
20	Acetylcholine Chloride	CC(=O)OCC[N+](C)(C)C.[Cl-]	7.44	36.21	-3.5
21	Atropine	CN1C2CCC1CC(OC(=O)C(CO)c1ccccc1)C2.CN1C2CCC1CC(OC(=O)C(CO)c1ccccc1)C2.O.O=S(=O)(O)O	7.43	37.44	-6.2
22	cyclosporin-a	C/C=C/C[C@@H](C)[C@@H](O)C1C(=O)NC(CC)C(=O)N(C)CC(=O)N(C)C(CC(C)C)C(=O)NC(C(C)C)C(=O)N(C)C(CC(C)C)C(=O)NC(C)C(=O)N[C@H](C)C(=O)N(C)C(CC(C)C)C(=O)N(C)C(CC(C)C)C(=O)N(C)C(C(C)C)C(=O)N1C	7.40	39.41	-6.7
23	Cyclosporin A	CC=CCC(C)C(O)C1C(=O)NC(CC)C(=O)N(C)CC(=O)N(C)C(CC(C)C)C(=O)NC(C(C)C)C(=O)N(C)C(CC(C)C)C(=O)NC(C)C(=O)NC(C)C(=O)N(C)C(CC(C)C)C(=O)N(C)C(CC(C)C)C(=O)N(C)C(C(C)C)C(=O)N1C	7.40	39.74	-6.3
24	Cyclosporine	CC=CCC(C)C(O)C1C(=O)NC(CC)C(=O)N(C)CC(=O)N(C)C(CC(C)C)C(=O)NC(C(C)C)C(=O)N(C)C(CC(C)C)C(=O)NC(C)C(=O)NC(C)C(=O)N(C)C(CC(C)C)C(=O)N(C)C(CC(C)C)C(=O)N(C)C(C(C)C)C(=O)N1C	7.40	39.74	-5.5
25	Sildenafil Citrate	CCCc1nn(C)c2c(=O)nc(-c3cc(S(=O)(=O)N4CCN(C)CC4)ccc3OCC)[nH]c12.O=C(O)CC(O)(CC(=O)O)C(=O)O	7.38	41.31	-6.7
26	selinidin	C/C=C(/C)C(=O)O[C@@H]1Cc2c(ccc3ccc(=O)oc23)OC1(C)C	7.38	41.65	-5.7
27	mupirocin	C/C(=C\C(=O)OCCCCCCCCC(=O)O)C[C@@H]1OC[C@H](C[C@@H]2O[C@H]2[C@@H](C)[C@H](C)O)[C@@H](O)[C@H]1O	7.37	42.37	-5.4
28	prostaglandin	CCCCC[C@H](O)/C=C/[C@@H]1C(=O)C[C@H](O)[C@H]1C/C=C\CCCC(=O)O	7.36	44.15	-5.7
29	Tigecycline	CN(C)c1cc(NC(=O)CNC(C)(C)C)c(O)c2c1CC1CC3C(N(C)C)C(=O)C(C(N)=O)=C(O)C3(O)C(=O)C1=C2O	7.29	50.71	-7.3
30	trichostatin-a	CC(/C=C/C(=O)NO)=C\[C@@H](C)C(=O)c1ccc(N(C)C)cc1	7.29	50.87	-6.1
31	demecarium	CN(CCCCCCCCCCN(C)C(=O)Oc1cccc([N+](C)(C)C)c1)C(=O)Oc1cccc([N+](C)(C)C)c1	7.29	51.73	-5.7
32	eprosartan	CCCCc1ncc(/C=C(\Cc2cccs2)C(=O)O)n1Cc1ccc(C(=O)O)cc1	7.28	51.89	-5.3
33	lisuride	CCN(CC)C(=O)N[C@@H]1C=C2c3cccc4[nH]cc(c34)C[C@H]2N(C)C1	7.28	52.59	-6.1
34	rifabutin	CO[C@H]1/C=C/O[C@@]2(C)Oc3c(C)c(O)c4c(O)c(c5c(c4c3C2=O)=NC2(CCN(CC(C)C)CC2)N=5)NC(=O)/C(C)=C/C=C/[C@H](C)[C@H](O)[C@@H](C)[C@@H](O)[C@@H](C)[C@H](OC(C)=O)[C@@H]1C	7.27	53.49	-8
35	torin-2	Nc1ccc(-c2ccc3ncc4ccc(=O)n(-c5cccc(C(F)(F)F)c5)c4c3c2)cn1	7.26	54.60	-7
36	Rupatadine Fumarate	Cc1cncc(CN2CCC(=C3c4ccc(Cl)cc4CCc4cccnc43)CC2)c1.O=C(O)C=CC(=O)O	7.25	56.80	-7.3
37	Octreotide acetate	CC(=O)O.CC(O)C(CO)NC(=O)C1CSSCC(NC(=O)C(N)Cc2ccccc2)C(=O)NC(Cc2ccccc2)C(=O)NC(Cc2c[nH]c3ccccc23)C(=O)NC(CCCCN)C(=O)NC(C(C)O)C(=O)N1	7.23	58.33	-3
38	Leuprolide Acetate	CC(=O)O.CCNC(=O)C1CCCN1C(=O)C(CCCN=C(N)N)NC(=O)C(CC(C)C)NC(=O)C(CC(C)C)NC(=O)C(Cc1ccc(O)cc1)NC(=O)C(CO)NC(=O)C(Cc1c[nH]c2ccccc12)NC(=O)C(Cc1cnc[nH]1)NC(=O)C1CCC(=O)N1	7.22	60.73	-2.7
39	oligomycin-a	CC[C@@H]1/C=C/C=C/C[C@H](C)[C@@H](O)[C@](C)(O)C(=O)[C@H](C)[C@@H](O)[C@H](C)C(=O)[C@H](C)[C@@H](O)[C@H](C)/C=C/C(=O)O[C@H]2[C@@H](C)[C@@H](CC1)O[C@@]1(CC[C@@H](C)[C@@H](C[C@H](C)O)O1)[C@@H]2C	7.20	62.42	-7.6
40	Rifabutin	CO[C@H]1/C=C/O[C@@]2(C)Oc3c(C)c(O)c4c(c3C2=O)C2=NC3(CCN(CC(C)C)CC3)NC2=C(NC(=O)/C(C)=C\C=C\[C@H](C)[C@H](O)[C@@H](C)[C@@H](O)[C@@H](C)[C@H](OC(C)=O)[C@@H]1C)C4=O	7.20	63.75	-7.4
41	Pimecrolimus	CC[C@@H]1/C=C(\C)C[C@H](C)C[C@H](OC)[C@H]2O[C@@](O)(C(=O)C(=O)N3CCCC[C@H]3C(=O)O[C@H](/C(C)=C/[C@@H]3CC[C@H](Cl)[C@H](OC)C3)[C@H](C)[C@@H](O)CC1=O)[C@H](C)C[C@@H]2OC	7.19	65.02	-6.6
42	Otilonium Bromide	CCCCCCCCOc1ccccc1C(=O)Nc1ccc(C(=O)OCC[N+](C)(CC)CC)cc1.[Br-]	7.18	65.35	-5.5
43	LY2228820	CC(C)(C)Cn1c(N)nc2ccc(-c3[nH]c(C(C)(C)C)nc3-c3ccc(F)cc3)nc21.CS(=O)(=O)O.CS(=O)(=O)O	7.16	68.58	-7.4
44	Saracatinib (AZD0530)	CN1CCN(CCOc2cc(OC3CCOCC3)c3c(Nc4c(Cl)ccc5c4OCO5)ncnc3c2)CC1	7.16	69.29	-6.9
45	saracatinib	CN1CCN(CCOc2cc(OC3CCOCC3)c3c(Nc4c(Cl)ccc5c4OCO5)ncnc3c2)CC1	7.16	69.29	-7.2
46	dinoprostone	CCCCC[C@H](O)/C=C/[C@H]1[C@H](O)CC(=O)[C@@H]1C/C=C\CCCC(=O)O	7.16	69.76	-5.8
47	Bosutinib (SKI-606)	COc1cc(Nc2c(C#N)cnc3cc(OCCCN4CCN(C)CC4)c(OC)cc23)c(Cl)cc1Cl	7.13	74.50	-6.1
48	bosutinib	COc1cc(Nc2c(C#N)cnc3cc(OCCCN4CCN(C)CC4)c(OC)cc23)c(Cl)cc1Cl	7.13	74.50	-6.2
49	Ivermectin	CC[C@H](C)[C@H]1O[C@]2(CC[C@@H]1C)C[C@@H]1C[C@@H](C/C=C(\C)[C@@H](O[C@H]3C[C@H](OC)[C@@H](O[C@H]4C[C@H](OC)[C@@H](O)[C@H](C)O4)[C@H](C)O3)[C@@H](C)/C=C/C=C3\CO[C@@H]4[C@H](O)C(C)=C[C@@H](C(=O)O1)[C@]34O)O2	7.12	75.25	-8.4
50	LDN-193189	c1ccc2c(-c3cnn4cc(-c5ccc(N6CCNCC6)cc5)cnc34)ccnc2c1	7.11	77.03	-7.7
51	staurosporine	CN[C@@H]1C[C@H]2O[C@@](C)([C@@H]1OC)n1c3ccccc3c3c4c(c5c6ccccc6n2c5c31)C(=O)NC4	7.10	79.46	-7.4
52	5-nonyloxytryptamine	CCCCCCCCCOc1ccc2[nH]cc(CCN)c2c1	7.08	82.87	-5.6
53	temsirolimus	COC1CC2CCC(C)C(O)(O2)C(=O)C(=O)N2CCCCC2C(=O)OC(C(C)CC2CCC(OC(=O)C(C)(CO)CO)C(OC)C2)CC(=O)C(C)/C=C(\C)C(O)C(OC)C(=O)C(C)CC(C)/C=C/C=C/C=C/1C	7.08	84.01	-7.7
54	naltrindole	Oc1ccc2c3c1OC1c4[nH]c5ccccc5c4CC4(O)C(C2)N(CC2CC2)CCC314	7.07	85.23	-7.7
55	Apixaban	COc1ccc(-n2nc(C(N)=O)c3c2C(=O)N(c2ccc(N4CCCCC4=O)cc2)CC3)cc1	7.07	85.70	-7.1
56	Difloxacin HCl	CN1CCN(c2cc3c(cc2F)c(=O)c(C(=O)O)cn3-c2ccc(F)cc2)CC1	7.06	86.44	-6.8
57	dacinostat	O=C(/C=C/c1ccc(CN(CCO)CCc2c[nH]c3ccccc23)cc1)NO	7.06	87.96	-5.7
58	MLN2238	CC(C)CC(NC(=O)CNC(=O)c1cc(Cl)ccc1Cl)B(O)O	7.05	88.85	-5.9
59	avermectin	CC[C@H](C)[C@H]1O[C@]2(C=C[C@@H]1C)C[C@@H]1C[C@@H](CC=C(C)C(O[C@H]3C[C@H](OC)C(O[C@H]4C[C@H](OC)[C@@H](O)[C@H](C)O4)[C@H](C)O3)[C@@H](C)C=CC=C3CO[C@H]4[C@H](O)C(C)=C[C@H](C(=O)O1)[C@]34O)O2	7.04	90.41	-7.8
60	givinostat	CCN(CC)Cc1ccc2cc(COC(=O)Nc3ccc(C(=O)NO)cc3)ccc2c1	7.04	91.36	-6.8
61	tosufloxacin	NC1CCN(c2nc3c(cc2F)c(=O)c(C(=O)O)cn3-c2ccc(F)cc2F)C1	7.04	92.25	-6.5
62	oxamflatin	O=C(/C=C/C#Cc1cccc(NS(=O)(=O)c2ccccc2)c1)NO	7.03	92.69	-6.8
63	Erythromycin Ethylsuccinate	CCOC(=O)CCC(=O)OC1C(OC2C(C)C(OC3CC(C)(OC)C(O)C(C)O3)C(C)C(=O)OC(CC)C(C)(O)C(O)C(C)C(=O)C(C)CC2(C)O)OC(C)CC1N(C)C	7.03	94.21	-6.2
64	erythromycin	CCOC(=O)CCC(=O)OC1C(OC2C(C)C(OC3CC(C)(OC)C(O)C(C)O3)C(C)C(=O)OC(CC)C(C)(O)C(O)C(C)C(=O)C(C)CC2(C)O)OC(C)CC1N(C)C	7.03	94.21	-5.9
65	10-hydroxycamptothecin	CC[C@@]1(O)C(=O)OCc2c1cc1n(c2=O)Cc2cc3cc(O)ccc3nc2-1	7.03	94.34	-7.5
67	deforolimus	CO[C@H]1C[C@@H]2CC[C@@H](C)[C@@](O)(O2)C(=O)C(=O)N2CCCC[C@H]2C(=O)O[C@H]([C@H](C)C[C@@H]2CC[C@@H](OP(C)(C)=O)[C@H](OC)C2)CC(=O)[C@H](C)/C=C(\C)[C@@H](O)[C@@H](OC)C(=O)[C@H](C)C[C@H](C)/C=C/C=C\C=C\1C	7.02	95.77	-7.8
68	BIIB-021	COc1c(C)cnc(Cn2cnc3c(Cl)nc(N)nc32)c1C	7.02	95.90	-5.7
69	Apatinib	CS(=O)(=O)O.N#CC1(c2ccc(NC(=O)c3cccnc3NCc3ccncc3)cc2)CCCC1	7.02	96.32	-3.1
71	quiflapon	CC(C)(C)Sc1c(CC(C)(C)C(=O)O)n(Cc2ccc(Cl)cc2)c2ccc(OCc3ccc4ccccc4n3)cc12	6.95	113.14	-7.5
72	IKK-16	O=C(c1ccc(Nc2nccc(-c3cc4ccccc4s3)n2)cc1)N1CCC(N2CCCC2)CC1	6.93	118.00	-7.6
73	Ziprasidone hydrochloride monohydrate	Cl.O.O=C1Cc2cc(CCN3CCN(c4nsc5ccccc45)CC3)c(Cl)cc2N1	6.93	118.70	-0.9
74	cytochalasin-b	C=C1[C@@H](C)[C@H]2[C@H](Cc3ccccc3)NC(=O)[C@]23OC(=O)/C=C/[C@H](O)CCC[C@@H](C)C/C=C/[C@H]3[C@@H]1O	6.92	121.56	-7.9
75	biotin	O=C(O)CCCC[C@@H]1SC[C@H]2NC(=O)N[C@@H]21	6.91	123.13	-5.1
76	Olaparib (AZD2281, Ku-0059436)	O=C(c1cc(Cc2n[nH]c(=O)c3ccccc23)ccc1F)N1CCN(C(=O)C2CC2)CC1	6.91	123.77	-7.5
77	olaparib	O=C(c1cc(Cc2n[nH]c(=O)c3ccccc23)ccc1F)N1CCN(C(=O)C2CC2)CC1	6.91	123.77	-7.3
78	Tylosin tartrate	CCC1OC(=O)CC(O)C(C)C(OC2OC(C)C(OC3CC(C)(O)C(O)C(C)O3)C(N(C)C)C2O)C(CC=O)CC(C)C(=O)C=CC(C)=CC1COC1OC(C)C(O)C(OC)C1OC.O=C(O)C(O)C(O)C(=O)O	6.90	126.64	-6.6
79	pitavastatin	O=C(C[C@H](O)C[C@H](O)/C=C/c1c(C2CC2)nc2ccccc2c1-c1ccc(F)cc1)O[Ca]OC(=O)C[C@H](O)C[C@H](O)/C=C/c1c(C2CC2)nc2ccccc2c1-c1ccc(F)cc1	6.89	127.56	-4.7
80	glycopyrrolate	C[N+]1(C)CCC(OC(=O)C(O)(c2ccccc2)C2CCCC2)C1	6.89	129.98	-6.2
81	Lonafarnib	NC(=O)N1CCC(CC(=O)N2CCC(C3c4ncc(Br)cc4CCc4cc(Cl)cc(Br)c43)CC2)CC1	6.88	131.87	-7.5
82	chicago-sky-blue-6b	COc1cc(-c2ccc(/N=N/c3ccc4c(S(=O)(=O)O)cc(S(=O)(=O)O)c(N)c4c3O)c(OC)c2)ccc1/N=N/c1ccc2c(S(=O)(=O)O)cc(S(=O)(=O)O)c(N)c2c1O	6.86	139.10	-8.4
83	vicriviroc	COC[C@@H](c1ccc(C(F)(F)F)cc1)N1CCN(C2(C)CCN(C(=O)c3c(C)ncnc3C)CC2)C[C@@H]1C	6.86	139.32	-6.8
84	Birinapant (TL32711)	CCC(NC(=O)C(C)NC)C(=O)N1CC(O)CC1Cc1c(-c2[nH]c3cc(F)ccc3c2CC2CC(O)CN2C(=O)C(CC)NC(=O)C(C)NC)[nH]c2cc(F)ccc12	6.85	139.90	-8.1
85	orlistat	CCCCCCCCCCC[C@@H](C[C@@H]1OC(=O)[C@H]1CCCCCC)OC(=O)[C@H](CC(C)C)NC=O	6.85	141.45	-5.1
86	Posaconazole	CCC(C(C)O)n1ncn(-c2ccc(N3CCN(c4ccc(OCC5COC(Cn6cncn6)(c6ccc(F)cc6F)C5)cc4)CC3)cc2)c1=O	6.85	142.24	-7.6
87	tigecycline	CN(C)c1cc(NC(=O)CNC(C)(C)C)c(O)c2c1C[C@H]1C[C@H]3[C@H](N(C)C)C(=O)C(C(N)=O)C(=O)[C@@]3(O)C(=O)C1C2=O	6.84	145.23	-7.5
88	Rifapentine	CO[C@H]1/C=C/O[C@@]2(C)Oc3c(C)c(O)c4c(O)c(c(/C=N/N5CCN(C6CCCC6)CC5)c(O)c4c3C2=O)NC(=O)/C(C)=C\C=C\[C@H](C)[C@H](O)[C@@H](C)[C@@H](O)[C@@H](C)[C@H](OC(C)=O)[C@@H]1C	6.82	150.53	-7.3
89	naloxone	C=CCN1CCC23c4c5ccc(O)c4OC2C(=NNC(=O)c2ccccc2)CCC3(O)C1C5	6.82	151.61	-7.3
90	camptothecin	CC[C@@]1(O)C(=O)OCc2c1cc1n(c2=O)Cc2cc3ccccc3nc2-1	6.82	152.31	-7
91	Homatropine Bromide	Br.CN1C2CCC1CC(OC(=O)C(O)c1ccccc1)C2	6.81	154.10	-0.9
92	L-Glutathione Reduced	N[C@@H](CCC(=O)N[C@@H](CS)C(=O)NCC(=O)O)C(=O)O	6.81	155.69	-5.2
93	ACP-196	CC#CC(=O)N1CCC[C@H]1c1nc(-c2ccc(C(=O)Nc3ccccn3)cc2)c2c(N)nccn12	6.80	158.54	-6.7
94	rifapentine	CO[C@H]1/C=C/O[C@@]2(C)Oc3c(C)c(O)c4c(O)c(c(/C=N/N5CCN(C6CCCC6)CC5)c(O)c4c3C2=O)NC(=O)/C(C)=C/C=C/[C@H](C)[C@H](O)[C@@H](C)[C@@H](O)[C@@H](C)[C@H](OC(C)=O)[C@@H]1C	6.80	158.59	-7.7
95	Alfacalcidol	C=C1C(=CC=C2CCCC3(C)C2CCC3C(C)CCCC(C)C)CC(O)CC1O	6.80	159.26	-5.9
96	Rocilinostat (ACY-1215)	O=C(CCCCCCNC(=O)c1cnc(N(c2ccccc2)c2ccccc2)nc1)NO	6.80	159.55	-6.9
97	Proxyphylline	CC(O)Cn1cnc2c1c(=O)n(C)c(=O)n2C	6.79	161.14	-5.2
98	BI6727 (Volasertib)	CCC1C(=O)N(C)c2cnc(Nc3ccc(C(=O)NC4CCC(N5CCN(CC6CC6)CC5)CC4)cc3OC)nc2N1C(C)C	6.79	161.99	-7.1
99	tacrolimus	C=CC[C@@H]1/C=C(/C)C[C@H](C)C[C@H](OC)C[C@H]2O[C@@](O)(C(=O)C(=O)N3CCCC[C@H]3C(=O)O[C@H](/C(C)=C/[C@@H]3CC[C@@H](O)[C@H](OC)C3)[C@H](C)[C@@H](O)CC1=O)[C@H](C)C[C@@H]2OC	6.79	162.23	-6.5
100	sarafloxacin	O=C(O)c1cn(-c2ccc(F)cc2)c2cc(N3CCNCC3)c(F)cc2c1=O	6.78	164.18	-6.8
101	TWS-119	Nc1cccc(-c2cc3c(Oc4cccc(O)c4)ncnc3[nH]2)c1	6.78	165.45	-7.5
102	Agomelatine	COc1ccc2cccc(CCNC(C)=O)c2c1	6.78	167.48	-6
103	Fosaprepitant dimeglumine salt	CC(OC1OCCN(Cc2nc(=O)n(P(=O)(O)O)[nH]2)C1c1ccc(F)cc1)c1cc(C(F)(F)F)cc(C(F)(F)F)c1.CNCC(O)C(O)C(O)C(O)CO.CNCC(O)C(O)C(O)C(O)CO	6.77	169.87	-8.5
104	Hydroxychloroquine Sulfate	CCN(CCO)CCCC(C)Nc1ccnc2cc(Cl)ccc12.O=S(=O)(O)O	6.76	172.14	-5.3
105	MLN9708	CC(C)CC(NC(=O)CNC(=O)c1cc(Cl)ccc1Cl)B1OC(=O)CC(CC(=O)O)(C(=O)O)O1	6.76	172.17	-6.7
106	cyanopindolol	CC(C)(C)NCC(O)COc1cccc2[nH]c(C#N)cc12	6.76	172.77	-5.4
107	ixazomib	CC(C)C[C@H](NC(=O)CNC(=O)c1cc(Cl)ccc1Cl)B(O)O	6.76	172.85	-5.9
108	Oltipraz	Cc1c(-c2cnccn2)ssc1=S	6.76	174.72	-4.3
109	Brexpiprazole	O=c1ccc2ccc(OCCCCN3CCN(c4cccc5sccc45)CC3)cc2[nH]1	6.76	174.93	-5.5
110	CP-945598 HCl	CCNC1(C(N)=O)CCN(c2ncnc3c2nc(-c2ccccc2Cl)n3-c2ccc(Cl)cc2)CC1.Cl	6.76	175.65	-7.5
111	Canagliflozin	Cc1ccc(C2OC(CO)C(O)C(O)C2O)cc1Cc1ccc(-c2ccc(F)cc2)s1	6.73	184.73	-7.3
112	Temsirolimus	CO[C@H]1C[C@@H]2CC[C@@H](C)[C@@](O)(O2)C(=O)C(=O)N2CCCC[C@H]2C(=O)O[C@H]([C@H](C)C[C@@H]2CC[C@@H](OC(=O)C(C)(CO)CO)[C@H](OC)C2)CC(=O)[C@H](C)/C=C(\C)[C@@H](O)[C@@H](OC)C(=O)[C@H](C)C[C@H](C)/C=C/C=C/C=C/1C	6.73	185.39	-6.4
113	1,2,3,4,5,6-hexabromocyclohexane	BrC1C(Br)C(Br)C(Br)C(Br)C1Br	6.73	185.84	-4
114	CAM-9-021	Cc1noc(C)c1NC(=O)Nc1ccc2c(c1)C(=O)N([C@@H](C)CO)C[C@@H](C)[C@H](CN(C)S(=O)(=O)c1ccc(F)cc1)OCCCC[C@H](C)O2	6.73	187.92	-7.2
115	Dapagliflozin	CCOc1ccc(Cc2cc(C3OC(CO)C(O)C(O)C3O)ccc2Cl)cc1	6.71	196.27	-6.6
117	edrophonium	CC[N+](C)(C)c1cccc(O)c1	6.69	202.98	-4.4
118	Puromycin dihydrochloride	COc1ccc(C[C@H](N)C(=O)N[C@H]2[C@@H](CO)O[C@@H](n3cnc4c(N(C)C)ncnc43)[C@H]2O)cc1.Cl.Cl	6.69	203.08	-6.3
120	dihydroergotamine	CN1C[C@H](C(=O)N[C@]2(C)O[C@@]3(O)[C@@H]4CCCN4C(=O)[C@H](Cc4ccccc4)N3C2=O)CC2c3cccc4[nH]cc(c34)C[C@@H]21.CN1C[C@H](C(=O)N[C@]2(C)O[C@@]3(O)[C@@H]4CCCN4C(=O)[C@H](Cc4ccccc4)N3C2=O)C[C@@H]2c3cccc4[nH]cc(c34)C[C@@H]21	6.69	205.74	-8.8
121	VER-155008	N#Cc1ccc(COC[C@H]2O[C@@H](n3c(NCc4ccc(Cl)c(Cl)c4)nc4c(N)ncnc43)[C@H](O)[C@@H]2O)cc1	6.69	206.39	-7.1
122	Etonogestrel	C#C[C@]1(O)CC[C@H]2[C@@H]3CCC4=CC(=O)CC[C@@H]4[C@H]3C(=C)C[C@@]21CC	6.68	210.93	-6.1
123	Mitiglinide Calcium	O=C([O-])C(CC(=O)N1CC2CCCCC2C1)Cc1ccccc1.O=C([O-])C(CC(=O)N1CC2CCCCC2C1)Cc1ccccc1.[Ca+2]	6.67	213.70	-6.6
124	Vinblastine sulfate	CCC1(O)CC2CN(CCc3c([nH]c4ccccc34)C(C(=O)OC)(c3cc4c(cc3OC)N(C)C3C(O)(C(=O)OC)C(OC(C)=O)C5(CC)C=CCN6CCC43C65)C2)C1.O=S(=O)(O)O	6.67	213.76	-6.4
125	Cilengitide	CC(C)C1C(=O)NC(CCCN=C(N)N)C(=O)NCC(=O)NC(CC(=O)O)C(=O)NC(Cc2ccccc2)C(=O)N1C	6.67	216.16	-7.3
126	dasatinib	Cc1nc(Nc2ncc(C(=O)Nc3c(C)cccc3Cl)s2)cc(N2CCN(CCO)CC2)n1	6.66	217.33	-6.9
127	Dasatinib (BMS-354825)	Cc1nc(Nc2ncc(C(=O)Nc3c(C)cccc3Cl)s2)cc(N2CCN(CCO)CC2)n1	6.66	217.33	-7.2
128	oligomycin-c	CC[C@@H]1/C=C/C=C/C[C@H](C)[C@@H](O)[C@@H](C)C(=O)[C@H](C)[C@@H](O)[C@H](C)C(=O)[C@H](C)[C@@H](O)[C@H](C)/C=C/C(=O)O[C@H]2[C@@H](C)[C@@H](CC1)O[C@@]1(CC[C@@H](C)[C@@H](C[C@H](C)O)O1)[C@@H]2C	6.66	218.59	-7.8
129	valsartan	CCCCC(=O)N(Cc1ccc(-c2ccccc2-c2nn[nH]n2)cc1)[C@H](C(=O)O)C(C)C	6.66	219.56	-6.4
130	NF-449	O=C(Nc1cc(C(=O)Nc2ccc(S(=O)(=O)O)c(S(=O)(=O)O)c2)cc(C(=O)Nc2ccc(S(=O)(=O)O)c(S(=O)(=O)O)c2)c1)Nc1cc(C(=O)Nc2ccc(S(=O)(=O)O)c(S(=O)(=O)O)c2)cc(C(=O)Nc2ccc(S(=O)(=O)O)c(S(=O)(=O)O)c2)c1	6.66	220.13	-7.9
131	amcinonide	CC(=O)OCC(=O)C12OC3(CCCC3)OC1CC1C3CCC4=CC(=O)C=CC4(C)C3(F)C(O)CC12C	6.66	221.30	-7.6
132	Ponatinib (AP24534)	Cc1ccc(C(=O)Nc2ccc(CN3CCN(C)CC3)c(C(F)(F)F)c2)cc1C#Cc1cnc2cccnn12	6.65	224.63	-7.8
133	ponatinib	Cc1ccc(C(=O)Nc2ccc(CN3CCN(C)CC3)c(C(F)(F)F)c2)cc1C#Cc1cnc2cccnn12	6.65	224.63	-7.8
134	nornicotine	c1cncc(C2CCCN2)c1	6.64	226.54	-4.3
135	Toremifene Citrate	CN(C)CCOc1ccc(C(=C(CCCl)c2ccccc2)c2ccccc2)cc1.O=C(O)CC(O)(CC(=O)O)C(=O)O	6.64	227.22	-5.7
136	tacrine	Nc1c2c(nc3ccccc13)CCCC2	6.64	228.46	-6.4
137	Sotrastaurin (AEB071)	CN1CCN(c2nc(C3=C(c4c[nH]c5ccccc45)C(=O)NC3=O)c3ccccc3n2)CC1	6.63	231.96	-7.3
138	Ambroxol HCl	Cl.Nc1c(Br)cc(Br)cc1CNC1CCC(O)CC1	6.63	233.34	-0.9
139	Carteolol HCl	CC(C)(C)NCC(O)COc1cccc2c1CCC(O)=N2.Cl	6.62	240.25	-5.9
140	Lansoprazole sodium	Cc1c(OCC(F)(F)F)ccnc1CS(=O)c1nc2ccccc2[n-]1.[Na+]	6.61	243.42	-6.1
141	goserelin	CC(C)CC(NC(=O)C(COC(C)(C)C)NC(=O)C(Cc1ccc(O)cc1)NC(=O)C(CO)NC(=O)C(Cc1c[nH]c2ccccc12)NC(=O)C(Cc1c[nH]cn1)NC(=O)C1CCC(=O)N1)C(=O)N[C@@H](CCCN=C(N)N)C(=O)N1CCCC1C(=O)NNC(N)=O	6.61	244.29	-8.6
142	beclometasone	CCC(=O)OCC(=O)[C@@]1(OC(=O)CC)[C@@H](C)C[C@H]2[C@H]3CCC4=CC(=O)C=C[C@]4(C)[C@@]3(Cl)[C@@H](O)C[C@@]21C	6.60	249.09	-6.5
143	Glycopyrrolate	C[N+]1(C)CCC(OC(=O)C(O)(c2ccccc2)C2CCCC2)C1.[Br-]	6.59	255.78	-6.2
144	Topotecan HCl	CC[C@@]1(O)C(=O)OCc2c1cc1n(c2=O)Cc2cc3c(CN(C)C)c(O)ccc3nc2-1.Cl	6.58	263.73	-7.3
145	eserine	CNC(=O)Oc1ccc2c(c1)[C@]1(C)CCN(C)[C@@H]1N2C.CNC(=O)Oc1ccc2c(c1)[C@]1(C)CCN(C)[C@@H]1N2C	6.58	265.56	-5.8
146	Ketotifen Fumarate	CN1CCC(=C2c3ccccc3CC(=O)c3sccc32)CC1.O=C(O)C=CC(=O)O	6.57	268.57	-6.3
147	Droperidol	O=C(CCCN1CC=C(n2c(=O)[nH]c3ccccc32)CC1)c1ccc(F)cc1	6.56	276.56	-6.5
148	lysergol	CN1C[C@H](CO)C=C2c3cccc4[nH]cc(c34)C[C@H]21	6.55	280.04	-6.4
149	SYK-inhibitor	Cn1cc(/C=C2\C(=O)Nc3ccc(S(N)(=O)=O)cc32)c2ccccc21	6.53	295.74	-7.1
150	Fluocinonide	CC(=O)OCC(=O)[C@@]12OC(C)(C)O[C@@H]1C[C@H]1[C@@H]3C[C@H](F)C4=CC(=O)C=C[C@]4(C)[C@@]3(F)[C@@H](O)C[C@@]12C	6.53	296.33	-7
151	fluocinonide	CC(=O)OCC(=O)[C@@]12OC(C)(C)O[C@@H]1C[C@H]1[C@@H]3C[C@H](F)C4=CC(=O)C=C[C@]4(C)[C@@]3(F)[C@@H](O)C[C@@]12C	6.53	296.33	-7
152	panobinostat	Cc1[nH]c2ccccc2c1CCNCc1ccc(/C=C/C(=O)NO)cc1	6.52	300.35	-5.5
153	Cobimetinib	O=C(c1ccc(F)c(F)c1Nc1ccc(I)cc1F)N1CC(O)(C2CCCCN2)C1	6.52	304.56	-6.6
154	belinostat	O=C(/C=C/c1cccc(S(=O)(=O)Nc2ccccc2)c1)NO	6.52	305.10	-6.5
155	Bromfenac Sodium	Nc1c(CC(=O)[O-])cccc1C(=O)c1ccc(Br)cc1.[Na+]	6.52	305.30	-6
156	relcovaptan	COc1ccc(S(=O)(=O)N2c3ccc(Cl)cc3[C@](O)(c3ccccc3Cl)[C@@H]2C(=O)N2CCC[C@H]2C(N)=O)cc1OC	6.51	311.07	-7
157	flumetasone	C[C@@H]1C[C@H]2[C@@H]3C[C@H](F)C4=CC(=O)C=C[C@]4(C)[C@@]3(F)[C@@H](O)C[C@]2(C)[C@@]1(O)C(=O)CO	6.51	311.14	-7
158	CEP-18770	CC(C)CC(NC(=O)C(NC(=O)c1cccc(-c2ccccc2)n1)C(C)O)B(O)O	6.51	311.53	-6.6
159	GM 6001	CNC(=O)C(Cc1c[nH]c2ccccc12)NC(=O)C(CC(=O)NO)CC(C)C	6.50	316.83	-6.5
160	Ibandronate sodium	CCCCCN(C)CCC(O)(P(=O)([O-])O)P(=O)(O)O.O.[Na+]	6.49	323.98	-5.1
161	chlorhexidine	N=C(NCCCCCCNC(=N)NC(=N)Nc1ccc(Cl)cc1)NC(=N)Nc1ccc(Cl)cc1	6.48	333.60	-6.4
163	diarylsulfonesulfonamide	CCc1ccc(S(=O)(=O)c2ccccc2)cc1S(=O)(=O)NCCc1ccc(OC)c(OC)c1	6.47	338.73	-7.2
164	Estradiol Benzoate	CC12CCC3c4ccc(OC(=O)c5ccccc5)cc4CCC3C1CCC2O	6.47	341.71	-7.8
165	crizotinib	C[C@@H](Oc1cc(-c2cnn(C3CCNCC3)c2)cnc1N)c1c(Cl)ccc(F)c1Cl	6.46	345.09	-6.6
166	oxindole-I	O=C1Nc2ccccc2/C1=C/c1ccc[nH]1	6.46	345.86	-5.8
167	alosetron	Cc1[nH]cnc1CN1CCc2c(c3ccccc3n2C)C1=O	6.46	346.43	-6.6
168	ipidacrine	Nc1c2c(nc3c1CCC3)CCCC2	6.46	350.05	-6.2
169	ebselen	O=c1c2ccccc2[se]n1-c1ccccc1	6.45	351.51	-6.4
170	Sunitinib	CCN(CC)CCNC(=O)c1c(C)[nH]c(C=C2C(=O)Nc3ccc(F)cc32)c1C	6.45	351.57	-6.2
171	CYT387	N#CCNC(=O)c1ccc(-c2ccnc(Nc3ccc(N4CCOCC4)cc3)n2)cc1	6.45	355.55	-6.8
172	Lapatinib Ditosylate	CS(=O)(=O)CCNCc1ccc(-c2ccc3ncnc(Nc4ccc(OCc5cccc(F)c5)c(Cl)c4)c3c2)o1.Cc1ccc(S(=O)(=O)O)cc1.Cc1ccc(S(=O)(=O)O)cc1	6.44	359.28	-7.8
173	Fenticonazole Nitrate	Clc1ccc(C(Cn2ccnc2)OCc2ccc(Sc3ccccc3)cc2)c(Cl)c1.O=[N+]([O-])O	6.44	362.45	-5.8
174	Vincristine	CC[C@]1(O)C[C@H]2CN(CCc3c([nH]c4ccccc34)[C@@](C(=O)OC)(c3cc4c(cc3OC)N(C=O)[C@H]3[C@@](O)(C(=O)OC)C(OC(C)=O)[C@]5(CC)C=CCN6CC[C@]43C65)C2)C1.O=S(=O)(O)O	6.44	362.57	-6.5
175	Dovitinib (TKI-258, CHIR-258)	CN1CCN(c2ccc3c(c2)NC(=C2C(=O)N=c4cccc(F)c4=C2N)N3)CC1	6.44	365.47	-7.7
176	metitepine	CSc1ccc2c(c1)C(N1CCN(C)CC1)Cc1ccccc1S2	6.44	367.20	-5.3
177	APEC	CCNC(=O)C1OC(n2cnc3c(N)nc(NCCc4ccc(CCC(=O)NCCN)cc4)nc32)[C@@H](O)[C@H]1O	6.42	383.28	-6.7
178	Topotecan	CC[C@@]1(O)C(=O)OCc2c1cc1n(c2=O)Cc2cc3c(CN(C)C)c(O)ccc3nc2-1	6.42	384.10	-6.9
179	Motolimod (VTX-2337)	CCCN(CCC)C(=O)C1=Cc2ccc(-c3ccc(C(=O)N4CCCC4)cc3)cc2NC(=N)C1	6.42	384.36	-7.1
180	Flumazenil	CCOC(=O)c1ncn2c1CN(C)C(=O)c1cc(F)ccc1-2	6.41	386.21	-6
181	flumazenil	CCOC(=O)c1ncn2c1CN(C)C(=O)c1cc(F)ccc1-2	6.41	386.21	-6
182	mebhydrolin	CN1CCc2c(c3ccccc3n2Cc2ccccc2)C1.CN1CCc2c(c3ccccc3n2Cc2ccccc2)C1	6.41	389.90	-5.1
183	Marimastat	CNC(=O)C(NC(=O)C(CC(C)C)C(O)C(=O)NO)C(C)(C)C	6.41	392.97	-5.6
184	CUDC-101	C#Cc1cccc(Nc2ncnc3cc(OC)c(OCCCCCCC(=O)NO)cc23)c1	6.41	393.53	-6.1
185	Zileuton	CC(c1cc2ccccc2s1)N(O)C(N)=O	6.40	394.34	-6
186	zileuton	CC(c1cc2ccccc2s1)N(O)C(N)=O	6.40	394.34	-5.5
187	febuxostat	Cc1nc(-c2ccc(OCC(C)C)c(C#N)c2)sc1C(=O)O	6.40	396.09	-5.6
188	Febuxostat	Cc1nc(-c2ccc(OCC(C)C)c(C#N)c2)sc1C(=O)O	6.40	396.09	-5.5
189	brivanib	Cc1cc2c(F)c(Oc3ncnn4cc(OCC(C)O)c(C)c34)ccc2[nH]1	6.40	398.62	-6.1
190	Netilmicin Sulfate	CCNC1CC(N)C(OC2OC(CN)=CCC2N)C(O)C1OC1OCC(C)(O)C(NC)C1O.CCNC1CC(N)C(OC2OC(CN)=CCC2N)C(O)C1OC1OCC(C)(O)C(NC)C1O.O=S(=O)(O)O.O=S(=O)(O)O.O=S(=O)(O)O.O=S(=O)(O)O.O=S(=O)(O)O	6.40	399.13	-6.5
191	(R)-Crizotinib	CC(Oc1cc(-c2cnn(C3CCNCC3)c2)cnc1N)c1c(Cl)ccc(F)c1Cl	6.40	399.91	-6.4
192	Sorafenib	CNC(=O)c1cc(Oc2ccc(NC(=O)Nc3ccc(Cl)c(C(F)(F)F)c3)cc2)ccn1	6.40	400.54	-6.9
193	voriconazole	C[C@@H](c1ncncc1F)[C@](O)(Cn1cncn1)c1ccc(F)cc1F	6.39	406.77	-5.9
194	Cabozantinib malate (XL184)	COc1cc2nccc(Oc3ccc(NC(=O)C4(C(=O)Nc5ccc(F)cc5)CC4)cc3)c2cc1OC.O=C(O)CC(O)C(=O)O	6.39	407.76	-6.9
195	Benztropine mesylate	CN1C2CCC1CC(OC(c1ccccc1)c1ccccc1)C2.CS(=O)(=O)O	6.39	409.91	-6.5
196	imipenem	C[C@@H](O)[C@@H]1C(=O)N2C(C(=O)O)=C(SCCNC=N)C[C@H]12	6.39	410.16	-4.4
197	Tedizolid	Cn1nnc(-c2ccc(-c3ccc(N4CC(CO)OC4=O)cc3F)cn2)n1	6.39	410.83	-7.4
198	cyanocobalamin	CC1=C2N=C(C=C3N=C(C(C)=C4[C@@H](CCC(N)=O)[C@](C)(CC(N)=O)[C@](C)([C@H]5N=C1[C@](C)(CCC(=O)NC[C@@H](C)OP(=O)(O)O[C@@H]1[C@@H](CO)O[C@H](n6cnc7cc(C)c(C)cc76)[C@@H]1O)[C@H]5CC(N)=O)N4[Co+]C#N)[C@@](C)(CC(N)=O)[C@@H]3CCC(N)=O)C(C)(C)[C@@H]2CCC(N)=O	6.39	411.74	#N/A
199	bisbenzimide	CCOc1ccc(-c2nc3cc(-c4nc5cc(N6CCN(C)CC6)ccc5[nH]4)ccc3[nH]2)cc1	6.38	412.76	-7.4
200	ispinesib	Cc1ccc(C(=O)N(CCCN)[C@@H](c2nc3cc(Cl)ccc3c(=O)n2Cc2ccccc2)C(C)C)cc1	6.38	413.51	-7
201	Ipratropium Bromide	CC(C)[N+]1(C)C2CCC1CC(OC(=O)C(CO)c1ccccc1)C2.[Br-]	6.38	414.92	-6.2
202	Tofacitinib (CP-690550) Citrate	CC1CCN(C(=O)CC#N)CC1N(C)c1ncnc2[nH]ccc12.O=C(O)CC(O)(CC(=O)O)C(=O)O	6.37	423.89	-5.9
203	Maraviroc	Cc1nnc(C(C)C)n1C1CC2CCC(C1)N2CCC(NC(=O)C1CCC(F)(F)CC1)c1ccccc1	6.37	423.95	-7.3
204	levobunolol	CC(C)(C)NC[C@@H](O)COc1cccc2c1CCCC2=O	6.37	425.25	-6.2
205	sonidegib	Cc1c(C(=O)Nc2ccc(N3C[C@H](C)O[C@H](C)C3)nc2)cccc1-c1ccc(OC(F)(F)F)cc1	6.36	432.97	-7
206	Fluoro-SAHA	O=C(CCCCCCC(=O)Nc1ccc(F)cc1)NO	6.36	434.97	-5.7
207	antimycin-a	CCCCCC[C@H]1C(=O)O[C@H](C)C(NC(=O)c2cccc(NC=O)c2O)C(=O)O[C@@H](C)[C@@H]1OC(=O)CC(C)C	6.36	439.74	-6.4
208	PHA-793887	CC(C)CC(=O)Nc1n[nH]c2c1CN(C(=O)C1CCN(C)CC1)C2(C)C	6.35	444.68	-6.4
209	nicergoline	CO[C@]12C[C@@H](COC(=O)c3cncc(Br)c3)CN(C)[C@H]1Cc1cn(C)c3cccc2c13	6.35	445.28	-6.5
210	Cobicistat (GS-9350)	CC(C)c1nc(CN(C)C(=O)NC(CCN2CCOCC2)C(=O)NC(CCC(Cc2ccccc2)NC(=O)OCc2cncs2)Cc2ccccc2)cs1	6.35	447.62	-7.9
211	ICI-199441	CN(C(=O)Cc1ccc(Cl)c(Cl)c1)[C@H](CN1CCCC1)c1ccccc1	6.35	451.56	-6
212	Pitavastatin Calcium	O=C([O-])CC(O)CC(O)C=Cc1c(C2CC2)nc2ccccc2c1-c1ccc(F)cc1.O=C([O-])CC(O)CC(O)C=Cc1c(C2CC2)nc2ccccc2c1-c1ccc(F)cc1.[Ca+2]	6.34	454.16	-6.2
213	Linsitinib	CC1(O)CC(c2nc(-c3ccc4ccc(-c5ccccc5)nc4c3)c3c(N)nccn23)C1	6.34	456.59	-8.6
214	alisertib	COc1cc(Nc2ncc3c(n2)-c2ccc(Cl)cc2C(c2c(F)cccc2OC)=NC3)ccc1C(=O)O	6.34	456.73	-7.8
215	MLN8237 (Alisertib)	COc1cc(Nc2ncc3c(n2)-c2ccc(Cl)cc2C(c2c(F)cccc2OC)=NC3)ccc1C(=O)O	6.34	456.73	-7.7
216	ABT-199	CC1(C)CCC(CN2CCN(c3ccc(C(=O)NS(=O)(=O)c4ccc(NCC5CCOCC5)c([N+](=O)[O-])c4)c(Oc4cnc5[nH]ccc5c4)c3)CC2)=C(c2ccc(Cl)cc2)C1	6.34	458.14	-8.1
217	Crenolanib (CP-868596)	CC1(COc2ccc3c(c2)ncn3-c2ccc3cccc(N4CCC(N)CC4)c3n2)COC1	6.34	459.39	-7.2
218	Cytisine	O=c1cccc2n1C[C@@H]1CNC[C@H]2C1	6.33	462.71	-5.6
219	Voglibose	OCC(CO)NC1CC(O)(CO)C(O)C(O)C1O	6.33	464.56	-5.8
220	geldanamycin	COC1=C2C[C@@H](C)C[C@H](OC)[C@H](O)[C@@H](C)/C=C(\C)[C@H](OC(N)=O)[C@@H](OC)/C=C\C=C(/C)C(=O)NC(=CC1=O)C2=O	6.33	465.22	-6.7
221	Panobinostat (LBH589)	Cc1[nH]c2ccccc2c1CCNCc1ccc(C=CC(=O)NO)cc1	6.33	470.20	-5.5
222	CO-1686 (AVL-301)	C=CC(=O)Nc1cccc(Nc2nc(Nc3ccc(N4CCN(C(C)=O)CC4)cc3OC)ncc2C(F)(F)F)c1	6.32	476.39	-7.6
223	Poziotinib	C=CC(=O)N1CCC(Oc2cc3c(Nc4ccc(Cl)c(Cl)c4F)ncnc3cc2OC)CC1	6.32	477.66	-6.5
224	Darifenacin HBr	Br.NC(=O)C(c1ccccc1)(c1ccccc1)C1CCN(CCc2ccc3c(c2)CCO3)C1	6.32	484.05	-0.9
226	Linagliptin (BI-1356)	CC#CCn1c(N2CCCC(N)C2)nc2c1c(=O)n(Cc1nc(C)c3ccccc3n1)c(=O)n2C	6.31	490.00	-6.9
227	carbetocin	CCC(C)[C@H]1NC(=O)[C@H](Cc2ccc(OC)cc2)NC(=O)CCCSC[C@@H](C(=O)N2CCC[C@H]2C(=O)N[C@H](C(=O)NCC(N)=O)C(C)(C)C)NC(=O)[C@H](CC(N)=O)NC(=O)[C@@H](CCC(N)=O)NC1=O	6.31	493.61	-7
228	calpeptin	CCCC[C@@H](C=O)NC(=O)[C@H](CC(C)C)NC(=O)OCc1ccccc1	6.31	494.42	-4.8
229	Proparacaine HCl	CCCOc1ccc(C(=O)OCCN(CC)CC)cc1N.Cl	6.30	496.05	-4.5
230	Afatinib (BIBW2992)	CN(C)CC=CC(=O)Nc1cc2c(Nc3ccc(F)c(Cl)c3)ncnc2cc1OC1CCOC1	6.30	496.91	-7.2
231	endo-IWR-1	O=C(Nc1cccc2cccnc12)c1ccc(N2C(=O)[C@H]3[C@H]4C=C[C@H](C4)[C@H]3C2=O)cc1	6.30	499.41	-7.9
232	propidium	CC[N+](C)(CC)CCC[n+]1c(-c2ccccc2)c2cc(N)ccc2c2ccc(N)cc21	6.30	499.59	-6.4
233	17-AAG (KOS953)	C=CCNC1=C2CC(C)CC(OC)C(O)C(C)C=C(C)C(OC(N)=O)C(OC)C=CC=C(C)C(=O)NC(=CC1=O)C2=O	6.30	503.03	-6.4
234	fexaramine	COC(=O)C=Cc1cccc(N(Cc2ccc(-c3ccc(N(C)C)cc3)cc2)C(=O)C2CCCCC2)c1	6.30	506.26	-7.6
235	Thioridazine HCl	CSc1ccc2c(c1)N(CCC1CCCCN1C)c1ccccc1S2.Cl	6.30	506.66	-5.5
236	fostamatinib	COc1cc(Nc2ncc(F)c(Nc3ccc4c(n3)NC(=O)C(C)(C)O4)n2)cc(OC)c1OC	6.29	508.23	-7.1
237	Spiramycin	COC1C(O)CC(=O)OC(C)CC=CC=CC(OC2CCC(N(C)C)C(C)O2)C(C)CC(CC=O)C1OC1OC(C)C(OC2CC(C)(O)C(O)C(C)O2)C(N(C)C)C1O	6.29	509.05	-6.8
238	BAF312 (Siponimod)	CCc1cc(C(C)=NOCc2ccc(C3CCCCC3)c(C(F)(F)F)c2)ccc1CN1CC(C(=O)O)C1	6.29	510.87	-7.5
239	bromfenac	Nc1c(CC(=O)O)cccc1C(=O)c1ccc(Br)cc1	6.29	512.39	-6
240	iobenguane	N=C(N)NCc1cccc(I)c1	6.29	513.22	-4.7
241	Roxithromycin	CCC1OC(=O)C(C)C(OC2CC(C)(OC)C(O)C(C)O2)C(C)C(OC2OC(C)CC(N(C)C)C2O)C(C)(O)CC(C)C(=NOCOCCOC)C(C)C(O)C1(C)O	6.29	514.04	-5.5
242	Tiagabine hydrochloride	Cc1ccsc1C(=CCCN1CCC[C@@H](C(=O)O)C1)c1sccc1C.Cl	6.29	516.50	-5.8
243	(+)-Ketoconazole	CC(=O)N1CCN(c2ccc(OCC3COC(Cn4ccnc4)(c4ccc(Cl)cc4Cl)O3)cc2)CC1	6.29	517.94	-7.1
244	Ketoconazole	CC(=O)N1CCN(c2ccc(OCC3COC(Cn4ccnc4)(c4ccc(Cl)cc4Cl)O3)cc2)CC1	6.29	517.94	-6.8
245	INCB-024360	NS(=O)(=O)NCCNc1nonc1/C(=N\c1ccc(F)c(Br)c1)NO	6.28	523.93	-5.9
246	Baricitinib (LY3009104, INCB028050)	CCS(=O)(=O)N1CC(CC#N)(n2cc(-c3ncnc4[nH]ccc34)cn2)C1	6.28	528.39	-5.8
247	Amodiaquine dihydrochloride dihydrate	CCN(CC)Cc1cc(Nc2ccnc3cc(Cl)ccc23)ccc1O.Cl.Cl.O.O	6.28	528.57	-5.6
248	Doxazosin Mesylate	COc1cc2nc(N3CCN(C(=O)C4COc5ccccc5O4)CC3)nc(N)c2cc1OC.CS(=O)(=O)O	6.27	532.77	-7.8
249	torin-1	CCC(=O)N1CCN(c2ccc(-n3c(=O)ccc4cnc5ccc(-c6cnc7ccccc7c6)cc5c43)cc2C(F)(F)F)CC1	6.27	534.46	-8.6
250	Domperidone	O=c1[nH]c2ccccc2n1CCCN1CCC(n2c(=O)[nH]c3cc(Cl)ccc32)CC1	6.26	544.63	-7.2
251	sunitinib	CCN(CC)CCNC(=O)c1c(C)[nH]c(/C=C2\C(=O)Nc3ccc(F)cc32)c1C	6.26	544.75	-6.8
252	6-hydroxytropinone	CN1C2CC(=O)CC1[C@H](O)C2	6.26	546.31	-4.5
253	EX 527 (SEN0014196)	NC(=O)C1CCCc2c1[nH]c1ccc(Cl)cc21	6.26	549.77	-6.3
254	Cefadroxil (hydrate)	CC1=C(C(=O)O)N2C(=O)[C@@H](NC(=O)[C@H](N)c3ccc(O)cc3)[C@H]2SC1.O	6.26	549.98	-6.8
255	Safinamide Mesylate	CC(NCc1ccc(OCc2cccc(F)c2)cc1)C(N)=O.CS(=O)(=O)O	6.25	556.56	-6.9
256	halometasone	C[C@@H]1C[C@H]2[C@@H]3C[C@H](F)C4=CC(=O)C(Cl)=C[C@]4(C)[C@@]3(F)[C@@H](O)C[C@]2(C)[C@@]1(O)C(=O)CO	6.25	556.71	-7.7
257	tylosin	CC[C@H]1OC(=O)C[C@@H](O)[C@H](C)[C@@H](O[C@@H]2O[C@H](C)[C@@H](O[C@H]3C[C@@](C)(O)[C@@H](O)[C@H](C)O3)[C@H](N(C)C)[C@H]2O)[C@@H](CC=O)C[C@@H](C)C(=O)C=CC(C)=C[C@@H]1CO[C@@H]1O[C@H](C)[C@@H](O)[C@@H](OC)[C@H]1OC	6.25	560.94	-6.7
258	alvocidib	CN1CC[C@H](c2c(O)cc(O)c3c(=O)cc(-c4ccccc4Cl)oc23)[C@H](O)C1	6.25	562.33	-7.1
259	lovastatin	CCC(C)C(=O)OC1CC(C)C=C2C=CC(C)C(CCC(O)CC(O)CC(=O)O)C21	6.25	564.84	-5.8
260	CX-4945 (Silmitasertib)	O=C(O)c1ccc2c(c1)nc(Nc1cccc(Cl)c1)c1ccncc12	6.25	565.54	-7
261	Triclabendazole	CSc1nc2cc(Oc3cccc(Cl)c3Cl)c(Cl)cc2[nH]1	6.25	567.05	-4.9
262	Silodosin	CC(Cc1cc2c(c(C(N)=O)c1)N(CCCO)CC2)NCCOc1ccccc1OCC(F)(F)F	6.25	567.67	-6.8
263	Anisodamine	CN1[C@H]2C[C@H](OC(=O)[C@H](CO)c3ccccc3)C[C@@H]1[C@@H](O)C2	6.25	568.83	-6.1
264	oxantel	CN1CCCN=C1C=Cc1cccc(O)c1.CN1CCCN=C1C=Cc1cccc(O)c1.O=C(O)c1c(O)cc2ccccc2c1Cc1c(C(=O)O)c(O)cc2ccccc12	6.24	571.36	-5.4
265	zidovudine	Cc1cn([C@H]2C[C@H](N=[N+]=[N-])[C@@H](CO)O2)c(=O)[nH]c1=O	6.24	575.34	-6.3
266	Fexofenadine HCl	CC(C)(C(=O)O)c1ccc(C(O)CCCN2CCC(C(O)(c3ccccc3)c3ccccc3)CC2)cc1.Cl	6.24	576.83	-7.4
267	Iohexol	CC(=O)N(CC(O)CO)c1c(I)c(/C(O)=N/CC(O)CO)c(I)c(/C(O)=N/CC(O)CO)c1I	6.24	578.09	-4.8
268	Teneligliptin hydrobromide	Br.Br.Br.Br.Br.Cc1cc(N2CCN(C3CNC(C(=O)N4CCSC4)C3)CC2)n(-c2ccccc2)n1.Cc1cc(N2CCN(C3CNC(C(=O)N4CCSC4)C3)CC2)n(-c2ccccc2)n1	6.24	578.48	-0.9
269	physostigmine	CNC(=O)Oc1ccc2c(c1)[C@]1(C)CCN(C)C1N2C	6.24	581.08	-5.7
271	Lomitapide	O=C(NC1CCN(CCCCC2(C(=O)NCC(F)(F)F)c3ccccc3-c3ccccc32)CC1)c1ccccc1-c1ccc(C(F)(F)F)cc1	6.23	592.73	-7.2
272	topotecan	CCC1(O)C(=O)OCc2c1cc1n(c2=O)Cc2cc3c(CN(C)C)c(O)ccc3nc2-1	6.23	593.18	-6.5
273	Plerixafor (AMD3100)	c1cc(CN2CCCNCCNCCCNCC2)ccc1CN1CCCNCCNCCCNCC1	6.23	593.70	-7.7
274	plerixafor	c1cc(CN2CCCNCCNCCCNCC2)ccc1CN1CCCNCCNCCCNCC1	6.23	593.70	-7.9
275	Amiloride HCl dihydrate	Cl.NC(N)=NC(=O)c1nc(Cl)c(N)nc1N.O.O	6.22	600.31	-0.9
276	Avanafil	COc1ccc(CNc2nc(N3CCC[C@H]3CO)ncc2C(=O)NCc2ncccn2)cc1Cl	6.22	601.67	-7
277	Arsonic acid	CC(=O)Nc1cc([As](=O)(O)O)ccc1O	6.22	601.74	-6.1
278	nutlin-3	COc1ccc(C2=NC(c3ccc(Cl)cc3)C(c3ccc(Cl)cc3)N2C(=O)N2CCNC(=O)C2)c(OC(C)C)c1	6.22	602.26	-7.4
279	epoxycholesterol	C[C@H](CC[C@@H]1OC1(C)C)[C@H]1CC[C@H]2[C@@H]3CC=C4C[C@@H](O)CC[C@]4(C)[C@H]3CC[C@@]21C	6.22	602.75	-6.8
280	R788 disodium	COc1cc(Nc2ncc(F)c(Nc3ccc4c(n3)N(COP(=O)([O-])[O-])C(=O)C(C)(C)O4)n2)cc(OC)c1OC.[Na+].[Na+]	6.22	603.13	-7.3
281	cefixime	C=CC1=C(C(=O)O)N2C(=O)[C@H](NC(=O)C(=NOCC(=O)O)c3csc(N)n3)[C@H]2SC1	6.22	603.36	-6.1
282	TAK-438	CNCc1cc(-c2ccccc2F)n(S(=O)(=O)c2cccnc2)c1.O=C(O)C=CC(=O)O	6.22	606.30	-5.8
284	Scopine	CN1[C@H]2C[C@H](O)C[C@@H]1[C@H]1O[C@@H]21	6.21	612.83	-4.8
285	Bephenium Hydroxynaphthoate	C[N+](C)(CCOc1ccccc1)Cc1ccccc1.O=C(O)c1cc2ccccc2cc1[O-]	6.21	613.20	-4.8
286	granisetron	CN1[C@H]2CCC[C@H]1CC(NC(=O)c1nn(C)c3ccccc13)C2	6.21	617.47	-6
287	Regorafenib hydrochloride	CNC(=O)c1cc(Oc2ccc(NC(=O)Nc3ccc(Cl)c(C(F)(F)F)c3)c(F)c2)ccn1.Cl	6.21	620.68	-8.1
288	Mitomycin C	CO[C@@]12[C@H](COC(N)=O)C3=C(C(=O)C(C)=C(N)C3=O)N1C[C@@H]1N[C@@H]12	6.21	622.86	-6.1
289	Ibutilide Fumarate	CCCCCCCN(CC)CCCC(O)c1ccc(NS(C)(=O)=O)cc1.CCCCCCCN(CC)CCCC(O)c1ccc(NS(C)(=O)=O)cc1.O=C(O)C=CC(=O)O	6.20	623.83	-4.8
290	dabrafenib	CC(C)(C)c1nc(-c2cccc(NS(=O)(=O)c3c(F)cccc3F)c2F)c(-c2ccnc(N)n2)s1	6.20	624.58	-7.4
291	Dabrafenib (GSK2118436)	CC(C)(C)c1nc(-c2cccc(NS(=O)(=O)c3c(F)cccc3F)c2F)c(-c2ccnc(N)n2)s1	6.20	624.58	-7.4
292	TG101348 (SAR302503)	Cc1cnc(Nc2ccc(OCCN3CCCC3)cc2)nc1Nc1cccc(S(=O)(=O)NC(C)(C)C)c1	6.20	626.84	-6.2
293	Moxifloxacin HCl	COc1c(N2CC3CCCNC3C2)c(F)cc2c(=O)c(C(=O)O)cn(C3CC3)c12.Cl	6.20	627.40	-6.2
294	acetazolamide	CC(=O)Nc1nnc(S(N)(=O)=O)s1	6.20	628.01	-4.9
295	Alosetron Hydrochloride	Cc1[nH]cnc1CN1CCc2c(c3ccccc3n2C)C1=O.Cl	6.20	629.52	-6.3
296	Defactinib	CNC(=O)c1ccc(Nc2ncc(C(F)(F)F)c(NCc3nccnc3N(C)S(C)(=O)=O)n2)cc1	6.20	630.29	-6.9
297	Everolimus (RAD001)	CO[C@H]1C[C@@H]2CC[C@@H](C)[C@@](O)(O2)C(=O)C(=O)N2CCCC[C@H]2C(=O)O[C@H]([C@@H](C)C[C@@H]2CC[C@@H](OCCO)[C@H](OC)C2)CC(=O)[C@H](C)/C=C(\C)[C@@H](O)[C@@H](OC)C(=O)[C@H](C)C[C@H](C)/C=C/C=C/C=C/1C	6.20	630.97	-7.5
298	hemado	CCCCC#Cc1nc(NC)c2ncn(C3OC(CO)C(O)C3O)c2n1	6.20	631.62	-5.9
299	Catharanthine	CCC1=C[C@H]2CN3CCc4c([nH]c5ccccc45)[C@@](C(=O)OC)(C2)[C@@H]13	6.20	633.68	-5.8
300	Teniposide	COc1cc(C2c3cc4c(cc3C(OC3OC5COC(c6cccs6)OC5C(O)C3O)C3COC(=O)C23)OCO4)cc(OC)c1O	6.19	638.66	-6.6
301	cantharidin	C[C@]12C(=O)OC(=O)[C@@]1(C)[C@@H]1CC[C@H]2O1	6.19	640.13	-5.7
302	Clomiphene citrate	CCN(CC)CCOc1ccc(C(=C(Cl)c2ccccc2)c2ccccc2)cc1.O=C(O)CC(O)(CC(=O)O)C(=O)O	6.19	642.30	-5.4
303	Edoxaban tosylate monohydrate	CN1CCc2nc(C(=O)NC3CC(C(=O)N(C)C)CCC3NC(=O)C(=O)Nc3ccc(Cl)cn3)sc2C1.Cc1ccc(S(=O)(=O)O)cc1.O	6.19	643.98	-7.3
304	LY2157299	Cc1cccc(-c2nn3c(c2-c2ccnc4ccc(C(N)=O)cc24)CCC3)n1	6.19	644.06	-7
305	Tolfenamic Acid	Cc1c(Cl)cccc1Nc1ccccc1C(=O)O	6.19	645.62	-6.2
306	tolfenamic-acid	Cc1c(Cl)cccc1Nc1ccccc1C(=O)O	6.19	645.62	-5.8
307	linsitinib	CC1(C)CC(c2nc(-c3ccc4ccc(-c5ccccc5)nc4c3)c3c(N)nccn23)C1	6.19	647.56	-8.2
308	RG7388	COc1cc(C(=O)O)ccc1NC(=O)C1NC(CC(C)(C)C)C(C#N)(c2ccc(Cl)cc2F)C1c1cccc(Cl)c1F	6.19	648.60	-6.9
309	nalbuphine	Oc1ccc2c3c1OC1C(O)CC[C@@]4(O)[C@@H](C2)N(CC2CCC2)CC[C@]314	6.18	660.65	-7
310	tosedostat	CC(C)C[C@@H](C(=O)N[C@H](C(=O)OC1CCCC1)c1ccccc1)[C@H](O)C(=O)NO	6.18	663.68	-6.5
311	iohexol	CC(=O)N(CC(O)CO)c1c(I)c(C(=O)NCC(O)CO)c(I)c(C(=O)NCC(O)CO)c1I	6.18	665.98	-5.4
312	iopromide	COCC(=O)Nc1c(I)c(C(=O)NCC(O)CO)c(I)c(C(=O)N(C)CC(O)CO)c1I	6.18	666.73	-4.6
313	dovitinib	CN1CCN(c2ccc3nc(-c4c(N)c5c(F)cccc5[nH]c4=O)[nH]c3c2)CC1	6.17	668.74	-7.4
314	Etomidate hydrochloride	CCOC(=O)c1cncn1C(C)c1ccccc1.Cl	6.17	669.24	-5.1
315	Rimonabant	Cc1c(C(=O)NN2CCCCC2)nn(-c2ccc(Cl)cc2Cl)c1-c1ccc(Cl)cc1	6.17	675.96	-7.8
316	rimonabant	Cc1c(C(=O)NN2CCCCC2)nn(-c2ccc(Cl)cc2Cl)c1-c1ccc(Cl)cc1	6.17	675.96	-7.9
317	ibrutinib	C=CC(=O)N1CCCC(n2nc(-c3ccc(Oc4ccccc4)cc3)c3c(N)ncnc32)C1	6.17	678.15	-7
318	PCI-32765 (Ibrutinib)	C=CC(=O)N1CCCC(n2nc(-c3ccc(Oc4ccccc4)cc3)c3c(N)ncnc32)C1	6.17	678.15	-6.9
319	Cefpodoxime Proxetil	COCC1=C(C(=O)OC(C)OC(=O)OC(C)C)N2C(=O)[C@@H](NC(=O)/C(=N\OC)c3csc(N)n3)[C@H]2SC1	6.17	683.37	-6.1
320	NGB-2904	O=C(NCCCCN1CCN(c2cccc(Cl)c2Cl)CC1)c1ccc2c(c1)Cc1ccccc1-2	6.16	684.18	-6.5
321	LY2784544	Cc1cc(Nc2cc(CN3CCOCC3)c3nc(C)c(Cc4ccc(Cl)cc4F)n3n2)n[nH]1	6.16	686.07	-7.3
322	gatifloxacin	COc1c(N2CCNC(C)C2)c(F)cc2c(=O)c(C(=O)O)cn(C3CC3)c12	6.16	691.09	-6
323	Gatifloxacin	COc1c(N2CCNC(C)C2)c(F)cc2c(=O)c(C(=O)O)cn(C3CC3)c12	6.16	691.09	-6.1
324	Dabigatran etexilate mesylate	CCCCCCOC(=O)NC(=N)c1ccc(NCc2nc3cc(C(=O)N(CCC(=O)OCC)c4ccccn4)ccc3n2C)cc1.CS(=O)(=O)O	6.16	692.49	-6.4
325	triclabendazole	CSc1nc2cc(Cl)c(Oc3cccc(Cl)c3Cl)cc2[nH]1	6.16	693.30	-5.6
326	Clarithromycin	CCC1OC(=O)C(C)C(OC2CC(C)(OC)C(O)C(C)O2)C(C)C(OC2OC(C)CC(N(C)C)C2O)C(C)(OC)CC(C)C(=O)C(C)C(O)C1(C)O	6.15	700.86	-6
327	Chlorhexidine digluconate	N=C(NCCCCCCNC(=N)NC(=N)Nc1ccc(Cl)cc1)NC(=N)Nc1ccc(Cl)cc1.O=C(O)[C@H](O)[C@@H](O)[C@H](O)[C@H](O)CO.O=C(O)[C@H](O)[C@@H](O)[C@H](O)[C@H](O)CO	6.15	702.47	-5.5
328	Ziprasidone HCl	Cl.O=C1Cc2cc(CCN3CCN(c4nsc5ccccc45)CC3)c(Cl)cc2N1	6.15	703.94	-0.9
329	Evacetrapib (LY2484595)	Cc1cc(C)c2c(c1)C(N(Cc1cc(C(F)(F)F)cc(C(F)(F)F)c1)c1nnn(C)n1)CCCN2CC1CCC(C(=O)O)CC1	6.15	704.73	-7.5
330	darifenacin	NC(=O)C(c1ccccc1)(c1ccccc1)[C@@H]1CCN(CCc2ccc3c(c2)CCO3)C1	6.15	708.58	-7.1
331	neratinib	CCOc1cc2ncc(C#N)c(Nc3ccc(OCc4ccccn4)c(Cl)c3)c2cc1NC(=O)/C=C/CN(C)C	6.15	713.33	-7
332	perospirone	O=C1[C@H]2CCCC[C@H]2C(=O)N1CCCCN1CCN(c2nsc3ccccc23)CC1	6.15	716.01	-6.9
333	nintedanib	COC(=O)c1ccc2c(c1)NC(=O)/C2=C(\Nc1ccc(N(C)C(=O)CN2CCN(C)CC2)cc1)c1ccccc1	6.14	723.50	-7
334	ruxolitinib	N#CC[C@H](C1CCCC1)n1cc(-c2ncnc3[nH]ccc23)cn1	6.14	729.75	-6.2
335	enzalutamide	CNC(=O)c1ccc(N2C(=S)N(c3ccc(C#N)c(C(F)(F)F)c3)C(=O)C2(C)C)cc1F	6.14	729.92	-6.5
336	MDV3100 (Enzalutamide)	CNC(=O)c1ccc(N2C(=S)N(c3ccc(C#N)c(C(F)(F)F)c3)C(=O)C2(C)C)cc1F	6.14	729.92	-6.5
337	clavulanic-acid	O=C(O)[C@H]1C(=CCO)O[C@@H]2CC(=O)N21	6.14	732.08	-5.2
338	Chlorogenic acid	O=C(C=Cc1ccc(O)c(O)c1)OC1CC(O)(C(=O)O)CC(O)C1O	6.14	732.17	-7
339	Spectinomycin (hydrochloride hydrate)	CN[C@H]1[C@@H](O)[C@@H](NC)[C@H](O)[C@H]2O[C@@H]3O[C@H](C)CC(=O)[C@]3(O)O[C@H]12.Cl.Cl.O.O.O.O.O	6.13	736.90	-6.5
340	bafilomycin	CO/C1=C\C(C)=C\[C@@H](C)[C@@H](O)[C@@H](C)C/C(C)=C/C=C\[C@H](OC)C([C@@H](C)[C@@H](O)[C@H](C)[C@@]2(O)C[C@@H](O)[C@H](C)[C@@H](C(C)C)O2)OC1=O	6.13	739.92	-7.3
341	kitasamycin	CO[C@@H]1[C@@H](O[C@@H]2O[C@H](C)[C@@H](O[C@H]3C[C@@](C)(OC(=O)CC(C)C)[C@@H](O)[C@H](C)O3)[C@H](N(C)C)[C@H]2O)[C@@H](CC=O)C[C@@H](C)[C@@H](O)/C=C/C=C\C[C@@H](C)OC(=O)C[C@H]1OC(C)=O	6.13	741.60	-6.9
342	josamycin	CO[C@@H]1[C@@H](O[C@@H]2O[C@H](C)[C@@H](O[C@H]3C[C@@](C)(OC(=O)CC(C)C)[C@@H](O)[C@H](C)O3)[C@H](N(C)C)[C@H]2O)[C@@H](CC=O)C[C@@H](C)[C@@H](O)C=CC=CC[C@@H](C)OC(=O)C[C@H]1OC(C)=O	6.13	741.60	-6.4
343	IB-MECA	CNC(=O)C1OC(n2cnc3c(NCc4cccc(I)c4)ncnc32)C(O)C1O	6.12	753.91	-7.4
344	z-leu3-VS	CC(C)C[C@@H](/C=C/S(C)(=O)=O)NC(=O)[C@H](CC(C)C)NC(=O)[C@H](CC(C)C)NC(=O)OCc1ccccc1	6.12	764.55	-6
345	Sunitinib malate	CCN(CC)CCNC(=O)c1c(C)[nH]c(C=C2C(=O)Nc3ccc(F)cc32)c1C.O=C(O)CC(O)C(=O)O	6.12	765.95	-6.1
346	Azithromycin	CCC1OC(=O)C(C)C(OC2CC(C)(OC)C(O)C(C)O2)C(C)C(OC2OC(C)CC(N(C)C)C2O)C(C)(O)CC(C)CN(C)C(C)C(O)C1(C)O	6.12	766.48	-5.9
347	5-iodotubercidin	Nc1ncnc2c1c(I)cn2C1OC(CO)C(O)C1O	6.11	768.73	-5.9
348	Neratinib (HKI-272)	CCOc1cc2ncc(C#N)c(Nc3ccc(OCc4ccccn4)c(Cl)c3)c2cc1NC(=O)C=CCN(C)C	6.11	775.61	-6.6
349	ABT-263 (Navitoclax)	CC1(C)CCC(c2ccc(Cl)cc2)=C(CN2CCN(c3ccc(C(=O)NS(=O)(=O)c4ccc(N[C@H](CCN5CCOCC5)CSc5ccccc5)c(S(=O)(=O)C(F)(F)F)c4)cc3)CC2)C1	6.10	788.01	-7.9
350	navitoclax	CC1(C)CCC(c2ccc(Cl)cc2)=C(CN2CCN(c3ccc(C(=O)NS(=O)(=O)c4ccc(N[C@H](CCN5CCOCC5)CSc5ccccc5)c(S(=O)(=O)C(F)(F)F)c4)cc3)CC2)C1	6.10	788.01	-7.5
351	Diclofenac	O=C(O)Cc1ccccc1Nc1c(Cl)cccc1Cl	6.10	795.89	-5.6
352	Bardoxolone methyl	COC(=O)C12CCC(C)(C)CC1C1C(=O)C=C3C4(C)C=C(C#N)C(=O)C(C)(C)C4CCC3(C)C1(C)CC2	6.09	809.28	-6.5
353	azasetron	CN1C(=O)COc2c(C(=O)NC3CN4CCC3CC4)cc(Cl)cc21	6.09	813.04	-5.9
354	pelitinib	CCOc1cc2ncc(C#N)c(Nc3ccc(F)c(Cl)c3)c2cc1NC(=O)/C=C/CN(C)C	6.09	815.24	-6.7
355	Gallamine Triethiodide	CC[N+](CC)(CC)CCOc1cccc(OCC[N+](CC)(CC)CC)c1OCC[N+](CC)(CC)CC.[I-].[I-].[I-]	6.08	825.63	-4.9
357	Dabrafenib Mesylate (GSK-2118436)	CC(C)(C)c1nc(-c2cccc(NS(=O)(=O)c3c(F)cccc3F)c2F)c(-c2ccnc(N)n2)s1.CS(=O)(=O)O	6.08	838.30	-7.4
358	bortezomib	CC(C)C[C@H](NC(=O)[C@H](Cc1ccccc1)NC(=O)c1cnccn1)B(O)O	6.08	838.95	-5.5
359	mirtazapine	CN1CCN2c3ncccc3Cc3ccccc3[C@@H]2C1	6.08	840.39	-6.1
360	IQ1	CC(=O)c1ccc(/N=N/C(C(N)=O)=C2/NC(C)(C)Cc3ccccc32)cc1	6.07	841.46	-7.1
361	dequalinium	Cc1cc(N)c2ccccc2[n+]1CCCCCCCCCC[n+]1c(C)cc(N)c2ccccc21	6.07	843.27	-6.8
362	selegiline	C#CCN(C)[C@H](C)Cc1ccccc1	6.07	844.20	-4.3
363	Amfenac Sodium Monohydrate	Nc1c(CC(=O)[O-])cccc1C(=O)c1ccccc1.O.[Na+]	6.07	850.29	-6.3
364	z-prolyl-prolinal	O=C[C@@H]1CCCN1C(=O)[C@@H]1CCCN1C(=O)OCc1ccccc1	6.07	858.29	-5.7
365	Benidipine HCl	COC(=O)C1=C(C)NC(C)=C(C(=O)OC2CCCN(Cc3ccccc3)C2)C1c1cccc([N+](=O)[O-])c1.Cl	6.07	860.80	-7.1
366	Baricitinib phosphate	CCS(=O)(=O)N1CC(CC#N)(n2cc(-c3ncnc4[nH]ccc34)cn2)C1.O=P(O)(O)O	6.07	860.81	-6
367	naltriben	Oc1ccc2c3c1OC1c4oc5ccccc5c4CC4(O)C(C2)N(CC2CC2)CCC314	6.06	865.07	-7
368	fluticasone-propionate	CCC(=O)O[C@]1(C(=O)SCF)[C@H](C)C[C@H]2[C@@H]3C[C@H](F)C4=CC(=O)C=C[C@]4(C)[C@@]3(F)[C@@H](O)C[C@@]21C	6.06	867.35	-6.6
369	Aliskiren Hemifumarate	COCCCOc1cc(CC(CC(N)C(O)CC(C(=O)NCC(C)(C)C(N)=O)C(C)C)C(C)C)ccc1OC.COCCCOc1cc(CC(CC(N)C(O)CC(C(=O)NCC(C)(C)C(N)=O)C(C)C)C(C)C)ccc1OC.O=C(O)C=CC(=O)O	6.06	868.85	-6.2
370	TCDD-dioxin	Clc1cc2c(cc1Cl)Oc1cc(Cl)c(Cl)cc1O2	6.06	874.78	-5.3
371	Clenbuterol (hydrochloride)	CC(C)(C)NCC(O)c1cc(Cl)c(N)c(Cl)c1.Cl	6.06	879.19	-5.6
372	GSK2126458	COc1ncc(-c2ccc3nccc(-c4ccnnc4)c3c2)cc1NS(=O)(=O)c1ccc(F)cc1F	6.05	882.45	-8.1
373	iopamidol	C[C@H](O)C(=O)Nc1c(I)c(C(=O)NC(CO)CO)c(I)c(C(=O)NC(CO)CO)c1I	6.05	883.46	-4.9
374	Ranolazine 2HCl	COc1ccccc1OCC(O)CN1CCN(CC(=O)Nc2c(C)cccc2C)CC1.Cl.Cl	6.05	884.94	-5.9
375	erastin	CCOc1ccccc1-n1c(C(C)N2CCN(C(=O)COc3ccc(Cl)cc3)CC2)nc2ccccc2c1=O	6.05	889.09	-7.1
376	calcifediol	C=C1CC[C@H](O)C/C1=C/C=C1\CCC[C@@]2(C)[C@H]1CC[C@@H]2[C@H](C)CCCC(C)(C)O	6.05	899.17	-6.7
377	obatoclax	COC1=CC(c2cc3ccccc3[nH]2)=N/C1=C\c1[nH]c(C)cc1C	6.05	900.62	-7.2
378	Vardenafil	CCCc1nc(C)c2c(=O)nc(-c3cc(S(=O)(=O)N4CCN(CC)CC4)ccc3OCC)[nH]n12	6.04	910.20	-6.2
379	midostaurin	CO[C@@H]1[C@H](N(C)C(=O)c2ccccc2)C[C@H]2O[C@]1(C)n1c3ccccc3c3c4c(c5c6ccccc6n2c5c31)C(=O)NC4	6.04	910.45	-8.2
380	levcromakalim	CC1(C)Oc2ccc(C#N)cc2[C@@H](N2CCCC2=O)[C@@H]1O	6.04	913.24	-5.4
381	Citalopram hydrobromide	Br.CN(C)CCC[C@]1(c2ccc(F)cc2)OCc2cc(C#N)ccc21	6.04	915.40	-0.9
382	Protoporphyrin IX	C=CC1=C(C)c2cc3[nH]c(cc4nc(cc5[nH]c(cc1n2)c(C)c5CCC(=O)O)C(CCC(=O)O)=C4C)c(C)c3C=C	6.04	920.78	-7.1
383	Pelitinib (EKB-569)	CCOc1cc2ncc(C#N)c(Nc3ccc(F)c(Cl)c3)c2cc1NC(=O)C=CCN(C)C	6.04	921.56	-6.5
384	MK3102	CS(=O)(=O)n1cc2c(n1)CN([C@H]1CO[C@H](c3cc(F)ccc3F)[C@@H](N)C1)C2	6.03	929.12	-6.6
385	purmorphamine	c1ccc2c(Oc3nc(Nc4ccc(N5CCOCC5)cc4)c4ncn(C5CCCCC5)c4n3)cccc2c1	6.03	931.72	-10
386	trifluridine	O=c1[nH]c(=O)n([C@H]2C[C@H](O)[C@@H](CO)O2)cc1C(F)(F)F	6.03	932.54	-5.4
387	LY335979 (Zosuquidar 3HCL)	Cl.Cl.Cl.O[C@@H](COc1cccc2ncccc12)CN1CCN([C@H]2c3ccccc3[C@@H]3[C@H](c4ccccc42)C3(F)F)CC1	6.03	937.07	-0.9
388	hydroxyzine	OCCOCCN1CCN(C(c2ccccc2)c2ccc(Cl)cc2)CC1	6.03	940.06	-5.6
389	COT-10b	C=C(N)c1cc2c(-c3cccc(-c4ccccc4)c3)cnc(N)c2s1	6.03	941.79	-7
390	ethylestrenol	CC[C@]1(O)CC[C@H]2[C@@H]3CCC4=CCCC[C@@H]4[C@H]3CC[C@@]21C	6.03	942.48	-6.7
391	bacitracin	CCC(C)C(N)C1=NC(C(=O)N[C@@H](CC(C)C)C(=O)N[C@H](CCC(=O)O)C(=O)N[C@H](C(=O)N[C@H]2CCCCNC(=O)[C@H](CC(N)=O)NC(=O)[C@@H](CC(=O)O)NC(=O)[C@H](Cc3cnc[nH]3)NC(=O)[C@@H](Cc3ccccc3)NC(=O)[C@H]([C@@H](C)CC)NC(=O)[C@@H](CCCN)NC2=O)[C@@H](C)CC)CS1	6.02	945.99	-6.3
392	asenapine	CN1C[C@H]2c3ccccc3Oc3ccc(Cl)cc3[C@@H]2C1	6.02	950.58	-6.4
393	VX-809	Cc1ccc(NC(=O)C2(c3ccc4c(c3)OC(F)(F)O4)CC2)nc1-c1cccc(C(=O)O)c1	6.02	964.56	-9
394	Xylometazoline HCl	Cc1cc(C(C)(C)C)cc(C)c1CC1=NCCN1.Cl	6.02	965.65	-5
395	Afuresertib	Cn1ncc(Cl)c1-c1cc(C(=O)NC(CN)Cc2cccc(F)c2)sc1Cl	6.01	973.07	-5.9
396	tubastatin-a	CN1CCc2c(c3ccccc3n2Cc2ccc(C(=O)NO)cc2)C1	6.01	975.56	-7.1
397	terguride	CCN(CC)C(=O)N[C@@H]1C[C@@H]2c3cccc4[nH]cc(c34)C[C@H]2N(C)C1	6.01	977.60	-5.8
398	norfenfluramine	C[C@H](N)Cc1cccc(C(F)(F)F)c1	6.01	979.32	-5.3
399	tipifarnib	Cn1cncc1[C@](N)(c1ccc(Cl)cc1)c1ccc2c(c1)c(-c1cccc(Cl)c1)cc(=O)n2C	6.01	980.54	-7.5
400	IAA-94	C[C@@]1(C2CCCC2)Cc2cc(OCC(=O)O)c(Cl)c(Cl)c2C1=O	6.01	988.02	-5.8
401	BX-795	O=C(NCCCNc1nc(Nc2cccc(NC(=O)N3CCCC3)c2)ncc1I)c1cccs1	6.00	997.76	-7.3
403	Fluvastatin	CC(C)n1c(C=CC(O)CC(O)CC(=O)O)c(-c2ccc(F)cc2)c2ccccc21	6.00	1003.91	-6.1
404	quizartinib	CC(C)(C)c1cc(NC(=O)Nc2ccc(-c3cn4c(n3)sc3cc(OCCN5CCOCC5)ccc34)cc2)no1	6.00	1005.09	-7.7
405	Quizartinib (AC220)	CC(C)(C)c1cc(NC(=O)Nc2ccc(-c3cn4c(n3)sc3cc(OCCN5CCOCC5)ccc34)cc2)no1	6.00	1005.09	-7.4
406	prostaglandin-a1	CCCCC[C@H](O)/C=C/[C@H]1C=CC(=O)[C@@H]1CCCCCCC(=O)O	6.00	1007.36	-4.9
407	fluticasone	CC1CC2C3CC(F)C4=CC(=O)C=CC4(C)C3(F)C(O)CC2(C)C1(CC(=O)CO)C(=O)SCF	5.99	1011.76	-5.9
408	Mubritinib (TAK 165)	FC(F)(F)c1ccc(C=Cc2nc(COc3ccc(CCCCn4ccnn4)cc3)co2)cc1	5.99	1017.60	-7.2
409	Rocuronium Bromide	C=CC[N+]1(C2CC3C4CCC5CC(O)C(N6CCOCC6)CC5(C)C4CCC3(C)C2OC(C)=O)CCCC1.[Br-]	5.99	1020.64	-6.1
410	Doxapram HCl	CCN1CC(CCN2CCOCC2)C(c2ccccc2)(c2ccccc2)C1=O.Cl.O	5.99	1022.27	-6.4
411	Cariprazine	CN(C)C(=O)NC1CCC(CCN2CCN(c3cccc(Cl)c3Cl)CC2)CC1	5.99	1025.49	-6.2
412	Mevastatin	CCC(C)C(=O)OC1CCC=C2C=CC(C)C(CCC3CC(O)CC(=O)O3)C21	5.99	1027.04	-6.9
413	mesoridazine	CN1CCCCC1CCN1c2ccccc2Sc2ccc(S(C)=O)cc21	5.99	1027.91	-6
414	tranylcypromine	N[C@@H]1C[C@H]1c1ccccc1	5.99	1028.16	-5
415	Doripenem Hydrate	CC(O)C1C(=O)N2C(C(=O)O)=C(SC3CNC(CNS(N)(=O)=O)C3)C(C)C12.O	5.99	1028.26	-5.9
416	Ozanimod (RPC1063)	CC(C)Oc1ccc(-c2nc(-c3cccc4c3CC[C@@H]4NCCO)no2)cc1C#N	5.99	1031.40	-7.1
417	enoxacin	CCn1cc(C(=O)O)c(=O)c2cc(F)c(N3CCNCC3)nc21	5.99	1032.19	-6.2
418	Enoxacin (Penetrex)	CCn1cc(C(=O)O)c(=O)c2cc(F)c(N3CCNCC3)nc21	5.99	1032.19	-6.3
419	Methylcobalamin	CC1=C2N=C(C=C3N=C(C(C)=C4[N-]C(C)(C5N=C1C(C)(CCC(=O)NCC(C)OP(=O)([O-])OC1C(CO)OC(n6cnc7cc(C)c(C)cc76)C1O)C5CC(N)=O)C(C)(CC(N)=O)C4CCC(N)=O)C(C)(CC(N)=O)C3CCC(N)=O)C(C)(C)C2CCC(N)=O.[CH3-].[Co+3]	5.98	1040.25	-6.8
420	pevonedistat	NS(=O)(=O)OC[C@@H]1C[C@@H](n2ccc3c(N[C@H]4CCc5ccccc54)ncnc32)C[C@@H]1O	5.98	1043.54	-7.4
421	bulleyaconitine-a	CCN1C[C@]2(COC)CCC(OC)[C@@]34C5C[C@]6(O)[C@H](OC)C[C@](OC(C)=O)(C5[C@H]6OC(=O)c5ccc(OC)cc5)[C@@H]([C@H](OC)C23)[C@@H]14	5.98	1048.45	-5.9
422	Valsartan	CCCCC(=O)N(Cc1ccc(-c2ccccc2-c2nn[nH]n2)cc1)C(C(=O)O)C(C)C	5.98	1050.67	-6.2
423	emetine	CC[C@H]1CN2CCc3cc(OC)c(OC)cc3[C@@H]2C[C@@H]1C[C@H]1NCCc2cc(OC)c(OC)cc21	5.98	1052.82	-6.7
425	Altrenogest	C=CCC1(O)CCC2C3CCC4=CC(=O)CCC4=C3C=CC21C	5.97	1064.96	-6.8
427	Triamcinolone	CC12C=CC(=O)C=C1CCC1C3CC(O)C(O)(C(=O)CO)C3(C)CC(O)C12F	5.97	1072.33	-6.3
428	ISOX	CC(C)(C)OC(=O)Nc1ccc(-c2cc(C(=O)NCCCCCCC(=O)NO)no2)cc1	5.97	1073.93	-6.6
429	Alvelestat	Cc1c(-c2ccnn2C)cc(C(=O)NCc2ccc(S(C)(=O)=O)cn2)c(=O)n1-c1cccc(C(F)(F)F)c1	5.96	1084.83	-7.1
430	PD 0332991 (Palbociclib) HCl	CC(=O)c1c(C)c2cnc(Nc3ccc(N4CCNCC4)cn3)nc2n(C2CCCC2)c1=O.Cl	5.96	1086.76	-7.2
431	immepip	c1nc(CC2CCNCC2)c[nH]1	5.96	1088.20	-4.6
432	maraviroc	Cc1nnc(C(C)C)n1C1CC2CCC(C1)N2CC[C@H](NC(=O)C1CCC(F)(F)CC1)c1ccccc1	5.96	1088.90	-8.1
433	MK-4827	NC(=O)c1cccc2cn(-c3ccc(C4CCCNC4)cc3)nc12	5.96	1093.49	-6.8
434	TCPOBOP	Clc1cnc(Oc2ccc(Oc3ncc(Cl)cc3Cl)cc2)c(Cl)c1	5.96	1093.57	-6.3
435	Metoprolol Succinate	COCCc1ccc(OCC(O)CNC(C)C)cc1.COCCc1ccc(OCC(O)CNC(C)C)cc1.O=C(O)CCC(=O)O	5.96	1098.41	-5.1
436	Atorvastatin Calcium	CC(C)c1c(C(=O)Nc2ccccc2)c(-c2ccccc2)c(-c2ccc(F)cc2)n1CCC(O)CC(O)CC(=O)[O-].CC(C)c1c(C(=O)Nc2ccccc2)c(-c2ccccc2)c(-c2ccc(F)cc2)n1CCC(O)CC(O)CC(=O)[O-].[Ca+2]	5.96	1098.74	-6.8
437	anthothecol	CC(=O)O[C@@H]1C[C@@]2(C)[C@H](c3ccoc3)C[C@H]3O[C@]32[C@]2(C)C(=O)C(=O)C3C(C)(C)C(=O)C=C[C@]3(C)C12	5.96	1099.79	-7.1
438	clobutinol	CC(CN(C)C)C(C)(O)Cc1ccc(Cl)cc1	5.96	1100.22	-4.6
439	Pergolide mesylate	CCCN1CC(CSC)CC2c3cccc4[nH]cc(c34)CC21.CS(=O)(=O)O	5.96	1101.81	-6.1
440	Chlorhexidine HCl	Cl.Cl.NC(=NCCCCCCN=C(N)N=C(N)Nc1ccc(Cl)cc1)N=C(N)Nc1ccc(Cl)cc1	5.96	1101.95	-0.9
441	sorafenib	CNC(=O)c1cccc(Oc2ccc(NC(=O)Nc3ccc(Cl)c(C(F)(F)F)c3)cc2)c1	5.96	1102.90	-8.2
442	lomefloxacin	CCn1cc(C(=O)O)c(=O)c2cc(F)c(N3CCNC(C)C3)c(F)c21	5.96	1104.37	-6.6
443	IPI-145 (INK1197)	CC(Nc1ncnc2nc[nH]c12)c1cc2cccc(Cl)c2c(=O)n1-c1ccccc1	5.95	1110.80	-7.1
444	pefloxacin	CCn1cc(C(=O)O)c(=O)c2cc(F)c(N3CCN(C)CC3)cc21	5.95	1113.18	-5.9
445	ciprofloxacin	O=C(O)c1cn(C2CC2)c2cc(N3CCNCC3)c(F)cc2c1=O	5.95	1117.25	-5.8
446	quinidine	C=C[C@H]1CN2CC[C@H]1C[C@H]2[C@@H](O)c1ccnc2ccc(OC)cc12	5.95	1117.45	-6.2
447	moxifloxacin	COc1c(N2C[C@@H]3CCCN[C@@H]3C2)c(F)cc2c(=O)c(C(=O)O)cn(C3CC3)c12	5.95	1118.22	-6.2
448	norfloxacin	CCn1cc(C(=O)O)c(=O)c2cc(F)c(N3CCNCC3)cc21	5.95	1124.12	-6
449	Ropivacaine hydrochloride monohydrate	CCCN1CCCCC1C(=O)Nc1c(C)cccc1C.Cl.O	5.95	1126.26	-5.6
450	Glipizide	Cc1cnc(C(=O)NCCc2ccc(S(=O)(=O)NC(=O)NC3CCCCC3)cc2)cn1	5.95	1132.12	-7.2
451	glipizide	Cc1cnc(C(=O)NCCc2ccc(S(=O)(=O)NC(=O)NC3CCCCC3)cc2)cn1	5.95	1132.12	-7.4
452	ryuvidine	Cc1ccc(NC2=CC(=O)c3sc(C)nc3C2=O)cc1	5.94	1135.64	-6.2
453	ryanodine	CC(C)[C@]1(O)[C@@H](OC(=O)c2ccc[nH]2)[C@@]2(O)[C@@]3(C)C[C@]4(O)O[C@@]5([C@H](O)[C@@H](C)CC[C@]35O)[C@@]2(O)[C@]41C	5.94	1137.15	-7.3
454	Vorapaxar	CCOC(=O)NC1CCC2C(C1)CC1C(=O)OC(C)C1C2C=Cc1ccc(-c2cccc(F)c2)cn1	5.94	1139.00	-7.1
455	TAK-700 (Orteronel)	CNC(=O)c1ccc2cc(C3(O)CCn4cncc43)ccc2c1	5.94	1141.60	-6.6
456	orteronel	CNC(=O)c1ccc2cc(C3(O)CCn4cncc43)ccc2c1	5.94	1141.60	-6.8
457	raltitrexed	Cc1nc(=O)c2cc(CN(C)c3ccc(C(=O)N[C@@H](CCC(=O)O)C(=O)O)s3)ccc2[nH]1	5.94	1143.13	-6.8
458	meclofenamic-acid	Cc1ccc(Cl)c(Nc2ccccc2C(=O)O)c1Cl	5.94	1151.04	-5.8
459	Zaltoprofen	CC(C(=O)O)c1ccc2c(c1)CC(=O)c1ccccc1S2	5.94	1151.55	-7.2
460	ethoxyquin	CCOc1ccc2c(c1)C(C)=CC(C)(C)N2	5.94	1157.23	-5.7
461	itraconazole	CCC(C)n1ncn(-c2ccc(N3CCN(c4ccc(OCC5COC(Cn6cncn6)(c6ccc(Cl)cc6Cl)O5)cc4)CC3)cc2)c1=O	5.94	1157.59	-7.7
462	Itraconazole	CCC(C)n1ncn(-c2ccc(N3CCN(c4ccc(OCC5COC(Cn6cncn6)(c6ccc(Cl)cc6Cl)O5)cc4)CC3)cc2)c1=O	5.94	1157.59	-7.7
463	Indapamide	CC1Cc2ccccc2N1NC(=O)c1ccc(Cl)c(S(N)(=O)=O)c1	5.93	1163.69	-7.4
464	Vitamin B12	CC1=C2N=C(C=C3N=C(C(C)=C4[N-]C(C)(C5N=C1C(C)(CCC(=O)NCC(C)OP(=O)([O-])OC1C(CO)OC(n6cnc7cc(C)c(C)cc76)C1O)C5CC(N)=O)C(C)(CC(N)=O)C4CCC(N)=O)C(C)(CC(N)=O)C3CCC(N)=O)C(C)(C)C2CCC(N)=O.[C-]#N.[Co+3]	5.93	1168.00	-6.6
465	Deferoxamine mesylate	CC(=O)N(O)CCCCC/N=C(\O)CCC(=O)N(O)CCCCC/N=C(\O)CCC(=O)N(O)CCCCCN.CS(=O)(=O)O	5.93	1168.04	-5.3
466	bromocriptine	CC(C)C[C@H]1C(=O)N2CCC[C@@H]2[C@]2(O)O[C@](NC(=O)[C@@H]3C=C4c5cccc6[nH]c(Br)c(c56)C[C@@H]4N(C)C3)(C(C)C)C(=O)N12	5.93	1168.10	-7.7
467	penbutolol	CC(C)(C)NCC(O)COc1ccccc1C1CCCC1.CC(C)(C)NCC(O)COc1ccccc1C1CCCC1	5.93	1169.08	-5.7
468	Voriconazole	CC(c1ncncc1F)C(O)(Cn1cncn1)c1ccc(F)cc1F	5.93	1172.71	-6.2
469	bimatoprost	CCNC(=O)CCC/C=C\CC1C(O)CC(O)[C@@H]1/C=C/C(O)CCc1ccccc1	5.93	1173.59	-5.5
470	Pexidartinib (PLX3397)	FC(F)(F)c1ccc(CNc2ccc(Cc3c[nH]c4ncc(Cl)cc34)cn2)cn1	5.93	1174.64	-7.1
471	Cefazolin (sodium salt)	Cc1nnc(SCC2=C(C(=O)[O-])N3C(=O)[C@@H](NC(=O)Cn4cnnn4)[C@H]3SC2)s1.[Na+]	5.93	1176.48	-6.3
472	metergoline	CN1C[C@H](CNC(=O)OCc2ccccc2)C[C@@H]2c3cccc4c3c(cn4C)C[C@H]21	5.93	1177.76	-7
473	GLPG0634	O=C(Nc1nc2cccc(-c3ccc(CN4CCS(=O)(=O)CC4)cc3)n2n1)C1CC1	5.93	1178.42	-6.9
474	Dirithromycin	CCC1OC(=O)C(C)C(OC2CC(C)(OC)C(O)C(C)O2)C(C)C(OC2OC(C)CC(N(C)C)C2O)C(C)(O)CC(C)C2NC(COCCOC)OC(C2C)C1(C)O	5.93	1180.88	-5.3
475	bretylium	CC[N+](C)(C)Cc1ccccc1Br	5.93	1181.00	-4.4
476	tivantinib	O=C1NC(=O)[C@@H](c2cn3c4c(cccc24)CCC3)[C@@H]1c1c[nH]c2ccccc12	5.93	1183.42	-7.1
477	Aztreonam	CC1C(NC(=O)C(=NOC(C)(C)C(=O)O)c2csc(N)n2)C(=O)N1S(=O)(=O)O	5.93	1184.04	-6.1
478	foretinib	COc1cc2c(Oc3ccc(NC(=O)C4(C(=O)Nc5ccc(F)cc5)CC4)cc3F)ccnc2cc1OCCCN1CCOCC1	5.92	1189.18	-7.1
479	Foretinib (GSK1363089)	COc1cc2c(Oc3ccc(NC(=O)C4(C(=O)Nc5ccc(F)cc5)CC4)cc3F)ccnc2cc1OCCCN1CCOCC1	5.92	1189.18	-7.1
481	olopatadine	CN(C)CCC=C1c2ccccc2COc2ccc(CC(=O)O)cc21	5.92	1196.16	-6.6
482	ketoconazole	CC(=O)N1CCN(c2ccc(OC[C@H]3CO[C@](Cn4ccnc4)(c4ccc(Cl)cc4Cl)O3)cc2)CC1	5.92	1196.22	-6.5
483	Nafcillin Sodium	CCOc1ccc2ccccc2c1C(=O)NC1C(=O)N2C1SC(C)(C)C2C(=O)[O-].O.[Na+]	5.92	1202.64	-6.3
484	amiodarone	CCCCCc1oc2ccccc2c1C(=O)c1cc(I)c(OCCN(CC)CC)c(I)c1	5.92	1210.51	-6.5
485	LDE225 (NVP-LDE225,Erismodegib)	Cc1c(C(=O)Nc2ccc(N3CC(C)OC(C)C3)nc2)cccc1-c1ccc(OC(F)(F)F)cc1	5.92	1215.56	-7
486	dibutyryl-cAMP-Na	CCCC(=O)Nc1ncnc2c1ncn2[C@H]1O[C@H]2COP(=O)(O)O[C@@H]2[C@@H]1OC(=O)CCC	5.91	1221.46	-6.4
487	5-Aminolevulinic acid HCl	Cl.NCC(=O)CCC(=O)O	5.91	1222.73	-0.9
488	Nilotinib(AMN-107)	Cc1cn(-c2cc(NC(=O)c3ccc(C)c(Nc4nccc(-c5cccnc5)n4)c3)cc(C(F)(F)F)c2)cn1	5.91	1223.92	-8.2
489	nilotinib	Cc1cn(-c2cc(NC(=O)c3ccc(C)c(Nc4nccc(-c5cccnc5)n4)c3)cc(C(F)(F)F)c2)cn1	5.91	1223.92	-8.6
490	mitomycin-c	CO[C@]12[C@H](COC(N)=O)C3=C(C(=O)C(C)=C(N)C3=O)N1C[C@@H]1N[C@@H]12	5.91	1224.78	-6.4
491	methyllycaconitine	CCN1CC2(COC(=O)c3ccccc3N3C(=O)CC(C)C3=O)CCC(OC)C34C5CC6C(OC)CC(O)(C5C6OC)C(O)(C(OC)C23)C14	5.91	1225.49	-7.3
492	fenoldopam	Oc1ccc(C2CNCCc3c2cc(O)c(O)c3Cl)cc1	5.91	1228.41	-6
493	Fenoldopam	Oc1ccc(C2CNCCc3c2cc(O)c(O)c3Cl)cc1	5.91	1228.41	-6
494	Torcetrapib	CCOC(=O)N1c2ccc(C(F)(F)F)cc2C(N(Cc2cc(C(F)(F)F)cc(C(F)(F)F)c2)C(=O)OC)CC1CC	5.91	1229.52	-6.8
495	ergocornine	CC(C)[C@H]1C(=O)N2CCC[C@H]2[C@]2(O)O[C@](NC(=O)[C@@H]3C=C4c5cccc6[nH]cc(c56)C[C@H]4N(C)C3)(C(C)C)C(=O)N12	5.91	1238.85	-7.5
496	Pizotifen Malate	CN1CCC(=C2c3ccccc3CCc3sccc32)CC1.O=C(O)CC(O)C(=O)O	5.91	1242.94	-6.5
497	Entrectinib	CN1CCN(c2ccc(C(=O)/N=c3\[nH][nH]c4ccc(Cc5cc(F)cc(F)c5)cc34)c(NC3CCOCC3)c2)CC1	5.90	1246.26	-8.2
498	sildenafil	CCCc1nn(C)c2c(=O)nc(-c3cc(S(=O)(=O)N4CCN(C)CC4)ccc3OCC)[nH]c12	5.90	1248.37	-6.4
499	Sildenafil	CCCc1nn(C)c2c(=O)nc(-c3cc(S(=O)(=O)N4CCN(C)CC4)ccc3OCC)[nH]c12	5.90	1248.37	-6.5
501	Eprosartan Mesylate	CCCCc1ncc(C=C(Cc2cccs2)C(=O)O)n1Cc1ccc(C(=O)O)cc1.CS(=O)(=O)O	5.90	1250.36	-6.8
503	Ritodrine HCl	CC(NCCc1ccc(O)cc1)C(O)c1ccc(O)cc1.Cl	5.90	1255.29	-5.7
504	MEK162 (ARRY-162, ARRY-438162)	Cn1cnc2c(F)c(Nc3ccc(Br)cc3F)c(C(=O)NOCCO)cc21	5.90	1261.25	-5.4
505	Macitentan	CCCNS(=O)(=O)Nc1ncnc(OCCOc2ncc(Br)cn2)c1-c1ccc(Br)cc1	5.90	1261.43	-5.7
506	Maprotiline HCl	CNCCCC12CCC(c3ccccc31)c1ccccc12.Cl	5.90	1262.58	-6.9
507	bucladesine	CCCC(=O)Nc1ncnc2c1ncn2[C@@H]1O[C@@H]2OP(=O)(O)OC[C@@H]2[C@H]1OC(=O)CCC	5.90	1262.68	-6.5
508	Climbazole	CC(C)(C)C(=O)C(Oc1ccc(Cl)cc1)n1ccnc1	5.89	1279.27	-5.5
509	pivampicillin	CC(C)(C)C(=O)OCOC(=O)[C@@H]1N2C(=O)[C@@H](NC(=O)[C@H](N)c3ccccc3)[C@@H]2SC1(C)C	5.89	1280.94	-6.2
510	Bromocriptine mesylate	CC(C)C[C@H]1C(=O)N2CCC[C@H]2[C@]2(O)O[C@](NC(=O)[C@@H]3C=C4c5cccc6[nH]c(Br)c(c56)C[C@H]4N(C)C3)(C(C)C)C(=O)N12.CS(=O)(=O)O	5.89	1295.88	-7.5
511	Regorafenib monohydrate	CNC(=O)c1cc(Oc2ccc(NC(=O)Nc3ccc(Cl)c(C(F)(F)F)c3)c(F)c2)ccn1.O	5.88	1304.33	-7.9
512	cefalotin	CC(=O)OCC1=C(C(=O)O)N2C(=O)[C@H](NC(=O)Cc3cccs3)[C@H]2SC1	5.88	1304.89	-5.6
513	propantheline	CC(C)[N+](C)(CCOC(=O)C1c2ccccc2Oc2ccccc21)C(C)C	5.88	1310.00	-6.7
514	Regorafenib	CNC(=O)c1cc(Oc2ccc(NC(=O)Nc3ccc(Cl)c(C(F)(F)F)c3)c(F)c2)ccn1	5.88	1310.38	-7.3
515	Valnemulin HCl	C=C[C@]1(C)C[C@@H](OC(=O)CSC(C)(C)CNC(=O)[C@H](N)C(C)C)[C@]2(C)[C@H](C)CC[C@]3(CCC(=O)[C@H]32)[C@@H](C)[C@@H]1O.Cl	5.88	1313.32	-6.3
516	BX-912	O=C(Nc1cccc(Nc2ncc(Br)c(NCCc3c[nH]cn3)n2)c1)N1CCCC1	5.88	1316.01	-6.4
517	Trifluoperazine 2HCl	CN1CCN(CCCN2c3ccccc3Sc3ccc(C(F)(F)F)cc32)CC1.Cl.Cl	5.88	1322.34	-6.4
518	Olopatadine HCl	CN(C)CCC=C1c2ccccc2COc2ccc(CC(=O)O)cc21.Cl	5.88	1324.31	-6.9
519	Atovaquone	O=C1C(=O)c2ccccc2C(O)=C1C1CCC(c2ccc(Cl)cc2)CC1	5.87	1333.93	-7.1
520	inhibitor-BEC	N[C@H](CSCCB(O)O)C(=O)O	5.87	1335.64	-4.2
521	meprylcaine	CCCNC(C)(C)COC(=O)c1ccccc1	5.87	1339.60	-4.4
522	ponalrestat	O=C(O)Cc1nn(Cc2ccc(Br)cc2F)c(=O)c2ccccc12	5.87	1341.32	-6.6
523	lestaurtinib	C[C@]12O[C@H](C[C@]1(O)CO)n1c3ccccc3c3c4c(c5c6ccccc6n2c5c31)CNC4=O	5.87	1342.82	-7.7
524	vemurafenib	CCCS(=O)(=O)Nc1ccc(F)c(C(=O)c2c[nH]c3ncc(-c4ccc(Cl)cc4)cc23)c1F	5.87	1343.92	-7.7
525	Vemurafenib (PLX4032, RG7204)	CCCS(=O)(=O)Nc1ccc(F)c(C(=O)c2c[nH]c3ncc(-c4ccc(Cl)cc4)cc23)c1F	5.87	1343.92	-7
526	Irbesartan	CCCCC1=NC2(CCCC2)C(=O)N1Cc1ccc(-c2ccccc2-c2nn[nH]n2)cc1	5.87	1349.25	-7.1
527	Ciclesonide	CC(C)C(=O)OCC(=O)[C@@]12O[C@H](C3CCCCC3)O[C@@H]1C[C@H]1[C@@H]3CCC4=CC(=O)C=C[C@]4(C)[C@H]3[C@@H](O)C[C@@]12C	5.87	1353.98	-7.3
528	rucaparib	CNCc1ccc(-c2[nH]c3cc(F)cc4c3c2CCNC4=O)cc1	5.87	1357.02	-6.9
529	Gadodiamide	CNC(=O)CN(CCN(CCN(CC(=O)[O-])CC(=O)NC)CC(=O)[O-])CC(=O)[O-].O.[Gd+3]	5.87	1359.30	-5.2
530	Sertaconazole nitrate	Clc1ccc(C(Cn2ccnc2)OCc2csc3c(Cl)cccc23)c(Cl)c1.O=[N+]([O-])O	5.87	1359.84	-6.1
531	cefotiam	CN(C)CCn1nnnc1SCC1=C(C(=O)O)N2C(=O)[C@H](NC(=O)Cc3csc(N)n3)[C@H]2SC1	5.87	1363.64	-6.1
532	enalaprilat	C[C@H](N[C@@H](CCc1ccccc1)C(=O)O)C(=O)N1CCC[C@H]1C(=O)O	5.86	1365.68	-5.9
533	Olmesartan medoxomil	CCCc1nc(C(C)(C)O)c(C(=O)OCc2oc(=O)oc2C)n1Cc1ccc(-c2ccccc2-c2nn[nH]n2)cc1	5.86	1366.50	-7.2
534	Pralatrexate	C#CCC(Cc1cnc2nc(N)nc(N)c2n1)c1ccc(C(=O)NC(CCC(=O)O)C(=O)O)cc1	5.86	1369.20	-6.5
535	Deflazacort	CC(=O)OCC(=O)[C@@]12N=C(C)O[C@@H]1C[C@H]1[C@@H]3CCC4=CC(=O)C=C[C@]4(C)[C@H]3[C@@H](O)C[C@@]12C	5.86	1375.11	-7.2
536	idoxuridine	O=c1[nH]c(=O)n([C@H]2C[C@H](O)[C@@H](CO)O2)cc1I	5.86	1378.02	-5.2
537	pempidine	CN1C(C)(C)CCCC1(C)C	5.86	1384.49	-4.7
538	cefotaxime	CO/N=C(/C(=O)NC1C(=O)N2C(C(=O)O)=C(COC(C)=O)CSC12)c1csc(N)n1	5.86	1387.50	-6.1
539	Tiratricol	O=C(O)Cc1cc(I)c(Oc2ccc(O)c(I)c2)c(I)c1	5.86	1390.26	-5.1
540	tiratricol	O=C(O)Cc1cc(I)c(Oc2ccc(O)c(I)c2)c(I)c1	5.86	1390.26	-5.3
541	bongkrek-acid	COC(C/C=C/C=C/CC/C=C\CC(C)/C=C\C(=C/C(=O)O)CC(=O)O)/C(C)=C\C=C(/C)C(=O)O	5.86	1392.99	-5.4
542	Docetaxel	CC(=O)O[C@@]12CO[C@@H]1C[C@H](O)[C@@]1(C)C(=O)[C@H](O)C3=C(C)[C@@H](OC(=O)[C@H](O)[C@@H](NC(=O)OC(C)(C)C)c4ccccc4)C[C@@](O)([C@@H](OC(=O)c4ccccc4)[C@@H]12)C3(C)C	5.85	1397.78	-7.4
543	docetaxel	CC(=O)O[C@@]12CO[C@@H]1C[C@H](O)[C@@]1(C)C(=O)[C@H](O)C3=C(C)[C@@H](OC(=O)[C@H](O)[C@@H](NC(=O)OC(C)(C)C)c4ccccc4)C[C@](O)([C@@H](OC(=O)c4ccccc4)[C@@H]12)C3(C)C	5.85	1397.78	-6.4
544	thapsigargin	C/C=C(\C)C(=O)OC1C(C)=C2C(C1OC(=O)CCCCCCC)C(C)(OC(C)=O)CC(OC(=O)CCC)C1(O)C2OC(=O)C1(C)O	5.85	1398.02	-5.1
545	glimepiride	CCC1=C(C)CN(C(=O)NCCc2ccc(S(=O)(=O)NC(=O)N[C@H]3CC[C@H](C)CC3)cc2)C1=O	5.85	1400.46	-8.2
546	Trametinib DMSO solvate	CC(=O)Nc1cccc(-n2c(=O)n(C3CC3)c(=O)c3c(Nc4ccc(I)cc4F)n(C)c(=O)c(C)c32)c1.CS(C)=O	5.85	1404.30	-7.8
547	lypressin	NCCCC[C@H](NC(=O)[C@@H]1CCCN1C(=O)[C@@H]1CSSC[C@H](N)C(=O)N[C@@H](Cc2ccc(O)cc2)C(=O)N[C@@H](Cc2ccccc2)C(=O)N[C@@H](CCC(N)=O)C(=O)N[C@@H](CC(N)=O)C(=O)N1)C(=O)NCC(N)=O	5.85	1408.08	-6.6
548	fulvestrant	C[C@]12CC[C@@H]3c4ccc(O)cc4CC(CCCCCCCCCS(=O)CCCC(F)(F)C(F)(F)F)[C@H]3[C@@H]1CC[C@@H]2O	5.85	1410.65	-6.6
550	Osimertinib (AZD9291)	C=CC(=O)Nc1cc(Nc2nccc(-c3cn(C)c4ccccc34)n2)c(OC)cc1N(C)CCN(C)C	5.84	1429.91	-6.7
551	AZD-9291	C=CC(=O)Nc1cc(Nc2nccc(-c3cn(C)c4ccccc34)n2)c(OC)cc1N(C)CCN(C)C	5.84	1429.91	-6.6
553	Vorinostat (SAHA, MK0683)	O=C(CCCCCCC(=O)Nc1ccccc1)NO	5.84	1438.36	-5.3
554	deflazacort	CC(=O)OCC(=O)[C@@]12N=C(C)O[C@@H]1C[C@H]1[C@H]3CCC4=CC(=O)C=C[C@]4(C)[C@H]3[C@@H](O)C[C@@]12C	5.84	1447.43	-7.3
555	Mepyramine maleate	COc1ccc(CN(CCN(C)C)c2ccccn2)cc1.O=C(O)/C=C\C(=O)O	5.84	1451.47	-5
556	Rasagiline Mesylate	C#CCNC1CCc2ccccc21.CS(=O)(=O)O	5.84	1455.42	-5.6
557	Tadalafil	CN1CC(=O)N2[C@H](Cc3c([nH]c4ccccc34)[C@H]2c2ccc3c(c2)OCO3)C1=O	5.84	1455.66	-6.7
558	safinamide	C[C@@H](NCc1ccc(OCc2cccc(F)c2)cc1)C(N)=O	5.84	1461.10	-5.9
559	gangaleoidin	COC(=O)c1c(OC)cc2c(c1C)Oc1c(Cl)c(O)c(Cl)c(C)c1C(=O)O2	5.83	1464.85	-5.9
560	verteporfin	C=Cc1c(C)c2cc3nc(cc4[nH]c(cc5nc(cc1[nH]2)C(C)=C5CCC(=O)O)c(CCC(=O)OC)c4C)[C@@]1(C)C3=CC=C(C(=O)OC)C1C(=O)OC	5.83	1465.62	-6.9
562	Ispinesib (SB-715992)	Cc1ccc(C(=O)N(CCCN)C(c2nc3cc(Cl)ccc3c(=O)n2Cc2ccccc2)C(C)C)cc1	5.83	1476.03	-6.8
563	Cediranib (AZD217)	COc1cc2c(Oc3ccc4[nH]c(C)cc4c3F)ncnc2cc1OCCCN1CCCC1	5.83	1483.23	-6.3
564	cediranib	COc1cc2c(Oc3ccc4[nH]c(C)cc4c3F)ncnc2cc1OCCCN1CCCC1	5.83	1483.23	-7
565	danusertib	CO[C@@H](C(=O)N1Cc2[nH]nc(NC(=O)c3ccc(N4CCN(C)CC4)cc3)c2C1)c1ccccc1	5.83	1483.87	-7
566	ioversol	O=C(NCC(O)CO)c1c(I)c(C(=O)NCC(O)CO)c(I)c(N(CCO)C(=O)CO)c1I	5.82	1502.79	-5.3
567	diflorasone	CC(=O)OCC(=O)[C@@]1(OC(C)=O)[C@@H](C)C[C@@H]2[C@@H]3C[C@H](F)C4=CC(=O)C=C[C@]4(C)[C@@]3(F)[C@@H](O)C[C@@]21C	5.82	1503.03	-7.1
568	M-344	CN(C)c1ccc(C(=O)NCCCCCCC(=O)NO)cc1	5.82	1504.80	-5.3
569	Tolvaptan	Cc1ccccc1C(=O)Nc1ccc(C(=O)N2CCCC(O)c3cc(Cl)ccc32)c(C)c1	5.82	1510.10	-7.6
570	tunicamycin	CC(=O)NC1C(OC2OC(CC(O)C3OC(n4ccc(=O)[nH]c4=O)C(O)C3O)C(O)C(O)C2NC(=O)/C=C\CC(C)C)OC(C)C(O)C1O	5.82	1511.32	-6.5
571	seneciphylline	C=C1C/C(=C/C)C(=O)O[C@@H]2CCN3CC=C(COC(=O)[C@]1(C)O)[C@H]23	5.82	1511.66	-6.8
572	methysergide	CCC(CO)NC(=O)C1C=C2c3cccc4c3c(cn4C)CC2N(C)C1	5.82	1517.34	-6.3
573	Caspofungin	CCC(C)CC(C)CCCCCCCCC(=O)CC1C[C@@H](O)[C@H](NCCN)NC(=O)[C@@H]2[C@@H](O)CCN2C(=O)[C@H]([C@H](O)CCN)NC(=O)[C@H]([C@H](O)[C@@H](O)c2ccc(O)cc2)NC(=O)[C@@H]2C[C@@H](O)CN2C(=O)[C@H]([C@@H](C)O)NC1=O	5.82	1518.83	-6.4
574	Terazosin HCl	COc1cc2nc(N3CCN(C(=O)C4CCCO4)CC3)nc(N)c2cc1OC.Cl.O.O	5.82	1528.80	-5.6
575	Ruxolitinib phosphate	N#CCC(C1CCCC1)n1cc(-c2ncnc3[nH]ccc23)cn1.O=P(=O)OO.[HH]	5.82	1529.61	-5.9
576	GANT-58	c1cc(-c2sc(-c3ccncc3)c(-c3ccncc3)c2-c2ccncc2)ccn1	5.81	1533.46	-6.6
577	EMD-1214063	CN1CCC(COc2cnc(-c3cccc(Cn4nc(-c5cccc(C#N)c5)ccc4=O)c3)nc2)CC1	5.81	1542.75	-7.9
578	GNF-2	NC(=O)c1cccc(-c2cc(Nc3ccc(OC(F)(F)F)cc3)ncn2)c1	5.81	1543.92	-7.3
579	Melatonin	COc1ccc2[nH]cc(CCNC(C)=O)c2c1	5.81	1544.41	-5
580	melatonin	COc1ccc2[nH]cc(CCNC(C)=O)c2c1	5.81	1544.41	-5.3
581	morphothebaine	COc1ccc2c(c1O)-c1cc(O)cc3c1[C@@H](C2)N(C)CC3	5.81	1546.43	-6.1
582	Rosiglitazone	CN(CCOc1ccc(CC2SC(=O)NC2=O)cc1)c1ccccn1	5.81	1554.43	-6.2
583	rosiglitazone	CN(CCOc1ccc(CC2SC(=O)NC2=O)cc1)c1ccccn1	5.81	1554.43	-6.3
584	BYL-719	Cc1nc(NC(=O)N2CCCC2C(N)=O)sc1-c1ccnc(C(C)(C)C(F)(F)F)c1	5.81	1554.56	-7
585	Naratriptan	CNS(=O)(=O)CCc1ccc2[nH]cc(C3CCN(C)CC3)c2c1.Cl	5.81	1558.10	-5.9
586	pazufloxacin	C[C@H]1COc2c(C3(N)CC3)c(F)cc3c(=O)c(C(=O)O)cn1c23	5.81	1558.39	-6.6
587	MEK1-2-inhibitor	N#C/C(=C(/N)Sc1ccc(N)cc1)c1ccccc1C(F)(F)F	5.81	1561.74	-5.9
588	pimozide	O=c1[nH]c2ccccc2n1C1CCN(CCCC(c2ccc(F)cc2)c2ccc(F)cc2)CC1	5.81	1561.88	-7.7
589	Pimozide	O=c1[nH]c2ccccc2n1C1CCN(CCCC(c2ccc(F)cc2)c2ccc(F)cc2)CC1	5.81	1561.88	-7.3
590	Romidepsin (FK228, depsipeptide)	CC=C1NC(=O)C2CSSCCC=CC(CC(=O)NC(C(C)C)C(=O)N2)OC(=O)C(C(C)C)NC1=O	5.80	1570.29	-6.7
591	mibefradil	COCC(=O)OC1(CCN(C)CCCc2nc3ccccc3[nH]2)CCc2cc(F)ccc2C1C(C)C	5.80	1572.01	-6.2
592	Omeprazole	COc1ccc2nc(S(=O)Cc3ncc(C)c(OC)c3C)[nH]c2c1	5.80	1573.07	-5.8
593	omeprazole	COc1ccc2nc(S(=O)Cc3ncc(C)c(OC)c3C)[nH]c2c1	5.80	1573.07	-6.2
594	Flavoxate hydrochloride	Cc1c(-c2ccccc2)oc2c(C(=O)OCCN3CCCCC3)cccc2c1=O.Cl	5.80	1573.17	-5.7
595	Loxapine Succinate	CN1CCN(C2=Nc3ccccc3Oc3ccc(Cl)cc32)CC1.O=C(O)CCC(=O)O	5.80	1573.89	-6.3
596	Raltitrexed	Cc1nc(=O)c2cc(CN(C)c3ccc(C(=O)NC(CCC(=O)O)C(=O)O)s3)ccc2[nH]1	5.80	1575.20	-6.7
597	pyrazolanthrone	O=C1c2ccccc2-c2n[nH]c3cccc1c23	5.80	1580.38	-7.2
599	apicidin	CCC(=O)CCCCC[C@@H]1NC(=O)[C@H]2CCCCN2C(=O)[C@H](C(C)CC)NC(=O)[C@H](Cc2cn(OC)c3ccccc23)NC1=O	5.80	1589.81	-7
600	Desvenlafaxine Succinate	CN(C)CC(c1ccc(O)cc1)C1(O)CCCCC1.O.O=C(O)CCC(=O)O	5.80	1593.94	-5.5
601	meptazinol	CCC1(c2cccc(O)c2)CCCCN(C)C1	5.80	1595.14	-5.8
602	Micafungin sodium	CCCCCOc1ccc(-c2cc(-c3ccc(C(=O)NC4CC(O)C(O)NC(=O)C5C(O)C(C)CN5C(=O)C(C(O)CC(N)=O)NC(=O)C(C(O)C(O)c5ccc(O)c(OS(=O)(=O)[O-])c5)NC(=O)C5CC(O)CN5C(=O)C(C(C)O)NC4=O)cc3)no2)cc1.[Na+]	5.80	1597.82	-7.1
603	tanespimycin	C=CCNC1=C2C[C@@H](C)C[C@H](OC)[C@H](O)[C@@H](C)/C=C(\C)[C@H](OC(N)=O)[C@@H](OC)/C=C\C=C(/C)C(=O)NC(=CC1=O)C2=O	5.79	1605.44	-6.5
604	Roscovitine (Seliciclib,CYC202)	CCC(CO)Nc1nc(NCc2ccccc2)c2ncn(C(C)C)c2n1	5.79	1611.11	-6.1
605	haloprogin	Clc1cc(Cl)c(OCC#CI)cc1Cl	5.79	1615.09	-3.7
606	CAM-9-027-3	C[C@H]1CCCCO[C@@H](CN(C)S(=O)(=O)c2ccc(F)cc2)[C@H](C)CN([C@@H](C)CN(C)C)C(=O)c2cc(NC(=O)Nc3ccccc3)ccc2O1	5.79	1620.04	-7.6
607	LDK378	Cc1cc(Nc2ncc(Cl)c(Nc3ccccc3S(=O)(=O)C(C)C)n2)c(OC(C)C)cc1C1CCNCC1	5.79	1620.26	-7.5
608	Linifanib (ABT-869)	Cc1ccc(F)c(NC(=O)Nc2ccc(-c3cccc4[nH]nc(N)c34)cc2)c1	5.79	1625.68	-8.2
609	linifanib	Cc1ccc(F)c(NC(=O)Nc2ccc(-c3cccc4[nH]nc(N)c34)cc2)c1	5.79	1625.68	-8.3
610	Alendronate	NCCCC(O)(P(=O)([O-])O)P(=O)(O)O.O.O.O.[Na+]	5.79	1626.44	-5.3
611	Regadenoson	C/N=C(\O)c1cnn(-c2nc(N)c3ncn([C@@H]4O[C@H](CO)[C@@H](O)[C@H]4O)c3n2)c1	5.79	1629.04	-6.6
612	flupentixol	OCCN1CCN(CC/C=C2/c3ccccc3Sc3ccc(C(F)(F)F)cc32)CC1	5.79	1636.94	-6.9
613	thioproperazine	CN1CCN(CCCN2c3ccccc3Sc3ccc(S(=O)(=O)N(C)C)cc32)CC1	5.79	1637.74	-5.8
614	Rosuvastatin Calcium	CC(C)c1nc(N(C)S(C)(=O)=O)nc(-c2ccc(F)cc2)c1C=CC(O)CC(O)CC(=O)[O-].CC(C)c1nc(N(C)S(C)(=O)=O)nc(-c2ccc(F)cc2)c1C=CC(O)CC(O)CC(=O)[O-].[Ca+2]	5.78	1647.38	-6.2
615	syrosingopine	CCOC(=O)Oc1c(OC)cc(C(=O)O[C@@H]2C[C@@H]3CN4CCc5c([nH]c6cc(OC)ccc56)[C@H]4C[C@@H]3[C@H](C(=O)OC)[C@H]2OC)cc1OC	5.78	1656.00	-5.6
616	Allylthiourea	C=CCNC(N)=S	5.78	1657.31	-3.5
617	Drospirenone	CC12CCC(=O)C=C1C1CC1C1C2CCC2(C)C1C1CC1C21CCC(=O)O1	5.78	1657.73	-7.2
618	Methylprednisolone	CC1CC2C(C(O)CC3(C)C2CCC3(O)C(=O)CO)C2(C)C=CC(=O)C=C12	5.78	1659.50	-6.8
619	thiamphenicol	CS(=O)(=O)c1ccc([C@@H](O)[C@@H](CO)NC(=O)C(Cl)Cl)cc1	5.78	1660.61	-5.7
620	phenoxazine	c1ccc2c(c1)Nc1ccccc1O2	5.78	1662.86	-6.2
621	Adapalene sodium salt	COc1ccc(-c2ccc3cc(C(=O)[O-])ccc3c2)cc1C12C[C@H]3C[C@@H](C1)C[C@@H](C2)C3.[Na+]	5.78	1663.54	-7.9
622	Azelnidipine	CC1=C(C(=O)OC(C)C)C(c2cccc([N+](=O)[O-])c2)C(C(=O)OC2CN(C(c3ccccc3)c3ccccc3)C2)=C(N)N1	5.78	1664.65	-6.2
623	embelin	CCCCCCCCCCCC1C(=O)C(=O)CC(=O)C1=O	5.78	1673.82	-4.3
624	Trametinib (GSK1120212)	CC(=O)Nc1cccc(-n2c(=O)n(C3CC3)c(=O)c3c(Nc4ccc(I)cc4F)n(C)c(=O)c(C)c32)c1	5.77	1700.80	-7.1
625	trametinib	CC(=O)Nc1cccc(-n2c(=O)n(C3CC3)c(=O)c3c(Nc4ccc(I)cc4F)n(C)c(=O)c(C)c32)c1	5.77	1700.80	-7.6
626	Azilsartan	CCOc1nc2cccc(C(=O)O)c2n1Cc1ccc(-c2ccccc2-c2nc(=O)o[nH]2)cc1	5.77	1703.61	-7
627	cefpodoxime	COCC1=C(C(=O)OC(C)OC(=O)OC(C)C)N2C(=O)[C@@H](NC(=O)/C(=N/OC)c3csc(N)n3)[C@H]2SC1	5.77	1704.64	-5.7
628	Ziprasidone	O=C1Cc2cc(CCN3CCN(c4nsc5ccccc45)CC3)c(Cl)cc2N1	5.77	1705.52	-7
629	ziprasidone	O=C1Cc2cc(CCN3CCN(c4nsc5ccccc45)CC3)c(Cl)cc2N1	5.77	1705.52	-7.7
630	Fludarabine	Nc1nc(F)nc2c1ncn2C1OC(CO)C(O)C1O	5.77	1706.44	-6.3
631	Lovastatin	CCC(C)C(=O)OC1CC(C)C=C2C=CC(C)C(CCC3CC(O)CC(=O)O3)C21	5.77	1707.07	-5.7
632	Bedaquiline fumarate	COc1nc2ccc(Br)cc2cc1[C@@H](c1ccccc1)[C@@](O)(CCN(C)C)c1cccc2ccccc12.O=C(O)/C=C/C(=O)O	5.76	1719.91	-6.6
633	Florfenicol	CS(=O)(=O)c1ccc(C(O)C(CF)NC(=O)C(Cl)Cl)cc1	5.76	1720.03	-5.9
634	Anidulafungin	CCCCCOc1ccc(-c2ccc(-c3ccc(C(=O)N[C@H]4C[C@@H](O)[C@H](O)NC(=O)[C@@H]5[C@@H](O)[C@H](C)CN5C(=O)[C@H]([C@H](C)O)NC(=O)[C@H]([C@H](O)[C@H](O)c5ccc(O)cc5)NC(=O)[C@@H]5C[C@@H](O)CN5C(=O)[C@H]([C@H](C)O)NC4=O)cc3)cc2)cc1	5.76	1721.60	-7.7
635	lorglumide	CCCCCN(CCCCC)C(=O)C(CCC(=O)O)NC(=O)c1ccc(Cl)c(Cl)c1	5.76	1721.66	-5.7
636	Fusidic Acid (sodium salt)	CC(=O)O[C@H]1C[C@@]2(C)[C@@H](C[C@@H](O)[C@H]3[C@@]4(C)CC[C@@H](O)[C@@H](C)[C@@H]4CC[C@@]32C)/C1=C(\CCC=C(C)C)C(=O)[O-].[Na+]	5.76	1727.22	-6.4
637	cyanoquinoline-11	N#Cc1cnc2c(Cl)cc(NCc3cnc[nH]3)cc2c1Nc1ccc(F)c(Cl)c1	5.76	1728.50	-7.1
638	geranyl-geranyl-pyrophosphate	CC(C)=CCC/C(C)=C/CC/C(C)=C/CC/C(C)=C/COP(=O)(O)OP(=O)(O)O	5.76	1733.37	-5.7
639	CYT-997	CCC[C@H](Nc1nc(-c2ccc(NC(=O)NCC)c(OC)c2)ncc1C)c1cccnc1	5.76	1734.78	-6.2
640	paroxetine	Fc1ccc(C2CCNCC2COc2ccc3c(c2)OCO3)cc1	5.76	1739.76	-6.6
641	Isavuconazole	CC(c1nc(-c2ccc(C#N)cc2)cs1)C(O)(Cn1cncn1)c1cc(F)ccc1F	5.76	1739.87	-6.4
642	NAS-181	C1=C(CN2CCOCC2)COc2c1cccc2OCC1CNCCO1	5.76	1742.53	-6.2
643	mecillinam	CC1(C)S[C@@H]2[C@H](/N=C/N3CCCCCC3)C(=O)N2[C@H]1C(=O)O	5.76	1744.78	-6.4
644	fosinopril	CCC(=O)O[C@@H](OP(=O)(CCCCc1ccccc1)CC(=O)N1C[C@H](C2CCCCC2)C[C@H]1C(=O)O)C(C)C	5.76	1746.49	-6.1
645	Vinorelbine ditartrate	CCC1=CC2CN(C1)Cc1c([nH]c3ccccc13)C(C(=O)OC)(c1cc3c(cc1OC)N(C)C1C(O)(C(=O)OC)C(OC(C)=O)C4(CC)C=CCN5CCC31C54)C2.O=C(O)C(O)C(O)C(=O)O.O=C(O)C(O)C(O)C(=O)O	5.76	1748.10	-6.5
646	cefepime	CON=C(C(=O)N[C@H]1C(=O)N2C(C(=O)O)=C(C[N+]3(C)CCCC3)CS[C@H]12)c1csc(N)n1	5.76	1750.02	-6.5
647	guanadrel	N=C(N)NCC1COC2(CCCCC2)O1.N=C(N)NCC1COC2(CCCCC2)O1	5.76	1751.89	-5.4
648	Prostaglandin F2&#945;	CCCCC[C@H](O)/C=C/[C@H]1[C@H](O)C[C@H](O)[C@@H]1C/C=C\CCCC(=O)O.NC(CO)(CO)CO	5.76	1752.92	-5.3
649	Danazol	C#C[C@]1(O)CC[C@H]2[C@@H]3CCC4=Cc5oncc5C[C@]4(C)[C@H]3CC[C@@]21C	5.76	1753.15	-6.8
650	evodiamine	CN1c2ccccc2C(=O)N2CCc3c([nH]c4ccccc34)C21	5.76	1754.91	-8.2
651	chlorpromazine	NCCCCNCCCN1c2ccccc2Sc2ccc(Cl)cc21	5.76	1757.64	-5.7
652	florfenicol	CS(=O)(=O)c1ccc([C@@H](O)[C@@H](CF)NC(=O)C(Cl)Cl)cc1	5.75	1758.31	-5.8
653	nemonapride	CNc1cc(OC)c(C(=O)NC2CCN(Cc3ccccc3)C2C)cc1Cl	5.75	1762.74	-5.7
654	Cisapride	COc1cc(N)c(Cl)cc1C(=O)NC1CCN(CCCOc2ccc(F)cc2)CC1OC	5.75	1765.03	-6.2
655	Vandetanib (ZD6474)	COc1cc2c(Nc3ccc(Br)cc3F)ncnc2cc1OCC1CCN(C)CC1	5.75	1766.70	-6.8
656	Homatropine Methylbromide	C[N+]1(C)C2CCC1CC(OC(=O)C(O)c1ccccc1)C2.[Br-]	5.75	1767.25	-5.8
657	Anastrozole	CC(C)(C#N)c1cc(Cn2cncn2)cc(C(C)(C)C#N)c1	5.75	1770.21	-5.8
658	anastrozole	CC(C)(C#N)c1cc(Cn2cncn2)cc(C(C)(C)C#N)c1	5.75	1770.21	-5.9
659	alimemazine	CC(CN(C)C)CN1c2ccccc2Sc2ccccc21.CC(CN(C)C)CN1c2ccccc2Sc2ccccc21	5.75	1775.82	-4.9
660	mocimycin	C/C=C\C=C/C1OC(O)(C(CC)C(=O)NC/C=C\C=C(\C)C(OC)C(C)C2OC(/C=C\C=C/C=C(/C)C(=O)c3c(O)cc[nH]c3=O)C(O)C2O)C(O)C(O)C1(C)C	5.75	1779.86	-7.1
661	Raloxifene HCl	Cl.O=C(c1ccc(OCCN2CCCCC2)cc1)c1c(-c2ccc(O)cc2)sc2cc(O)ccc12	5.75	1780.11	-0.9
662	Telmisattan	CCCc1nc2c(C)cc(-c3nc4ccccc4n3C)cc2n1Cc1ccc(-c2ccccc2C(=O)O)cc1	5.75	1794.20	-7.6
663	telmisartan	CCCc1nc2c(C)cc(-c3nc4ccccc4n3C)cc2n1Cc1ccc(-c2ccccc2C(=O)O)cc1	5.75	1794.20	-7.6
664	dicloxacillin	Cc1onc(-c2c(Cl)cccc2Cl)c1C(=O)N[C@@H]1C(=O)N2[C@@H](C(=O)O)C(C)(C)S[C@H]12	5.75	1794.22	-6.7
665	serotonin	NCCc1c[nH]c2ccc(OC3O[C@H](C(=O)O)[C@@H](O)[C@H](O)[C@H]3O)cc12	5.75	1796.90	-6.9
666	Lornoxicam	CN1C(C(=O)Nc2ccccn2)=C(O)c2sc(Cl)cc2S1(=O)=O	5.75	1798.83	-6.5
667	Sitafloxacin Hydrate	NC1CN(c2c(F)cc3c(=O)c(C(=O)O)cn(C4CC4F)c3c2Cl)CC12CC2.O	5.74	1799.37	-6.5
668	Erlotinib	C#Cc1cccc(Nc2ncnc3cc(OCCOC)c(OCCOC)cc23)c1	5.74	1804.67	-5.5
669	erlotinib	C#Cc1cccc(Nc2ncnc3cc(OCCOC)c(OCCOC)cc23)c1	5.74	1804.67	-5.6
670	Glimepiride	CCC1=C(C)CN(C(=O)NCCc2ccc(S(=O)(=O)NC(=O)NC3CCC(C)CC3)cc2)C1=O	5.74	1809.93	-7
671	marbofloxacin	CN1CCN(c2c(F)cc3c(=O)c(C(=O)O)cn4c3c2OCN4C)CC1	5.74	1815.06	-6.4
672	Marbofloxacin	CN1CCN(c2c(F)cc3c(=O)c(C(=O)O)cn4c3c2OCN4C)CC1	5.74	1815.06	-6
673	cefmetazole	CO[C@@]1(NC(=O)CSCC#N)C(=O)N2C(C(=O)O)=C(CSc3nnnn3C)CS[C@@H]21	5.74	1815.32	-5.7
674	aminobenztropine	Clc1ccc2c(c1)N(CCCN1CCN(C3C4CC5CC(C4)CC3C5)CC1)c1ccccc1S2	5.74	1816.58	-7.3
675	nystatin	CC1C=CC=CCCC=CC=CC=CC=CC(O[C@@H]2O[C@H](C)[C@@H](O)[C@H](N)[C@@H]2O)CC(O)C(C(=O)O)C(O)CC(=O)CC(O)C(O)CCC(O)CC(O)CC(O)CC(=O)OC(C)C(C)C1O	5.74	1824.93	-8.8
676	HC-toxin	CC1NC(=O)C(C)NC(=O)C2CCCN2C(=O)C(CCCCCC(=O)C2CO2)NC1=O	5.74	1825.19	-5.3
677	mizolastine	CN(c1nccc(=O)[nH]1)C1CCN(c2nc3ccccc3n2Cc2ccc(F)cc2)CC1	5.74	1827.82	-7.5
678	diaminoquinazoline	CNc1nc(NCc2ccc(NC(=O)c3ccc(F)cc3)cc2)c2ccccc2n1	5.74	1830.83	-7.8
679	isoflupredone	CC(=O)OCC(=O)[C@@]1(O)CC[C@H]2[C@H]3CCC4=CC(=O)C=C[C@]4(C)[C@@]3(F)[C@@H](O)C[C@@]21C	5.74	1832.50	-7.3
680	dibutyrylcyclic-gmp	CCCC(=O)Nc1nc2c(ncn2C2O[C@H]3COP(=O)(O)O[C@@H]3[C@@H]2OC(=O)CCC)c(=O)[nH]1	5.74	1835.56	-6
681	Bupropion hydrochloride	CC(NC(C)(C)C)C(=O)c1cccc(Cl)c1.Cl	5.74	1838.04	-5.6
682	Metoprolol Tartrate	COCCc1ccc(OCC(O)CNC(C)C)cc1.COCCc1ccc(OCC(O)CNC(C)C)cc1.O=C(O)C(O)C(O)C(=O)O	5.73	1852.23	-4.7
683	tivozanib	COc1cc2nccc(Oc3ccc(NC(=O)Nc4cc(C)on4)c(Cl)c3)c2cc1OC	5.73	1853.43	-7
684	Tivozanib (AV-951)	COc1cc2nccc(Oc3ccc(NC(=O)Nc4cc(C)on4)c(Cl)c3)c2cc1OC	5.73	1853.43	-6.8
685	Pioglitazone	CCc1ccc(CCOc2ccc(CC3SC(=O)NC3=O)cc2)nc1	5.73	1855.04	-6.2
686	Isosorbide	O[C@H]1CO[C@@H]2[C@H](O)CO[C@H]12	5.73	1858.32	-4.7
687	Digoxin	C[C@H]1O[C@@H](O[C@H]2[C@@H](O)C[C@H](O[C@H]3[C@@H](O)C[C@H](O[C@H]4CC[C@]5(C)[C@H]6C[C@@H](O)[C@]7(C)[C@@H](C8=CC(=O)OC8)CC[C@]7(O)[C@@H]6CC[C@@H]5C4)O[C@@H]3C)O[C@@H]2C)C[C@H](O)[C@@H]1O	5.73	1862.60	-8.1
688	Zolmitriptan	CN(C)CCc1c[nH]c2ccc(CC3COC(=O)N3)cc12	5.73	1864.81	-5.7
689	withaferin-a	CC1=C(CO)C(=O)O[C@@H]([C@@H](C)[C@H]2CC[C@H]3[C@@H]4C[C@H]5O[C@]56[C@@H](O)C=CC(=O)[C@]6(C)[C@H]4CC[C@@]32C)C1	5.73	1865.63	-7.4
690	heliomycin	Cc1cc(O)c2c3c4c(cc(O)c13)C(C)(C)C(=O)c1c(O)cc(O)c(c1-4)C2=O	5.73	1878.00	-7.4
691	Cabozantinib (XL184, BMS-907351)	COc1cc2nccc(Oc3ccc(NC(=O)C4(C(=O)Nc5ccc(F)cc5)CC4)cc3)c2cc1OC	5.73	1879.38	-7.8
692	tolterodine	Cc1ccc(O)c([C@H](CCN(C(C)C)C(C)C)c2ccccc2)c1	5.72	1885.03	-6
693	Duloxetine HCl	CNCCC(Oc1cccc2ccccc12)c1cccs1.Cl	5.72	1885.59	-5.8
694	Azlocillin sodium salt	CC1(C)SC2C(NC(=O)C(NC(=O)N3CCNC3=O)c3ccccc3)C(=O)N2C1C(=O)[O-].[Na+]	5.72	1887.26	-7.1
695	tazobactam	C[C@]1(Cn2ccnn2)[C@H](C(=O)O)N2C(=O)C[C@H]2S1(=O)=O	5.72	1887.42	-6.1
696	PF-04217903	OCCn1cc(-c2cnc3nnn(Cc4ccc5ncccc5c4)c3n2)cn1	5.72	1887.93	-7.1
697	Toltrazuril	Cc1cc(-n2c(=O)[nH]c(=O)n(C)c2=O)ccc1Oc1ccc(SC(F)(F)F)cc1	5.72	1889.27	-6.9
698	Vinpocetine	CCOC(=O)C1=C[C@]2(CC)CCCN3CCc4c(n1c1ccccc41)[C@@H]32	5.72	1893.42	-6.1
699	RDR-01440SC	O=C(Nc1ccc(NC(=O)c2ccccc2O)cc1)c1ccc(Cl)cc1	5.72	1897.68	-7.5
700	AKT-inhibitor-1-2	O=c1[nH]c2ccccc2n1C1CCN(Cc2ccc(-c3nc4cc5[nH]cnc5cc4nc3-c3ccccc3)cc2)CC1	5.72	1903.20	-8.6
701	varenicline	c1cnc2cc3c(cc2n1)[C@H]1CNC[C@@H]3C1	5.72	1904.21	-5.9
702	Bimatoprost	CCNC(=O)CCCC=CCC1C(O)CC(O)C1C=CC(O)CCc1ccccc1	5.72	1907.21	-6.5
703	Exemestane	C=C1CC2C(CCC3(C)C(=O)CCC23)C2(C)C=CC(=O)C=C12	5.72	1911.00	-6.8
704	Doxifluridine	CC1OC(n2cc(F)c(=O)[nH]c2=O)C(O)C1O	5.72	1912.61	-5.9
705	digoxin	C[C@H]1O[C@@H](O[C@H]2[C@@H](O)C[C@H](O[C@H]3[C@@H](O)C[C@H](O[C@H]4CC[C@]5(C)[C@H]6C[C@@H](O)[C@]7(C)C(C8=CC(=O)OC8)CC[C@]7(O)[C@@H]6CC[C@@H]5C4)O[C@@H]3C)O[C@@H]2C)C[C@H](O)[C@@H]1O	5.72	1913.48	-7.8
706	atorvastatin	CC(C)c1c(C(=O)Nc2ccccc2)c(-c2ccccc2)c(-c2ccc(F)cc2)n1CC[C@@H](O)C[C@@H](O)CC(=O)O	5.72	1914.99	-7.6
707	ampyrone	Cc1c(N)c(=O)n(-c2ccccc2)n1C	5.72	1915.91	-5
708	Pracinostat (SB939)	CCCCc1nc2cc(C=CC(=O)NO)ccc2n1CCN(CC)CC	5.72	1919.23	-5.5
709	pirarubicin	COc1cccc2c1C(=O)c1c(O)c3c(c(O)c1C2=O)C[C@@](O)(C(=O)CO)C[C@@H]3O[C@H]1C[C@H](N)[C@H](O[C@@H]2CCCCO2)[C@H](C)O1	5.72	1920.76	-8
710	aurora-a-inhibitor-i	CCN1CCN(C(=O)Cc2ccc(Nc3ncc(F)c(Nc4ccc(C(=O)Nc5ccccc5Cl)cc4)n3)cc2)CC1	5.72	1922.75	-8.2
711	adapalene	COc1ccc(-c2ccc3cc(C(=O)O)ccc3c2)cc1C12CC3CC(CC(C3)C1)C2	5.72	1923.19	-7.8
712	Adapalene	COc1ccc(-c2ccc3cc(C(=O)O)ccc3c2)cc1C12CC3CC(CC(C3)C1)C2	5.72	1923.19	-7.9
713	tiagabine	Cc1ccsc1C(=CCCN1CCC[C@@H](C(=O)O)C1)c1sccc1C	5.72	1926.29	-6
714	Tiagabine	Cc1ccsc1C(=CCCN1CCC[C@@H](C(=O)O)C1)c1sccc1C	5.72	1926.29	-6.1
715	Dronedarone	CCCCc1oc2ccc(NS(C)(=O)=O)cc2c1C(=O)c1ccc(OCCCN(CCCC)CCCC)cc1	5.72	1927.14	-5.6
716	Ketanserin	O=C(c1ccc(F)cc1)C1CCN(CCn2c(=O)[nH]c3ccccc3c2=O)CC1	5.71	1933.52	-8.1
717	ketanserin	O=C(c1ccc(F)cc1)C1CCN(CCn2c(=O)[nH]c3ccccc3c2=O)CC1	5.71	1933.53	-7.6
718	Ramelteon	CCC(=O)NCCC1CCc2ccc3c(c21)CCO3	5.71	1938.58	-6.5
719	Rofecoxib	CS(=O)(=O)c1ccc(C2=C(c3ccccc3)C(=O)OC2)cc1	5.71	1941.20	-6.5
721	acetylcholine	CC(=O)OCC[N+](C)(C)C	5.71	1947.68	-3.5
722	Saxagliptin	N#CC1CC2CC2N1C(=O)C(N)C12CC3CC(CC(O)(C3)C1)C2	5.71	1952.20	-6.8
723	halofantrine	CCCCN(CCCC)CCC(O)c1cc2c(Cl)cc(Cl)cc2c2cc(C(F)(F)F)ccc12	5.71	1952.61	-6.5
724	APHA-compound-8	Cn1cc(C(=O)Cc2ccccc2)cc1/C=C/C(=O)NO	5.71	1953.93	-5.7
725	ICI-89406	N#Cc1ccccc1OCC(O)CNCCNC(=O)Nc1ccccc1	5.71	1957.78	-6
727	benzbromarone	CCc1oc2ccccc2c1C(=O)c1cc(Br)c(O)c(Br)c1	5.71	1967.21	-5.6
728	Benzbromarone	CCc1oc2ccccc2c1C(=O)c1cc(Br)c(O)c(Br)c1	5.71	1967.21	-6.5
729	ungerine	CO[C@H]1C=C2CCN(C)[C@H]2C2c3cc4c(cc3C(=O)O[C@@H]21)OCO4	5.70	1973.27	-6.9
730	Tipiracil hydrochloride	Cl.N=C1CCCN1Cc1[nH]c(=O)[nH]c(=O)c1Cl	5.70	1982.61	-0.9
731	tipifarnib-P2	Cn1cncc1[C@@](N)(c1ccc(Cl)cc1)c1ccc2c(c1)c(-c1cccc(Cl)c1)cc(=O)n2C	5.70	1986.55	-7.5
732	oxymetazoline	Cc1cc(C(C)(C)C)c(O)c(C)c1CC1=NCCN1	5.70	1997.23	-6.3
733	hexamethonium	C[N+](C)(C)CCCCCC[N+](C)(C)C	5.70	2002.24	-3.2
734	MMPX	COCc1nc2c(=O)n(C)c(=O)n(CC(C)C)c2[nH]1	5.70	2004.10	-4.9
735	Brucine	COc1cc2c(cc1OC)C13CCN4CC5=CCOC6CC(=O)N2C1C6C5CC43	5.70	2004.33	-6.6
736	fasudil	O=S(=O)(c1cccc2cnccc12)N1CCCNCC1	5.70	2007.44	-5.5
737	telenzepine	Cc1scc2c1N(C(=O)CN1CCN(C)CC1)c1ccccc1NC2=O	5.70	2017.80	-6.6
738	Levofloxacin	C[C@H]1COc2c(N3CCN(C)CC3)c(F)cc3c(=O)c(C(=O)O)cn1c23	5.69	2028.86	-6
739	levofloxacin	C[C@H]1COc2c(N3CCN(C)CC3)c(F)cc3c(=O)c(C(=O)O)cn1c23	5.69	2028.86	-6
740	LEE011	CN(C)C(=O)c1cc2cnc(Nc3ccc(N4CCNCC4)cn3)nc2n1C1CCCC1	5.69	2029.22	-7.7
741	cefatrizine	N[C@@H](C(=O)N[C@@H]1C(=O)N2C(C(=O)O)=C(CSc3c[nH]nn3)CS[C@H]12)c1ccc(O)cc1	5.69	2030.67	-6.3
742	Iloperidone	COc1cc(C(C)=O)ccc1OCCCN1CCC(c2noc3cc(F)ccc23)CC1	5.69	2032.28	-7
743	iloperidone	COc1cc(C(C)=O)ccc1OCCCN1CCC(c2noc3cc(F)ccc23)CC1	5.69	2032.28	-6.6
744	Trelagliptin	Cn1c(=O)cc(N2CCCC(N)C2)n(Cc2cc(F)ccc2C#N)c1=O	5.69	2043.34	-6.2
745	Prasugrel	CC(=O)Oc1cc2c(s1)CCN(C(C(=O)C1CC1)c1ccccc1F)C2	5.69	2049.23	-5.5
746	topiramate	CC1(C)O[C@@H]2CO[C@@]3(COS(N)(=O)=O)OC(C)(C)O[C@H]3[C@@H]2O1	5.69	2049.47	-6.1
747	TAK-715	CCc1nc(-c2cccc(C)c2)c(-c2ccnc(NC(=O)c3ccccc3)c2)s1	5.69	2052.18	-8.2
748	Azelastine HCl	CN1CCCC(n2nc(Cc3ccc(Cl)cc3)c3ccccc3c2=O)CC1.Cl	5.69	2063.92	-7.2
749	avrainvillamide-analog-1	CC1(C)C2=[N+]([O-])c3cc4nccnc4cc3C2=C[C@@]23NC(=O)[C@]4(CCCN4C2=O)C[C@@H]13	5.68	2082.92	-7.9
750	lavendustin-a	O=C(O)c1cc(N(Cc2ccccc2O)Cc2cc(O)ccc2O)ccc1O	5.68	2085.19	-6.7
751	nefazodone	CCc1nn(CCCN2CCN(c3cccc(Cl)c3)CC2)c(=O)n1CCOc1ccccc1	5.68	2086.95	-5.9
752	manumycin-a	CCCC[C@@H](C)/C=C(C)/C=C(\C)C(=O)NC1=C[C@@](O)(/C=C/C=C/C=C/C(=O)NC2C(=O)CCC2=O)[C@@H]2OC2C1=O	5.68	2089.47	-6.8
753	tenatoprazole	COc1ccc2[nH]c(S(=O)Cc3ncc(C)c(OC)c3C)nc2n1	5.68	2092.77	-6.4
754	Ethacridine lactate monohydrate	CC(O)C(=O)O.CCOc1ccc2nc3cc(N)ccc3c(N)c2c1.O	5.68	2094.25	-3.6
755	catharanthine	CCC1=C[C@@H]2CN3CCc4c([nH]c5ccccc45)[C@@](C(=O)OC)(C2)[C@H]13	5.68	2096.40	-6.3
756	cefazolin	Cc1nnc(SCC2=C(C(=O)O)N3C(=O)C(NC(=O)Cn4cnnn4)C3SC2)s1	5.68	2098.52	-6.8
757	stiripentol	CC(C)(C)C(O)/C=C/c1ccc2c(c1)OCO2	5.68	2099.91	-5.3
758	Vilazodone Hydrochloride	Cl.N#Cc1ccc2[nH]cc(CCCCN3CCN(c4ccc5oc(C(N)=O)cc5c4)CC3)c2c1	5.68	2103.60	-0.9
759	Cefotaxime (sodium salt)	CO/N=C(\C(=O)N[C@@H]1C(=O)N2C(C(=O)[O-])=C(COC(C)=O)CS[C@H]12)c1csc(N)n1.[Na+]	5.68	2105.95	-6.2
760	GDC-0879	OCCn1cc(-c2ccc3c(c2)CC/C3=N\O)c(-c2ccncc2)n1	5.68	2105.98	-7.1
761	sulindac	CSc1ccc(/C=C2/C(C)=C(CC(=O)O)c3cc(F)ccc32)cc1	5.68	2107.24	-6.2
762	celiprolol	CCN(CC)C(=O)Nc1ccc(OCC(O)CNC(C)(C)C)c(C(C)=O)c1	5.68	2111.23	-5.9
764	andarine	CC(=O)Nc1ccc(OC[C@](C)(O)C(=O)Nc2ccc([N+](=O)[O-])c(C(F)(F)F)c2)cc1	5.67	2117.62	-6.6
765	Fostamatinib (R788)	COc1cc(Nc2ncc(F)c(Nc3ccc4c(n3)N(COP(=O)(O)O)C(=O)C(C)(C)O4)n2)cc(OC)c1OC	5.67	2118.95	-7
766	mometasone	C[C@@H]1C[C@H]2[C@@H]3CCC4=CC(=O)C=C[C@]4(C)[C@@]3(Cl)[C@@H](O)C[C@]2(C)[C@@]1(OC(=O)c1ccco1)C(=O)CCl	5.67	2122.55	-6.5
767	pilocarpine	CC[C@@H]1C(=O)OC[C@@H]1Cc1cncn1C	5.67	2126.79	-4.4
768	Ampicillin Trihydrate	CC1(C)SC2C(NC(=O)C(N)c3ccccc3)C(=O)N2C1C(=O)O.O.O.O	5.67	2135.37	-6.4
769	Simvastatin (Zocor)	CCC(C)(C)C(=O)OC1CC(C)C=C2C=CC(C)C(CCC3CC(O)CC(=O)O3)C21	5.67	2136.80	-6.7
771	chaetocin	CN1C(=O)C23CC4(C56CC78SSC(CO)(C(=O)N7C5Nc5ccccc56)N(C)C8=O)c5ccccc5NC4N2C(=O)C1(CO)SS3	5.67	2139.38	-6.8
772	Flunarizine 2HCl	Cl.Cl.Fc1ccc(C(c2ccc(F)cc2)N2CCN(CC=Cc3ccccc3)CC2)cc1	5.67	2142.94	-0.9
773	IM-12	Cc1[nH]c2ccccc2c1C1=C(NCCc2ccc(F)cc2)C(=O)N(C)C1=O	5.67	2143.76	-6.3
774	tetrabenazine	COc1cc2c(cc1OC)[C@H]1CC(=O)[C@H](CC(C)C)CN1CC2	5.67	2155.51	-5.5
775	Vitamin D2 (Ergocalciferol)	C=C1CCC(O)CC1=CC=C1CCCC2(C)C1CCC2C(C)C=CC(C)C(C)C	5.67	2159.91	-6.4
776	tofacitinib	C[C@@H]1CCN(C(=O)CC#N)C[C@@H]1N(C)c1ncnc2[nH]ccc12	5.66	2164.70	-5.2
777	pazopanib	Cc1ccc(Nc2nccc(N(C)c3ccc4c(C)n(C)nc4c3)n2)cc1S(N)(=O)=O	5.66	2176.91	-7.7
778	GS-9973	c1cn2cc(-c3ccc4cn[nH]c4c3)nc(Nc3ccc(N4CCOCC4)cc3)c2n1	5.66	2180.74	-7.5
779	CAL-101 (Idelalisib, GS-1101)	CCC(Nc1ncnc2nc[nH]c12)c1nc2cccc(F)c2c(=O)n1-c1ccccc1	5.66	2183.03	-7
780	Merck60	CC(=O)Nc1ccc(C(=O)Nc2cc(-c3cccs3)ccc2N)cc1	5.66	2183.05	-6.5
781	clopamide	C[C@H]1CCC[C@@H](C)N1NC(=O)c1ccc(Cl)c(S(N)(=O)=O)c1	5.66	2183.48	-6.3
782	Desogestrel	C#C[C@]1(O)CC[C@H]2[C@@H]3CCC4=CCCC[C@@H]4[C@H]3C(=C)C[C@@]21CC	5.66	2192.09	-5.9
783	candesartan	CCOc1nc2cccc(C(=O)O)c2n1Cc1ccc(-c2ccccc2-c2nnn[nH]2)cc1	5.66	2195.25	-6.8
784	blebbistatin	Cc1ccc2c(c1)C(=O)C1(O)CCN(c3ccccc3)C1=N2	5.66	2196.26	-6.2
785	Edrophonium (chloride)	CC[N+](C)(C)c1cccc(O)c1.[Cl-]	5.66	2198.07	-4.8
786	Gliquidone	COc1ccc2c(c1)C(=O)N(CCc1ccc(S(=O)(=O)NC(=O)NC3CCCCC3)cc1)C(=O)C2(C)C	5.66	2205.80	-7.4
787	gliquidone	COc1ccc2c(c1)C(=O)N(CCc1ccc(S(=O)(=O)NC(=O)NC3CCCCC3)cc1)C(=O)C2(C)C	5.66	2205.80	-7.7
788	nadolol	CC(C)(C)NCC(O)COc1cccc2c1CC(O)C(O)C2	5.66	2206.56	-5.8
789	GBR-12783	C(=Cc1ccccc1)CN1CCN(CCOC(c2ccccc2)c2ccccc2)CC1	5.66	2210.98	-6.4
790	Ticagrelor	CCCSc1nc(NC2CC2c2ccc(F)c(F)c2)c2nnn(C3CC(OCCO)C(O)C3O)c2n1	5.65	2213.49	-6.9
791	Nystatin (Fungicidin)	CC1C=CC=CCCC=CC=CC=CC=CC(OC2OC(C)C(O)C(N)C2O)CC2OC(O)(CC(O)C(O)CCC(O)CC(O)CC(O)CC(=O)OC(C)C(C)C1O)CC(O)C2C(=O)O	5.65	2215.49	-7.9
792	pyroxamide	O=C(CCCCCCC(=O)Nc1cccnc1)NO	5.65	2215.88	-5.2
793	Dienogest	CC12CCC3=C4CCC(=O)C=C4CCC3C1CCC2(O)CC#N	5.65	2219.94	-6.2
794	Pramipexole dihydrochloride	CCCNC1CCc2nc(N)sc2C1.Cl.Cl	5.65	2220.06	-4.8
795	KW-06	COc1ccc(CNC2CC2c2ccc(Br)cc2)c(Cl)c1OC	5.65	2223.30	-5.6
796	Verteporfin	C=Cc1c(C)c2cc3nc(cc4[nH]c(cc5nc(cc1[nH]2)C(C)=C5CCC(=O)O)c(CCC(=O)OC)c4C)[C@@]1(C)C3=CC=C(C(=O)OC)[C@H]1C(=O)OC	5.65	2226.96	-7
797	Pitavastatin	O=C(O)CC(O)CC(O)C=Cc1c(C2CC2)nc2ccccc2c1-c1ccc(F)cc1	5.65	2228.22	-6.3
798	triptolide	CC(C)[C@]12O[C@H]1[C@@H]1O[C@@]13[C@@]1(C)CCC4=C(COC4=O)[C@@H]1C[C@@H]1O[C@@]13[C@@H]2O	5.65	2232.14	-7.4
799	Mocetinostat (MGCD0103, MG0103)	Nc1ccccc1NC(=O)c1ccc(CNc2nccc(-c3cccnc3)n2)cc1	5.65	2232.28	-7.7
800	mocetinostat	Nc1ccccc1NC(=O)c1ccc(CNc2nccc(-c3cccnc3)n2)cc1	5.65	2232.28	-7.6
801	Oxeladin Citrate	CCN(CC)CCOCCOC(=O)C(CC)(CC)c1ccccc1.O=C(O)CC(O)(CC(=O)O)C(=O)O	5.65	2240.51	-4.6
802	Pentoxyverine Citrate	CCN(CC)CCOCCOC(=O)C1(c2ccccc2)CCCC1.O=C(O)CC(O)(CC(=O)O)C(=O)O	5.65	2251.74	-5.5
803	isoflupredone-acetate	CC(=O)OCC(=O)[C@@]1(O)CC[C@H]2[C@@H]3CCC4=CC(=O)C=C[C@]4(C)[C@@]3(F)[C@@H](O)C[C@@]21C	5.65	2259.94	-6.7
804	nor-2-chlorpromazine	NCCCN1c2ccccc2S(=O)c2ccc(Cl)cc21	5.65	2260.92	-5.8
806	CAM-9-026	C[C@H]1CCCCO[C@@H](CN(C)S(=O)(=O)c2ccc(F)cc2)[C@H](C)CN([C@@H](C)COC(=O)C(C)(C)C)C(=O)c2cc(NC(=O)Nc3ccccc3)ccc2O1	5.64	2267.54	-7.2
807	ibutilide	CCCCCCCN(CC)CCCC(O)c1ccc(NS(C)(=O)=O)cc1.CCCCCCCN(CC)CCCC(O)c1ccc(NS(C)(=O)=O)cc1	5.64	2269.38	-5.2
808	xylometazoline	Cc1cc(C(C)(C)C)cc(C)c1CC1=NCCN1	5.64	2275.11	-6
809	Idarubicin HCl	CC(=O)C1(O)Cc2c(O)c3c(c(O)c2C(OC2CC(N)C(O)C(C)O2)C1)C(=O)c1ccccc1C3=O.Cl	5.64	2282.32	-7.3
810	Gemcitabine	Nc1ccn(C2OC(CO)C(O)C2(F)F)c(=O)n1	5.64	2285.25	-5.5
811	PHA-665752	Cc1[nH]c(/C=C2\C(=O)Nc3ccc(S(=O)(=O)Cc4c(Cl)cccc4Cl)cc32)c(C)c1C(=O)N1CCC[C@@H]1CN1CCCC1	5.64	2291.08	-8.4
812	terconazole	CC(C)N1CCN(c2ccc(OC[C@H]3CO[C@](Cn4cncn4)(c4ccc(Cl)cc4Cl)O3)cc2)CC1	5.64	2295.45	-6.7
813	afatinib	CN(C)C/C=C/C(=O)Nc1cc2c(Nc3ccc(F)c(Cl)c3)ncnc2cc1OC1CCOC1	5.64	2304.95	-7.4
814	4,5,6,7-tetrabromobenzotriazole	Brc1c(Br)c(Br)c2[nH]nnc2c1Br	5.64	2312.85	-4.9
815	GSK1349572 sodiuM salt	C[C@@H]1CCO[C@H]2Cn3cc(/C(O)=N/Cc4ccc(F)cc4F)c(=O)c([O-])c3C(=O)N21.[Na+]	5.64	2314.00	-7.1
816	plinabulin	CC(C)(C)c1[nH]cnc1/C=c1\[nH]c(=O)/c(=C/c2ccccc2)[nH]c1=O	5.63	2345.39	-6.7
817	melengestrol	C=C1C[C@@H]2[C@@H]3C=C(C)C4=CC(=O)CC[C@]4(C)[C@H]3CC[C@]2(C)[C@@]1(OC(C)=O)C(C)=O	5.63	2349.48	-6.8
818	Ezetimibe	O=C1C(CCC(O)c2ccc(F)cc2)C(c2ccc(O)cc2)N1c1ccc(F)cc1	5.63	2352.09	-7.5
819	midazolam	Cc1ncc2n1-c1ccc(Cl)cc1C(c1ccccc1F)=NC2	5.63	2354.28	-6.9
820	Closantel	Cc1cc(C(C#N)c2ccc(Cl)cc2)c(Cl)cc1NC(=O)c1cc(I)cc(I)c1O	5.63	2355.32	-6.4
821	closantel	Cc1cc(C(C#N)c2ccc(Cl)cc2)c(Cl)cc1NC(=O)c1cc(I)cc(I)c1O	5.63	2355.32	-6.4
822	peruvoside	CO[C@@H]1[C@@H](O)[C@H](C)O[C@H](O[C@H]2CC[C@]3(C=O)C4CC[C@]5(C)[C@@H](C6=CC(=O)OC6)CC[C@]5(O)C4CC[C@@H]3C2)[C@H]1O	5.63	2355.83	-7.1
823	Diclofenac Potassium	O=C([O-])Cc1ccccc1Nc1c(Cl)cccc1Cl.[K+]	5.63	2360.54	-5.6
824	Aclidinium Bromide	O=C(OC1C[N+]2(CCCOc3ccccc3)CCC1CC2)C(O)(c1cccs1)c1cccs1.[Br-]	5.63	2366.70	-6.1
825	timolol	CC(C)(C)NC[C@H](O)COc1nsnc1N1CCOCC1	5.63	2367.02	-4.9
826	Lafutidine	O=C(CS(=O)Cc1ccco1)NCC=CCOc1cc(CN2CCCCC2)ccn1	5.63	2367.21	-5.4
827	nTZDpa	O=C(O)c1c(Sc2ccccc2)c2cc(Cl)ccc2n1Cc1ccc(Cl)cc1	5.62	2374.81	-6.5
828	adipiodone	O=C(CCCCC(=O)Nc1c(I)cc(I)c(C(=O)O)c1I)Nc1c(I)cc(I)c(C(=O)O)c1I	5.62	2378.48	-5.8
829	GDC-0941	CS(=O)(=O)N1CCN(Cc2cc3nc(-c4cccc5[nH]ncc45)nc(N4CCOCC4)c3s2)CC1	5.62	2378.83	-7.1
830	veliparib	C[C@]1(c2nc3c(C(N)=O)cccc3[nH]2)CCCN1	5.62	2386.12	-6
831	Gestodene	C#CC1(O)C=CC2C3CCC4=CC(=O)CCC4C3CCC21CC	5.62	2395.90	-5.8
832	Levomefolate calcium	CN1c2c([nH]c(N)nc2=O)NCC1CNc1ccc(C(=O)NC(CCC(=O)O)C(=O)O)cc1.[Ca+2]	5.62	2403.47	-7
833	alexidine	CCCCC(CC)CNC(=N)NC(=N)NCCCCCCNC(=N)NC(=N)NCC(CC)CCCC	5.62	2403.53	-4.6
834	roscovitine	CC[C@H](CO)Nc1nc(NCc2ccccc2)c2ncn(C(C)C)c2n1	5.62	2409.71	-6.1
835	Efinaconazole	C=C1CCN(C(C)C(O)(Cn2cncn2)c2ccc(F)cc2F)CC1	5.62	2411.05	-6
836	Deferasirox	O=C1C=CC=CC1=C1NC(=C2C=CC=CC2=O)N(c2ccc(C(=O)O)cc2)N1	5.62	2417.91	-7.7
837	Candesartan Cilexetil	CCOc1nc2cccc(C(=O)OC(C)OC(=O)OC3CCCCC3)c2n1Cc1ccc(-c2ccccc2-c2nn[nH]n2)cc1	5.62	2425.17	-6.6
838	Dehydroepiandrosterone (DHEA)	CC12CCC3C(CC=C4CC(O)CCC43C)C1CCC2=O	5.62	2426.17	-6.7
839	calcipotriol	C=C1C(=CC=C2CCC[C@@]3(C)[C@H]2CC[C@@H]3[C@H](C)C=C[C@@H](O)C2CC2)C[C@@H](O)C[C@@H]1O	5.61	2430.14	-7.8
840	Candesartan	CCOc1nc2cccc(C(=O)O)c2n1Cc1ccc(-c2ccccc2-c2nn[nH]n2)cc1	5.61	2430.17	-7
841	medroxyprogesterone	CC(=O)O[C@]1(C(C)=O)CC[C@H]2[C@@H]3C[C@H](C)C4=CC(=O)CC[C@]4(C)[C@H]3CC[C@@]21C	5.61	2435.43	-7
842	cerulenin	C/C=C/C/C=C/CCC(=O)[C@H]1O[C@H]1C(N)=O	5.61	2444.82	-4.7
843	Quinestrol	C#C[C@]1(O)CC[C@H]2[C@@H]3CCc4cc(OC5CCCC5)ccc4[C@H]3CC[C@@]21C	5.61	2447.71	-6.9
844	alda-1	O=C(NCc1ccc2c(c1)OCO2)c1c(Cl)cccc1Cl	5.61	2450.87	-6.3
845	GBR-13069	Fc1ccc(C(OCCN2CCN(CC=Cc3ccccc3)CC2)c2ccc(F)cc2)cc1	5.61	2454.81	-5.4
846	Reboxetine mesylate	CCOc1ccccc1OC(c1ccccc1)C1CNCCO1.CS(=O)(=O)O	5.61	2455.87	-6.1
847	Cefoperazone	CCN1CCN(C(=O)NC(C(=O)NC2C(=O)N3C(C(=O)O)=C(CSc4nnnn4C)CSC23)c2ccc(O)cc2)C(=O)C1=O	5.61	2457.72	-7.7
848	Adenosine	Nc1ncnc2c1ncn2C1OC(CO)C(O)C1O	5.61	2457.83	-6.1
849	Vidarabine	Nc1ncnc2c1ncn2C1OC(CO)C(O)C1O	5.61	2457.83	-6
850	nisoxetine	CNCCC(Oc1ccccc1OC)c1ccccc1	5.61	2472.07	-5.7
851	bemesetron	CN1C2CCC1CC(OC(=O)c1cc(Cl)cc(Cl)c1)C2	5.61	2476.94	-5.8
852	ketocholesterol	CC(C)CCCC(C)[C@H]1CC[C@H]2[C@@H]3C(=O)C=C4C[C@@H](O)CC[C@]4(C)[C@H]3CC[C@@]21C	5.61	2479.53	-7.4
853	Diclazuril	N#CC(c1ccc(Cl)cc1)c1c(Cl)cc(-n2ncc(=O)[nH]c2=O)cc1Cl	5.61	2481.16	-5.9
854	Amiodarone HCl	CCCCc1oc2ccccc2c1C(=O)c1cc(I)c(OCCN(CC)CC)c(I)c1.Cl	5.61	2481.82	-6.3
855	vanoxerine	Fc1ccc(C(OCCN2CCN(CCCc3ccccc3)CC2)c2ccc(F)cc2)cc1	5.61	2483.06	-6.9
856	vardenafil	CCCc1nc(C)c2c(=O)[nH]c(-c3cc(S(=O)(=O)N4CCN(CC)CC4)ccc3OCC)nn12	5.61	2483.06	-6.5
857	Latanoprost	CC(C)OC(=O)CCCC=CCC1C(O)CC(O)C1CCC(O)CCc1ccccc1	5.60	2486.39	-5.4
858	hemicholinium-3	C[N+]1(C)CCOC(O)(c2ccc(-c3ccc(C4(O)C[N+](C)(C)CCO4)cc3)cc2)C1	5.60	2488.15	-7.2
859	N-methyllidocaine-iodide	CC[N+](C)(CC)CC(=O)Nc1c(C)cccc1C	5.60	2489.85	-5
860	Ondansetron hydrochloride dihydrate	Cc1nccn1CC1CCc2c(c3ccccc3n2C)C1=O.Cl.O.O	5.60	2491.47	-6.7
861	ERK-inhibitor-11E	Cc1cnc(Nc2ccc(F)cc2Cl)nc1-c1c[nH]c(C(=O)N[C@H](CO)c2cccc(Cl)c2)c1	5.60	2495.73	-7.3
862	myriocin	CCCCCCC(=O)CCCCCC/C=C/C[C@H](O)[C@@H](O)C(N)(CO)C(=O)O	5.60	2499.03	-5
863	bicuculline	CN1CCc2cc3c(cc2[C@H]1C1OC(=O)c2c1ccc1c2OCO1)OCO3	5.60	2499.55	-7.2
864	neomycin	NC[C@@H]1O[C@H](O[C@@H]2[C@@H](CO)O[C@@H](O[C@@H]3[C@@H](O)[C@H](N)C[C@H](N)[C@H]3O[C@H]3O[C@H](CN)[C@@H](O)[C@H](O)[C@H]3N)[C@@H]2O)[C@H](N)[C@@H](O)[C@@H]1O	5.60	2515.22	-7.1
865	Nintedanib (BIBF 1120)	COC(=O)c1ccc2c(c1)NC(=O)C2=C(Nc1ccc(N(C)C(=O)CN2CCN(C)CC2)cc1)c1ccccc1	5.60	2519.89	-7.5
866	bosentan	COc1ccccc1Oc1c(NS(=O)(=O)c2ccc(C(C)(C)C)cc2)nc(-c2ncccn2)nc1OCCO	5.60	2525.15	-6.4
867	Bosentan	COc1ccccc1Oc1c(NS(=O)(=O)c2ccc(C(C)(C)C)cc2)nc(-c2ncccn2)nc1OCCO	5.60	2525.15	-6.7
868	16,16-dimethylprostaglandin-e2	CCCCC(C)(C)[C@H](O)/C=C/[C@H]1[C@H](O)CC(=O)[C@@H]1C/C=C\CCCC(=O)O	5.60	2530.99	-4.8
869	flucloxacillin	Cc1onc(-c2c(F)cccc2Cl)c1C(=O)N[C@@H]1C(=O)N2C(C(=O)O)C(C)(C)S[C@@H]12	5.60	2533.43	-7.7
870	Benzethonium Chloride	CC(C)(C)CC(C)(C)c1ccc(OCCOCC[N+](C)(C)Cc2ccccc2)cc1.[Cl-]	5.60	2534.15	-5.3
871	equol	Oc1ccc(C2COc3cc(O)ccc3C2)cc1	5.59	2541.05	-6.5
872	cinacalcet	C[C@@H](NCCCc1cccc(C(F)(F)F)c1)c1cccc2ccccc12	5.59	2562.41	-6
873	Roflumilast	O=C(Nc1c(Cl)cncc1Cl)c1ccc(OC(F)F)c(OCC2CC2)c1	5.59	2565.78	-6.4
874	ezetimibe	O=C1[C@H](CC[C@H](O)c2ccc(F)cc2)[C@@H](c2ccc(O)cc2)N1c1ccc(F)cc1	5.59	2568.42	-7.3
875	Nitisinone	O=C1CCCC(=O)C1C(=O)c1ccc(C(F)(F)F)cc1[N+](=O)[O-]	5.59	2575.67	-6.3
876	lamivudine	Nc1ccn([C@@H]2CS[C@H](CO)O2)c(=O)n1	5.59	2581.71	-5.2
877	oxidopamine	NCCc1cc(O)c(O)cc1O	5.59	2584.15	-5
878	pentolinium	C[N+]1(CCCCC[N+]2(C)CCCC2)CCCC1	5.59	2586.50	-4.2
879	Dibutyryl-cAMP, sodium salt	CCCC(=O)O[C@@H]1[C@@H]2OP(=O)(O)OC[C@H]2O[C@H]1n1cnc2c(/N=C(\[O-])CCC)ncnc21.[Na+]	5.59	2595.96	-6.4
880	androstanol	C[C@@]12CCC[C@H]1[C@@H]1CC[C@H]3C[C@H](O)CC[C@]3(C)[C@H]1CC2	5.59	2597.96	-6.2
881	brucine	COc1cc2c(cc1OC)[C@@]13CCN4CC5=CCO[C@H]6CC(=O)N2[C@H]1[C@H]6[C@H]5C[C@H]43	5.58	2600.93	-6.6
882	opipramol	OCCN1CCN(CCCN2c3ccccc3C=Cc3ccccc32)CC1	5.58	2603.59	-6.3
883	Lonidamine	O=C(O)c1nn(Cc2ccc(Cl)cc2Cl)c2ccccc12	5.58	2605.53	-6.1
884	lonidamine	O=C(O)c1nn(Cc2ccc(Cl)cc2Cl)c2ccccc12	5.58	2605.53	-6.1
885	Imatinib (STI571)	Cc1ccc(NC(=O)c2ccc(CN3CCN(C)CC3)cc2)cc1Nc1nccc(-c2cccnc2)n1	5.58	2606.52	-8
886	imatinib	Cc1ccc(NC(=O)c2ccc(CN3CCN(C)CC3)cc2)cc1Nc1nccc(-c2cccnc2)n1	5.58	2606.52	-7.4
887	Ribostamycin Sulfate	NCC1OC(OC2C(N)CC(N)C(O)C2OC2OC(CO)C(O)C2O)C(N)C(O)C1O.O=S(=O)(O)O	5.58	2608.00	-6.7
888	Tropicamide	CCN(Cc1ccncc1)C(=O)C(CO)c1ccccc1	5.58	2611.57	-5.1
889	avrainvillamide-analog-3	CC1(C)C2=[N+]([O-])c3cc4c(cc3C2=C[C@@]23NC(=O)[C@]5(CCCN5C2=O)C[C@@H]13)OCO4	5.58	2614.54	-8
890	AG-14361	CN(C)Cc1ccc(-c2nc3cccc4c3n2CCNC4=O)cc1	5.58	2630.48	-6.4
891	Losartan Potassium (DuP 753)	CCCCc1nc(Cl)c(CO)n1Cc1ccc(-c2ccccc2-c2nnn[n-]2)cc1.[K+]	5.58	2631.74	-6.3
892	Lenvatinib (E7080)	COc1cc2nccc(Oc3ccc(NC(=O)NC4CC4)c(Cl)c3)c2cc1C(N)=O	5.58	2639.58	-6.5
893	Ofloxacin	CC1COc2c(N3CCN(C)CC3)c(F)cc3c(=O)c(C(=O)O)cn1c23	5.58	2650.14	-6.1
894	ofloxacin	CC1COc2c(N3CCN(C)CC3)c(F)cc3c(=O)c(C(=O)O)cn1c23	5.58	2650.14	-6.2
895	farnesylpyrophosphate	CC(C)=CCC/C(C)=C/CC/C(C)=C/COP(=O)(O)OP(=O)(O)O	5.58	2651.90	-5.8
896	BAX-channel-blocker	OC(CN1CCNCC1)Cn1c2ccc(Br)cc2c2cc(Br)ccc21	5.58	2654.23	-6
897	Nadifloxacin	CC1CCc2c(N3CCC(O)CC3)c(F)cc3c(=O)c(C(=O)O)cn1c23	5.58	2654.39	-6.2
898	nadifloxacin	CC1CCc2c(N3CCC(O)CC3)c(F)cc3c(=O)c(C(=O)O)cn1c23	5.58	2654.39	-6.6
899	Calcifediol	C=C1CCC(O)CC1=CC=C1CCCC2(C)C1CCC2C(C)CCCC(C)(C)O	5.58	2659.20	-7
900	Pimavanserin	CC(C)COc1ccc(CNC(=O)N(Cc2ccc(F)cc2)C2CCN(C)CC2)cc1	5.58	2660.37	-6.5
901	tozasertib	Cc1cc(Nc2cc(N3CCN(C)CC3)nc(Sc3ccc(NC(=O)C4CC4)cc3)n2)n[nH]1	5.57	2663.29	-7.4
902	VX-680 (MK-0457,Tozasertib)	Cc1cc(Nc2cc(N3CCN(C)CC3)nc(Sc3ccc(NC(=O)C4CC4)cc3)n2)n[nH]1	5.57	2663.29	-7.1
903	Prednisolone	CC12C=CC(=O)C=C1CCC1C2C(O)CC2(C)C1CCC2(O)C(=O)CO	5.57	2665.07	-6.8
904	Idoxuridine	O=c1[nH]c(=O)n(C2CC(O)C(CO)O2)cc1I	5.57	2668.21	-4.8
907	clobetasol	CCC(=O)O[C@]1(C(=O)CCl)[C@@H](C)C[C@H]2[C@H]3CCC4=CC(=O)C=C[C@]4(C)[C@@]3(F)[C@@H](O)C[C@@]21C	5.57	2678.59	-6.1
908	Estradiol	CC12CCC3c4ccc(O)cc4CCC3C1CCC2O	5.57	2680.15	-6.5
909	alpha-estradiol	CC12CCC3c4ccc(O)cc4CCC3C1CCC2O	5.57	2680.15	-6.3
910	brefeldin-a	CC1CCC/C=C\C2CC(O)CC2C(O)/C=C\C(=O)O1	5.57	2698.47	-6.6
911	Norethindrone	C#CC1(O)CCC2C3CCC4=CC(=O)CCC4C3CCC21C	5.57	2704.67	-6.6
912	Gabexate mesylate	CCOC(=O)c1ccc(OC(=O)CCCCCN=C(N)N)cc1.CS(=O)(=O)O	5.57	2716.88	-5.1
913	zosuquidar	O[C@@H](COc1cccc2ncccc12)CN1CCN([C@@H]2c3ccccc3[C@@H]3[C@H](c4ccccc42)C3(F)F)CC1	5.57	2718.74	-7.6
914	trimethoprim	COc1cc(Cc2cnc(N)nc2N)cc(OC)c1OC	5.57	2720.34	-5.3
915	Trimethoprim	COc1cc(Cc2cnc(N)nc2N)cc(OC)c1OC	5.57	2720.34	-5.3
916	scriptaid	O=C(CCCCCN1C(=O)c2cccc3cccc(c23)C1=O)NO	5.56	2723.88	-6.8
917	Guanfacine hydrochloride	Cl.NC(N)=NC(=O)Cc1c(Cl)cccc1Cl	5.56	2725.11	-0.9
918	AF-DX-116	CCN(CC)CC1CCCCN1CC(=O)N1c2ccccc2C(=O)Nc2cccnc21	5.56	2725.71	-6.8
919	nomegestrol-acetate	CC(=O)O[C@]1(C(C)=O)CC[C@H]2[C@@H]3C=C(C)C4=CC(=O)CC[C@@H]4[C@H]3CC[C@@]21C	5.56	2740.29	-5.6
920	reversine	c1nc2c(NC3CCCCC3)nc(Nc3ccc(N4CCOCC4)cc3)nc2[nH]1	5.56	2741.64	-6.2
921	Flumethasone	CC1CC2C3CC(F)C4=CC(=O)C=CC4(C)C3(F)C(O)CC2(C)C1(O)C(=O)CO	5.56	2744.75	-6.8
922	Primaquine Diphosphate	COc1cc(NC(C)CCCN)c2ncccc2c1.O=P(O)(O)O.O=P(O)(O)O	5.56	2747.22	-5.4
923	atropine	CN1[C@@H]2CC[C@@H]1CC(OC(=O)C(CO)c1ccccc1)C2.CN1[C@@H]2CC[C@@H]1CC(OC(=O)C(CO)c1ccccc1)C2	5.56	2748.05	-5.9
924	Xylazine HCl	Cc1cccc(C)c1NC1=NCCCS1.Cl	5.56	2754.17	-4.5
925	raclopride	CCN1CCC[C@H]1CNC(=O)c1c(O)c(Cl)cc(Cl)c1OC	5.56	2754.86	-5.4
926	Diclofenac Diethylamine	CCNCC.O=C(O)Cc1ccccc1Nc1c(Cl)cccc1Cl	5.56	2757.52	-2.7
927	benzo(e)pyrene	c1ccc2c(c1)c1cccc3ccc4cccc2c4c31	5.56	2757.66	-7.3
928	butalbital	C=CCC1(CC(C)C)C(=O)NC(=O)NC1=O	5.56	2771.21	-5
929	nonoxynol-9	CCCCCCCCCc1ccc(OCCOCCOCCOCCOCCOCCOCCOCCOCCO)cc1	5.56	2774.29	-3.6
930	Streptomycin sulfate	CNC1C(OC2C(OC3C(O)C(O)C(N=C(N)N)C(O)C3N=C(N)N)OC(C)C2(O)C=O)OC(CO)C(O)C1O.CNC1C(OC2C(OC3C(O)C(O)C(N=C(N)N)C(O)C3N=C(N)N)OC(C)C2(O)C=O)OC(CO)C(O)C1O.O=S(=O)(O)O.O=S(=O)(O)O.O=S(=O)(O)O	5.56	2781.92	-6.8
931	dithiothreitol	OC(CS)C(O)CS	5.56	2783.38	-3.3
932	IRL-2500	Cc1cc(C)cc(C(=O)N(C)C(Cc2ccc(-c3ccccc3)cc2)C(=O)NC(Cc2c[nH]c3ccccc23)C(=O)O)c1	5.56	2785.74	-8.7
933	fillalbin	COc1cc(C(=O)O[C@@H]2C[C@@H]3CC[C@H](C2)N3C)ccc1O	5.55	2788.16	-5.6
934	Chlorquinaldol	Cc1ccc2c(Cl)cc(Cl)c(O)c2n1	5.55	2791.92	-5.5
935	Mepenzolate Bromide	C[N+]1(C)CCCC(OC(=O)C(O)(c2ccccc2)c2ccccc2)C1.[Br-]	5.55	2793.41	-6.1
936	Terfenadine	CC(C)(C)c1ccc(C(O)CCCN2CCC(C(O)(c3ccccc3)c3ccccc3)CC2)cc1	5.55	2817.47	-7.6
937	cefdinir	C=CC1=C(C(=O)O)N2C(=O)[C@@H](NC(=O)/C(=N/O)c3csc(N)n3)[C@H]2SC1	5.55	2833.71	-6.5
939	Lenalidomide (CC-5013)	Nc1cccc2c1CN(C1CCC(=O)NC1=O)C2=O	5.55	2835.89	-5.7
940	aprepitant	C[C@@H](O[C@@H]1OCCN(Cc2nc(=O)[nH][nH]2)[C@@H]1c1ccc(F)cc1)c1cc(C(F)(F)F)cc(C(F)(F)F)c1	5.55	2842.83	-6.5
941	olanzapine	Cc1cc2c(s1)Nc1ccccc1N=C2N1CCN(C)CC1	5.55	2847.10	-5.6
943	pantoprazole	COc1ccnc(CS(=O)c2nc3cc(OC(F)F)ccc3[nH]2)c1OC	5.54	2854.66	-6.1
944	astemizole	COc1ccc(CCN2CCC(Nc3nc4ccccc4n3Cc3ccc(F)cc3)CC2)cc1	5.54	2859.48	-6.7
945	alitretinoin	CC1=C(/C=C/C(C)=C\C=C\C(C)=C\C(=O)O)C(C)(C)CCC1	5.54	2863.15	-6.1
946	Paliperidone	Cc1nc2n(c(=O)c1CCN1CCC(c3noc4cc(F)ccc34)CC1)CCCC2O	5.54	2866.41	-7.6
947	rottlerin	CC(=O)c1c(O)c(C)c(O)c(Cc2c(O)c3c(c(C(=O)/C=C/c4ccccc4)c2O)OC(C)(C)C=C3)c1O	5.54	2868.25	-8.3
948	Ciprofibrate	CC(C)(Oc1ccc(C2CC2(Cl)Cl)cc1)C(=O)O	5.54	2876.78	-5.4
949	selumetinib	Cn1cnc2c(F)c(Nc3ccc(Br)cc3Cl)c(C(=O)NOCCO)cc21	5.54	2885.03	-5.2
950	AZD6244 (Selumetinib)	Cn1cnc2c(F)c(Nc3ccc(Br)cc3Cl)c(C(=O)NOCCO)cc21	5.54	2885.03	-5.4
951	atovaquone	O=C1C(=O)C(C2CCC(c3ccc(Cl)cc3)CC2)C(=O)c2ccccc21	5.54	2889.46	-6.5
952	felodipine	CCOC(=O)C1=C(C)NC(C)=C(C(=O)OC)C1c1cccc(Cl)c1Cl	5.54	2903.20	-5.2
953	Felodipine	CCOC(=O)C1=C(C)NC(C)=C(C(=O)OC)C1c1cccc(Cl)c1Cl	5.54	2903.20	-5.1
954	Ivacaftor (VX-770)	CC(C)(C)c1cc(C(C)(C)C)c(NC(=O)c2c[nH]c3ccccc3c2=O)cc1O	5.54	2903.34	-6.8
955	calmidazolium	Clc1ccc(C(c2ccc(Cl)cc2)n2cc[n+](CC(OCc3ccc(Cl)cc3Cl)c3ccc(Cl)cc3Cl)c2)cc1	5.54	2904.22	-7.2
956	Amphotericin B	CC1C=CC=CC=CC=CC=CC=CC=CC(OC2OC(C)C(O)C(N)C2O)CC2OC(O)(CC(O)CC(O)C(O)CCC(O)CC(O)CC(=O)OC(C)C(C)C1O)CC(O)C2C(=O)O	5.54	2905.05	-7.5
957	Rosiglitazone maleate	CN(CCOc1ccc(CC2SC(=O)NC2=O)cc1)c1ccccn1.O=C(O)C=CC(=O)O	5.54	2912.29	-6
958	fludarabine	Nc1nc(F)nc2c1ncn2[C@@H]1O[C@H](CO)[C@@H](O)[C@@H]1O	5.54	2912.78	-5.8
959	Cinepazide maleate	COc1cc(C=CC(=O)N2CCN(CC(=O)N3CCCC3)CC2)cc(OC)c1OC.O=C(O)C=CC(=O)O	5.54	2913.37	-6.2
960	haematoxylin-pentaacetate	CC(=O)Oc1ccc2c(c1OC(C)=O)OCC1(O)Cc3c(cc(OC(C)=O)c(OC(C)=O)c3OC(C)=O)C21	5.54	2916.68	-6.3
961	flunarizine	Fc1ccc(C(c2ccc(F)cc2)N2CCN(CC=Cc3ccccc3)CC2)cc1	5.53	2922.96	-7.6
962	Aprepitant	CC(OC1OCCN(Cc2nc(=O)[nH][nH]2)C1c1ccc(F)cc1)c1cc(C(F)(F)F)cc(C(F)(F)F)c1	5.53	2930.44	-7.8
963	digitoxin	C[C@H]1O[C@H](O[C@H]2[C@@H](O)C[C@@H](O[C@H]3[C@@H](O)C[C@@H](O[C@H]4CC[C@]5(C)[C@H]6CC[C@]7(C)[C@@H](C8=CC(=O)OC8)CC[C@]7(O)[C@@H]6CC[C@@H]5C4)O[C@@H]3C)O[C@@H]2C)C[C@H](O)[C@@H]1O	5.53	2941.49	-8.2
964	debrisoquine	N=C(N)N1CCc2ccccc2C1.N=C(N)N1CCc2ccccc2C1	5.53	2944.94	-5.5
965	Barasertib (AZD1152-HQPA)	CCN(CCO)CCCOc1ccc2c(Nc3cc(CC(=O)Nc4cccc(F)c4)[nH]n3)ncnc2c1	5.53	2946.18	-6.6
966	barasertib-HQPA	CCN(CCO)CCCOc1ccc2c(Nc3cc(CC(=O)Nc4cccc(F)c4)[nH]n3)ncnc2c1	5.53	2946.18	-6.5
968	SJB-AF-2	O=C(c1cccc(Cl)c1)N1CCN(c2ccnc3cc(Cl)ccc23)CC1	5.53	2951.95	-6.3
969	Icotinib	C#Cc1cccc(Nc2ncnc3cc4c(cc23)OCCOCCOCCO4)c1	5.53	2959.49	-7.3
970	Vidofludimus	COc1cccc(-c2ccc(NC(=O)C3=C(C(=O)O)CCC3)c(F)c2)c1	5.53	2961.72	-7
971	KB188-III-56	Cc1c(NC(=O)/C(C#N)=C/c2ccc3ccccc3c2)c(=O)n(-c2ccccc2)n1C	5.53	2966.96	-7.6
972	Clonidine HCl	Cl.Clc1cccc(Cl)c1NC1=NCCN1	5.53	2968.79	-0.9
973	isradipine	COC(=O)C1C(C)=NC(C)=C(C(=O)OC(C)C)C1c1cccc2nonc12	5.53	2970.57	-5.6
974	terreic-acid-(-)	CC1C(=O)C(=O)[C@@H]2O[C@@H]2C1=O	5.53	2971.41	-4.7
975	ingenol	CC1=CC23C(=O)C(C=C(COC(=O)c4ccccc4)C(O)C2(O)C1OC(=O)c1ccccc1)C1C(CC3C)C1(C)C	5.53	2972.23	-7.2
976	fenipentol	CCCCC(O)c1ccccc1	5.52	2992.28	-4.9
977	androstenol	C[C@@]12C=CC[C@H]1[C@@H]1CC[C@H]3C[C@H](O)CC[C@]3(C)[C@H]1CC2	5.52	3014.31	-6.5
978	Sarpogrelate hydrochloride	COc1cccc(CCc2ccccc2OCC(CN(C)C)OC(=O)CCC(=O)O)c1.Cl	5.52	3016.23	-6
979	Flurbiprofen	CC(C(=O)O)c1ccc(-c2ccccc2)c(F)c1	5.52	3018.46	-6
980	flurbiprofen-(+/-)	CC(C(=O)O)c1ccc(-c2ccccc2)c(F)c1	5.52	3018.46	-6
981	Gefitinib (ZD1839)	COc1cc2ncnc(Nc3ccc(F)c(Cl)c3)c2cc1OCCCN1CCOCC1	5.52	3026.01	-6.4
982	gefitinib	COc1cc2ncnc(Nc3ccc(F)c(Cl)c3)c2cc1OCCCN1CCOCC1	5.52	3026.01	-6.5
983	phorbol-12-myristate-13-acetate	CCCCCCCCCCCCCC(=O)OC1C(C)C2(O)C(C=C(CO)CC3(O)C(=O)C(C)=CC32)C2C(C)(C)C12OC(C)=O	5.52	3031.43	-5.5
984	azapropazone	CCCC1C(=O)N2C(N(C)C)=Nc3ccc(C)cc3N2C1=O	5.52	3033.95	-5.9
985	sibutramine	CC(C)CC(N(C)C)C1(c2ccc(Cl)cc2)CCC1	5.52	3036.33	-4.9
986	deptropine	CN1[C@H]2CC[C@@H]1CC(OC1c3ccccc3CCc3ccccc31)C2	5.52	3040.42	-7.7
987	Bupivacaine HCl	CCCCN1CCCCC1C(=O)Nc1c(C)cccc1C.Cl	5.52	3049.00	-5.6
988	Levobupivacaine HCl	CCCCN1CCCCC1C(=O)Nc1c(C)cccc1C.Cl	5.52	3049.00	-5.6
989	Masitinib (AB1010)	Cc1ccc(NC(=O)c2ccc(CN3CCN(C)CC3)cc2)cc1Nc1nc(-c2cccnc2)cs1	5.51	3059.21	-7.3
990	masitinib	Cc1ccc(NC(=O)c2ccc(CN3CCN(C)CC3)cc2)cc1Nc1nc(-c2cccnc2)cs1	5.51	3059.21	-7.5
991	(-)-Huperzine A	C/C=C1\[C@H]2C=C(C)C[C@]1(N)c1ccc(=O)[nH]c1C2	5.51	3061.95	-6.2
992	vanillyl-glycol	COc1cc(CC(O)CO)ccc1O	5.51	3065.84	-5.1
993	Losmapimod	Cc1c(F)cc(C(=O)NC2CC2)cc1-c1ccc(C(=O)NCC(C)(C)C)cn1	5.51	3069.62	-6.5
994	Butoconazole nitrate	Clc1ccc(CCC(Cn2ccnc2)Sc2c(Cl)cccc2Cl)cc1.O=[N+]([O-])O	5.51	3069.77	-6
995	Pefloxacin Mesylate	CCn1cc(C(=O)O)c(=O)c2cc(F)c(N3CCN(C)CC3)cc21.CS(=O)(=O)O	5.51	3075.40	-6.1
996	olmesartan	CCCc1nc(C(C)(C)O)c(C(=O)O)n1Cc1ccc(-c2ccccc2-c2nn[nH]n2)cc1	5.51	3076.23	-6.4
997	Olmesartan	CCCc1nc(C(C)(C)O)c(C(=O)O)n1Cc1ccc(-c2ccccc2-c2nn[nH]n2)cc1	5.51	3076.23	-7.2
998	Alverine Citrate	CCN(CCCc1ccccc1)CCCc1ccccc1.O=C(O)CC(O)(CC(=O)O)C(=O)O	5.51	3076.53	-4.6
999	Palonosetron HCl	Cl.O=C1c2cccc3c2C(CCC3)CN1C1CN2CCC1CC2	5.51	3076.54	-0.9
1000	carnosol	CC(C)c1cc2c(c(O)c1O)[C@@]13CCCC(C)(C)[C@@H]1C[C@@H]2OC3=O	5.51	3078.98	-7.9
1001	veratridine	COc1ccc(C(=O)O[C@H]2CC[C@@]3(C)[C@@H]4CC[C@@H]5[C@@]3(C[C@@]3(O)[C@@H]6CN7C[C@@H](C)CC[C@H]7[C@@](C)(O)[C@@]6(O)[C@@H](O)C[C@@]53O)O[C@]24O)cc1OC	5.51	3080.12	-8
1002	Fidaxomicin	CCc1c(Cl)c(O)c(Cl)c(O)c1C(=O)OC1C(C)OC(OCC2=CC=CCC(O)C(C)=CC(CC)C(OC3OC(C)(C)C(OC(=O)C(C)C)C(O)C3O)C(C)=CC(C)=CCC(C(C)O)OC2=O)C(OC)C1O	5.51	3089.16	-7
1003	clofazimine	CC(C)/N=c1\cc2n(-c3ccc(Cl)cc3)c3ccccc3nc-2cc1Nc1ccc(Cl)cc1	5.51	3089.50	-7.7
1004	Mefloquine hydrochloride	Cl.OC(c1cc(C(F)(F)F)nc2c(C(F)(F)F)cccc12)C1CCCCN1	5.51	3094.09	-0.9
1005	alfacalcidol	C=C1/C(=C\C=C2/CCC[C@]3(C)[C@@H]2CC[C@H]3[C@H](C)CCCC(C)C)C[C@@H](O)C[C@@H]1O	5.51	3098.31	-7.3
1006	aztreonam	C[C@H]1[C@H](NC(=O)C(=NOC(C)(C)C(=O)O)c2csc(N)n2)C(=O)N1S(=O)(=O)O	5.51	3109.80	-5.6
1007	doramapimod	Cc1ccc(-n2nc(C(C)(C)C)cc2NC(=O)Nc2ccc(OCCN3CCOCC3)c3ccccc23)cc1	5.51	3125.36	-7.4
1008	BIRB 796 (Doramapimod)	Cc1ccc(-n2nc(C(C)(C)C)cc2NC(=O)Nc2ccc(OCCN3CCOCC3)c3ccccc23)cc1	5.51	3125.36	-8.2
1009	hippeastrine	CN1CCC2=C[C@H](O)[C@H]3OC(=O)c4cc5c(cc4[C@H]3[C@@H]21)OCO5	5.50	3133.37	-6.5
1010	sertaconazole	Clc1ccc(C(Cn2ccnc2)OCc2csc3c(Cl)cccc23)c(Cl)c1	5.50	3137.96	-6.2
1011	fenoprofen	CC(C(=O)O)c1cccc(Oc2ccccc2)c1.CC(C(=O)O)c1cccc(Oc2ccccc2)c1	5.50	3140.78	-5.6
1012	nifedipine	COC(=O)C1=C(C)N=C(C)C(C(=O)OC)C1c1ccccc1[N+](=O)[O-]	5.50	3150.90	-5.3
1013	Cloxacillin Sodium	Cc1onc(-c2ccccc2Cl)c1C(=O)NC1C(=O)N2C1SC(C)(C)C2C(=O)[O-].O.[Na+]	5.50	3152.48	-6.7
1014	Plerixafor 8HCl (AMD3100 8HCl)	Cl.Cl.Cl.Cl.Cl.Cl.Cl.Cl.c1cc(CN2CCCNCCNCCCNCC2)ccc1CN1CCCNCCNCCCNCC1	5.50	3160.85	-0.9
1015	triciribine	Cn1nc(N)c2cn([C@@H]3O[C@H](CO)C(O)[C@@H]3O)c3ncnc1c23	5.50	3162.42	-5.5
1016	tropapride	COc1cccc(C(=O)N[C@@H]2CC3CC[C@H](C2)N3Cc2ccccc2)c1OC	5.50	3181.88	-6.7
1017	tetraethylenepentamine	NCCNCCNCCNCCN	5.50	3188.76	-3.7
1018	canertinib	C=CC(=O)Nc1cc2c(Nc3ccc(F)c(Cl)c3)ncnc2cc1OCCCN1CCOCC1	5.50	3191.17	-6.9
1019	BI-2536	CC[C@@H]1C(=O)N(C)c2cnc(Nc3ccc(C(=O)NC4CCN(C)CC4)cc3OC)nc2N1C1CCCC1	5.50	3195.69	-7.4
1020	reichstein	CC12CCC(=O)C=C1CCC1C2CCC2(C)C1CCC2(O)C(=O)CO	5.50	3197.29	-6.6
1021	troxipide	COc1cc(C(=O)NC2CCCNC2)cc(OC)c1OC	5.49	3202.47	-6.4
1022	Troxipide	COc1cc(C(=O)NC2CCCNC2)cc(OC)c1OC	5.49	3202.47	-5.4
1023	azauridine	O=c1cnn([C@@H]2O[C@H](CO)[C@@H](O)[C@H]2O)c(=O)[nH]1	5.49	3203.80	-5.7
1024	Prochlorperazine	CN1CCN(CCCN2c3ccccc3Sc3ccc(Cl)cc32)CC1	5.49	3206.76	-6.1
1025	Scopolamine hydrobromide	Br.CN1C2CC(OC(=O)C(CO)c3ccccc3)CC1C1OC12	5.49	3208.47	-0.9
1026	gentamicin	CN[C@@H]1[C@@H](O)[C@@H](O[C@@H]2[C@@H](O)[C@H](O[C@H]3O[C@H](CN)CC[C@H]3N)[C@@H](N)C[C@H]2N)OC[C@]1(C)O.CN[C@@H]1[C@@H](O)[C@@H](O[C@@H]2[C@@H](O)[C@H](O[C@H]3O[C@H]([C@@H](C)N)CC[C@H]3N)[C@@H](N)C[C@H]2N)OC[C@]1(C)O.CN[C@H](C)[C@@H]1CC[C@@H](N)[C@@H](O[C@@H]2[C@@H](N)C[C@@H](N)[C@H](O[C@H]3OC[C@](C)(O)[C@H](NC)[C@H]3O)[C@H]2O)O1	5.49	3208.76	-6.5
1027	Tamoxifen	CC/C(=C(\c1ccccc1)c1ccc(OCCN(C)C)cc1)c1ccccc1	5.49	3219.24	-5.7
1028	tamoxifen	CC/C(=C(\c1ccccc1)c1ccc(OCCN(C)C)cc1)c1ccccc1	5.49	3219.24	-5.9
1029	IKK-inhibitor-X	O=C(Nc1cc(Cl)cc2c1[nH]c1cnccc12)c1cccnc1	5.49	3221.09	-6.9
1030	equilin	C[C@]12CC[C@@H]3C(=CCc4cc(O)ccc43)[C@H]1CCC2=O	5.49	3223.14	-6.1
1031	tenidap	NC(=O)N1C(=O)C(C(=O)c2cccs2)c2cc(Cl)ccc21	5.49	3231.61	-6.2
1032	vecuronium	CC(=O)O[C@H]1C[C@@H]2CC[C@@H]3[C@@H]4C[C@H]([N+]5(C)CCCCC5)[C@H](OC(C)=O)[C@@]4(C)CC[C@H]3[C@@]2(C)C[C@@H]1N1CCCCC1	5.49	3234.17	-6.2
1033	6-aminochrysene	Nc1cc2c3ccccc3ccc2c2ccccc12	5.49	3255.46	-7.1
1034	imidazolidinyl-urea	O=C(NCNC(=O)NC1C(=O)NC(=O)N1CO)NC1C(=O)NC(=O)N1CO	5.49	3257.91	-6.9
1035	sertindole	O=C1NCCN1CCN1CCC(c2cn(-c3ccc(F)cc3)c3ccc(Cl)cc23)CC1	5.49	3259.11	-7.1
1036	Mestranol	C#CC1(O)CCC2C3CCc4cc(OC)ccc4C3CCC21C	5.49	3262.67	-6.2
1037	tolazamide	Cc1ccc(S(=O)(=O)NC(=O)NN2CCCCCC2)cc1	5.49	3267.52	-6.1
1038	Calcipotriol	C=C1C(=CC=C2CCCC3(C)C2CCC3C(C)C=CC(O)C2CC2)CC(O)CC1O	5.49	3270.65	-7.4
1039	pramipexole	CCCN[C@H]1CCc2nc(N)sc2C1	5.48	3276.46	-4.9
1040	Penfluridol	OC1(c2ccc(Cl)c(C(F)(F)F)c2)CCN(CCCC(c2ccc(F)cc2)c2ccc(F)cc2)CC1	5.48	3284.90	-8.1
1041	penfluridol	OC1(c2ccc(Cl)c(C(F)(F)F)c2)CCN(CCCC(c2ccc(F)cc2)c2ccc(F)cc2)CC1	5.48	3284.90	-7.8
1042	estropipate	C[C@]12CC[C@H]3c4ccc(OS(=O)(=O)O)cc4CC[C@H]3[C@H]1CCC2=O	5.48	3290.33	-6.5
1043	KPT-330	O=C(C=Cn1cnc(-c2cc(C(F)(F)F)cc(C(F)(F)F)c2)n1)NNc1cnccn1	5.48	3297.09	-7.8
1044	methylergometrine	CCC(CO)NC(=O)C1C=C2c3cccc4[nH]cc(c34)CC2N(C)C1	5.48	3298.99	-6.9
1045	ciproxifan	O=C(c1ccc(OCCCc2c[nH]cn2)cc1)C1CC1	5.48	3308.45	-5.7
1046	Nimodipine	COCCOC(=O)C1=C(C)NC(C)=C(C(=O)OC(C)C)C1c1cccc([N+](=O)[O-])c1	5.48	3312.72	-5.1
1047	Dacomitinib (PF299804, PF299)	COc1cc2ncnc(Nc3ccc(F)c(Cl)c3)c2cc1NC(=O)C=CCN1CCCCC1	5.48	3313.66	-7.2
1048	ifenprodil	CC(C(O)c1ccc(O)cc1)N1CCC(Cc2ccccc2)CC1	5.48	3313.78	-6
1049	Azaperone	O=C(CCCN1CCN(c2ccccn2)CC1)c1ccc(F)cc1	5.48	3317.71	-6.2
1050	siguazodan	CN/C(=N\c1ccc(C2=NNC(=O)CC2C)cc1)NC#N	5.48	3323.71	-5.7
1051	ethynodiol	C#C[C@]1(OC(C)=O)CC[C@@H]2[C@@H]3CCC4=C[C@@H](OC(C)=O)CC[C@@H]4[C@H]3CC[C@@]21C	5.48	3325.00	-5.8
1052	Pazopanib (GW-786034)	Cc1ccc(Nc2nccc(N(C)c3ccc4c(C)n(C)nc4c3)n2)cc1S(N)(=O)=O.Cl	5.48	3330.57	-7.6
1053	danazol	C#C[C@]1(O)CC[C@@H]2[C@@H]3CCC4=Cc5oncc5C[C@]4(C)[C@@H]3CC[C@@]21C	5.48	3332.84	-6.8
1054	Ruxolitinib (INCB018424)	N#CCC(C1CCCC1)n1cc(-c2ncnc3[nH]ccc23)cn1	5.48	3335.32	-5.6
1055	Clemizole hydrochloride	Cl.Clc1ccc(Cn2c(CN3CCCC3)nc3ccccc32)cc1	5.48	3337.39	-0.9
1056	wiskostatin	CN(C)CC(O)Cn1c2ccc(Br)cc2c2cc(Br)ccc21	5.48	3341.94	-5.7
1057	latrunculin-b	C/C1=C/C(=O)O[C@@H]2C[C@@H](CC[C@H](C)/C=C\CC1)O[C@@](O)(C1CSC(=O)N1)C2	5.48	3342.01	-6.3
1058	mefloquine	O[C@@H](c1cc(C(F)(F)F)nc2c(C(F)(F)F)cccc12)[C@H]1CCCCN1	5.48	3343.67	-6.5
1059	Mefenamic Acid	Cc1cccc(Nc2ccccc2C(=O)O)c1C	5.47	3349.93	-5.8
1060	mefenamic-acid	Cc1cccc(Nc2ccccc2C(=O)O)c1C	5.47	3349.93	-6.1
1061	Labetalol HCl	CC(CCc1ccccc1)NCC(O)c1ccc(O)c(C(N)=O)c1.Cl	5.47	3351.33	-6.4
1062	Montelukast Sodium	CC(C)(O)c1ccccc1CCC(SCC1(CC(=O)[O-])CC1)c1cccc(C=Cc2ccc3ccc(Cl)cc3n2)c1.[Na+]	5.47	3355.14	-6.7
1063	dimenhydrinate	CN(C)CCOC(c1ccccc1)c1ccccc1.Cn1c(=O)c2[nH]c(Cl)nc2n(C)c1=O	5.47	3361.22	-5.5
1064	cefuroxime	CO/N=C(/C(=O)N[C@@H]1C(=O)N2C(C(=O)O)=C(COC(N)=O)CS[C@H]12)c1ccco1	5.47	3363.26	-6.2
1065	epigallocatechin-gallate-(-)	O=C(O[C@@H]1Cc2c(O)cc(O)cc2O[C@@H]1c1cc(O)c(O)c(O)c1)c1cc(O)c(O)c(O)c1	5.47	3375.42	-7
1066	Crystal Violet	CN(C)c1ccc(C(=C2C=CC(=[N+](C)C)C=C2)c2ccc(N(C)C)cc2)cc1.[Cl-]	5.47	3384.10	-6.3
1067	Budesonide	CCCC1O[C@@H]2C[C@H]3[C@@H]4CCC5=CC(=O)C=C[C@]5(C)[C@H]4[C@@H](O)C[C@]3(C)[C@]2(C(=O)CO)O1	5.47	3384.76	-6.2
1068	rondual-kinase-inhibitor	COc1ccc2c(Oc3ccc(NC(=O)c4c(C)n(CC(C)(C)O)n(-c5ccccc5)c4=O)cc3F)ccnc2c1	5.47	3386.43	-7.2
1069	pyrvinium-pamoate	Cc1cc(CCc2ccc3cc(N(C)C)ccc3[n+]2C)c(C)n1-c1ccccc1	5.47	3388.83	-7.3
1070	pyrvinium	Cc1cc(CCc2ccc3cc(N(C)C)ccc3[n+]2C)c(C)n1-c1ccccc1	5.47	3388.83	-7.3
1071	Proflavine Hemisulfate	Nc1ccc2cc3ccc([NH3+])cc3nc2c1.Nc1ccc2cc3ccc([NH3+])cc3nc2c1.O=S(=O)([O-])[O-]	5.47	3392.36	-5.8
1072	proxymetacaine	CCCOc1ccc(C(=O)OCCN(CC)CC)cc1N	5.47	3392.59	-4.5
1073	Ciclopirox ethanolamine	Cc1cc(C2CCCCC2)n(O)c(=O)c1.NCCO	5.47	3392.61	-5.6
1074	ioxaglic-acid	CNC(=O)c1c(I)c(C(=O)NCC(=O)Nc2c(I)c(C(=O)O)c(I)c(C(=O)NCCO)c2I)c(I)c(N(C)C(C)=O)c1I	5.47	3394.24	-5.3
1075	Istradefylline (KW-6002)	CCn1c(=O)c2c(nc(C=Cc3ccc(OC)c(OC)c3)n2C)n(CC)c1=O	5.47	3398.72	-5.7
1076	NBI-27914	CCCN(CC1CC1)c1nc(C)nc(Nc2c(Cl)cc(Cl)cc2Cl)c1Cl	5.47	3400.79	-5.3
1078	tyrphostin-51	N#CC(C#N)=C(N)/C(C#N)=C/c1cc(O)c(O)c(O)c1	5.47	3403.13	-5.2
1079	IKK3-inhibitor-IX	COc1cc2ncn(-c3cc(OCc4ccccc4S(C)(=O)=O)c(C#N)s3)c2cc1OC	5.47	3407.80	-6.7
1080	glafenine	O=C(OCC(O)CO)c1ccccc1Nc1ccnc2cc(Cl)ccc12	5.47	3411.77	-6.5
1081	Bepotastine Besilate	O=C(O)CCCN1CCC(OC(c2ccc(Cl)cc2)c2ccccn2)CC1.O=S(=O)(O)c1ccccc1	5.47	3416.53	-6.3
1082	levomepromazine	COc1ccc2c(c1)N(C[C@H](C)CN(C)C)c1ccccc1S2	5.47	3419.44	-5.3
1083	Fulvestrant	CC12CCC3c4ccc(O)cc4CC(CCCCCCCCCS(=O)CCCC(F)(F)C(F)(F)F)C3C1CCC2O	5.47	3427.24	-5.2
1084	diphenoxylate	CCOC(=O)C1(c2ccccc2)CCN(CCC(C#N)(c2ccccc2)c2ccccc2)CC1	5.46	3430.32	-6.8
1085	Val-Val-Val	CC(C)[C@H](N)C(=O)N[C@H](C(=O)N[C@H](C(=O)O)C(C)C)C(C)C	5.46	3438.35	-5.1
1086	methoxamine	COc1ccc(OC)c(C(O)C(C)N)c1	5.46	3440.11	-5.2
1087	Axitinib (AG 013736)	CNC(=O)c1ccccc1Sc1ccc2c(C=Cc3ccccn3)n[nH]c2c1	5.46	3442.49	-7.4
1088	Enzastaurin (LY317615)	Cn1cc(C2=C(c3cn(C4CCN(Cc5ccccn5)CC4)c4ccccc34)C(=O)NC2=O)c2ccccc21	5.46	3443.40	-7.3
1089	enzastaurin	Cn1cc(C2=C(c3cn(C4CCN(Cc5ccccn5)CC4)c4ccccc34)C(=O)NC2=O)c2ccccc21	5.46	3443.40	-7.8
1090	Bedaquiline	CN(C)CC[C@@](O)(c1cccc2ccccc12)[C@H](c1ccccc1)c1cnc2ccc(Br)cc2c1	5.46	3457.10	-7.4
1091	zaleplon	CCN(C(C)=O)c1cccc(-c2ccnc3c(C#N)cnn23)c1	5.46	3459.20	-6
1092	lomerizine	COc1ccc(CN2CCN(C(c3ccc(F)cc3)c3ccc(F)cc3)CC2)c(OC)c1OC	5.46	3461.62	-7
1093	naftopidil	COc1ccccc1N1CCN(CC(O)COc2cccc3ccccc23)CC1	5.46	3466.93	-6.4
1094	Naftopidil	COc1ccccc1N1CCN(CC(O)COc2cccc3ccccc23)CC1	5.46	3466.93	-5.5
1095	7-hydroxy-PIPAT	CCCN(C/C=C/I)C1CCc2ccc(O)cc2C1	5.46	3466.99	-5.6
1096	Noscapine HCl	COc1ccc2c(c1OC)C(=O)OC2C1c2c(cc3c(c2OC)OCO3)CCN1C.Cl	5.46	3477.64	-6.8
1097	Cilostazol	O=C1CCc2cc(OCCCCc3nnnn3C3CCCCC3)ccc2N1	5.46	3478.79	-6
1098	Dronedarone HCl	CCCCc1oc2ccc(NS(C)(=O)=O)cc2c1C(=O)c1ccc(OCCCN(CCCC)CCCC)cc1.Cl	5.46	3482.70	-5.6
1099	Tazarotene	CCOC(=O)c1ccc(C#Cc2ccc3c(c2)C(C)(C)CCS3)nc1	5.46	3485.52	-6.5
1100	iodophenpropit	N=C(NCCc1ccc(I)cc1)SCCCc1c[nH]cn1	5.46	3493.48	-5.2
1101	Conivaptan HCl	Cc1nc2c([nH]1)CCN(C(=O)c1ccc(NC(=O)c3ccccc3-c3ccccc3)cc1)c1ccccc1-2.Cl	5.46	3504.24	-8.8
1102	Cholic acid	CC(CCC(=O)O)C1CCC2C3C(O)CC4CC(O)CCC4(C)C3CC(O)C12C	5.45	3515.40	-7.3
1103	LE-135	CN1c2cc3c(cc2N=C(c2ccc(C(=O)O)cc2)c2ccccc21)C(C)(C)CCC3(C)C	5.45	3519.26	-8.6
1104	aminoresveratrol	Nc1ccc(/C=C/c2cc(O)cc(O)c2)cc1	5.45	3520.88	-5.9
1105	hyoscyamine	CN1[C@@H]2CC[C@@H]1CC(OC(=O)[C@H](CO)c1ccccc1)C2	5.45	3522.00	-5.9
1106	Oxethazaine	CN(C(=O)CN(CCO)CC(=O)N(C)C(C)(C)Cc1ccccc1)C(C)(C)Cc1ccccc1	5.45	3522.50	-6.5
1107	oxetacaine	CN(C(=O)CN(CCO)CC(=O)N(C)C(C)(C)Cc1ccccc1)C(C)(C)Cc1ccccc1	5.45	3522.50	-6
1108	cyproheptadine	CN1CCC(=C2c3ccccc3C=Cc3ccccc32)CC1	5.45	3524.89	-7
1109	zatebradine	COc1ccc(CCN(C)CCCN2CCc3cc(OC)c(OC)cc3CC2=O)cc1OC	5.45	3537.19	-6.2
1110	Pizotifen	CN1CCC(=C2c3ccccc3CCc3sccc32)CC1	5.45	3537.60	-6.5
1111	IWP-2	Cc1ccc2nc(NC(=O)CSc3nc4c(c(=O)n3-c3ccccc3)SCC4)sc2c1	5.45	3538.12	-7.6
1112	dalcetrapib	CCC(CC)CC1(C(=O)Nc2ccccc2SC(=O)C(C)C)CCCCC1	5.45	3544.12	-5.5
1113	Gossypetin	O=c1c(O)c(-c2ccc(O)c(O)c2)oc2c(O)c(O)cc(O)c12	5.45	3544.30	-6.4
1114	Ethinyl Estradiol	C#CC1(O)CCC2C3CCc4cc(O)ccc4C3CCC21C	5.45	3555.01	-6.1
1115	ethinyl-estradiol	C#CC1(O)CCC2C3CCc4cc(O)ccc4C3CCC21C	5.45	3555.01	-6.4
1116	cytochalasin-d	C=C1[C@@H](O)[C@@H]2/C=C/C[C@H](C)C(=O)[C@@](C)(O)/C=C/[C@@H](OC(C)=O)[C@]23C(=O)N[C@@H](Cc2ccccc2)[C@@H]3[C@@H]1C	5.45	3555.59	-7.1
1117	PRL-3-inhibitor-I	O=C1NC(=S)S/C1=C/c1cc(Br)ccc1OCc1ccccc1Br	5.45	3558.21	-6.2
1118	cephalosporanic-acid	CC(=O)OCC1=C(C(=O)O)N2C(=O)[C@@H](N)C2SC1	5.45	3579.34	-5.6
1119	dexamethasone	CC(=O)OCC(=O)[C@@]1(O)[C@H](C)C[C@H]2[C@H]3CCC4=CC(=O)C=C[C@]4(C)[C@@]3(F)[C@@H](O)C[C@@]21C	5.45	3584.76	-6.7
1120	Tamoxifen Citrate	CCC(=C(c1ccccc1)c1ccc(OCCN(C)C)cc1)c1ccccc1.O=C(O)CC(O)(CC(=O)O)C(=O)O	5.45	3585.20	-5.7
1121	Mirabegron (YM178)	Nc1nc(CC(=O)Nc2ccc(CCNCC(O)c3ccccc3)cc2)cs1	5.45	3585.21	-5.5
1122	palbociclib	CC(=O)c1c(C)c2cnc(Nc3ccc(N4CCNCC4)cn3)nc2n(C2CCCC2)c1=O	5.44	3591.78	-7
1123	cephalexin	CC1=C(C(=O)O)N2C(=O)[C@@H](NC(=O)[C@H](N)c3ccccc3)[C@H]2SC1	5.44	3595.93	-5.5
1124	temozolomide	Cn1nnc2c(C(N)=O)ncn2c1=O	5.44	3602.23	-5.2
1125	Temozolomide	Cn1nnc2c(C(N)=O)ncn2c1=O	5.44	3602.23	-5.2
1126	iloprost	CC#CCC(C)[C@H](O)/C=C/[C@@H]1[C@H]2C/C(=C/CCCC(=O)O)C[C@H]2C[C@H]1O	5.44	3610.01	-5.9
1127	Ginkgolide A	C[C@H]1C(=O)O[C@@H]2C[C@@]34[C@H]5C[C@H](C(C)(C)C)[C@@]36[C@H](OC(=O)[C@@H]6O)O[C@@]4(C(=O)O5)[C@@]21O	5.44	3610.22	-6.7
1128	apomorphine	CN1CCc2cccc3c2[C@@H]1Cc1ccc(O)c(O)c1-3.CN1CCc2cccc3c2[C@@H]1Cc1ccc(O)c(O)c1-3	5.44	3611.96	-6.3
1129	alfadolone	CC(=O)OCC(=O)[C@H]1CC[C@H]2[C@H]3CC[C@H]4C[C@H](O)CC[C@]4(C)[C@@H]3C(=O)C[C@]12C	5.44	3615.43	-6.5
1130	oxyphenbutazone	CCCCC1C(=O)N(c2ccccc2)N(c2ccc(O)cc2)C1=O	5.44	3619.26	-6.4
1131	Cepharanthine	COc1ccc2cc1Oc1ccc(cc1)CC1c3c(cc4c(c3Oc3cc5c(cc3OC)CCN(C)C5C2)OCO4)CCN1C	5.44	3634.29	-7
1132	mycophenolate-mofetil	COc1c(C)c2c(c(O)c1C/C=C(\C)CCC(=O)OCCN1CCOCC1)C(=O)OC2	5.44	3637.32	-6.3
1133	prima-1-met	COC[C@@]1(CO)C(=O)[C@H]2CC[N@]1CC2	5.44	3655.08	-5
1134	epidepride	CCN1CCC[C@H]1CNC(=O)c1cc(I)cc(OC)c1OC	5.44	3662.84	-5.4
1135	amlodipine	CCOC(=O)C1=C(COCCN)NC(C)=C(C(=O)OC)C1c1ccccc1Cl	5.44	3663.80	-5
1136	Amlodipine	CCOC(=O)C1=C(COCCN)NC(C)=C(C(=O)OC)C1c1ccccc1Cl	5.44	3663.80	-5.2
1137	prazosin	COc1cc2nc(N3CCN(C(=O)c4ccco4)CC3)nc(N)c2cc1OC	5.44	3670.07	-6
1138	cefoxitin	CO[C@@]1(NC(=O)Cc2cccs2)C(=O)N2C(C(=O)O)=C(COC(N)=O)CS[C@@H]21	5.43	3676.22	-5.8
1139	Fluorouracil (Adrucil)	O=c1[nH]cc(F)c(=O)[nH]1	5.43	3687.40	-4.3
1140	fluorouracil	O=c1[nH]cc(F)c(=O)[nH]1	5.43	3687.40	-4.4
1141	viomycin	NCCC[C@H](N)CC(=O)N[C@H]1CNC(=O)[C@H]([C@H]2C[C@H](O)N=C(N)N2)NC(=O)C(=CNC(N)=O)NC(=O)[C@H](CO)NC(=O)[C@H](CO)NC1=O	5.43	3691.96	-7.5
1142	Minocycline HCl	CN(C)c1ccc(O)c2c1CC1CC3C(N(C)C)C(=O)C(C(N)=O)=C(O)C3(O)C(=O)C1=C2O.Cl	5.43	3694.35	-6.2
1144	idarubicin	CC(=O)[C@]1(O)Cc2c(O)c3c(c(O)c2[C@@H](OC2CC(N)C(O)C(C)O2)C1)C(=O)c1ccccc1C3=O	5.43	3701.47	-8
1145	rescinnamine	COC(=O)[C@H]1[C@H]2C[C@@H]3c4[nH]c5cc(OC)ccc5c4CCN3C[C@H]2C[C@@H](OC(=O)/C=C/c2cc(OC)c(OC)c(OC)c2)[C@@H]1OC	5.43	3704.30	-7
1146	Flumequine	CC1CCc2cc(F)cc3c(=O)c(C(=O)O)cn1c23	5.43	3707.73	-6.6
1147	flumequine	CC1CCc2cc(F)cc3c(=O)c(C(=O)O)cn1c23	5.43	3707.73	-6.6
1148	Fenoprofen Calcium	CC(C(=O)[O-])c1cccc(Oc2ccccc2)c1.CC(C(=O)[O-])c1cccc(Oc2ccccc2)c1.[Ca+2]	5.43	3708.08	-5.9
1149	Elacridar	COc1cc2c(cc1OC)CN(CCc1ccc(NC(=O)c3cccc4c(=O)c5cccc(OC)c5[nH]c34)cc1)CC2	5.43	3716.92	-8.4
1150	mifepristone	CC#CC1(O)CCC2C3CCC4=CC(=O)CCC4=C3C(c3ccc(N(C)C)cc3)CC21C	5.43	3722.15	-6.6
1151	Mifepristone	CC#CC1(O)CCC2C3CCC4=CC(=O)CCC4=C3C(c3ccc(N(C)C)cc3)CC21C	5.43	3722.15	-6.6
1152	Zinc Pyrithione	[O-]n1ccccc1=S.[O-]n1ccccc1=S.[Zn+2]	5.43	3731.26	-3.8
1153	chlormezanone	CN1C(=O)CCS(=O)(=O)C1c1ccc(Cl)cc1	5.43	3731.87	-5.3
1154	Chlormezanone	CN1C(=O)CCS(=O)(=O)C1c1ccc(Cl)cc1	5.43	3731.87	-5.2
1155	nafadotride	CCCCN1CCCC1CNC(=O)c1cc(C#N)c2ccccc2c1OC	5.43	3744.71	-5.9
1157	5-methoxy-alpha-methyltryptamine	COc1ccc2[nH]cc(CC(C)N)c2c1	5.43	3754.90	-5
1158	Cimetidine	CN=C(NC#N)NCCSCc1nc[nH]c1C	5.43	3756.96	-4.4
1159	trolox	Cc1c(C)c2c(c(C)c1O)CCC(C)(C(=O)O)O2	5.42	3759.90	-5.8
1160	Pentamidine isethionate	N=C(N)c1ccc(OCCCCCOc2ccc(C(=N)N)cc2)cc1.O=S(=O)(O)CCO.O=S(=O)(O)CCO	5.42	3760.46	-6.2
1161	Licofelone	CC1(C)Cc2c(-c3ccccc3)c(-c3ccc(Cl)cc3)c(CC(=O)O)n2C1	5.42	3768.21	-6.9
1162	dinorcitalopram-oxalate	[C-]#[N+]c1ccc2c(c1)COC2(CCCN)c1ccc(F)cc1	5.42	3770.02	-5.7
1163	lofexidine	CC(Oc1c(Cl)cccc1Cl)C1=NCCN1	5.42	3775.25	-5.3
1164	Gemfibrozil	Cc1ccc(C)c(OCCCC(C)(C)C(=O)O)c1	5.42	3778.86	-5
1165	pirenzepine	CN1CCN(CC(=O)N2c3ccccc3C(=O)Nc3cccnc32)CC1	5.42	3786.66	-7.1
1166	Novobiocin Sodium	COC1C(OC(N)=O)C(O)C(Oc2ccc3c(O)c(NC(=O)c4ccc([O-])c(CC=C(C)C)c4)c(=O)oc3c2C)OC1(C)C.[Na+]	5.42	3787.63	-8.6
1167	Tetrahydrozoline HCl	Cl.c1ccc2c(c1)CCCC2C1=NCCN1	5.42	3819.91	-0.9
1168	Sivelestat (ONO-5046)	CC(C)(C)C(=O)Oc1ccc(S(=O)(=O)Nc2ccccc2C(=O)NCC(=O)O)cc1	5.42	3827.18	-6.7
1169	Orphenadrine Citrate	Cc1ccccc1C(OCCN(C)C)c1ccccc1.O=C(O)CC(O)(CC(=O)O)C(=O)O	5.42	3828.24	-5.6
1170	droxinostat	Cc1cc(Cl)ccc1OCCCC(=O)NO	5.42	3832.34	-5.1
1171	Atracurium Besylate	COc1ccc(CC2c3cc(OC)c(OC)cc3CC[N+]2(C)CCC(=O)OCCCCCOC(=O)CC[N+]2(C)CCc3cc(OC)c(OC)cc3C2Cc2ccc(OC)c(OC)c2)cc1OC.O=S(=O)([O-])c1ccccc1.O=S(=O)([O-])c1ccccc1	5.42	3834.89	-5.8
1172	Cisatracurium Besylate	COc1ccc(CC2c3cc(OC)c(OC)cc3CC[N+]2(C)CCC(=O)OCCCCCOC(=O)CC[N+]2(C)CCc3cc(OC)c(OC)cc3C2Cc2ccc(OC)c(OC)c2)cc1OC.O=S(=O)([O-])c1ccccc1.O=S(=O)([O-])c1ccccc1	5.42	3834.89	-5.9
1173	Dutasteride	CC12C=CC(=O)NC1CCC1C2CCC2(C)C(C(=O)Nc3cc(C(F)(F)F)ccc3C(F)(F)F)CCC12	5.42	3835.39	-8.2
1174	VRT752271	CC(C)Nc1cc(-c2c[nH]c(C(=O)NC(CO)c3cccc(Cl)c3)c2)c(Cl)cn1	5.42	3838.50	-6.7
1175	Alogliptin (SYR-322)	Cn1c(=O)cc(N2CCCC(N)C2)n(Cc2ccccc2C#N)c1=O	5.42	3842.50	-5.3
1176	MDM2-inhibitor	O=C(/C=C/c1ccc(I)cc1)c1ccc(B(O)O)cc1	5.41	3850.24	-6.2
1177	ibudilast	CC(C)C(=O)c1c(C(C)C)nn2ccccc12	5.41	3862.10	-5.7
1178	Histamine Phosphate	NCCc1cnc[nH]1.O=P(O)(O)O.O=P(O)(O)O	5.41	3868.80	-3.8
1179	cinobufagin	CC(=O)O[C@@H]1[C@H](c2ccc(=O)oc2)C2[C@H](C)C[C@H]3[C@@H](CC[C@@H]4C[C@@H](O)CC[C@]34C)[C@]23O[C@H]13	5.41	3878.27	-7.4
1180	Irinotecan	CCc1c2c(nc3ccc(OC(=O)N4CCC(N5CCCCC5)CC4)cc13)-c1cc3c(c(=O)n1C2)COC(=O)C3(O)CC	5.41	3887.84	-8.8
1181	calcitriol	C=C1/C(=C\C=C2/CCCC3(C)C2CCC3C(C)CCCC(C)(C)O)CC(O)CC1O	5.41	3896.51	-6.4
1182	Calcitriol	C=C1C(=CC=C2CCCC3(C)C2CCC3C(C)CCCC(C)(C)O)CC(O)CC1O	5.41	3904.09	-7.1
1183	ethaverine	CCOc1ccc(Cc2nccc3cc(OCC)c(OCC)cc23)cc1OCC	5.41	3905.83	-5.7
1184	Fludarabine Phosphate (Fludara)	Nc1nc(F)nc2c1ncn2C1OC(COP(=O)(O)O)C(O)C1O	5.41	3908.07	-6.7
1185	BMS-708163 (Avagacestat)	NC(=O)C(CCC(F)(F)F)N(Cc1ccc(-c2ncon2)cc1F)S(=O)(=O)c1ccc(Cl)cc1	5.41	3909.46	-6.8
1186	TCB2	COc1cc(Br)c(OC)c2c1C(CN)C2	5.41	3915.88	-4.5
1187	Erythromycin	CCC1OC(=O)C(C)C(OC2CC(C)(OC)C(O)C(C)O2)C(C)C(OC2OC(C)CC(N(C)C)C2O)C(C)(O)CC(C)C(=O)C(C)C(O)C1(C)O	5.41	3920.36	-7.4
1188	axitinib	CNC(=O)c1ccccc1Sc1ccc2c(/C=C/c3ccccn3)n[nH]c2c1	5.41	3921.49	-7
1189	Triciribine	Cn1nc(N)c2cn([C@@H]3O[C@H](CO)[C@@H](O)[C@H]3O)c3ncnc1c23	5.41	3931.76	-6
1190	Amuvatinib (MP-470, HPK 56)	S=C(NCc1ccc2c(c1)OCO2)N1CCN(c2ncnc3c2oc2ccccc23)CC1	5.41	3932.36	-6.8
1191	amuvatinib	S=C(NCc1ccc2c(c1)OCO2)N1CCN(c2ncnc3c2oc2ccccc23)CC1	5.41	3932.36	-7
1192	lavendustin-c	O=C(O)c1cc(NCc2cc(O)ccc2O)ccc1O	5.40	3937.84	-6.3
1193	Rotundine	COc1cc2c(cc1OC)C1Cc3ccc(OC)c(OC)c3CN1CC2	5.40	3941.60	-6.1
1194	nisoldipine	COC(=O)C1=C(C)NC(C)=C(C(=O)OCC(C)C)C1c1ccccc1[N+](=O)[O-]	5.40	3945.67	-5.7
1195	Nisoldipine	COC(=O)C1=C(C)NC(C)=C(C(=O)OCC(C)C)C1c1ccccc1[N+](=O)[O-]	5.40	3945.67	-5.3
1196	SANT-1	Cc1nn(-c2ccccc2)c(C)c1C=NN1CCN(Cc2ccccc2)CC1	5.40	3946.66	-7.2
1197	QX-314	CC[N+](CC)(CC)CC(=O)Nc1c(C)cccc1C	5.40	3951.35	-5.3
1198	phenethyl-isothiocyanate	S=C=NCCc1ccccc1	5.40	3957.22	-4.8
1199	Clorsulon	Nc1cc(C(Cl)=C(Cl)Cl)c(S(N)(=O)=O)cc1S(N)(=O)=O	5.40	3958.33	-5.5
1200	clorsulon	Nc1cc(C(Cl)=C(Cl)Cl)c(S(N)(=O)=O)cc1S(N)(=O)=O	5.40	3958.33	-5.4
1201	Ramipril	CCOC(=O)C(CCc1ccccc1)NC(C)C(=O)N1C(C(=O)O)CC2CCCC21	5.40	3959.18	-5.8
1202	oxiconazole	Clc1ccc(CON=C(Cn2ccnc2)c2ccc(Cl)cc2Cl)c(Cl)c1	5.40	3975.08	-6.2
1203	Tolperisone HCl	Cc1ccc(C(=O)C(C)CN2CCCCC2)cc1.Cl	5.40	3977.98	-5.7
1204	tubacin	O=C(CCCCCCC(=O)Nc1ccc([C@@H]2O[C@H](c3ccc(CO)cc3)C[C@H](CSc3nc(-c4ccccc4)c(-c4ccccc4)o3)O2)cc1)NO	5.40	3986.83	-7.6
1205	aceclofenac	O=C(O)COC(=O)Cc1ccccc1Nc1c(Cl)cccc1Cl	5.40	3988.17	-5.2
1206	Quinapril HCl	CCOC(=O)C(CCc1ccccc1)NC(C)C(=O)N1Cc2ccccc2CC1C(=O)O.Cl	5.40	3988.64	-5.4
1207	esatenolol	CC(C)NC[C@@H](O)COc1ccc(CC(N)=O)cc1	5.40	3992.56	-5.4
1208	Sorafenib Tosylate	CNC(=O)c1cc(Oc2ccc(NC(=O)Nc3ccc(Cl)c(C(F)(F)F)c3)cc2)ccn1.Cc1ccc(S(=O)(=O)O)cc1	5.40	3994.96	-8
1209	myricetin	O=c1c(O)c(-c2cc(O)c(O)c(O)c2)oc2cc(O)cc(O)c12	5.40	4013.43	-6.4
1210	sumatriptan	CNS(=O)(=O)Cc1ccc2[nH]cc(CCN(C)C)c2c1	5.40	4014.43	-5.2
1211	Sumatriptan	CNS(=O)(=O)Cc1ccc2[nH]cc(CCN(C)C)c2c1	5.40	4014.43	-5.3
1212	GBR-12935	c1ccc(CCCN2CCN(CCOC(c3ccccc3)c3ccccc3)CC2)cc1	5.40	4017.71	-5.1
1213	Closantel Sodium	Cc1cc(C(C#N)c2ccc(Cl)cc2)c(Cl)cc1NC(=O)c1cc(I)cc(I)c1[O-].[Na+]	5.40	4019.06	-6.3
1214	SJ-172550	CCOc1cc(/C=C2\C(=O)N(c3ccccc3)N=C2C)cc(Cl)c1OCC(=O)OC	5.40	4021.17	-6.7
1215	Levonorgestrel	C#CC1(O)CCC2C3CCC4=CC(=O)CCC4C3CCC21CC	5.40	4021.85	-6.2
1216	lobelanidine	CN1C(CC(O)c2ccccc2)CCCC1CC(O)c1ccccc1	5.40	4023.93	-5.7
1217	apafant	Cc1nnc2n1-c1sc(CCC(=O)N3CCOCC3)cc1C(c1ccccc1Cl)=NC2	5.40	4024.24	-7.1
1218	Ropivacaine HCl	CCCN1CCCCC1C(=O)Nc1c(C)cccc1C.Cl	5.40	4025.65	-5.6
1219	streptozotocin	CN([N+][O-])C(=O)N[C@H]1[C@@H](O)O[C@H](CO)[C@@H](O)[C@@H]1O	5.40	4026.14	-5.8
1220	remoxipride	CCN1CCC[C@H]1CNC(=O)c1c(OC)ccc(Br)c1OC	5.39	4029.84	-5.2
1221	ENMD-2076	Cc1cc(Nc2cc(N3CCN(C)CC3)nc(/C=C/c3ccccc3)n2)n[nH]1	5.39	4047.18	-7.9
1222	Tenoxicam	CN1C(C(=O)Nc2ccccn2)=C(O)c2sccc2S1(=O)=O	5.39	4060.09	-6.4
1224	Dinaciclib (SCH727965)	CCc1cnn2c(NCc3ccc[n+]([O-])c3)cc(N3CCCCC3CCO)nc12	5.39	4070.64	-6.6
1225	alizapride	C=CCN1CCCC1CNC(=O)c1cc2nn[nH]c2cc1OC	5.39	4082.95	-5.8
1227	p-aminophenethylspiperone	Nc1ccc(CCN2CN(c3ccccc3)C3(CCN(CCCC(=O)c4ccc(F)cc4)CC3)C2=O)cc1	5.39	4090.03	-7.3
1228	JAK3-inhibitor-I	OCc1cc2ncnc(Nc3ccc(O)cc3)c2cc1CO	5.39	4097.46	-5.9
1229	Alogliptin Benzoate	Cn1c(=O)cc(N2CCCC(N)C2)n(Cc2ccccc2C#N)c1=O.O=C(O)c1ccccc1	5.39	4106.38	-6.1
1230	ABT-888 (Veliparib)	CC1(c2nc3c(C(N)=O)cccc3[nH]2)CCCN1	5.39	4112.73	-6
1231	xamoterol	O=C(NCCNCC(O)COc1ccc(O)cc1)N1CCOCC1.O=C(NCCNCC(O)COc1ccc(O)cc1)N1CCOCC1	5.39	4120.14	-5.8
1232	dicoumarol	O=c1oc2ccccc2c(O)c1Cc1c(O)c2ccccc2oc1=O	5.38	4121.44	-7.9
1233	xaliproden	FC(F)(F)c1cccc(C2=CCN(CCc3ccc4ccccc4c3)CC2)c1	5.38	4127.43	-8.2
1234	methyl-fasudil	Cc1cncc2cccc(S(=O)(=O)N3CCCNCC3)c12	5.38	4139.44	-5.5
1235	Repaglinide	CCOc1cc(CC(=O)NC(CC(C)C)c2ccccc2N2CCCCC2)ccc1C(=O)O	5.38	4150.64	-6.5
1236	Loratadine	CCOC(=O)N1CCC(=C2c3ccc(Cl)cc3CCc3cccnc32)CC1	5.38	4152.00	-6.9
1237	loratadine	CCOC(=O)N1CCC(=C2c3ccc(Cl)cc3CCc3cccnc32)CC1	5.38	4152.00	-6.1
1238	kenpaullone	O=C1Cc2c([nH]c3ccc(Br)cc23)-c2ccccc2N1	5.38	4155.34	-6.7
1239	Carvedilol	COc1ccccc1OCCNCC(O)COc1cccc2[nH]c3ccccc3c12	5.38	4158.85	-6.7
1240	famprofazone	CC(C)c1c(CN(C)C(C)Cc2ccccc2)n(C)n(-c2ccccc2)c1=O	5.38	4159.93	-6.9
1241	Famprofazone	CC(C)c1c(CN(C)C(C)Cc2ccccc2)n(C)n(-c2ccccc2)c1=O	5.38	4159.93	-7.1
1242	cerivastatin	COCc1c(C(C)C)nc(C(C)C)c(/C=C/[C@@H](O)C[C@@H](O)CC(=O)O)c1-c1ccc(F)cc1	5.38	4161.06	-5.7
1243	fananserin	O=S1(=O)c2cccc3cccc(c23)N1CCCN1CCN(c2ccc(F)cc2)CC1	5.38	4168.56	-6.8
1244	Folic acid	Nc1nc(=O)c2nc(CNc3ccc(C(=O)NC(CCC(=O)O)C(=O)O)cc3)cnc2[nH]1	5.38	4177.16	-7.1
1245	neurodazine	COc1ccc(-c2nc(-c3ccc(-c4cccc(Cl)c4)o3)[nH]c2-c2ccc(OC)cc2)cc1	5.38	4181.36	-8
1246	nadide	NC(=O)c1ccc[n+]([C@@H]2O[C@H](COP(=O)(O)OP(=O)(O)OC[C@H]3O[C@@H](n4cnc5c(N)ncnc54)[C@H](O)[C@@H]3O)[C@@H](O)[C@H]2O)c1	5.38	4195.07	-7.8
1247	monensin	CC[C@@]1([C@@H]2O[C@@H]([C@H]3O[C@@](O)(CO)[C@H](C)C[C@@H]3C)C[C@@H]2C)CC[C@H]([C@]2(C)CC[C@]3(C[C@H](O)[C@@H](C)[C@@H]([C@@H](C)[C@@H](OC)[C@H](C)C(=O)O)O3)O2)O1	5.38	4199.34	-7.6
1248	Belinostat (PXD101)	O=C(C=Cc1cccc(S(=O)(=O)Nc2ccccc2)c1)NO	5.38	4205.62	-6.3
1249	meclizine	Cc1cccc(CN2CCN(C(c3ccccc3)c3ccc(Cl)cc3)CC2)c1	5.38	4212.94	-7
1250	Fluocinolone Acetonide	CC1(C)O[C@@H]2C[C@H]3[C@@H]4C[C@H](F)C5=CC(=O)C=C[C@]5(C)[C@@]4(F)[C@@H](O)C[C@]3(C)[C@]2(C(=O)CO)O1	5.37	4225.26	-6.6
1251	vatalanib	Clc1ccc(Nc2nnc(Cc3ccncc3)c3ccccc23)cc1	5.37	4227.96	-7.2
1252	Cromolyn sodium	O=C([O-])c1cc(=O)c2c(OCC(O)COc3cccc4oc(C(=O)[O-])cc(=O)c34)cccc2o1.[Na+].[Na+]	5.37	4230.32	-5.8
1253	ellipticine	Cc1c2ccncc2c(C)c2c1[nH]c1ccccc12	5.37	4231.68	-6.1
1254	Noradrenaline bitartrate monohydrate	NCC(O)c1ccc(O)c(O)c1.O.O=C(O)C(O)C(O)C(=O)O	5.37	4235.26	-5.1
1255	vinpocetine	CCOC(=O)C1=CC2(CC)CCCN3CCc4c(n1c1ccccc41)C32	5.37	4244.35	-6.3
1256	methylatropine	C[N+]1(C)C2CC[C@H]1C[C@@H](OC(=O)C(CO)c1ccccc1)C2.O=[N+]([O-])[O-]	5.37	4244.82	-5.8
1257	Penicillin G Sodium	CC1(C)SC2C(NC(=O)Cc3ccccc3)C(=O)N2C1C(=O)[O-].[Na+]	5.37	4246.54	-6
1258	nomegestrol	CC(=O)O[C@]1(C(C)=O)CC[C@@H]2[C@@H]3C=C(C)C4=CC(=O)CC[C@@H]4[C@@H]3CC[C@@]21C	5.37	4253.92	-6.3
1259	phenylbutazone	CCCCC1C(=O)N(c2ccccc2)N(c2ccccc2)C1=O	5.37	4256.31	-5.8
1260	Phenylbutazone	CCCCC1C(=O)N(c2ccccc2)N(c2ccccc2)C1=O	5.37	4256.31	-6.3
1261	cymarin	CO[C@H]1C[C@H](O[C@H]2CC[C@]3(C=O)[C@H]4CC[C@]5(C)[C@@H](C6=CC(=O)OC6)CC[C@]5(O)[C@@H]4CC[C@]3(O)C2)O[C@H](C)[C@H]1O	5.37	4270.29	-7.1
1262	cilastatin	CC1(C)C[C@@H]1C(=O)N/C(=C\CCCCSC[C@H](N)C(=O)O)C(=O)O	5.37	4270.73	-5.2
1263	gliclazide	Cc1ccc(S(=O)(=O)NC(=O)NN2CC3CCCC3C2)cc1	5.37	4280.16	-6.5
1264	Gliclazide	Cc1ccc(S(=O)(=O)NC(=O)NN2CC3CCCC3C2)cc1	5.37	4280.16	-6.6
1265	Metoclopramide	CCN(CC)CCNC(=O)c1cc(Cl)c(N)cc1OC	5.37	4281.96	-4.8
1266	metoclopramide	CCN(CC)CCNC(=O)c1cc(Cl)c(N)cc1OC	5.37	4281.96	-4.6
1267	Vinorelbine	CCC1=CC2CN(C1)Cc1c([nH]c3ccccc13)C(C(=O)OC)(c1cc3c(cc1OC)N(C)C1C(O)(C(=O)OC)C(OC(C)=O)C4(CC)C=CCN5CCC31C54)C2	5.37	4283.42	-6.9
1268	clopidogrel	COC(=O)C(c1ccccc1Cl)N1CCc2sccc2C1	5.37	4291.49	-5.9
1269	ranolazine	COc1ccccc1OCC(O)CN1CCN(CC(=O)Nc2c(C)cccc2C)CC1	5.37	4301.91	-6.4
1270	Ranolazine	COc1ccccc1OCC(O)CN1CCN(CC(=O)Nc2c(C)cccc2C)CC1	5.37	4301.91	-6.4
1271	Eprazinone 2HCl	CCOC(CN1CCN(CC(C)C(=O)c2ccccc2)CC1)c1ccccc1.Cl.Cl	5.37	4313.34	-5.9
1272	etomoxir	CCOC(=O)[C@@]1(CCCCCCOc2ccc(Cl)cc2)CO1	5.36	4319.98	-4.8
1273	AR-C133057XX	COc1ccnc(NC2CCN(C(=O)c3ccc(C#N)cc3)CC2)c1	5.36	4325.47	-6.1
1274	Thio-TEPA	S=P(N1CC1)(N1CC1)N1CC1	5.36	4329.63	-3.8
1275	Metolazone	Cc1ccccc1N1C(=O)c2cc(S(N)(=O)=O)c(Cl)cc2NC1C	5.36	4342.30	-6.8
1276	BIBR-1048	CCCCCCOC(=O)N=C(N)c1ccc(NCc2nc3cc(C(=O)N(CCC(=O)OCC)c4ccccn4)ccc3n2C)cc1	5.36	4347.74	-6.1
1277	megestrol	CC(=O)O[C@@]1(C(C)=O)CC[C@@H]2[C@H]3C=C(C)C4=CC(=O)CC[C@@]4(C)[C@@H]3CC[C@]21C	5.36	4348.39	-6.4
1278	rilmenidine	C1COC(NC(C2CC2)C2CC2)=N1	5.36	4354.16	-4.7
1279	Choline Chloride	C[N+](C)(C)CCO.[Cl-]	5.36	4360.19	-3
1280	Naphazoline HCl	Cl.c1ccc2c(CC3=NCCN3)cccc2c1	5.36	4361.95	-0.9
1281	Clofarabine	Nc1nc(Cl)nc2c1ncn2C1OC(CO)C(O)C1F	5.36	4365.63	-5.9
1282	aceclidine	CC(=O)OC1CN2CCC1CC2	5.36	4369.37	-4.7
1283	phylloquinone	CC1=C(C/C=C(\C)CCCC(C)CCCC(C)CCCC(C)C)C(=O)c2ccccc2C1=O	5.36	4378.77	-6
1284	etoricoxib	Cc1ccc(-c2ncc(Cl)cc2-c2ccc(S(C)(=O)=O)cc2)cn1	5.36	4383.19	-6.7
1285	Etoricoxib	Cc1ccc(-c2ncc(Cl)cc2-c2ccc(S(C)(=O)=O)cc2)cn1	5.36	4383.19	-6.3
1286	Streptozocin	CN(N=O)C(=O)NC1C(O)OC(CO)C(O)C1O	5.36	4387.52	-5.8
1287	Nilotinib monohydrochloride monohydrate	Cc1cn(-c2cc(NC(=O)c3ccc(C)c(Nc4nccc(-c5cccnc5)n4)c3)cc(C(F)(F)F)c2)cn1.Cl.O	5.36	4397.58	-7.7
1288	fusaric-acid	CCCCc1ccc(C(=O)O)nc1	5.36	4399.68	-4.6
1289	radicicol	CC1CC2OC2/C=C/C=C/C(=O)Cc2c(Cl)c(O)cc(O)c2C(=O)O1	5.36	4408.46	-6.7
1290	propylpyrazole	CCCc1cn(-c2ccc(O)cc2)nc1-c1ccc(O)cc1	5.35	4416.85	-5.9
1291	proscillaridin-a	C[C@@H]1O[C@@H](O[C@@H]2C=C3CC[C@H]4[C@H](CC[C@]5(C)[C@@H](c6ccc(=O)oc6)CC[C@]45O)[C@@]3(C)CC2)[C@H](O)[C@H](O)[C@H]1O	5.35	4419.04	-7.5
1292	Olanzapine	Cc1cc2c(s1)=Nc1ccccc1NC=2N1CCN(C)CC1	5.35	4419.59	-6
1293	Orlistat	CCCCCCCCCCCC(CC1OC(=O)C1CCCCCC)OC(=O)C(CC(C)C)NC=O	5.35	4422.35	-4.8
1294	propafenone	CCCNCC(O)COc1ccccc1C(=O)CCc1ccccc1	5.35	4431.14	-5.7
1295	LM-1685	COC(=O)c1cc2cc(S(C)(=O)=O)ccc2n1Cc1ccc(Cl)cc1	5.35	4434.46	-5.8
1296	tolcapone	Cc1ccc(C(=O)c2cc(O)c(O)c([N+](=O)[O-])c2)cc1	5.35	4437.22	-6
1297	Tolcapone	Cc1ccc(C(=O)c2cc(O)c(O)c([N+](=O)[O-])c2)cc1	5.35	4437.22	-6.3
1298	butenafine	CN(Cc1ccc(C(C)(C)C)cc1)Cc1cccc2ccccc12	5.35	4437.37	-7.1
1299	actinomycin-d	Cc1c2oc3c(C)ccc(C(=O)NC4C(=O)NC(C(C)C)C(=O)N5CCCC5C(=O)N(C)CC(=O)N(C)C(C(C)C)C(=O)OC4C)c3nc-2c(C(=O)NC2C(=O)NC(C(C)C)C(=O)N3CCCC3C(=O)N(C)CC(=O)N(C)C(C(C)C)C(=O)OC2C)c(N)c1=O	5.35	4438.78	-8.5
1300	Miconazole Nitrate	Clc1ccc(COC(Cn2ccnc2)c2ccc(Cl)cc2Cl)c(Cl)c1.O=[N+]([O-])O	5.35	4439.53	-5.9
1301	Chloroquine diphosphate	CCN(CC)CCCC(C)Nc1ccnc2cc(Cl)ccc12.O=P(O)(O)O.O=P(O)(O)O	5.35	4439.79	-5
1302	PCI-24781 (CRA-024781)	CN(C)Cc1c(C(=O)NCCOc2ccc(C(=O)NO)cc2)oc2ccccc12	5.35	4453.18	-6.3
1303	lidoflazine	Cc1cccc(C)c1NC(=O)CN1CCN(CCCC(c2ccc(F)cc2)c2ccc(F)cc2)CC1	5.35	4469.86	-7
1304	lactotensin	CCC(C)C(NC(=O)C(N)Cc1c[nH]cn1)C(=O)NC(CCCNC(=N)N)C(=O)NC(CC(C)C)C(=O)O	5.35	4471.27	-5.8
1305	zafirlukast	COc1cc(C(=O)NS(=O)(=O)c2ccccc2C)ccc1Cc1cn(C)c2ccc(NC(=O)OC3CCCC3)cc12	5.35	4473.02	-7.1
1306	Zafirlukast	COc1cc(C(=O)NS(=O)(=O)c2ccccc2C)ccc1Cc1cn(C)c2ccc(NC(=O)OC3CCCC3)cc12	5.35	4473.02	-7.3
1307	deoxycholic-acid	CC(CCC(=O)O)[C@H]1CC[C@H]2[C@@H]3CC[C@@H]4C[C@H](O)CC[C@]4(C)[C@H]3C[C@H](O)[C@@]21C	5.35	4478.15	-7.1
1308	Temocapril HCl	CCOC(=O)C(CCc1ccccc1)NC1CSC(c2cccs2)CN(CC(=O)O)C1=O.Cl	5.35	4480.95	-6.2
1309	4-hydroxy-2-nonenal	CCCCCC(O)/C=C/C=O	5.35	4485.81	-3.7
1310	urapidil	COc1ccccc1N1CCN(CCCNc2cc(=O)n(C)c(=O)n2C)CC1	5.35	4487.06	-5.6
1311	amlexanox	CC(C)c1ccc2oc3nc(N)c(C(=O)O)cc3c(=O)c2c1	5.35	4491.21	-6.2
1312	Meloxicam (Mobic)	Cc1cnc(NC(=O)C2=C(O)c3ccccc3S(=O)(=O)N2C)s1	5.34	4529.59	-7
1313	Azaguanine-8	Nc1nc2[nH][nH]nc-2c(=O)n1	5.34	4550.39	-5.6
1315	norethisterone	C#C[C@]1(O)CC[C@H]2[C@@H]3CCC4=CC(=O)CC[C@@H]4[C@H]3CC[C@@]21C	5.34	4558.23	-6
1316	salermide	CC(C(=O)Nc1cccc(/N=C/c2c(O)ccc3ccccc23)c1)c1ccccc1	5.34	4564.97	-7.4
1317	Buspirone HCl	Cl.O=C1CC2(CCCC2)CC(=O)N1CCCCN1CCN(c2ncccn2)CC1	5.34	4569.65	-0.9
1318	lansoprazole	Cc1c(OCC(F)(F)F)ccnc1CS(=O)c1nc2ccccc2[nH]1	5.34	4574.10	-6.2
1319	Lansoprazole	Cc1c(OCC(F)(F)F)ccnc1CS(=O)c1nc2ccccc2[nH]1	5.34	4574.10	-6.4
1320	Dexlansoprazole	Cc1c(OCC(F)(F)F)ccnc1CS(=O)c1nc2ccccc2[nH]1	5.34	4574.10	-6.4
1321	treprostinil	CCCCC[C@H](O)CC[C@@H]1C2Cc3cccc(C)c3CC2C[C@H]1O	5.34	4574.88	-6.5
1322	alpha-tocopherol	Cc1c(C)c2c(c(C)c1O)CCC(C)(CCCC(C)CCCC(C)CCCC(C)C)O2	5.34	4577.67	-5.5
1323	pancuronium	CC(=O)O[C@H]1C[C@@H]2CC[C@@H]3[C@@H]4C[C@H]([N+]5(C)CCCCC5)[C@H](OC(C)=O)[C@@]4(C)CC[C@H]3[C@@]2(C)C[C@@H]1[N+]1(C)CCCCC1	5.34	4583.28	-7
1324	Adrenalone HCl	CNCC(=O)c1ccc(O)c(O)c1.Cl	5.34	4592.50	-4.9
1325	tracazolate	CCCCNc1c(C(=O)OCC)c(C)nc2c1cnn2CC	5.34	4593.72	-5
1326	bupivacaine	CCCCN1CCCCC1C(=O)Nc1c(C)cccc1C	5.34	4596.23	-5.5
1327	Argatroban	C[C@H]1CNc2c(cccc2S(=O)(=O)N[C@@H](CCCN=C(N)N)C(=O)N2CC[C@@H](C)C[C@@H]2C(=O)O)C1	5.34	4601.24	-7.7
1328	Doxercalciferol	C=C1C(=CC=C2CCCC3(C)C2CCC3C(C)C=CC(C)C(C)C)CC(O)CC1O	5.34	4609.42	-6.8
1329	suramin	Cc1ccc(C(=O)Nc2ccc(S(=O)(=O)O)c3cc(S(=O)(=O)O)cc(S(=O)(=O)O)c23)cc1NC(=O)c1cccc(NC(=O)Nc2cccc(C(=O)Nc3cc(C(=O)Nc4ccc(S(=O)(=O)O)c5cc(S(=O)(=O)O)cc(S(=O)(=O)O)c45)ccc3C)c2)c1	5.34	4610.86	-7.9
1330	orantinib	Cc1[nH]c(/C=C2/C(=O)Nc3ccccc32)c(C)c1CCC(=O)O	5.33	4626.62	-6.1
1331	forskolin	C=C[C@@]1(C)CC(=O)[C@@]2(O)[C@](C)(O1)[C@@H](OC(=O)CCCN1CCN(C)CC1)[C@@H](O)[C@H]1C(C)(C)CC[C@H](O)[C@@]12C	5.33	4649.14	-7.2
1332	garcinol	C=C(C)[C@@H](CC=C(C)C)C[C@]12C[C@H](CC=C(C)C)C(C)(C)[C@](CC=C(C)C)(C(=O)C(C(=O)c3ccc(O)c(O)c3)C1=O)C2=O	5.33	4651.69	-7.3
1333	Mosapride Citrate	CCOc1cc(N)c(Cl)cc1C(=O)NCC1CN(Cc2ccc(F)cc2)CCO1.O=C(O)CC(O)(CC(=O)O)C(=O)O	5.33	4653.99	-6.9
1334	Piroxicam	CN1C(C(=O)Nc2ccccn2)=C(O)c2ccccc2S1(=O)=O	5.33	4659.67	-6.1
1335	Clevidipine Butyrate	CCCC(=O)OCOC(=O)C1=C(C)NC(C)=C(C(=O)OC)C1c1cccc(Cl)c1Cl	5.33	4661.77	-5.8
1336	epigallocatechin	O=C(O[C@@H]1Cc2c(O)cc(O)cc2O[C@H]1c1cc(O)c(O)c(O)c1)c1cc(O)c(O)c(O)c1	5.33	4662.00	-7.4
1337	Ursodiol	CC(CCC(=O)O)C1CCC2C3C(O)CC4CC(O)CCC4(C)C3CCC12C	5.33	4673.92	-6.6
1338	Chenodeoxycholic Acid	CC(CCC(=O)O)C1CCC2C3C(O)CC4CC(O)CCC4(C)C3CCC12C	5.33	4673.92	-6.4
1339	Apremilast (CC-10004)	CCOc1cc(C(CS(C)(=O)=O)N2C(=O)c3cccc(NC(C)=O)c3C2=O)ccc1OC	5.33	4688.24	-5.8
1340	Chlorpromazine HCl	CN(C)CCCN1c2ccccc2Sc2ccc(Cl)cc21.Cl	5.33	4692.41	-5.3
1341	Celecoxib	Cc1ccc(-c2cc(C(F)(F)F)nn2-c2ccc(S(N)(=O)=O)cc2)cc1	5.33	4695.70	-6.7
1342	idelalisib	CC[C@H](Nc1ncnc2[nH]cnc12)c1nc2cccc(F)c2c(=O)n1-c1ccccc1	5.33	4706.87	-7
1343	Levobetaxolol HCl	CC(C)NCC(O)COc1ccc(CCOCC2CC2)cc1.Cl	5.33	4707.63	-5.3
1344	Betaxolol HCl	CC(C)NCC(O)COc1ccc(CCOCC2CC2)cc1.Cl	5.33	4707.63	-5
1345	Tacrine hydrochloride	Cl.Nc1c2c(nc3ccccc13)CCCC2	5.33	4709.97	-0.9
1346	Tivantinib (ARQ 197)	O=C1NC(=O)[C@@H](c2c[nH]c3ccccc23)[C@H]1c1cn2c3c(cccc13)CCC2	5.33	4712.32	-7.7
1347	dihydrexidine	Oc1cc2c(cc1O)[C@H]1c3ccccc3CN[C@@H]1CC2	5.33	4715.65	-6.8
1348	4-carboxy-3-hydroxyphenylglycine-(RS)	NC(C(=O)O)c1ccc(C(=O)O)c(O)c1	5.33	4722.65	-5.5
1349	Cinacalcet	CC(NCCCc1cccc(C(F)(F)F)c1)c1cccc2ccccc12	5.33	4724.20	-5.7
1350	phenelzine	NNCCc1ccccc1	5.33	4730.50	-4.7
1351	levothyroxine	N[C@@H](Cc1cc(I)c(Oc2cc(I)c(O)c(I)c2)c(I)c1)C(=O)O	5.32	4740.03	-5.6
1352	Mometasone furoate	CC1CC2C3CCC4=CC(=O)C=CC4(C)C3(Cl)C(O)CC2(C)C1(OC(=O)c1ccco1)C(=O)CCl	5.32	4743.54	-6.1
1353	Cyclamic acid	O=S(=O)(O)NC1CCCCC1	5.32	4746.52	-4.8
1354	glibenclamide	COc1ccc(Cl)cc1C(=O)NCCc1ccc(S(=O)(=O)NC(=O)NC2CCCCC2)cc1	5.32	4749.49	-6.9
1355	Glibenclamide	COc1ccc(Cl)cc1C(=O)NCCc1ccc(S(=O)(=O)NC(=O)NC2CCCCC2)cc1	5.32	4749.49	-7.6
1356	NAN-190	COc1ccccc1N1CCN(CCCCN2C(=O)c3ccccc3C2=O)CC1	5.32	4750.82	-6.7
1357	Daunorubicin HCl	COc1cccc2c1C(=O)c1c(O)c3c(c(O)c1C2=O)C[C@@](O)(C(C)=O)C[C@@H]3O[C@H]1C[C@H](N)[C@H](O)[C@H](C)O1.Cl	5.32	4757.22	-6.8
1358	ronidazole	Cn1c([N+](=O)[O-])cnc1COC(N)=O	5.32	4783.52	-5
1359	Ronidazole	Cn1c([N+](=O)[O-])cnc1COC(N)=O	5.32	4783.52	-4.7
1360	lofepramine	CN(CCCN1c2ccccc2CCc2ccccc21)CC(=O)c1ccc(Cl)cc1	5.32	4788.81	-7.1
1361	Clozapine	CN1CCN(C2=c3ccccc3=Nc3ccc(Cl)cc3N2)CC1	5.32	4792.02	-6.1
1362	Enrofloxacin	CCN1CCN(c2cc3c(cc2F)c(=O)c(C(=O)O)cn3C2CC2)CC1	5.32	4794.33	-5.9
1363	clorgiline	C#CCN(C)CCCOc1ccc(Cl)cc1Cl	5.32	4806.08	-4.3
1364	crotamiton	CC=CC(=O)N(CC)c1ccccc1C	5.32	4806.61	-4.9
1365	rivaroxaban	O=C(NC[C@H]1CN(c2ccc(N3CCOCC3=O)cc2)C(=O)O1)c1ccc(Cl)s1	5.32	4822.35	-6.5
1366	Mycophenolate Mofetil	COc1c(C)c2c(c(O)c1CC=C(C)CCC(=O)OCCN1CCOCC1)C(=O)OC2	5.32	4826.67	-5.8
1367	DAPT (GSI-IX)	CC(NC(=O)Cc1cc(F)cc(F)c1)C(=O)NC(C(=O)OC(C)(C)C)c1ccccc1	5.31	4845.47	-7.1
1368	lasalocid	CC[C@@H](C(=O)[C@@H](C)[C@@H](O)[C@H](C)CCc1ccc(C)c(O)c1C(=O)O)[C@H]1O[C@](CC)([C@H]2CC[C@](O)(CC)[C@H](C)O2)C[C@@H]1C	5.31	4851.60	-5.8
1369	Ibuprofen Lysine	CC(C)Cc1ccc(C(C)C(=O)O)cc1.NCCCCC(N)C(=O)O	5.31	4851.98	-5.3
1370	p-azido-PE-TFMPP	[N-]=[N+]=Nc1ccc(CCN2CCN(c3cccc(C(F)(F)F)c3)CC2)cc1	5.31	4855.67	-6.7
1371	NCH-51	CC(C)C(=O)SCCCCCCC(=O)Nc1nc(-c2ccccc2)cs1	5.31	4856.29	-5.5
1372	Memantine hydrochloride	CC12CC3CC(C)(C1)CC(N)(C3)C2.Cl	5.31	4871.66	-5.6
1373	mecamylamine	CNC1(C)C2CCC(C2)C1(C)C	5.31	4875.95	-5.3
1374	sulbactam	CC1(C)[C@H](C(=O)O)N2C(=O)C[C@H]2S1(=O)=O	5.31	4887.27	-4.9
1375	Aminophylline	Cn1c(=O)c2[nH]cnc2n(C)c1=O.Cn1c(=O)c2[nH]cnc2n(C)c1=O.NCCN	5.31	4890.32	-4.7
1376	salsoline	COc1cc2c(cc1O)CCNC2C	5.31	4890.70	-5.4
1377	diperodon	O=C(Nc1ccccc1)OCC(CN1CCCCC1)OC(=O)Nc1ccccc1	5.31	4899.80	-6.7
1378	latrepirdine	Cc1ccc2c(c1)c1c(n2CCc2ccc(C)nc2)CCN(C)C1	5.31	4900.43	-5.6
1379	ethionamide	CCc1cc(C(=N)S)ccn1	5.31	4931.57	-4.4
1380	carbenoxolone	CC1(C)[C@@H](OC(=O)CCC(=O)O)CC[C@@]2(C)[C@H]1CC[C@]1(C)[C@@H]2C(=O)C=C2[C@H]3C[C@@](C)(C(=O)O)CC[C@]3(C)CC[C@]21C	5.31	4940.09	-7.6
1381	doxazosin	COc1cc2nc(N3CCN(C(=O)C4COc5ccccc5O4)CC3)nc(N)c2cc1OC	5.30	4959.29	-7.2
1382	Ifenprodil Tartrate	CC(C(O)c1ccc(O)cc1)N1CCC(Cc2ccccc2)CC1.O=C(O)C(O)C(O)C(=O)O	5.30	4967.76	-6.2
1383	sulpiride	CCN1CCC(CNC(=O)c2cc(S(N)(=O)=O)ccc2OC)C1	5.30	4975.06	-6.2
1384	maprotiline	CNCCCC12CCC(c3ccccc31)c1ccccc12	5.30	4985.65	-6.8
1386	Pilocarpine HCl	CC[C@@H]1C(=O)OC[C@@H]1Cc1cncn1C.Cl	5.30	4990.55	-4.6
1387	scoulerine	COc1cc2c(cc1O)[C@@H]1Cc3ccc(OC)c(O)c3CN1CC2	5.30	5000.50	-5.8
1388	K-115	CC1CNCCCN1S(=O)(=O)c1cccc2cncc(F)c12.Cl.O.O	5.30	5001.58	-6.1
1389	morantel	Cc1ccsc1C=CC1=NCCCN1C	5.30	5014.02	-4.9
1390	sulmazole	COc1cc(S(C)=O)ccc1-c1nc2ccncc2[nH]1	5.30	5015.37	-5.5
1391	Clindamycin HCl	CCCC1CC(C(=O)NC(C(C)Cl)C2OC(SC)C(O)C(O)C2O)N(C)C1.Cl	5.30	5021.40	-5.6
1392	nikkomycin	CC(c1ccc(O)cn1)C(C)C(N)C(=O)NC(C(=O)O)[C@H]1O[C@@H](N2C=CC(=O)CC2=O)[C@@H](O)[C@H]1O	5.30	5021.75	-5.9
1393	homoharringtonine	COC(=O)C[C@](O)(CCCC(C)(C)O)C(=O)O[C@@H]1C(OC)=C[C@]23CCCN2CCc2cc4c(cc2[C@H]13)OCO4	5.30	5027.16	-5.9
1394	amphotericin-b	C[C@@H]1OC(=O)C[C@H](O)C[C@H](O)CC[C@@H](O)[C@H](O)C[C@H](O)C[C@]2(O)C[C@H](O)[C@@H](C(=O)O)[C@@H](C[C@@H](O[C@@H]3O[C@H](C)[C@@H](O)[C@H](N)[C@@H]3O)C=CC=CC=CC=CC=CC=CC=C[C@H](C)[C@@H](O)[C@H]1C)O2	5.30	5034.65	-7.9
1395	pidotimod	O=C1CC[C@@H](C(=O)N2CSC[C@H]2C(=O)O)N1	5.30	5040.91	-5.6
1396	carbimazole	CCOC(=O)n1ccn(C)c1=S	5.30	5041.08	-4
1397	Carbimazole	CCOC(=O)n1ccn(C)c1=S	5.30	5041.08	-3.8
1398	Vecuronium Bromide	CC(=O)OC1CC2CCC3C(CCC4(C)C3CC([N+]3(C)CCCCC3)C4OC(C)=O)C2(C)CC1N1CCCCC1.[Br-]	5.30	5047.97	-6.6
1399	Levosulpiride	CCN1CCCC1CNC(=O)c1cc(S(N)(=O)=O)ccc1OC	5.30	5052.53	-6.2
1400	hexetidine	CCCCC(CC)CN1CN(CC(CC)CCCC)CC(C)(N)C1	5.30	5057.35	-4.8
1401	BAY-K-8644-(S)-(-)	COC(=O)C1=C(C)NC(C)=C([N+](=O)[O-])[C@H]1c1ccccc1C(F)(F)F	5.29	5070.46	-5.6
1402	Pemetrexed	Nc1nc(=O)c2c(CCc3ccc(C(=O)NC(CCC(=O)[O-])C(=O)[O-])cc3)c[nH]c2[nH]1.[Na+].[Na+]	5.29	5077.63	-6.8
1403	bephenium	C[N+](C)(CCOc1ccccc1)Cc1ccccc1	5.29	5080.46	-4.5
1404	toremifene	CN(C)CCOc1ccc(C(=C(CCCl)c2ccccc2)c2ccccc2)cc1	5.29	5085.00	-6
1405	Timolol Maleate	CC(C)(C)NCC(O)COc1nsnc1N1CCOCC1.O=C(O)C=CC(=O)O	5.29	5123.99	-5.3
1406	Carbamoylcholine chloride	C[N+](C)(C)CCOC(N)=O.[Cl-]	5.29	5125.56	-3.4
1407	Urapidil HCl	COc1ccccc1N1CCN(CCCNc2cc(=O)n(C)c(=O)n2C)CC1.Cl	5.29	5126.54	-5.9
1408	Clofazimine	CC(C)N=c1cc2n(-c3ccc(Cl)cc3)c3ccccc3nc-2cc1Nc1ccc(Cl)cc1	5.29	5135.57	-7.6
1409	promethazine	CC(CN1c2ccccc2Sc2ccccc21)N(C)C	5.29	5137.26	-5.5
1410	Trimebutine	CCC(COC(=O)c1cc(OC)c(OC)c(OC)c1)(c1ccccc1)N(C)C	5.29	5166.01	-4.2
1411	trimebutine	CCC(COC(=O)c1cc(OC)c(OC)c(OC)c1)(c1ccccc1)N(C)C	5.29	5166.01	-4.7
1412	azlocillin	CC1(C)S[C@H]2[C@H](NC(=O)[C@H](NC(=O)N3CCNC3=O)c3ccccc3)C(=O)N2[C@H]1C(=O)O	5.29	5168.86	-7.3
1413	norethindrone	C#C[C@]1(OC(C)=O)CC[C@H]2[C@@H]3CCC4=CC(=O)CC[C@@H]4[C@H]3CC[C@@]21C	5.29	5175.89	-6.3
1414	antazoline	c1ccc(CN(CC2=NCCN2)c2ccccc2)cc1	5.29	5184.87	-6.2
1415	thiocolchicoside	COc1c(O[C@@H]2O[C@H](CO)[C@@H](O)[C@H](O)[C@H]2O)cc2c(c1OC)-c1ccc(SC)c(=O)cc1C(NC(C)=O)CC2	5.28	5230.37	-7.1
1416	cyproterone	CC(=O)O[C@]1(C(C)=O)CC[C@@H]2[C@@H]3C=C(Cl)C4=CC(=O)C5CC5[C@]4(C)[C@@H]3CC[C@@]21C	5.28	5245.61	-6
1417	Pranlukast	O=C(Nc1cccc2c(=O)cc(-c3nn[nH]n3)oc12)c1ccc(OCCCCc2ccccc2)cc1	5.28	5248.07	-6.4
1418	trimethobenzamide	COc1cc(C(=O)NCc2ccc(OCCN(C)C)cc2)cc(OC)c1OC	5.28	5253.43	-5.8
1419	purpurogallin	O=c1c(O)cccc2cc(O)c(O)c(O)c12	5.28	5254.94	-6.1
1420	Adenine HCl	Cl.Nc1ncnc2nc[nH]c12	5.28	5258.17	-0.9
1421	merbromin	O=C1OC2(c3cc(Br)c(O)cc3Oc3c2cc(Br)c(O)c3[Hg]O)c2ccccc21	5.28	5260.79	#N/A
1422	Bisoprolol fumarate	CC(C)NCC(O)COc1ccc(COCCOC(C)C)cc1.O=C(O)C=CC(=O)O	5.28	5265.44	-5.2
1423	atenolol	CC(C)NC[C@H](O)COc1ccc(CC(N)=O)cc1	5.28	5267.38	-5.6
1424	ITE	COC(=O)c1csc(C(=O)c2c[nH]c3ccccc23)n1	5.28	5276.47	-6.3
1425	Epothilone B (EPO906, Patupilone)	CC(=Cc1csc(C)n1)C1CC2OC2(C)CCCC(C)C(O)C(C)C(=O)C(C)(C)C(O)CC(=O)O1	5.28	5294.99	-6.5
1426	pargyline	C#CCN(C)Cc1ccccc1	5.28	5297.52	-4.4
1427	Losartan	CCCCc1nc(Cl)c(CO)n1Cc1ccc(-c2ccccc2-c2nn[nH]n2)cc1	5.28	5301.64	-6.6
1428	Bendamustine HCl	Cl.Cn1c(CCCC(=O)O)nc2cc(N(CCCl)CCCl)ccc21	5.27	5312.48	-0.9
1429	Menadione	CC1=CC(=O)c2ccccc2C1=O	5.27	5314.28	-5.6
1430	nimodipine	COCCOC(=O)C1C(C)=NC(C)=C(C(=O)OC(C)C)C1c1cccc([N+](=O)[O-])c1	5.27	5315.25	-5.4
1431	caffeic-acid-phenethyl-ester	O=C(/C=C/c1ccc(O)c(O)c1)OCCc1ccccc1	5.27	5329.38	-6.5
1432	GDC-0449 (Vismodegib)	CS(=O)(=O)c1ccc(C(=O)Nc2ccc(Cl)c(-c3ccccn3)c2)c(Cl)c1	5.27	5337.69	-7.2
1433	folic-acid	Nc1nc(=O)c2nc(CNc3ccc(C(=O)N[C@@H](CCC(=O)O)C(=O)O)cc3)cnc2[nH]1	5.27	5343.79	-7.2
1434	epiandrosterone	C[C@]12CC[C@@H]3[C@@H](CC[C@H]4C[C@@H](O)CC[C@@]43C)[C@H]1CCC2=O	5.27	5343.94	-7.1
1435	tenovin-1	CC(=O)Nc1ccc(NC(=S)NC(=O)c2ccc(C(C)(C)C)cc2)cc1	5.27	5349.19	-7.5
1436	Enalapril Maleate	CCOC(=O)C(CCc1ccccc1)NC(C)C(=O)N1CCCC1C(=O)O.O=C(O)C=CC(=O)O	5.27	5372.29	-5.7
1437	Triflurdine (Viroptic)	O=c1[nH]c(=O)n(C2CC(O)C(CO)O2)cc1C(F)(F)F	5.27	5372.32	-5.5
1438	fludroxycortide	CC1(C)O[C@@H]2CC3C4C[C@H](F)C5=CC(=O)CC[C@]5(C)C4[C@@H](O)C[C@]3(C)[C@]2(C(=O)CO)O1	5.27	5374.55	-6.5
1439	depudecin	C=C[C@@H](O)[C@@H]1O[C@@H]1/C=C/[C@@H]1O[C@@H]1[C@@H](C)O	5.27	5378.06	-4.5
1440	Pyridoxine	Cc1ncc(CO)c(CO)c1O	5.27	5378.42	-4.4
1441	pyridoxine	Cc1ncc(CO)c(CO)c1O	5.27	5378.42	-4.9
1442	AN-2728	N#Cc1ccc(Oc2ccc3c(c2)COB3O)cc1	5.27	5380.37	-6.4
1443	Ospemifene	OCCOc1ccc(C(=C(CCCl)c2ccccc2)c2ccccc2)cc1	5.27	5412.39	-6.1
1444	caffeic-acid	O=C(O)/C=C/c1ccc(O)c(O)c1	5.26	5433.65	-5.1
1445	pentamidine	N=C(N)c1ccc(OCCCCCOc2ccc(C(=N)N)cc2)cc1	5.26	5443.72	-5
1446	Betamethasone	CC1CC2C3CCC4=CC(=O)C=CC4(C)C3(F)C(O)CC2(C)C1(O)C(=O)CO	5.26	5455.07	-6.4
1447	tioconazole	Clc1ccc(C(Cn2ccnc2)OCc2ccsc2Cl)c(Cl)c1	5.26	5471.99	-5.6
1448	Tioconazole	Clc1ccc(C(Cn2ccnc2)OCc2ccsc2Cl)c(Cl)c1	5.26	5471.99	-5.6
1449	solanine	C[C@H]1CC[C@@H]2[C@@H](C)[C@H]3[C@H](C[C@H]4[C@@H]5CC=C6C[C@@H](O[C@@H]7O[C@H](CO)[C@H](O)[C@H](O[C@@H]8O[C@H](CO)[C@@H](O)[C@H](O)[C@H]8O)[C@H]7O[C@@H]7O[C@@H](C)[C@H](O)[C@@H](O)[C@H]7O)CC[C@]6(C)[C@H]5CC[C@@]43C)N2C1	5.26	5473.10	-8.3
1450	Venlafaxine	COc1ccc(C(CN(C)C)C2(O)CCCCC2)cc1.Cl	5.26	5486.60	-5.6
1451	fludrocortisone	CC(=O)OCC(=O)[C@@]1(O)CC[C@H]2[C@H]3CCC4=CC(=O)CC[C@]4(C)C3(F)[C@@H](O)C[C@@]21C	5.26	5495.20	-6.8
1452	SRC-kinase-inhibitor-II	COc1ccc2c(c1)cc(C)c1nnc(SCC(=O)Nc3cccc(C(C)=O)c3)n12	5.26	5502.53	-6.4
1453	phosphodiesterase-V-inhibitor-II	CCCCN1C(=O)[C@H]2Cc3c([nH]c4ccccc34)[C@H](c3ccc(OC)cc3)N2C1=O	5.26	5502.57	-6.3
1454	fenpiverinium	C[N+]1(CCC(C(N)=O)(c2ccccc2)c2ccccc2)CCCCC1	5.26	5503.56	-5.8
1455	Amorolfine HCl	CCC(C)(C)c1ccc(CC(C)CN2CC(C)OC(C)C2)cc1.Cl	5.26	5512.45	-6.5
1456	GANT-61	CN(C)c1ccccc1CN1CCCN(Cc2ccccc2N(C)C)C1c1ccncc1	5.26	5531.77	-6.1
1457	Haloperidol	O=C(CCCN1CCC(O)(c2ccc(Cl)cc2)CC1)c1ccc(F)cc1	5.26	5533.21	-6.6
1458	N-(3-acetamidophenyl)-3-chlorobenzamide	CC(=O)Nc1cccc(NC(=O)c2cccc(Cl)c2)c1	5.26	5556.73	-6
1460	Cilnidipine	COCCOC(=O)C1=C(C)NC(C)=C(C(=O)OCC=Cc2ccccc2)C1c1cccc([N+](=O)[O-])c1	5.25	5561.10	-5.6
1461	fluperlapine	CN1CCN(C2=Nc3cc(F)ccc3Cc3ccccc32)CC1	5.25	5562.33	-6.4
1462	Oxiconazole (nitrate)	Clc1ccc(CO/N=C(\Cn2ccnc2)c2ccc(Cl)cc2Cl)c(Cl)c1.O=[N+]([O-])O	5.25	5564.78	-5.8
1463	Pravastatin sodium	CCC(C)C(=O)OC1CC(O)C=C2C=CC(C)C(CCC(O)CC(O)CC(=O)[O-])C21.[Na+]	5.25	5565.86	-6.4
1464	prostaglandin-e1	CCCCC[C@H](O)C=C[C@H]1[C@H](O)CC(=O)[C@@H]1CCCCCCC(=O)O	5.25	5572.77	-5.1
1465	azelastine	CN1CCCC(n2nc(Cc3ccc(Cl)cc3)c3ccccc3c2=O)CC1	5.25	5575.44	-7.4
1466	guggulsterone	C/C=C1\C(=O)CC2C3CCC4=CC(=O)CC[C@@]4(C)C3CC[C@@]12C	5.25	5579.49	-6.5
1467	Retapamulin	C=C[C@]1(C)C[C@@H](OC(=O)CSC2C[C@@H]3CC[C@H](C2)N3C)[C@]2(C)[C@H](C)CC[C@]3(CCC(=O)[C@H]32)[C@@H](C)[C@@H]1O	5.25	5582.93	-6.9
1468	Embelin	CCCCCCCCCCCC1=C(O)C(=O)C=C(O)C1=O	5.25	5590.45	-4.6
1469	Donepezil HCl	COc1cc2c(cc1OC)C(=O)C(CC1CCN(Cc3ccccc3)CC1)C2.Cl	5.25	5596.08	-6.6
1470	trimidox	N=C(NO)c1cc(O)c(O)c(O)c1	5.25	5600.01	-5.6
1471	norgestrel	C#C[C@]1(O)CCC2C3CCC4=CC(=O)CC[C@@H]4C3CC[C@@]21CC	5.25	5612.11	-6.4
1472	carbidopa	C[C@@](Cc1ccc(O)c(O)c1)(NN)C(=O)O	5.25	5616.72	-5.6
1473	chloropyramine	CN(C)CCN(Cc1ccc(Cl)cc1)c1ccccn1	5.25	5617.51	-5.1
1474	L-Thyroxine	NC(Cc1cc(I)c(Oc2cc(I)c(O)c(I)c2)c(I)c1)C(=O)O	5.25	5625.65	-5.4
1475	Erlotinib Hydrochloride	C#Cc1cccc(Nc2ncnc3cc(OCCOC)c(OCCOC)cc23)c1.Cl	5.25	5632.39	-6
1476	testosterone-propionate	CCC(=O)O[C@H]1CCC2C3CCC4=CC(=O)CC[C@]4(C)C3CC[C@@]21C	5.25	5637.54	-6
1477	methoprene-acid	COC(C)(C)CCCC(C)C/C=C/C(C)=C/C(=O)O	5.25	5652.71	-4.8
1478	Sulbactam	CC1(C)C(C(=O)O)N2C(=O)CC2S1(=O)=O	5.25	5679.13	-5.3
1479	Allopurinol	O=c1ncnc2[nH][nH]cc1-2	5.25	5685.06	-5.1
1480	phorbol-myristate-acetate	CCCCCCCCCCCCCC(=O)O[C@@H]1[C@@H](C)[C@@]2(O)[C@@H](C=C(CO)C[C@]3(O)C(=O)C(C)=C[C@@H]23)[C@@H]2C(C)(C)[C@]12OC(C)=O	5.24	5694.40	-5.5
1481	Progesterone	CC(=O)C1CCC2C3CCC4=CC(=O)CCC4(C)C3CCC12C	5.24	5705.13	-6.9
1482	talampicillin	CC1(C)S[C@H]2[C@H](NC(=O)[C@H](N)c3ccccc3)C(=O)N2[C@H]1C(=O)OC1OC(=O)c2ccccc21	5.24	5714.98	-7.4
1483	dinoprost	CCCCC[C@H](O)C=C[C@H]1[C@H](O)C[C@H](O)[C@@H]1CC=CCCCC(=O)O.COC(N)(CO)CO	5.24	5716.06	-5.5
1484	Riociguat	COC(=O)N(C)c1c(N)nc(-c2nn(Cc3ccccc3F)c3ncccc23)nc1N	5.24	5736.15	-6.9
1485	acepromazine	CC(=O)c1ccc2c(c1)N(CCCN(C)C)c1ccccc1S2	5.24	5740.24	-5.6
1486	Trimipramine (maleate)	CC(CN(C)C)CN1c2ccccc2CCc2ccccc21.O=C(O)/C=C\C(=O)O	5.24	5756.97	-6.3
1487	alvespimycin	CO[C@H]1/C=C\C=C(/C)C(=O)NC2=CC(=O)C(NCCN(C)C)=C(C[C@@H](C)C[C@H](OC)[C@H](O)[C@@H](C)/C=C(\C)[C@@H]1OC(N)=O)C2=O	5.24	5768.46	-6.5
1488	L-Adrenaline	CNCC(O)c1ccc(O)c(O)c1	5.24	5775.77	-5.1
1489	epinephrine-(racemic)	CNCC(O)c1ccc(O)c(O)c1	5.24	5775.77	-4.9
1490	sparfloxacin	C[C@H]1CN(c2c(F)c(N)c3c(=O)c(C(=O)O)cn(C4CC4)c3c2F)C[C@@H](C)N1	5.24	5779.78	-6.1
1491	15-delta-prostaglandin-j2	CCCCC/C=C/C=C1/C(=O)C=C[C@@H]1C/C=C\CCCC(=O)O	5.24	5788.37	-5.1
1492	pinacidil	CC(/N=C(\NC#N)Nc1ccncc1)C(C)(C)C	5.24	5794.66	-5.2
1493	Fluvastatin Sodium	CC(C)n1c(C=CC(O)CC(O)CC(=O)[O-])c(-c2ccc(F)cc2)c2ccccc21.[Na+]	5.24	5803.90	-6.1
1494	Tolazoline HCl	Cl.c1ccc(CC2=NCCN2)cc1	5.24	5806.00	-0.9
1495	ouabain	C[C@@H]1O[C@@H](O[C@H]2C[C@@H](O)[C@]3(CO)[C@H]4[C@H](O)C[C@]5(C)[C@@H](C6=CC(=O)OC6)CC[C@]5(O)[C@@H]4CC[C@]3(O)C2)[C@H](O)[C@H](O)[C@H]1O	5.23	5839.31	-7.2
1496	Amisulpride	CCN1CCCC1CNC(=O)c1cc(S(=O)(=O)CC)c(N)cc1OC	5.23	5853.99	-5.6
1497	temefos	COP(=S)(OC)Oc1ccc(Sc2ccc(OP(=S)(OC)OC)cc2)cc1	5.23	5857.62	-4.5
1498	carmofur	CCCCCCNC(=O)n1cc(F)c(=O)[nH]c1=O	5.23	5863.54	-5.8
1499	Carmofur	CCCCCCNC(=O)n1cc(F)c(=O)[nH]c1=O	5.23	5863.54	-5.9
1500	losartan	CCCCc1nc(Cl)c(CO)n1Cc1ccc(-c2ccccc2-c2nnn[nH]2)cc1	5.23	5863.80	-6.8
1501	Paclitaxel (Taxol)	CC(=O)O[C@H]1C(=O)[C@]2(C)[C@@H](O)C[C@H]3OC[C@@]3(OC(C)=O)[C@H]2[C@H](OC(=O)c2ccccc2)[C@]2(O)C[C@H](OC(=O)[C@H](O)[C@@H](NC(=O)c3ccccc3)c3ccccc3)C(C)=C1C2(C)C	5.23	5863.87	-7.6
1502	Cinacalcet HCl	CC(NCCCc1cccc(C(F)(F)F)c1)c1cccc2ccccc12.Cl	5.23	5866.11	-6.2
1503	Anagrelide HCl	Cl.O=C1CN2Cc3c(ccc(Cl)c3Cl)NC2=N1	5.23	5866.89	-0.9
1504	Etodolac	CCc1cccc2c3c([nH]c12)C(CC)(CC(=O)O)OCC3	5.23	5873.31	-5.6
1505	PSI-7977	CC(C)OC(=O)C(C)NP(=O)(OCC1OC(n2ccc(=O)[nH]c2=O)C(C)(F)C1O)Oc1ccccc1	5.23	5876.42	-6.7
1506	Trazodone HCl	Cl.O=c1n(CCCN2CCN(c3cccc(Cl)c3)CC2)nc2ccccn12	5.23	5877.97	-0.9
1507	flurandrenolide	CC1(C)O[C@@H]2C[C@H]3[C@H]4C[C@H](F)C5=CC(=O)CC[C@]5(C)[C@H]4[C@@H](O)C[C@]3(C)[C@]2(C(=O)CO)O1	5.23	5917.46	-7.5
1508	Niflumic acid	O=C(O)c1cccnc1Nc1cccc(C(F)(F)F)c1	5.23	5919.55	-6.2
1509	niflumic-acid	O=C(O)c1cccnc1Nc1cccc(C(F)(F)F)c1	5.23	5919.55	-6.5
1510	atractyloside	C=C1[C@H]2CC[C@@H]3[C@]4(C)C[C@H](O[C@H]5O[C@H](CO)[C@@H](OS(=O)(=O)O)[C@H](OS(=O)(=O)O)[C@H]5OC(=O)CC(C)C)C[C@@H](C(=O)O)[C@@H]4CC[C@]3(C2)[C@H]1O	5.23	5923.60	-6.5
1511	tribenoside	CCOC1O[C@@H]([C@@H](COCc2ccccc2)OCc2ccccc2)[C@H](OCc2ccccc2)[C@H]1O	5.23	5932.77	-6.6
1512	Deoxycholic acid	CC(CCC(=O)O)C1CCC2C3CCC4CC(O)CCC4(C)C3CC(O)C12C	5.23	5940.79	-6.8
1513	dizocilpine	C[C@@]12N[C@@H](Cc3ccccc31)c1ccccc12	5.23	5951.91	-6.6
1514	TSU-68 (SU6668,Orantinib)	Cc1[nH]c(C=C2C(=O)Nc3ccccc32)c(C)c1CCC(=O)O	5.23	5954.36	-5.7
1515	Bosentan Hydrate	COc1ccccc1Oc1c(NS(=O)(=O)c2ccc(C(C)(C)C)cc2)nc(-c2ncccn2)nc1OCCO.O	5.23	5956.43	-6.7
1516	triphenyl-tin	Cl[Sn](c1ccccc1)(c1ccccc1)c1ccccc1	5.22	5958.18	-7.6
1517	fentiazac	O=C(O)Cc1sc(-c2ccccc2)nc1-c1ccc(Cl)cc1	5.22	5959.21	-6.1
1518	Sucralose	OCC1OC(OC2(CCl)OC(CCl)C(O)C2O)C(O)C(O)C1Cl	5.22	5966.93	-5.6
1519	Fluvoxamine maleate	COCCCCC(=NOCCN)c1ccc(C(F)(F)F)cc1.O=C(O)C=CC(=O)O	5.22	5969.96	-6
1520	xylazine	Cc1cccc(C)c1NC1=NCCCS1	5.22	5970.64	-4.8
1521	Cefepime Dihydrochloride Monohydrate	CO/N=C(\C(=O)N[C@@H]1C(=O)C2C(C(=O)[O-])=C(C[N+]3(C)CCCC3)CS[C@@H]21)c1csc(N)n1.Cl.Cl.O	5.22	5985.17	-5.8
1522	psoromic-acid	COc1cc(C(=O)O)c2c(c1C)OC(=O)c1c(C)cc(O)c(C=O)c1O2	5.22	5998.91	-6.3
1523	phentolamine	Cc1ccc(N(CC2=NCCN2)c2ccc(O)cc2)cc1	5.22	6010.58	-6
1524	Cefoxitin (sodium salt)	CO[C@@]1(NC(=O)Cc2cccs2)C(=O)N2C(C(=O)[O-])=C(COC(N)=O)CS[C@@H]21.[Na+]	5.22	6058.79	-5.9
1525	synephrine	CNCC(O)c1ccc(O)cc1	5.22	6063.38	-5
1526	Carfilzomib (PR-171)	CC(C)CC(NC(=O)C(CCc1ccccc1)NC(=O)CN1CCOCC1)C(=O)NC(Cc1ccccc1)C(=O)NC(CC(C)C)C(=O)C1(C)CO1	5.22	6068.34	-6.9
1527	benidipine	COC(=O)C1C(C)=NC(C)=C(C(=O)O[C@@H]2CCCN(Cc3ccccc3)C2)[C@@H]1c1cccc([N+](=O)[O-])c1	5.22	6076.96	-7.2
1528	Isoprenaline HCl	CC(C)NCC(O)c1ccc(O)c(O)c1.Cl	5.22	6084.33	-5.6
1529	IC-261	COc1cc(OC)c(/C=C2/C(=O)Nc3ccccc32)c(OC)c1	5.22	6091.38	-5.4
1530	Oxcarbazepine	NC(=O)N1c2ccccc2CC(=O)c2ccccc21	5.21	6097.04	-6.2
1531	oxcarbazepine	NC(=O)N1c2ccccc2CC(=O)c2ccccc21	5.21	6097.04	-6.2
1532	Pargyline (hydrochloride)	C#CCN(C)Cc1ccccc1.Cl	5.21	6118.28	-4.3
1533	Vortioxetine	Cc1ccc(Sc2ccccc2N2CCNCC2)c(C)c1	5.21	6134.95	-5.8
1534	amikacin	NCC[C@H](O)C(=O)N[C@@H]1C[C@H](N)[C@@H](O[C@H]2O[C@H](CN)[C@@H](O)[C@H](O)[C@H]2O)[C@H](O)[C@H]1O[C@H]1O[C@H](CO)[C@@H](O)[C@H](N)[C@H]1O	5.21	6135.88	-6.9
1535	iodixanol	CC(=O)N(CC(O)CN(C(C)=O)c1c(I)c(C(=O)NCC(O)CO)c(I)c(C(=O)NCC(O)CO)c1I)c1c(I)c(C(=O)NCC(O)CO)c(I)c(C(=O)NCC(O)CO)c1I	5.21	6139.02	-6
1536	SAL-1	O=c1[nH]c(=O)c2nc3ccccc3nc2[nH]1	5.21	6139.26	-5.9
1537	Prucalopride	COCCCN1CCC(NC(=O)c2cc(Cl)c(N)c3c2OCC3)CC1	5.21	6142.38	-5.6
1538	fluvastatin	CC(C)n1c(C=C[C@H](O)C[C@H](O)CC(=O)O)c(-c2ccc(F)cc2)c2ccccc21	5.21	6157.99	-6
1539	picrotoxin	C=C(C)[C@@H]1C2C(=O)O[C@H]1[C@@H]1OC(=O)[C@@]34OC3C[C@]2(O)[C@@]14C	5.21	6175.37	-6.4
1540	Diacerein	CC(=O)Oc1cccc2c1C(=O)c1c(OC(C)=O)cc(C(=O)O)cc1C2=O	5.21	6188.55	-6.3
1541	diacerein	CC(=O)Oc1cccc2c1C(=O)c1c(OC(C)=O)cc(C(=O)O)cc1C2=O	5.21	6188.55	-6.4
1542	clinafloxacin	NC1CCN(c2c(F)cc3c(=O)c(C(=O)O)cn(C4CC4)c3c2Cl)C1	5.21	6195.58	-5.9
1543	noretynodrel	C#C[C@]1(O)CC[C@H]2[C@@H]3CCC4=C(CCC(=O)C4)[C@H]3CC[C@@]21C	5.21	6211.21	-6.6
1544	norcitalopram	[C-]#[N+]c1ccc2c(c1)COC2(CCCNC)c1ccc(F)cc1	5.21	6216.36	-5.3
1545	Brinzolamide	CCNC1CN(CCCOC)S(=O)(=O)c2sc(S(N)(=O)=O)cc21	5.21	6216.64	-5.4
1546	Rizatriptan Benzoate	CN(C)CCc1c[nH]c2ccc(Cn3cncn3)cc12.O=C(O)c1ccccc1	5.21	6219.88	-5.2
1547	mead-ethanolamide	CCCCCCCC/C=C\C/C=C\C/C=C\CCCC(=O)NCCO	5.21	6229.88	-4.6
1548	Triamcinolone Acetonide	CC1(C)O[C@@H]2C[C@H]3[C@@H]4CCC5=CC(=O)C=C[C@]5(C)[C@@]4(F)[C@@H](O)C[C@]3(C)[C@]2(C(=O)CO)O1	5.21	6229.95	-7.2
1549	cyclazosin	COc1cc2nc(N3CCN(C(=O)c4ccco4)C4CCCCC43)nc(N)c2cc1OC	5.21	6231.70	-6.6
1550	Vitamin A Acetate	CC(=O)OCC=C(C)C=CC=C(C)C=CC1=C(C)CCCC1(C)C	5.21	6234.62	-6
1551	pimethixene	CN1CCC(=C2c3ccccc3Sc3ccccc32)CC1	5.20	6254.06	-6.8
1552	gabapentin	NCC1(CC(=O)O)CCCCC1	5.20	6262.95	-5.1
1553	Gabapentin	NCC1(CC(=O)O)CCCCC1	5.20	6262.95	-5.1
1554	levocabastine	C[C@@H]1CN([C@H]2CC[C@](C#N)(c3ccc(F)cc3)CC2)CC[C@]1(C(=O)O)c1ccccc1	5.20	6283.97	-6.4
1555	buparlisib	Nc1cc(C(F)(F)F)c(-c2cc(N3CCOCC3)nc(N3CCOCC3)n2)cn1	5.20	6293.59	-6.9
1556	methantheline	CC[N+](C)(CC)CCOC(=O)C1c2ccccc2Oc2ccccc21	5.20	6297.08	-6.4
1557	Amprolium HCl	CCCc1ncc(C[n+]2ccccc2C)c(N)n1.Cl.[Cl-]	5.20	6308.86	-5.4
1558	Cefprozil	C/C=C/C1=C(C(=O)O)N2C(=O)[C@@H](NC(=O)[C@H](N)c3ccc(O)cc3)[C@@H]2SC1	5.20	6312.44	-6
1559	vincristine	CCC1(O)CC2CN(CCc3c([nH]c4ccccc34)C(C(=O)OC)(c3cc4c(cc3OC)N(C=O)C3C(O)(C(=O)OC)C(C(=O)OC)C5(CC)C=CCN6CCC43C65)C2)C1	5.20	6314.88	-6.5
1560	huperzine-a	C/C=C1\[C@@H]2C=C(C)C[C@@]1(N)c1ccc(=O)[nH]c1C2	5.20	6315.31	-6.1
1561	emedastine	CCOCCn1c(N2CCCN(C)CC2)nc2ccccc21	5.20	6326.11	-5.4
1562	Pancuronium dibromide	CC(=O)OC1CC2CCC3C(CCC4(C)C3CC([N+]3(C)CCCCC3)C4OC(C)=O)C2(C)CC1[N+]1(C)CCCCC1.[Br-].[Br-]	5.20	6333.60	-7.3
1563	III606050	CO[C@H]1O[C@H](CO)[C@@H](OC(=O)Nc2ccccc2)[C@H](OC(=O)Nc2ccccc2-c2ccccc2)[C@@H]1OC(=O)Nc1ccccc1-c1ccccc1	5.20	6340.19	-7.2
1564	Diphenylpyraline HCl	CN1CCC(OC(c2ccccc2)c2ccccc2)CC1.Cl	5.20	6350.05	-6.3
1565	Silymarin	COc1cc(C2Oc3cc(C4Oc5cc(O)cc(O)c5C(=O)C4O)ccc3OC2CO)ccc1O	5.20	6357.31	-7.2
1566	silibinin	COc1cc(C2Oc3cc(C4Oc5cc(O)cc(O)c5C(=O)C4O)ccc3OC2CO)ccc1O	5.20	6357.31	-7.4
1567	Mitoxantrone HCl	Cl.Cl.O=C1c2c(O)ccc(O)c2C(=O)c2c(NCCNCCO)ccc(NCCNCCO)c21	5.20	6358.47	-0.9
1568	Hexachlorophene	Oc1c(Cl)cc(Cl)c(Cl)c1Cc1c(O)c(Cl)cc(Cl)c1Cl	5.20	6364.89	-5.7
1569	hexachlorophene	Oc1c(Cl)cc(Cl)c(Cl)c1Cc1c(O)c(Cl)cc(Cl)c1Cl	5.20	6364.89	-6.2
1570	mianserin	CN1CCN2c3ccccc3Cc3ccccc3C2C1	5.20	6367.00	-6.7
1571	(R,S)-Atenolol	CC(C)NCC(O)COc1ccc(CC(N)=O)cc1	5.20	6368.07	-5.6
1572	atenolol-(+/-)	CC(C)NCC(O)COc1ccc(CC(N)=O)cc1	5.20	6368.07	-5.2
1573	Praziquantel	O=C(C1CCCCC1)N1CC(=O)N2CCc3ccccc3C2C1	5.19	6383.84	-6.7
1574	strophanthidin	C[C@]12CC[C@H]3[C@@H](CC[C@]4(O)C[C@@H](O)CC[C@]34C=O)[C@@]1(O)CC[C@@H]2C1=CC(=O)OC1	5.19	6384.19	-7
1575	Chloroxine	Oc1c(Cl)cc(Cl)c2cccnc12	5.19	6384.34	-5.5
1576	sirtinol	CC(NC(=O)c1ccccc1/N=C/c1c(O)ccc2ccccc12)c1ccccc1	5.19	6391.92	-5.9
1577	Pefloxacin Mesylate Dihydrate	CCn1cc(C(=O)O)c(=O)c2cc(F)c(N3CCN(C)CC3)cc21.CS(=O)(=O)O.O.O	5.19	6399.51	-6
1578	AN-2690	OB1OCc2cc(F)ccc21	5.19	6410.97	-5.2
1579	Sulfasalazine	O=C(O)C1=CC(=NNc2ccc(S(=O)(=O)Nc3ccccn3)cc2)C=CC1=O	5.19	6422.95	-7.2
1580	Ondansetron HCl	Cc1nccn1CC1CCc2c(c3ccccc3n2C)C1=O.Cl	5.19	6441.63	-6.8
1581	tetracaine	CCCCNc1ccc(C(=O)OCCN(C)C)cc1	5.19	6451.18	-4.7
1582	hydroxychloroquine	CCN(CCO)CCCC(C)Nc1ccnc2cc(Cl)ccc12	5.19	6451.23	-4.7
1583	isorotenone	COc1cc2c(cc1OC)[C@@H]1C(=O)c3ccc4oc(C(C)C)cc4c3O[C@@H]1CO2	5.19	6454.19	-6.7
1584	vinorelbine	CCC1=C[C@H]2CN(C1)Cc1c([nH]c3ccccc13)[C@@](C(=O)OC)(c1cc3c(cc1OC)N(C)[C@H]1[C@@](O)(C(=O)OC)[C@H](OC(C)=O)[C@]4(CC)C=CCN5CC[C@]31[C@@H]54)C2	5.19	6464.64	-6.4
1585	mosapride	CCOc1cc(N)c(Cl)cc1C(=O)NCC1CN(Cc2ccc(F)cc2)CCO1	5.19	6473.92	-6.3
1586	colchicine	COc1cc2c(c(OC)c1OC)-c1ccc(OC)c(=O)cc1[C@@H](NC(C)=O)CC2	5.19	6479.99	-5.9
1587	Sulfisoxazole Acetyl	CC(=O)N(c1onc(C)c1C)S(=O)(=O)c1ccc(N)cc1	5.19	6487.22	-6.1
1588	suberoyl-bis-hydroxamic-acid	O=C(CCCCCCC(=O)NO)NO	5.19	6487.30	-5
1589	ormetoprim	COc1cc(C)c(Cc2cnc(N)nc2N)cc1OC	5.19	6491.68	-5.4
1590	Risedronate Sodium	O=P([O-])(O)C(O)(Cc1cccnc1)P(=O)(O)O.[Na+]	5.19	6493.86	-5.6
1591	Estradiol Cypionate	CC12CCC3c4ccc(O)cc4CCC3C1CCC2OC(=O)CCC1CCCC1	5.19	6496.73	-6
1592	Oxybutynin chloride	CCN(CC)CC#CCOC(=O)C(O)(c1ccccc1)C1CCCCC1.Cl	5.19	6501.84	-6.3
1593	fluphenazine	FC(F)(F)c1ccc2c(c1)N(CCCN1CCN(CCCl)CC1)c1ccccc1S2	5.19	6502.40	-6.1
1594	Asenapine	CN1C[C@@H]2c3ccccc3Oc3ccc(Cl)cc3[C@H]2C1.O=C(O)/C=C/C(=O)O	5.19	6513.75	-6.3
1595	Prasugrel hydrochloride	CC(=O)Oc1cc2c(s1)CCN(C(C(=O)C1CC1)c1ccccc1F)C2.Cl	5.19	6516.57	-5.4
1596	Estriol	CC12CCC3c4ccc(O)cc4CCC3C1CC(O)C2O	5.19	6523.81	-6.7
1597	estriol	CC12CCC3c4ccc(O)cc4CCC3C1CC(O)C2O	5.19	6523.81	-6.8
1598	Ozagrel HCl	Cl.O=C(O)C=Cc1ccc(Cn2ccnc2)cc1	5.18	6534.62	-0.9
1599	Cinnamic acid	O=C(O)C=Cc1ccccc1	5.18	6541.40	-4.7
1600	fipexide	O=C(COc1ccc(Cl)cc1)N1CCN(Cc2ccc3c(c2)OCO3)CC1	5.18	6545.37	-6.2
1601	procaine	CCN(CC)CCOC(=O)c1ccc(N)cc1	5.18	6555.59	-5.2
1602	Procaine	CCN(CC)CCOC(=O)c1ccc(N)cc1	5.18	6555.59	-4.9
1603	Amikacin	NCCC(O)C(=O)NC1CC(N)C(OC2OC(CN)C(O)C(O)C2O)C(O)C1OC1OC(CO)C(O)C(N)C1O	5.18	6556.86	-6.2
1604	Doxylamine Succinate	CN(C)CCOC(C)(c1ccccc1)c1ccccn1.O=C(O)CCC(=O)O	5.18	6584.37	-5.2
1605	tramadol	COc1cccc([C@@]2(O)CCCC[C@@H]2CN(C)C)c1	5.18	6585.52	-5.8
1606	Pomalidomide (CC-4047)	Nc1cccc2c1C(=O)N(C1CCC(=O)NC1=O)C2=O	5.18	6592.21	-6.5
1607	Alcaftadine	CN1CCC(=C2c3ccccc3CCn3c(C=O)cnc32)CC1	5.18	6599.70	-6
1608	tandutinib	COc1cc2c(N3CCN(C(=O)Nc4ccc(OC(C)C)cc4)CC3)ncnc2cc1OCCCN1CCCCC1	5.18	6642.67	-6.9
1609	acetyl-geranygeranyl-cysteine	CC(=O)N[C@@H](CSC/C=C(\C)CC/C=C(\C)CC/C=C(\C)CCC=C(C)C)C(=O)O	5.18	6659.51	-5.9
1610	Hydroxyfasudil hydrochloride	Cl.O=c1[nH]ccc2c(S(=O)(=O)N3CCCNCC3)cccc12	5.18	6662.80	-0.9
1611	Rucaparib (AG-014699,PF-01367338)	CNCc1ccc(-c2[nH]c3cc(F)cc4c3c2CCNC4=O)cc1.O=P(O)(O)O	5.18	6663.93	-6.7
1612	Lomefloxacin HCl	CCn1cc(C(=O)O)c(=O)c2cc(F)c(N3CCNC(C)C3)c(F)c21.Cl	5.18	6665.54	-6.2
1613	plumbagin	CC1=CC(=O)c2c(O)cccc2C1=O	5.18	6673.70	-6.2
1614	verrucarin-a	CC1=CC2OC3CC4OC(=O)/C=C\C=C\C(=O)OCCC(C)C(O)C(=O)OCC2(CC1)C4(C)C31CO1	5.17	6687.29	-8.9
1615	cyclopamine	CC1=C2C[C@H]3[C@@H](CC=C4C[C@@H](O)CC[C@@]43C)[C@@H]2CC[C@]12O[C@@H]1C[C@H](C)CN[C@H]1[C@H]2C	5.17	6689.84	-7.7
1616	acetohexamide	CC(=O)c1ccc(S(=O)(=O)NC(=O)NC2CCCCC2)cc1	5.17	6698.86	-6.2
1617	Oxybuprocaine HCl	CCCCOc1cc(C(=O)OCCN(CC)CC)ccc1N.Cl	5.17	6699.28	-4.6
1618	paromomycin	NC[C@@H]1O[C@H](O[C@@H]2[C@@H](CO)O[C@@H](O[C@H]3[C@@H](OC4O[C@H](CO)[C@@H](O)[C@H](O)[C@H]4N)[C@@H](N)C[C@@H](N)[C@@H]3O)[C@@H]2O)[C@H](N)[C@@H](O)[C@@H]1O	5.17	6705.47	-6.5
1619	ivachtin	CC(=O)OCCN1C(=O)c2c(C)nc3ccc(S(=O)(=O)N4CCOCC4)cc3c2C1=O	5.17	6706.89	-6.5
1620	exemestane	C=C1C[C@@H]2[C@H](CC[C@]3(C)C(=O)CC[C@@H]23)[C@@]2(C)C=CC(=O)C=C12	5.17	6714.02	-6.9
1621	AGK-2	N#C/C(=C\c1ccc(-c2cc(Cl)ccc2Cl)o1)C(=O)Nc1cccc2ncccc12	5.17	6714.52	-7.5
1623	clenbuterol	CC(C)(C)NCC(O)c1cc(Cl)c(N)c(Cl)c1	5.17	6734.85	-5.6
1624	luteolin	O=c1cc(-c2ccc(O)c(O)c2)oc2cc(O)cc(O)c12	5.17	6742.65	-6.4
1625	MGCD-265	Cn1cnc(-c2cc3nccc(Oc4ccc(NC(=S)NC(=O)Cc5ccccc5)cc4F)c3s2)c1	5.17	6743.71	-7.6
1626	Tasisulam	O=C(NS(=O)(=O)c1ccc(Br)s1)c1ccc(Cl)cc1Cl	5.17	6744.62	-5.9
1627	etodolac	CCC1C=CC=C2C1=NC1=C2CCOC1(CC)CC(=O)O	5.17	6744.69	-5.6
1628	ergometrine	CC(CO)NC(=O)C1C=C2c3cccc4[nH]cc(c34)CC2N(C)C1	5.17	6753.83	-6.4
1629	tacedinaline	CC(=O)Nc1ccc(C(=O)Nc2ccccc2N)cc1	5.17	6754.19	-7.1
1630	metronidazole	Cc1ncc([N+](=O)[O-])n1CCO	5.17	6760.93	-4.1
1631	Metronidazole	Cc1ncc([N+](=O)[O-])n1CCO	5.17	6760.93	-4.5
1632	Pramoxine HCl	CCCCOc1ccc(OCCCN2CCOCC2)cc1.Cl	5.17	6764.37	-4.6
1633	Pyrimethamine	CCc1nc(N)nc(N)c1-c1ccc(Cl)cc1	5.17	6765.25	-5.6
1634	pyrimethamine	CCc1nc(N)nc(N)c1-c1ccc(Cl)cc1	5.17	6765.25	-5.3
1635	prednicarbate	CCOC(=O)O[C@]1(C(=O)COC(=O)CC)CC[C@@H]2[C@@H]3CCC4=CC(=O)C=C[C@]4(C)[C@H]3[C@@H](O)C[C@@]21C	5.17	6770.16	-6.6
1636	serdemetan	c1cc(NCCc2c[nH]c3ccccc23)cc(Nc2ccncc2)c1	5.17	6770.55	-5.2
1637	prothionamide	CCCc1cc(C(=N)S)ccn1	5.17	6782.15	-4.5
1638	Eltrombopag Olamine	Cc1ccc(-n2[nH]c(C)c(NN=C3C=CC=C(c4cccc(C(=O)O)c4)C3=O)c2=O)cc1C.NCCO.NCCO	5.17	6789.57	-7.6
1639	damnacanthal	COc1c(C=O)c(O)cc2c1C(=O)c1ccccc1C2=O	5.17	6792.18	-6.2
1640	TPCA-1	NC(=O)Nc1sc(-c2ccc(F)cc2)cc1C(N)=O	5.17	6795.60	-6
1641	Sertraline HCl	CNC1CCC(c2ccc(Cl)c(Cl)c2)c2ccccc21.Cl	5.17	6795.64	-5.9
1642	flavoxate	Cc1c(-c2ccccc2)oc2c(C(=O)OCCN3CCCCC3)cccc2c1=O	5.17	6802.72	-6.2
1643	Reserpine hydrochloride	COC(=O)C1C2CC3c4[nH]c5cc(OC)ccc5c4CCN3CC2CC(OC(=O)c2cc(OC)c(OC)c(OC)c2)C1OC.Cl	5.17	6809.25	-7.3
1644	pifithrin	Cc1ccc(-c2cn3c4c(sc3n2)CCCC4)cc1	5.17	6821.28	-6.6
1645	4-hydroxyretinoic-acid	CC1=C(/C=C/C(C)=C/C=C/C(C)=C/C(=O)O)C(C)(C)CCC1O	5.17	6827.49	-6.1
1646	Trospium chloride	O=C(OC1CC2CCC(C1)[N+]21CCCC1)C(O)(c1ccccc1)c1ccccc1.[Cl-]	5.16	6843.02	-7.2
1647	lanatoside-c	CC(=O)O[C@H]1C[C@H](O[C@H]2[C@@H](O)C[C@H](O[C@H]3[C@@H](O)C[C@H](O[C@H]4CC[C@@]5(C)C(CCC6C5C[C@@H](O)[C@]5(C)[C@@H](C7=CC(=O)OC7)CC[C@]65O)C4)O[C@@H]3C)O[C@@H]2C)O[C@H](C)[C@H]1O[C@@H]1O[C@H](CO)[C@@H](O)[C@H](O)[C@H]1O	5.16	6844.88	-8.7
1648	Acemetacin	COc1ccc2c(c1)c(CC(=O)OCC(=O)O)c(C)n2C(=O)c1ccc(Cl)cc1	5.16	6882.93	-6
1649	acemetacin	COc1ccc2c(c1)c(CC(=O)OCC(=O)O)c(C)n2C(=O)c1ccc(Cl)cc1	5.16	6882.93	-5.8
1650	Zibotentan (ZD4054)	COc1nc(C)cnc1NS(=O)(=O)c1cccnc1-c1ccc(-c2nnco2)cc1	5.16	6894.47	-7.1
1651	zibotentan	COc1nc(C)cnc1NS(=O)(=O)c1cccnc1-c1ccc(-c2nnco2)cc1	5.16	6894.47	-6.5
1652	picotamide	COc1ccc(C(=O)NCc2cccnc2)cc1C(=O)NCc1cccnc1	5.16	6900.30	-6.8
1653	suloctidil	CCCCCCCCNC(C)C(O)c1ccc(SC(C)C)cc1	5.16	6905.24	-4.7
1654	pentachlorophenol	Oc1c(Cl)c(Cl)c(Cl)c(Cl)c1Cl	5.16	6908.34	-4.8
1655	AICA-ribonucleotide	NC(=O)c1ncn(C2OC(COP(=O)(O)O)C(O)C2O)c1N	5.16	6911.50	-6
1656	tiletamine	CCNC1(c2cccs2)CCCCC1=O	5.16	6914.35	-5
1657	ambrisentan	COC(c1ccccc1)(c1ccccc1)C(Oc1nc(C)cc(C)n1)C(=O)O	5.16	6940.92	-6.2
1658	Ambrisentan	COC(c1ccccc1)(c1ccccc1)C(Oc1nc(C)cc(C)n1)C(=O)O	5.16	6940.92	-5.9
1659	benzathine	CC1(C)S[C@H]2[C@H](NC(=O)COc3ccccc3)C(=O)N2C1C(=O)O.CC1(C)S[C@H]2[C@H](NC(=O)COc3ccccc3)C(=O)N2C1C(=O)O	5.16	6950.90	-6.2
1660	mephenesin	Cc1ccccc1OCC(O)CO	5.16	6952.56	-4.6
1661	latanoprost	CC(C)OC(=O)CCC/C=C\C[C@H]1[C@@H](O)C[C@@H](O)[C@@H]1CC[C@@H](O)CCc1ccccc1	5.16	6954.80	-6.3
1662	didanosine	OC[C@@H]1CC[C@H](n2cnc3c(O)ncnc32)O1	5.16	6957.43	-5.4
1663	fadrozole	N#Cc1ccc(C2CCCc3cncn32)cc1	5.16	6967.41	-5.3
1664	piromidic-acid	CCn1cc(C(=O)O)c(=O)c2cnc(N3CCCC3)nc21	5.16	6974.16	-5.7
1665	Piromidic Acid	CCn1cc(C(=O)O)c(=O)c2cnc(N3CCCC3)nc21	5.16	6974.16	-6
1666	Pioglitazone HCl	CCc1ccc(CCOc2ccc(CC3SC(=O)NC3=O)cc2)nc1.Cl	5.16	6980.88	-6
1667	Irinotecan HCl Trihydrate	CCc1c2c(nc3ccc(OC(=O)N4CCC(N5CCCCC5)CC4)cc13)-c1cc3c(c(=O)n1C2)COC(=O)C3(O)CC.Cl.O.O.O	5.16	6992.20	-8
1668	flunixin	Cc1c(Nc2ncccc2C(=O)O)cccc1C(F)(F)F	5.16	6992.59	-6.2
1669	Hydroxyzine 2HCl	Cl.Cl.OCCOCCN1CCN(C(c2ccccc2)c2ccc(Cl)cc2)CC1	5.15	7001.52	-0.9
1670	Desonide	CC1(C)O[C@@H]2C[C@H]3[C@@H]4CCC5=CC(=O)C=C[C@]5(C)[C@H]4[C@@H](O)C[C@]3(C)[C@]2(C(=O)CO)O1	5.15	7007.27	-7
1671	tienilic-acid	O=C(O)COc1ccc(C(=O)c2cccs2)c(Cl)c1Cl	5.15	7033.64	-5.6
1672	a-disintegrin-and-metalloproteinase	CN(C)c1ccccc1Sc1ccc(I)cc1N	5.15	7037.28	-5.1
1674	Neomycin sulfate	NCC1OC(OC2C(CO)OC(OC3C(O)C(N)CC(N)C3OC3OC(CN)C(O)C(O)C3N)C2O)C(N)C(O)C1O.O=S(=O)(O)O	5.15	7059.05	-7.1
1675	farnesylcysteine-methyl-ester	COC(=O)[C@@H](N)CSC/C=C(\C)CC/C=C(\C)CCC=C(C)C	5.15	7066.69	-4.7
1676	quinoclamine	NC1=C(Cl)C(=O)c2ccccc2C1=O	5.15	7074.91	-5.5
1677	Sumatriptan Succinate	CNS(=O)(=O)Cc1ccc2[nH]cc(CCN(C)C)c2c1.O=C(O)CCC(=O)O	5.15	7099.10	-5.3
1679	Oxaliplatin	NC1CCCCC1N.O=C([O-])C(=O)[O-].[Pt+2]	5.15	7112.42	-4.1
1680	aminophylline	Cn1c(=O)c2[nH]cnc2n(C)c1=O.Cn1c(=O)c2[nH]cnc2n(C)c1=O	5.15	7114.03	-4.8
1681	alcuronium	C=CC[N@@+]12CC[C@]34c5ccccc5N5C=C6C7N(C=C(C53)[C@@H](C[C@@H]41)C(=CCO)C2)c1ccccc1[C@@]71CC[N@@+]2(CC=C)CC(=CCO)[C@H]6C[C@H]12	5.15	7132.78	-7.3
1682	propoxycaine	CCCOc1cc(N)ccc1C(=O)OCCN(CC)CC	5.15	7134.69	-4.6
1683	Oxybutynin	CCN(CC)CC#CCOC(=O)C(O)(c1ccccc1)C1CCCCC1	5.15	7137.14	-6.6
1684	oxybutynin	CCN(CC)CC#CCOC(=O)C(O)(c1ccccc1)C1CCCCC1	5.15	7137.14	-6.4
1685	Dantrolene, sodium salt	O=C1CN(/N=C/c2ccc(-c3ccc([N+](=O)[O-])cc3)o2)C([O-])=N1.[Na+]	5.15	7143.99	-6.7
1686	pranlukast	O=C(Nc1cccc2c(=O)cc(-c3nnn[nH]3)oc12)c1ccc(OCCCCc2ccccc2)cc1	5.15	7144.15	-6.5
1687	Pentostatin	OCC1OC(n2cnc3c2NC=NCC3O)CC1O	5.15	7152.78	-5.7
1689	Econazole nitrate	Clc1ccc(COC(Cn2ccnc2)c2ccc(Cl)cc2Cl)cc1.O=[N+]([O-])O	5.15	7158.09	-5.6
1690	Ticlopidine HCl	Cl.Clc1ccccc1CN1CCc2sccc2C1	5.14	7162.87	-0.9
1691	gossypol	Cc1cc2c(C(C)C)c(O)c(O)c(C=O)c2c(O)c1-c1c(C)cc2c(C(C)C)c(O)c(O)c(C=O)c2c1O	5.14	7169.11	-7.3
1692	Bazedoxifene acetate	CC(=O)O.Cc1c(-c2ccc(O)cc2)n(Cc2ccc(OCCN3CCCCCC3)cc2)c2ccc(O)cc12	5.14	7174.11	-2.9
1693	labetalol	C[C@H](CCc1ccccc1)NC[C@H](O)c1ccc(O)c(C(N)=O)c1	5.14	7196.54	-5.3
1694	mepyramine	COc1ccc(CN(CCN(C)C)c2ccccn2)cc1	5.14	7209.82	-5.2
1695	orphenadrine	Cc1ccccc1C(OCCN(C)C)c1ccccc1	5.14	7212.54	-5.4
1696	amonafide	CN(C)CCN1C(=O)c2cccc3cc(N)cc(c23)C1=O	5.14	7240.00	-6
1697	Amonafide	CN(C)CCN1C(=O)c2cccc3cc(N)cc(c23)C1=O	5.14	7240.00	-5.8
1698	ramifenazone	Cc1c(NC(C)C)c(=O)n(-c2ccccc2)n1C	5.14	7243.73	-5.8
1699	cefadroxil	CC1=C(C(=O)O)N2C(=O)[C@@H](NC(=O)[C@H](N)c3ccc(O)cc3)[C@H]2SC1	5.14	7248.75	-6.4
1700	Estropipate	C1CNCCN1.C[C@@]12CC[C@H]3c4ccc(OS(=O)(=O)O)cc4CC[C@H]3[C@H]1CCC2=O	5.14	7253.72	-3.3
1701	sericetin	CC(C)=CCc1c2c(c(O)c3c(=O)c(O)c(-c4ccccc4)oc13)C=CC(C)(C)O2	5.14	7265.69	-7.5
1702	Quercetin	O=c1c(O)c(-c2ccc(O)c(O)c2)oc2cc(O)cc(O)c12	5.14	7268.56	-6.4
1703	quercetin	O=c1c(O)c(-c2ccc(O)c(O)c2)oc2cc(O)cc(O)c12	5.14	7268.56	-6.5
1704	Camostat Mesilate	CN(C)C(=O)COC(=O)Cc1ccc(OC(=O)c2ccc(N=C(N)N)cc2)cc1.CS(=O)(=O)O	5.14	7270.23	-5.8
1705	epitiostanol	C[C@]12CC[C@@H]3[C@@H](CC[C@@H]4CC5SC5C[C@@]43C)[C@@H]1CC[C@@H]2O	5.14	7270.49	-6.2
1706	rotenone	C=C(C)[C@H]1Cc2c(ccc3c2O[C@@H]2COc4cc(OC)c(OC)cc4[C@@H]2C3=O)O1	5.14	7272.64	-6.8
1707	cycloserine-(d)	N[C@@H]1CONC1=O	5.14	7274.18	-4
1708	J-104129	CC(C)=CCCN1CCC(NC(=O)[C@](O)(c2ccccc2)C2CCCC2)CC1	5.14	7305.14	-6.6
1709	Propafenone HCl	CCCNCC(O)COc1ccccc1C(=O)CCc1ccccc1.Cl	5.14	7321.21	-5.3
1710	Quetiapine Fumarate	O=C(O)C=CC(=O)O.OCCOCCN1CCN(C2=Nc3ccccc3Sc3ccccc32)CC1.OCCOCCN1CCN(C2=Nc3ccccc3Sc3ccccc32)CC1	5.13	7332.92	-4.1
1711	Abiraterone acetate	CC(=O)OC1CCC2(C)C(=CCC3C2CCC2(C)C(c4cccnc4)=CCC32)C1	5.13	7341.44	-6.7
1712	rufloxacin	CN1CCN(c2c(F)cc3c(=O)c(C(=O)O)cn4c3c2SCC4)CC1	5.13	7356.72	-5.9
1713	roxarsone	O=[N+]([O-])c1cc([As](=O)(O)O)ccc1O	5.13	7359.78	-5.9
1714	hexamethylenebisacetamide	CC(=O)NCCCCCCNC(C)=O	5.13	7366.38	-4.4
1715	Alprostadil	CCCCCC(O)C=CC1C(O)CC(=O)C1CCCCCCC(=O)O	5.13	7367.02	-5
1716	ritodrine	CC(NCCc1ccc(O)cc1)C(O)c1ccc(O)cc1	5.13	7375.04	-5.6
1717	Pyrantel Pamoate	CN1CCCN=C1C=Cc1cccs1.O=C(O)c1cc2ccccc2c(Cc2c(O)c(C(=O)O)cc3ccccc23)c1O	5.13	7382.59	-4.5
1718	Epinephrine HCl	CNCC(O)c1ccc(O)c(O)c1.Cl	5.13	7384.00	-5.2
1719	daunorubicin	COc1cccc2c1C(=O)c1c(O)c3c(c(O)c1C2=O)CC(O)(C(C)=O)CC3OC1CC(N)C(O)C(C)O1	5.13	7389.87	-7.1
1720	Galanthamine HBr	Br.COc1ccc2c3c1O[C@H]1C[C@@H](O)C=C[C@@]31CCN(C)C2	5.13	7442.38	-0.9
1721	Nitrendipine	CCOC(=O)C1=C(C)NC(C)=C(C(=O)OC)C1c1cccc([N+](=O)[O-])c1	5.13	7489.59	-5.2
1722	NCI-16221	O=C(O)c1ccccc1Nc1cccc2c1C(=O)c1cccc(Nc3ccccc3C(=O)O)c1C2=O	5.13	7498.77	-7.7
1723	LE-300	CN1CCc2ccccc2Cc2[nH]c3ccccc3c2CC1	5.12	7504.63	-7.1
1724	Protionamide	CCCc1cc(C(N)=S)ccn1	5.12	7505.68	-4.2
1725	warfarin	CC(=O)C[C@@H](c1ccccc1)c1c(O)c2ccccc2oc1=O	5.12	7507.97	-6.4
1726	Ceftazidime	CC(C)(O/N=C(C(\O)=N\[C@@H]1C(=O)N2C(C(=O)O)=C(C[n+]3ccccc3)CS[C@H]12)/c1csc(=N)[nH]1)C(=O)[O-]	5.12	7509.20	-6.6
1727	Isradipine (Dynacirc)	COC(=O)C1=C(C)NC(C)=C(C(=O)OC(C)C)C1c1cccc2nonc12	5.12	7517.11	-5.8
1728	pramocaine	CCCCOc1ccc(OCCCN2CCOCC2)cc1	5.12	7532.53	-4.7
1729	Prazosin HCl	COc1cc2nc(N3CCN(C(=O)c4ccco4)CC3)nc(N)c2cc1OC.Cl	5.12	7540.25	-6.3
1730	Etoposide	COc1cc(C2c3cc4c(cc3C(OC3OC5COC(C)OC5C(O)C3O)C3COC(=O)C23)OCO4)cc(OC)c1O	5.12	7568.02	-6.7
1731	ethambutol	CC[C@H](CO)NCCN[C@H](CC)CO	5.12	7572.51	-4.5
1732	trimetazidine	COc1ccc(CN2CCNCC2)c(OC)c1OC	5.12	7583.65	-4.6
1733	BI-78D3	O=[N+]([O-])c1cnc(Sc2nnc(O)n2-c2ccc3c(c2)OCCO3)s1	5.12	7587.53	-6.6
1734	Atomoxetine HCl	CNCCC(Oc1ccccc1C)c1ccccc1.Cl	5.12	7588.59	-5.3
1735	fluocinolone	CC1(C)O[C@@H]2C[C@H]3[C@H]4C[C@H](F)C5=CC(=O)C=C[C@]5(C)[C@@]4(F)[C@@H](O)C[C@]3(C)[C@]2(C(=O)CO)O1	5.12	7606.89	-7.3
1736	vincamine	CC[C@]12CCCN3CCc4c(n(c5ccccc45)[C@@](O)(C(=O)OC)C1)[C@@H]32	5.12	7611.02	-6.3
1737	urosiol	C[C@H](CCC(=O)O)[C@@H]1CC[C@H]2[C@H]3[C@@H](O)C[C@@H]4C[C@H](O)CC[C@]4(C)[C@@H]3CC[C@@]21C	5.12	7611.99	-7.1
1738	Mupirocin	CC(=CC(=O)OCCCCCCCCC(=O)O)CC1OCC(CC2OC2C(C)C(C)O)C(O)C1O	5.12	7634.21	-5.7
1739	Lomerizine HCl	COc1ccc(CN2CCN(C(c3ccc(F)cc3)c3ccc(F)cc3)CC2)c(OC)c1OC.Cl.Cl	5.12	7641.87	-6.8
1740	nor-1-chlorpromazine	CNCCCN1c2ccccc2Sc2ccc(Cl)cc21	5.12	7655.24	-5.2
1742	entinostat	Nc1ccccc1NC(=O)c1ccc(CNC(=O)OCc2cccnc2)cc1	5.11	7726.09	-7.3
1743	Entinostat (MS-275,SNDX-275)	Nc1ccccc1NC(=O)c1ccc(CNC(=O)OCc2cccnc2)cc1	5.11	7726.09	-7.3
1744	clofilium	CCCCCCC[N+](CC)(CC)CCCCc1ccc(Cl)cc1	5.11	7729.58	-4.2
1745	Luliconazole	N#CC(=C1SCC(c2ccc(Cl)cc2Cl)S1)n1ccnc1	5.11	7734.97	-4.9
1746	chlorothiazide	NS(=O)(=O)c1cc2c(cc1Cl)N=CNS2(=O)=O	5.11	7767.63	-5.6
1747	Chlorothiazide	NS(=O)(=O)c1cc2c(cc1Cl)N=CNS2(=O)=O	5.11	7767.63	-5.7
1748	budesonide	CCCC1O[C@@H]2C[C@H]3[C@H]4CCC5=CC(=O)C=C[C@]5(C)[C@H]4[C@@H](O)C[C@]3(C)[C@]2(C(=O)CO)O1	5.11	7771.95	-6.3
1749	BAY-K8644	COC(=O)C1=C(C)NC(C)=C([N+](=O)[O-])C1c1ccccc1C(F)(F)F	5.11	7786.98	-6
1750	hycanthone	CCN(CC)CCNc1ccc(CO)c2sc3ccccc3c(=O)c12	5.11	7795.70	-6.1
1751	rivastigmine	CCN(C)C(=O)Oc1cccc([C@H](C)N(C)C)c1	5.11	7816.31	-4.9
1752	eseroline	CN1CC[C@@]2(C)c3cc(O)ccc3N(C)[C@H]12	5.11	7822.21	-5.6
1753	nitrocaramiphen	CCN(CC)CCOC(=O)C1(c2ccc([N+](=O)[O-])cc2)CCCC1	5.11	7824.02	-5.4
1754	(S)-Ketoprofen	C[C@H](C(=O)O)c1cccc(C(=O)c2ccccc2)c1	5.11	7824.83	-5.9
1755	dexketoprofen	C[C@H](C(=O)O)c1cccc(C(=O)c2ccccc2)c1	5.11	7824.83	-6.2
1756	pregnenolone	CC(=O)[C@H]1[C@H](C#N)C[C@H]2[C@@H]3CC=C4C[C@@H](O)CC[C@]4(C)[C@H]3CC[C@@]21C	5.11	7826.39	-6.7
1757	Ethambutol HCl	CCC(CO)NCCNC(CC)CO.Cl.Cl	5.11	7828.06	-4.1
1758	cucurbitacin-i	CC(C)(O)/C=C/C(=O)[C@](C)(O)C1[C@H](O)C[C@@]2(C)C3CC=C4C(CC(=O)C(=O)C4(C)C)[C@]3(C)C(=O)C[C@]12C	5.11	7832.97	-6.9
1759	clocortolone	C[C@@H]1C[C@@H]2[C@@H]3C[C@H](F)C4=CC(=O)C=C[C@]4(C)[C@@]3(Cl)[C@@H](O)C[C@]2(C)[C@H]1C(=O)COC(=O)C(C)(C)C	5.11	7835.17	-6
1760	isometheptene	CNC(C)CCC=C(C)C.CNC(C)CCC=C(C)C.O=C(O)C(O)C(O)C(O)C(O)C(=O)O	5.10	7895.60	-4.1
1761	clemizole	Clc1ccc(Cn2c(CN3CCCC3)nc3ccccc32)cc1	5.10	7898.30	-6
1762	ER-27319	Cc1ccc2c(=O)c3ccccc3n(CCCN)c2c1C	5.10	7909.81	-5.5
1763	DC-45-A2	COc1c2c(c(O)c3c4c(c(C)cc13)[C@@H]1O[C@@]3(C(OC)OC)O[C@@H]1[C@@](O)(O4)[C@@]31CO1)C(=O)[C@@H](O)C[C@@H]2O	5.10	7912.87	-6.7
1764	Semagacestat (LY450139)	CC(NC(=O)C(O)C(C)C)C(=O)NC1C(=O)N(C)CCc2ccccc21	5.10	7931.09	-6.9
1765	9-methyl-5H-6-thia-4,5-diaza-chrysene-6,6-dioxide	Cc1ccc2c(c1)-c1ccc3cccnc3c1NS2(=O)=O	5.10	7931.41	-6.7
1766	Ivabradine HCl	COc1cc2c(cc1OC)CC(=O)N(CCCN(C)CC1Cc3cc(OC)c(OC)cc31)CC2.Cl	5.10	7935.51	-5.5
1767	tinidazole	CCS(=O)(=O)CCn1c([N+](=O)[O-])cnc1C	5.10	7948.14	-4.7
1768	Tinidazole	CCS(=O)(=O)CCn1c([N+](=O)[O-])cnc1C	5.10	7948.14	-4.6
1769	trichlormethiazide	NS(=O)(=O)c1cc2c(cc1Cl)NC(C(Cl)Cl)NS2(=O)=O	5.10	7952.26	-6
1770	Trichlormethiazide	NS(=O)(=O)c1cc2c(cc1Cl)NC(C(Cl)Cl)NS2(=O)=O	5.10	7952.26	-5.9
1771	diphenylpyraline	CN1CCC(OC(c2ccccc2)c2ccccc2)CC1	5.10	7956.19	-6.2
1772	Galanthamine	COc1ccc2c3c1O[C@H]1C[C@@H](O)C=C[C@@]31CCN(C)C2	5.10	7981.93	-6.2
1773	galantamine	COc1ccc2c3c1O[C@H]1C[C@@H](O)C=C[C@@]31CCN(C)C2	5.10	7981.93	-6.2
1774	memantine	CC12CC3CC(C)(C1)CC(N)(C3)C2	5.10	8005.08	-5.6
1775	Obeticholic Acid	CCC1C(O)C2C3CCC(C(C)CCC(=O)O)C3(C)CCC2C2(C)CCC(O)CC12	5.10	8029.09	-6.7
1776	enilconazole	C=CCOC(Cn1ccnc1)c1ccc(Cl)cc1Cl	5.10	8031.40	-4.6
1777	1-phenylbiguanide	N=C(N)NC(=N)Nc1ccccc1	5.10	8034.31	-5.6
1778	ursolic-acid	C[C@@H]1[C@H]2C3=CC[C@@H]4[C@@]5(C)CC[C@H](O)C(C)(C)[C@@H]5CC[C@@]4(C)[C@]3(C)CC[C@@]2(C(=O)O)CC[C@H]1C	5.09	8047.17	-6.7
1779	Flunixin Meglumin	CNCC(O)C(O)C(O)C(O)CO.Cc1c(Nc2ncccc2C(=O)O)cccc1C(F)(F)F	5.09	8049.07	-4.7
1780	triacsin-c	CCC/C=C/C/C=C/C=C/C=N/N[NH2+][O-]	5.09	8053.01	-4.5
1781	trap-101	CCn1c(=O)n(C2=C(CO)CN(CC3CCCCCCC3)CC2)c2ccccc21	5.09	8073.92	-6.4
1782	Imidapril HCl	CCOC(=O)C(CCc1ccccc1)NC(C)C(=O)N1C(=O)N(C)CC1C(=O)O.Cl	5.09	8075.70	-6.3
1783	Tetracaine HCl	CCCCNc1ccc(C(=O)OCCN(C)C)cc1.Cl	5.09	8076.30	-5
1784	Nalidixic acid	CCn1cc(C(=O)O)c(=O)c2ccc(C)nc21	5.09	8077.11	-5.6
1785	nalidixic-acid	CCn1cc(C(=O)O)c(=O)c2ccc(C)nc21	5.09	8077.11	-5.6
1786	Cefdinir	C=CC1=C(C(=O)O)N2C(=O)C(NC(=O)C(=NO)c3csc(N)n3)C2SC1	5.09	8078.07	-6.5
1787	thiomersal	CC[Hg]Sc1ccccc1C(=O)O	5.09	8079.31	#N/A
1788	Pramipexole 2HCl Monohydrate	CCCNC1CCc2nc(N)sc2C1.Cl.Cl.O	5.09	8095.35	-4.7
1789	sulfamonomethoxine	COc1cc(NS(=O)(=O)c2ccc(N)cc2)ncn1	5.09	8104.31	-5.5
1790	cetraxate	NC[C@H]1CC[C@H](C(=O)Oc2ccc(CCC(=O)O)cc2)CC1	5.09	8123.16	-5.9
1791	hyperforin	CC(C)=CCC[C@]1(C)[C@@H](CC=C(C)C)C[C@]2(CC=C(C)C)C(=O)C(CC=C(C)C)C(=O)[C@@]1(C(=O)C(C)C)C2=O	5.09	8141.75	-6.5
1792	DASB	[C-]#[N+]c1ccc(Sc2ccccc2CN(C)C)c(N)c1	5.09	8142.22	-4.7
1793	Salmeterol xinafoate	O=C(O)c1ccc2ccccc2c1O.OCc1cc(C(O)CNCCCCCCOCCCCc2ccccc2)ccc1O	5.09	8158.95	-6.3
1794	quinelorane	CCCN1CCC[C@@H]2Cc3nc(N)ncc3C[C@H]21	5.09	8172.69	-5.6
1795	harmine	COc1ccc2c(c1)[nH]c1c(C)nccc12	5.09	8177.34	-5.4
1796	acenocoumarol	CC(=O)CC(c1ccc([N+](=O)[O-])cc1)c1c(O)c2ccccc2oc1=O	5.09	8190.44	-6.5
1797	lacidipine	CCOC(=O)C1=C(C)N=C(C)C(C(=O)OCC)C1c1ccccc1/C=C/C(=O)OC(C)(C)C	5.09	8199.21	-5.4
1798	R-96544	COc1cccc(CCc2ccccc2OCC[C@@H]2C[C@@H](O)CN2C)c1	5.09	8204.39	-6.2
1799	Halcinonide	CC1(C)O[C@@H]2C[C@H]3[C@@H]4CCC5=CC(=O)CC[C@]5(C)[C@@]4(F)[C@@H](O)C[C@]3(C)[C@]2(C(=O)CCl)O1	5.09	8214.61	-6.9
1800	halcinonide	CC1(C)O[C@@H]2C[C@H]3[C@@H]4CCC5=CC(=O)CC[C@]5(C)[C@@]4(F)[C@@H](O)C[C@]3(C)[C@]2(C(=O)CCl)O1	5.09	8214.61	-7
1801	Lomustine	O=NN(CCCl)C(=O)NC1CCCCC1	5.09	8220.68	-4.8
1802	5-methoxytryptamine	COc1ccc2[nH]cc(CCN)c2c1	5.09	8221.55	-4.8
1803	farnesol	CC(C)=CCC/C(C)=C/CC/C(C)=C/CO	5.08	8233.11	-5.2
1804	Nilvadipine	COC(=O)C1=C(C#N)NC(C)=C(C(=O)OC(C)C)C1c1cccc([N+](=O)[O-])c1	5.08	8235.97	-5
1805	triacetylresveratrol	CC(=O)Oc1ccc(/C=C/c2cc(OC(C)=O)cc(OC(C)=O)c2)cc1	5.08	8237.86	-6.2
1806	itdac-1	O=C(CCCN1C(=O)c2cccc3cccc(c23)C1=O)NO	5.08	8241.99	-6.9
1807	epothilone-a	C/C(=C\c1csc(C)n1)[C@@H]1C[C@@H]2O[C@@H]2CCC[C@H](C)[C@H](O)[C@@H](C)C(=O)C(C)(C)[C@@H](O)CC(=O)O1	5.08	8253.69	-7.3
1808	Empagliflozin (BI 10773)	OCC1OC(c2ccc(Cl)c(Cc3ccc(OC4CCOC4)cc3)c2)C(O)C(O)C1O	5.08	8254.92	-6.9
1809	tyrphostin-AG-112	N#CC(C#N)=C(N)/C(C#N)=C/c1ccc(O)cc1	5.08	8267.39	-5.4
1810	MAPP-D-erythro	CCCCCCCCCCCCCC(=O)N[C@H](C)[C@@H](O)c1ccccc1	5.08	8301.74	-4.3
1811	Mianserin HCl	CN1CCN2c3ccccc3Cc3ccccc3C2C1.Cl	5.08	8301.82	-6.3
1812	androsterone	C[C@]12CC[C@@H]3[C@@H](CC[C@H]4C[C@H](O)CC[C@@]43C)[C@H]1CCC2=O	5.08	8306.69	-6.9
1813	benazepril	CCOC(=O)[C@H](CCc1ccccc1)N[C@H]1CCc2ccccc2N(CC(=O)O)C1=O	5.08	8314.50	-6.1
1814	cloperastine	Clc1ccc(C(OCCN2CCCCC2)c2ccccc2)cc1	5.08	8332.25	-6.2
1815	enobosarm	C[C@@](O)(COc1ccc(C#N)cc1)C(=O)Nc1ccc(C#N)c(C(F)(F)F)c1	5.08	8350.23	-6.2
1816	clomifene	CCN(CC)CCOc1ccc(C(=C(Cl)c2ccccc2)c2ccccc2)cc1	5.08	8351.34	-6.1
1817	Succinylcholine Chloride Dihydrate	C[N+](C)(C)CCOC(=O)CCC(=O)OCC[N+](C)(C)C.O.O.[Cl-].[Cl-]	5.08	8356.13	-3.9
1818	Fumagillin	COC1C(OC(=O)C=CC=CC=CC=CC(=O)O)CCC2(CO2)C1C1(C)OC1CC=C(C)C	5.08	8382.80	-5.7
1819	BE-2254	O=C1c2ccccc2CCC1CNCCc1ccc(O)cc1	5.08	8413.87	-6.6
1820	Geniposidic acid	O=C(O)C1=COC(OC2OC(CO)C(O)C(O)C2O)C2C(CO)=CCC12	5.07	8414.99	-6
1821	Sodium Tauroursodeoxycholate (TUDC)	C[C@H](CC/C([O-])=N/CCS(=O)(=O)O)[C@H]1CC[C@H]2[C@@H]3[C@@H](O)C[C@@H]4C[C@H](O)CC[C@]4(C)[C@H]3CC[C@@]21C.[Na+]	5.07	8421.33	-7.4
1822	Pyridoxine HCl	Cc1ncc(CO)c(CO)c1O.Cl	5.07	8425.93	-4.9
1823	carbaryl	CNC(=O)Oc1cccc2ccccc12	5.07	8444.89	-5.9
1824	phenoxybenzamine	CC(COc1ccccc1)N(CCCl)Cc1ccccc1	5.07	8452.06	-5.9
1825	bromperidol	O=C(CCCN1CCC(O)(c2ccc(Br)cc2)CC1)c1ccc(F)cc1	5.07	8484.83	-6.7
1826	zolantidine	c1cc(CN2CCCCC2)cc(OCCCNc2nc3ccccc3s2)c1	5.07	8490.05	-6.3
1828	spironolactone	CC(=O)S[C@@H]1CC2=CC(=O)CC[C@]2(C)[C@@H]2CC[C@@]3(C)[C@H](CC[C@@]34CCC(=O)O4)[C@H]12	5.07	8522.79	-7
1829	GMX-1778	N#CN/C(=N/CCCCCCOc1ccc(Cl)cc1)Nc1ccncc1	5.07	8540.21	-5.4
1830	mephentermine	CNC(C)(C)Cc1ccccc1.CNC(C)(C)Cc1ccccc1	5.07	8545.60	-4.9
1831	Milnacipran HCl	CCN(CC)C(=O)C1(c2ccccc2)CC1CN.Cl	5.07	8551.85	-5
1832	brimonidine	Brc1c(NC2=NCCN2)ccc2nccnc12	5.07	8553.15	-6
1833	pemetrexed	Nc1nc2[nH]cc(CCc3ccc(C(=O)N[C@H](CCC(=O)O)C(=O)O)cc3)c2c(=O)[nH]1	5.07	8561.23	-6.3
1834	linezolid	CC(=O)NC[C@H]1CN(c2ccc(N3CCOCC3)c(F)c2)C(=O)O1	5.07	8561.44	-6.3
1835	TW-37	CC(C)c1ccccc1Cc1cc(C(=O)Nc2ccc(S(=O)(=O)c3ccccc3C(C)(C)C)cc2)c(O)c(O)c1O	5.07	8569.28	-7.6
1836	yohimbine	COC(=O)[C@H]1[C@@H](O)CC[C@H]2CN3CCc4c([nH]c5ccccc45)[C@H]3C[C@H]21	5.07	8583.60	-7.5
1837	Haloperidol hydrochloride	Cl.O=C(CCCN1CCC(O)(c2ccc(Cl)cc2)CC1)c1ccc(F)cc1	5.07	8584.45	-0.9
1838	gavestinel	O=C(C=Cc1c(C(=O)O)[nH]c2cc(Cl)cc(Cl)c12)Nc1ccccc1	5.07	8584.71	-6.5
1839	piperacetazine	CC(=O)c1ccc2c(c1)N(CCCN1CCC(CCO)CC1)c1ccccc1S2	5.07	8608.09	-5.9
1840	Tolnaftate	Cc1cccc(N(C)C(=S)Oc2ccc3ccccc3c2)c1	5.06	8635.26	-6.9
1841	tolnaftate	Cc1cccc(N(C)C(=S)Oc2ccc3ccccc3c2)c1	5.06	8635.26	-7.4
1842	oxacillin	Cc1onc(-c2ccccc2)c1C(=O)N[C@@H]1C(=O)N2[C@@H](C(=O)O)C(C)(C)S[C@H]12	5.06	8637.50	-6
1843	tangeritin	COc1ccc(-c2cc(=O)c3c(OC)c(OC)c(OC)c(OC)c3o2)cc1	5.06	8642.80	-6.1
1844	Epalrestat	CC(=Cc1ccccc1)C=C1SC(=S)N(CC(=O)O)C1=O	5.06	8661.80	-6.3
1845	oxolamine	CCN(CC)CCc1nc(-c2ccccc2)no1	5.06	8674.30	-5.5
1846	dorzolamide	CCN[C@H]1C[C@H](C)S(=O)(=O)c2sc(S(N)(=O)=O)cc21	5.06	8678.19	-5.2
1847	Chlorzoxazone	O=c1[nH]c2cc(Cl)ccc2o1	5.06	8683.46	-4.6
1848	chlorzoxazone	O=c1[nH]c2cc(Cl)ccc2o1	5.06	8683.46	-4.5
1849	Azacyclonol	OC(c1ccccc1)(c1ccccc1)C1CCNCC1	5.06	8692.37	-6.7
1850	Nitazoxanide	CC(=O)Oc1ccccc1C(=O)Nc1ncc([N+](=O)[O-])s1	5.06	8695.23	-5.7
1851	nitazoxanide	CC(=O)Oc1ccccc1C(=O)Nc1ncc([N+](=O)[O-])s1	5.06	8695.23	-5.7
1852	penitrem-a	C=C1Cc2c(Cl)cc3[nH]c4c5c3c2[C@]2(O)[C@H](C[C@H]12)C(C)(C)O[C@H]5[C@@H]1CC[C@@]2(O)[C@@]35O[C@@H]3[C@@H](O)[C@@H](C(=O)O)O[C@H]5CC[C@]2(C)[C@@]41C	5.06	8702.32	-8
1853	mirin	NC1=NC(=O)/C(=C/c2ccc(O)cc2)S1	5.06	8715.59	-4.9
1854	rimcazole	C[C@H]1CN(CCCn2c3ccccc3c3ccccc32)C[C@@H](C)N1	5.06	8726.91	-6.6
1855	Mezlocillin Sodium	CC1(C)SC2C(NC(=O)C(NC(=O)N3CCN(S(C)(=O)=O)C3=O)c3ccccc3)C(=O)N2C1C(=O)O.[Na]	5.06	8741.26	-6.5
1856	fluprostenol	O=C(O)CCC/C=C\C[C@H]1[C@@H](O)C[C@@H](O)[C@@H]1/C=C/[C@@H](O)COc1cccc(C(F)(F)F)c1	5.06	8741.86	-6
1857	hydrocortisone-valerate	CCCCC(=O)O[C@]1(C(=O)CO)CCC2C3CCC4=CC(=O)CC[C@]4(C)C3[C@@H](O)C[C@@]21C	5.06	8746.32	-6.4
1858	Mirtazapine	CN1CCN2c3ncccc3Cc3ccccc3C2C1	5.06	8746.61	-6.1
1859	totaralolal	CC(C)c1c(O)ccc2c1CCC1[C@@](C)(C=O)CCC[C@]21C	5.06	8753.28	-7.1
1860	lapatinib	CS(=O)(=O)CCNCc1ccc(-c2ccc3ncnc(Nc4ccc(OCc5cccc(F)c5)c(Cl)c4)c3c2)o1	5.06	8761.03	-7.3
1861	Lapatinib	CS(=O)(=O)CCNCc1ccc(-c2ccc3ncnc(Nc4ccc(OCc5cccc(F)c5)c(Cl)c4)c3c2)o1	5.06	8761.03	-7.6
1862	Difluprednate	CCCC(=O)OC1(C(=O)COC(C)=O)CCC2C3CC(F)C4=CC(=O)C=CC4(C)C3(F)C(O)CC21C	5.06	8781.23	-5.7
1863	zolpidem	Cc1ccc(-c2nc3ccc(C)cn3c2CC(=O)N(C)C)cc1	5.06	8783.94	-5.8
1864	tyrphostin-AG-1295	Cc1cc2ncc(-c3ccccc3)nc2cc1C	5.06	8790.75	-5.9
1865	tioguanine	Nc1nc(S)c2ncn([C@@H]3O[C@H](CO)[C@@H](O)[C@H]3O)c2n1	5.06	8794.12	-5.9
1866	Guanabenz Acetate	CC(=O)O.NC(N)=NN=Cc1c(Cl)cccc1Cl	5.06	8805.96	-3
1867	Pidotimod	O=C1CCC(C(=O)N2CSCC2C(=O)O)N1	5.05	8816.35	-5.8
1868	Amoxicillin trihydrate	CC1(C)SC2C(NC(=O)C(N)c3ccc(O)cc3)C(=O)N2C1C(=O)O.O.O.O	5.05	8831.71	-6.5
1869	epirubicin	COc1cccc2c1C(=O)c1c(O)c3c(c(O)c1C2=O)C[C@@](O)(C(=O)CO)C[C@@H]3OC1CC(N)C(O)C(C)O1	5.05	8843.14	-6.9
1870	carbachol	C[N+](C)(C)CCOC(N)=O	5.05	8851.30	-3.6
1871	Chloramphenicol	O=C(NC(CO)C(O)c1ccc([N+](=O)[O-])cc1)C(Cl)Cl	5.05	8879.37	-5.9
1872	flufenamic-acid	O=C(O)c1ccccc1Nc1cccc(C(F)(F)F)c1	5.05	8887.55	-6.3
1873	nateglinide	CC(C)[C@H]1CC[C@H](C(=O)N[C@@H](Cc2ccccc2)C(=O)O)CC1	5.05	8899.75	-6.1
1874	Pimasertib (AS-703026)	O=C(NCC(O)CO)c1ccncc1Nc1ccc(I)cc1F	5.05	8931.95	-5.7
1875	tosyllysyl-chloromethyl-ketone	Cc1ccc(S(=O)(=O)N[C@H](CCCCN)C(=O)CCl)cc1	5.05	8951.44	-5
1876	semaxanib	Cc1cc(C)c(/C=C2\C(=O)Nc3ccccc32)[nH]1	5.05	8974.83	-6.8
1877	zuclopenthixol	OCCN1CCN(CCC=C2c3ccccc3Sc3ccc(Cl)cc32)CC1	5.05	8980.61	-6.6
1878	terazosin	COc1cc2nc(N3CCN(C(=O)C4CCCO4)CC3)nc(N)c2cc1OC	5.05	8984.83	-5.9
1879	Cefonicid (sodium salt)	O=C([O-])C1=C(CSc2nnnn2CS(=O)(=O)[O-])CS[C@@H]2[C@H](NC(=O)[C@H](O)c3ccccc3)C(=O)N12.[Na+].[Na+]	5.05	8987.38	-7.3
1881	Acamprosate calcium	CC(=O)NCCCS(=O)(=O)[O-].CC(=O)NCCCS(=O)(=O)[O-].[Ca+2]	5.05	8991.93	-4.3
1882	Bexarotene	C=C(c1ccc(C(=O)O)cc1)c1cc2c(cc1C)C(C)(C)CCC2(C)C	5.05	8993.32	-8.1
1883	sinensetin	COc1ccc(-c2cc(=O)c3c(OC)c(OC)c(OC)cc3o2)cc1OC	5.05	8995.81	-5.9
1884	butacaine	CCCCN(CCCC)CCCOC(=O)c1ccc(N)cc1	5.05	9007.66	-5
1885	necrostatin-1	CN1C(=O)C(Cc2c[nH]c3ccccc23)NC1=S	5.04	9040.42	-5.8
1886	RHO-kinase-inhibitor-III[rockout]	c1ccc2c(-c3ccncc3)c[nH]c2c1	5.04	9045.79	-5.5
1887	methoxychlor	COc1ccc(C(c2ccc(OC)cc2)C(Cl)(Cl)Cl)cc1	5.04	9046.98	-5.4
1888	Tianeptine sodium	CN1c2ccccc2C(NCCCCCCC(=O)[O-])c2ccc(Cl)cc2S1(=O)=O.[Na+]	5.04	9049.53	-5.5
1889	PKCbeta-inhibitor	O=C1NC(=O)C(c2cn(CCCn3ccnc3)c3ccccc23)=C1Nc1ccccc1	5.04	9075.15	-6.1
1890	Butenafine HCl	CN(Cc1ccc(C(C)(C)C)cc1)Cc1cccc2ccccc12.Cl	5.04	9082.05	-6.2
1891	Terbutaline Sulfate	CC(C)(C)NCC(O)c1cc(O)cc(O)c1.CC(C)(C)NCC(O)c1cc(O)cc(O)c1.O=S(=O)(O)O	5.04	9082.78	-5.9
1892	isonicotinohydroxamic-acid	O=C(NO)c1ccncc1	5.04	9085.98	-4.7
1893	Albendazole Oxide	CCCS(=O)c1ccc2nc(NC(=O)OC)[nH]c2c1	5.04	9090.86	-5.2
1894	carisoprodol	CCCC(C)(COC(N)=O)COC(=O)NC(C)C	5.04	9099.76	-4.8
1895	rimexolone	CCC(=O)[C@@]1(C)[C@H](C)C[C@@H]2[C@@H]3CCC4=CC(=O)C=C[C@]4(C)[C@H]3[C@@H](O)C[C@@]21C	5.04	9109.85	-6.2
1896	tyloxapol	CC(C)(C)CC(C)(C)c1ccc(OCOCCOCCO)c(Cc2cc(C(C)(C)CC(C)(C)C)cc(Cc3cc(C(C)(C)CC(C)(C)C)ccc3OCOCCOCCO)c2OCOCCOCCO)c1	5.04	9121.01	-5.8
1897	salvinorin-a	COC(=O)[C@@H]1C[C@H](OC(C)=O)C(=O)[C@H]2[C@@]1(C)CC[C@H]1C(=O)O[C@H](c3ccoc3)C[C@]21C	5.04	9124.91	-6.4
1898	trihexyphenidyl	OC(CCN1CCCCC1)(c1ccccc1)C1CCCCC1	5.04	9129.12	-6.4
1899	Docosanol (Abreua)	CCCCCCCCCCCCCCCCCCCCCCO	5.04	9129.54	-3.7
1900	Tolterodine tartrate	Cc1ccc(O)c(C(CCN(C(C)C)C(C)C)c2ccccc2)c1.O=C(O)C(O)C(O)C(=O)O	5.04	9130.86	-5.7
1901	epothilone	C/C(=C\c1csc(C)n1)[C@@H]1C[C@@H]2O[C@]2(C)CCC[C@H](C)[C@H](O)[C@@H](C)C(=O)C(C)(C)[C@@H](O)CC(=O)O1	5.04	9141.83	-6.9
1902	Acetylcysteine	CC(=O)NC(CS)C(=O)O	5.04	9146.06	-4
1903	scandenin	COc1c(CC=C(C)C)c2c(c3oc(=O)c(-c4ccc(O)cc4)c(O)c13)C=CC(C)(C)O2	5.04	9149.49	-6.9
1904	vinblastine	CCC1(O)CC2CN(CCc3c([nH]c4ccccc34)C(C(=O)OC)(c3cc4c(cc3OC)N(C)C3C(O)(C(=O)OC)C(OC(C)=O)C5(CC)C=CCN6CCC43C65)C2)C1	5.04	9169.59	-6.2
1905	malonoben	[C-]#[N+]C(C#N)=Cc1cc(C(C)(C)C)c(O)c(C(C)(C)C)c1	5.04	9171.20	-5.4
1906	Rivastigmine Tartrate	CCN(C)C(=O)Oc1cccc(C(C)N(C)C)c1.O=C(O)C(O)C(O)C(=O)O	5.04	9181.74	-4.8
1907	lomifylline	CC(=O)CCCCn1cnc2c1c(=O)n(C)c(=O)n2C	5.04	9207.34	-5.4
1908	AKT-inhibitor-IV	CC[n+]1c(/C=C/N(C)c2ccccc2)n(-c2ccccc2)c2ccc(-c3nc4ccccc4s3)cc21	5.04	9209.65	-7.4
1909	Almotriptan Malate	CN(C)CCc1c[nH]c2ccc(CS(=O)(=O)N3CCCC3)cc12.O=C(O)CC(O)C(=O)O	5.04	9209.73	-5.2
1910	Ebastine	CC(C)(C)c1ccc(C(=O)CCCN2CCC(OC(c3ccccc3)c3ccccc3)CC2)cc1	5.03	9235.67	-7
1911	piretanide	NS(=O)(=O)c1cc(C(=O)O)cc(N2CCCC2)c1Oc1ccccc1	5.03	9254.51	-5.6
1912	tiotidine	CNC(=NC#N)NCCSCc1csc(N=C(N)N)n1	5.03	9313.99	-4.6
1913	reserpine	COC(=O)[C@H]1[C@@H]2C[C@H]3c4[nH]c5cc(OC)ccc5c4CCN3C[C@H]2C[C@@H](OC(=O)c2cc(OC)c(OC)c(OC)c2)[C@@H]1OC	5.03	9317.18	-6.7
1914	acetyl-farnesyl-cysteine	CC(=O)N[C@@H](CSC/C=C(\C)CC/C=C(\C)CCC=C(C)C)C(=O)O	5.03	9324.47	-5.4
1915	benproperine	CC(COc1ccccc1Cc1ccccc1)N1CCCCC1	5.03	9341.80	-6.4
1916	dexchlorpheniramine	CN(C)CC[C@@H](c1ccc(Cl)cc1)c1ccccn1	5.03	9348.14	-5
1917	Yohimbine Hydrochloride	COC(=O)C1C(O)CCC2CN3CCc4c([nH]c5ccccc45)C3CC21.Cl	5.03	9356.69	-6.6
1918	Methazolamide	CC(=O)N=c1sc(S(N)(=O)=O)nn1C	5.03	9360.77	-4.9
1919	methazolamide	CC(=O)N=c1sc(S(N)(=O)=O)nn1C	5.03	9360.77	-4.7
1922	graveoline	Cn1c(-c2ccc3c(c2)OCO3)cc(=O)c2ccccc21	5.03	9368.53	-6.4
1923	timosaponin	CC1CC[C@@]2(CO1)O[C@H]1C[C@H]3[C@@H]4CC[C@@H]5C[C@@H](O[C@@H]6O[C@H](CO)[C@H](O)[C@H](O)[C@H]6O[C@@H]6O[C@H](CO)[C@@H](O)[C@H](O)[C@H]6O)CC[C@]5(C)[C@H]4CC[C@]3(C)[C@H]1[C@@H]2C	5.03	9377.58	-8.2
1924	Mesoridazine Besylate	CN1CCCC[C@H]1CCN1c2ccccc2Sc2ccc(S(C)=O)cc21.O=S(=O)(O)c1ccccc1	5.03	9389.22	-6.1
1925	loxoprofen	CC(C(=O)O)c1ccc(CC2CCCC2=O)cc1	5.03	9397.18	-6.2
1926	metacycline	C=C1c2cccc(O)c2C(=O)C2C(=O)[C@]3(O)C(=O)C(C(N)=O)C(=O)[C@@H](N(C)C)[C@@H]3[C@@H](O)[C@H]12	5.03	9424.09	-7.5
1927	Vortioxetine (Lu AA21004) HBr	Br.Cc1ccc(Sc2ccccc2N2CCNCC2)c(C)c1	5.03	9427.44	-0.9
1928	flunisolide	CC1(C)O[C@@H]2CC3C4C[C@H](F)C5=CC(=O)C=CC5(C)C4C(O)CC3(C)[C@]2(C(=O)CO)O1	5.03	9427.88	-7
1929	Methicillin (sodium salt)	COc1cccc(OC)c1C(=O)N[C@@H]1C(=O)N2[C@@H](C(=O)[O-])C(C)(C)S[C@H]12.[Na+]	5.03	9434.34	-5.9
1930	17-hydroxyprogesterone-caproate	CCCCCC(=O)O[C@]1(C(C)=O)CCC2C3CCC4=CC(=O)CC[C@]4(C)C3CC[C@@]21C	5.02	9445.10	-5.7
1931	levodopa	N[C@@H](Cc1ccc(O)c(O)c1)C(=O)O	5.02	9448.24	-5.4
1932	Sulconazole Nitrate	Clc1ccc(CSC(Cn2ccnc2)c2ccc(Cl)cc2Cl)cc1.O=[N+]([O-])O	5.02	9458.08	-6
1933	Meropenem trihydrate	CC(O)C1C(=O)N2C(C(=O)O)=C(SC3CNC(C(=O)N(C)C)C3)C(C)C12.O.O.O	5.02	9461.87	-5.4
1934	Nifuroxazide	O=C(NN=Cc1ccc([N+](=O)[O-])o1)c1ccc(O)cc1	5.02	9483.41	-6.1
1935	nifuroxazide	O=C(NN=Cc1ccc([N+](=O)[O-])o1)c1ccc(O)cc1	5.02	9483.41	-6
1936	flupirtine	CCOC(=O)Nc1ccc(NCc2ccc(F)cc2)nc1N	5.02	9484.36	-5.9
1937	Pimobendan	COc1ccc(-c2nc3ccc(C4=NNC(=O)CC4C)cc3[nH]2)cc1	5.02	9492.27	-7.1
1938	hexestrol	CCC(c1ccc(O)cc1)C(CC)c1ccc(O)cc1	5.02	9495.80	-5.3
1939	Hexestrol	CCC(c1ccc(O)cc1)C(CC)c1ccc(O)cc1	5.02	9495.80	-5.4
1940	urethane	CCOC(N)=O	5.02	9518.42	-3.1
1941	ASN-05257430	COc1ccc(S(=O)(=O)N2CCN(S(=O)(=O)c3ccc4c(c3)OCCO4)CC2)cc1	5.02	9519.85	-6.7
1942	bambuterol	CN(C)C(=O)Oc1cc(OC(=O)N(C)C)cc(C(O)CNC(C)(C)C)c1	5.02	9524.20	-5.7
1943	eicosatetraynoic-acid	CCCCCC#CCC#CCC#CCC#CCCCC(=O)O	5.02	9526.01	-5.4
1944	SJB-shh-31	O=C(C[C@@H]1C/C=C/CCC(=O)O[C@H](c2ccccc2)CNC1=O)NCc1ccc(Cl)cc1	5.02	9549.66	-7.8
1945	moxisylyte	CC(=O)Oc1cc(C(C)C)c(OCCN(C)C)cc1C	5.02	9581.84	-4.7
1946	dolasetron	O=C(O[C@@H]1C[C@@H]2C[C@@H]3C[C@H](C1)N2CC3=O)c1c[nH]c2ccccc12	5.02	9583.52	-7.3
1947	fluconazole	OC(Cn1cncn1)(Cn1cncn1)c1ccc(F)cc1F	5.02	9583.63	-5.8
1948	Fluconazole	OC(Cn1cncn1)(Cn1cncn1)c1ccc(F)cc1F	5.02	9583.63	-5.8
1949	Choline Fenofibrate	CC(C)(Oc1ccc(C(=O)c2ccc(Cl)cc2)cc1)C(=O)[O-].C[N+](C)(C)CCO	5.02	9595.13	-6
1950	oxetane	C=CC(C)(O)CCC1OCC1C(=O)O[C@@H]1C(C)O[C@@H](O[C@](C)(C=C)CC/C=C(\CO)C(=O)O[C@H]2C[C@@]3(C(=O)O[C@@H]4OC(CO)[C@@H](O)[C@@H](O)[C@@H]4O[C@@H]4OC(C)[C@H](O[C@@H]5O[C@@H](CO)[C@H](O)[C@@H]5O)[C@@H](O[C@@H]5OC(CO)[C@@H](O)[C@@H](O)[C@@H]5O)[C@@H]4O)C(CC2(C)C)C2=CCC4[C@@]5(C)CC[C@H](O[C@@H]6OC(CO[C@@H]7OC(C)[C@H](O)[C@@H](O)[C@@H]7O[C@@H]7OC[C@@H](O)[C@@H](O)[C@@H]7O)[C@@H](O)[C@@H](O)[C@@H]6NC(C)=O)C(C…	5.02	9625.23	-8
1951	zimelidine	CN(C)CC=C(c1ccc(Br)cc1)c1cccnc1	5.02	9628.46	-5.1
1952	isotretinoin	CC1=C(/C=C/C(C)=C/C=C/C(C)=C\C(=O)O)C(C)(C)CCC1	5.02	9628.68	-6.3
1953	beta-alanine	NC(Cc1csc2ccc(O)cc12)C(=O)O	5.02	9644.52	-5.2
1954	rotenonic-acid	COc1cc2c(cc1OC)[C@@H]1C(=O)c3ccc(O)c(CC=C(C)C)c3O[C@@H]1CO2	5.02	9659.03	-6.4
1955	alclometasone	CCC(=O)OCC(=O)C1(OC(=O)CC)[C@H](C)C[C@H]2[C@H]3[C@H](Cl)CC4=CC(=O)C=C[C@]4(C)[C@@H]3[C@@H](O)C[C@@]21C	5.01	9676.92	-6.3
1956	Cysteamine HCl	Cl.NCCS	5.01	9690.12	-0.9
1957	fendiline	CC(NCCC(c1ccccc1)c1ccccc1)c1ccccc1	5.01	9711.91	-6.2
1958	Arecoline hydrobromide	Br.COC(=O)C1=CCCN(C)C1	5.01	9732.26	-0.9
1959	elesclomol	CN(NC(=O)CC(=O)NN(C)C(=S)c1ccccc1)C(=S)c1ccccc1	5.01	9751.43	-5.9
1960	desmethylclomipramine	CNCCCN1c2ccccc2CCc2ccc(Cl)cc21	5.01	9773.54	-6
1961	Nifenazone	Cc1c(NC(=O)c2cccnc2)c(=O)n(-c2ccccc2)n1C	5.01	9780.72	-6.4
1962	nifenazone	Cc1c(NC(=O)c2cccnc2)c(=O)n(-c2ccccc2)n1C	5.01	9780.72	-5.9
1963	Lamotrigine	Nc1nnc(-c2cccc(Cl)c2Cl)c(N)n1	5.01	9783.76	-5.2
1964	lamotrigine	Nc1nnc(-c2cccc(Cl)c2Cl)c(N)n1	5.01	9783.76	-6
1965	Alfuzosin HCl	COc1cc2nc(N(C)CCCNC(=O)C3CCCO3)nc(N)c2cc1OC.Cl	5.01	9806.45	-5.6
1966	alfaxalone	CC(=O)[C@H]1CC[C@H]2[C@H]3CC[C@H]4C[C@H](O)CC[C@]4(C)[C@@H]3C(=O)C[C@]12C	5.01	9809.01	-6.9
1967	apigenin	O=c1cc(-c2ccc(O)cc2)oc2cc(O)cc(O)c12	5.01	9825.10	-6.7
1968	Esomeprazole Sodium	COc1ccc2nc(S(=O)Cc3ncc(C)c(OC)c3C)[n-]c2c1.[Na+]	5.01	9826.52	-5.7
1969	atracurium	COc1ccc(CC2c3cc(OC)c(OC)cc3CC[N+]2(C)CCC(=O)OCCCCCOC(=O)CC[N+]2(C)CCc3cc(OC)c(OC)cc3C2Cc2ccc(OC)c(OC)c2)cc1OC	5.01	9838.26	-5.7
1970	7,8-dihydro-L-biopterin	CC(O)[C@H](O)C1=Nc2c(nc(N)[nH]c2=O)NC1	5.01	9874.27	-6.4
1971	clotrimazole	Clc1ccccc1C(c1ccccc1)(c1ccccc1)n1ccnc1	5.01	9875.16	-6.1
1972	Clotrimazole	Clc1ccccc1C(c1ccccc1)(c1ccccc1)n1ccnc1	5.01	9875.16	-6.2
1973	doxercalciferol	C=C1/C(=C\C=C2/CCC[C@]3(C)[C@@H]2CC[C@H]3[C@H](C)/C=C/[C@H](C)C(C)C)C[C@@H](O)C[C@@H]1O	5.01	9879.67	-7.3
1974	monocrotaline	CC1C(=O)OC2CCN3CC=C(COC(=O)C(C)(O)C1(C)O)C23	5.00	9889.44	-6.2
1975	Fenbendazole	COC(=O)Nc1nc2ccc(Sc3ccccc3)cc2[nH]1	5.00	9898.30	-5.7
1976	fenbendazole	COC(=O)Nc1nc2ccc(Sc3ccccc3)cc2[nH]1	5.00	9898.30	-5.9
1977	Laquinimod (ABR-215062)	CCN(C(=O)c1c(O)c2c(Cl)cccc2n(C)c1=O)c1ccccc1	5.00	9902.89	-6.5
1978	piperacillin	CCN1CCN(C(=O)N[C@@H](C(=O)N[C@@H]2C(=O)N3[C@H]2SC(C)(C)[C@@H]3C(=O)O)c2ccccc2)C(=O)C1=O	5.00	9914.25	-7.5
1979	Fasudil (HA-1077) HCl	Cl.O=S(=O)(c1cccc2cnccc12)N1CCCNCC1	5.00	9961.09	-0.9
1980	Colchicine	COc1cc2c(c(OC)c1OC)-c1ccc(OC)c(=O)cc1C(NC(C)=O)CC2	5.00	9983.27	-5.9
1981	nafcilline	CCOc1ccc2ccccc2c1C(=O)N[C@@H]1C(=O)N2[C@H]1SC(C)(C)[C@@H]2C(=O)O	5.00	9994.14	-6.4
1982	VEGF-receptor-2-kinase-inhibitor-IV	COc1ccc(-c2cnc3c(-c4ccsc4)cnn3c2)cc1	5.00	10002.90	-6.1
1983	Balsalazide	O=C(O)CCNC(=O)c1ccc(/N=N/c2ccc(O)c(C(=O)O)c2)cc1	5.00	10015.32	-6.2
[truncated: 1,413 more rows]
