# Supplementary material for: Predicting commercially available antiviral drugs that may act on the novel coronavirus (SARS-CoV-2) through a drug-target interaction deep learning model
Source: Comput Struct Biotechnol J. 2020 Mar 30;18:784–90. doi: 10.1016/j.csbj.2020.03.025 (PMC7118541; doi:10.1016/j.csbj.2020.03.025)
Supplement: Supplementary data 2 [file mmc2.csv]

MT-DTI Rank	Name	SMILES	MT-DTI affinity score	MT-DTI predicted Kd	Antiviral	Notes
40	MK-5172	C=C[C@H]1C[C@]1(NC(=O)[C@@H]1C[C@@H]2CN1C(=O)[C@H](C(C)(C)C)NC(=O)O[C@@H]1C[C@H]1CCCCCc1nc3ccc(OC)cc3nc1O2)C(=O)NS(=O)(=O)C1CC1	8.06	8.69	Yes	Grazoprevir
58	Ganciclovir	Nc1nc(=O)c2ncn(COC(CO)CO)c2[nH]1	7.92	11.91	Yes
93	Remdesivir	CCC(CC)COC(=O)[C@H](C)N[P@](=O)(OC[C@@H]1[C@H]([C@H]([C@](O1)(C#N)C2=CC=C3N2N=CN=C3N)O)O)OC4=CC=CC=C4	7.70	20.17	Yes	Not FDA-approved
100	Atazanavir	COC(=O)NC(C(=O)NC(Cc1ccccc1)C(O)CN(Cc1ccc(-c2ccccn2)cc1)NC(=O)C(NC(=O)OC)C(C)(C)C)C(C)(C)C	7.66	21.83	Yes
107	Daclatasvir (BMS-790052)	COC(=O)NC(C(=O)N1CCCC1c1ncc(-c2ccc(-c3ccc(-c4cnc(C5CCCN5C(=O)C(NC(=O)OC)C(C)C)[nH]4)cc3)cc2)[nH]1)C(C)C	7.63	23.31	Yes
122	Acyclovir	Nc1nc(=O)c2ncn(COCCO)c2[nH]1	7.57	26.66	Yes
151	Etravirine (TMC125)	Cc1cc(C#N)cc(C)c1Oc1nc(Nc2ccc(C#N)cc2)nc(N)c1Br	7.48	33.09	Yes
215	entecavir	C=C1[C@@H](n2cnc3c(=O)nc(N)[nH]c32)C[C@H](O)[C@H]1CO	7.28	52.83	Yes
287	efavirenz	O=C1Nc2ccc(Cl)cc2[C@@](C#CC2CC2)(C(F)(F)F)O1	7.12	76.70	Yes
291	Asunaprevir (BMS-650032)	C=CC1CC1(NC(=O)C1CC(Oc2ncc(OC)c3ccc(Cl)cc23)CN1C(=O)C(NC(=O)OC(C)(C)C)C(C)(C)C)C(=O)NS(=O)(=O)C1CC1	7.11	78.36	Yes
417	Abacavir	Nc1nc(NC2CC2)c2ncn(C3C=CC(CO)C3)c2n1	6.88	131.51	Yes
464	Darunavir	CC(C)CN(C[C@@H](O)[C@H](Cc1ccccc1)/N=C(\O)O[C@H]1CO[C@H]2OCC[C@@H]12)S(=O)(=O)c1ccc(N)cc1	6.83	148.74	Yes
471	S/GSK1349572	CC1CCOC2Cn3cc(C(=O)NCc4ccc(F)cc4F)c(=O)c(O)c3C(=O)N12	6.82	150.15	Yes	Dolutegravir
628	Rilpivirine	Cc1cc(C=CC#N)cc(C)c1Nc1ccnc(Nc2ccc(C#N)cc2)n1	6.64	228.94	Yes
703	VX-222 (VCH-222, Lomibuvir)	CC1CCC(C(=O)N(c2cc(C#CC(C)(C)C)sc2C(=O)O)C2CCC(O)CC2)CC1	6.55	280.96	Yes
740	Penciclovir	Nc1nc(=O)c2ncn(CCC(CO)CO)c2[nH]1	6.50	312.93	Yes
744	Triflurdine (Viroptic)	O=c1[nH]c(=O)n(C2CC(O)C(CO)O2)cc1C(F)(F)F	6.50	315.79	Yes
812	Nevirapine	Cc1ccnc2c1NC(=O)c1cccnc1N2C1CC1	6.43	367.50	Yes
813	nevirapine	Cc1ccnc2c1NC(=O)c1cccnc1N2C1CC1	6.43	367.50	Yes
821	Atazanavir sulfate (BMS-232632-05)	COC(=O)NC(C(=O)NC(Cc1ccccc1)C(O)CN(Cc1ccc(-c2ccccn2)cc1)NC(=O)C(NC(=O)OC)C(C)(C)C)C(C)(C)C.O=S(=O)(O)O	6.43	371.29	Yes	Salt form
860	danoprevir	CC(C)(C)OC(=O)N[C@H]1CCCCC/C=C\[C@@H]2C[C@@]2(CNS(=O)(=O)C2CC2)NC(=O)[C@@H]2C[C@@H](OC(=O)N3Cc4cccc(F)c4C3)CN2C1=O	6.39	405.66	Yes
862	Efavirenz	O=C1Nc2ccc(Cl)cc2C(C#CC2CC2)(C(F)(F)F)O1	6.39	406.33	Yes
948	Tenofovir Disoproxil Fumarate	CC(C)OC(=O)OCOP(=O)(COC(C)Cn1cnc2c(N)ncnc21)OCOC(=O)OC(C)C.O=C(O)C=CC(=O)O	6.32	481.69	Yes	Salt form
981	Lamivudine	Nc1ccn(C2CSC(CO)O2)c(=O)n1	6.29	511.88	Yes
1077	Ritonavir	CC(C)c1nc(CN(C)C(=O)NC(C(=O)NC(Cc2ccccc2)CC(O)C(Cc2ccccc2)NC(=O)OCc2cncs2)C(C)C)cs1	6.20	624.30	Yes
1146	saquinavir	CC(C)(C)NC(=O)[C@@H]1C[C@@H]2CCCC[C@H]2CN1C[C@@H](O)[C@H](Cc1ccccc1)NC(=O)[C@H](CC(N)=O)NC(=O)c1ccc2ccccc2n1	6.15	704.86	Yes
1163	ganciclovir	Nc1nc2c(ncn2COC(CO)CO)c(=O)[nH]1	6.14	723.35	Yes
1240	Raltegravir (MK-0518)	Cc1nnc(C(=O)NC(C)(C)c2nc(C(=O)NCc3ccc(F)cc3)c(O)c(=O)n2C)o1	6.08	832.25	Yes
1241	raltegravir	Cc1nnc(C(=O)NC(C)(C)c2nc(C(=O)NCc3ccc(F)cc3)c(O)c(=O)n2C)o1	6.08	832.26	Yes
1330	lamivudine	Nc1ccn([C@@H]2CS[C@H](CO)O2)c(=O)n1	6.00	999.92	Yes
1434	Simeprevir	COc1ccc2c(O[C@H]3CC4C(=O)N(C)CCCC/C=C\[C@H]5C[C@@]5(C(=O)NS(=O)(=O)C5CC5)NC(=O)[C@@H]4C3)cc(-c3nc(C(C)C)cs3)nc2c1C	5.94	1144.58	Yes
1472	Boceprevir	CC(C)(C)NC(=O)NC(C(=O)N1CC2C(C1C(=O)NC(CC1CCC1)C(=O)C(N)=O)C2(C)C)C(C)(C)C	5.92	1202.81	Yes
1520	lopinavir	Cc1cccc(C)c1OCC(=O)N[C@@H](Cc1ccccc1)[C@@H](O)C[C@H](Cc1ccccc1)NC(=O)[C@H](C(C)C)N1CCCNC1=O	5.88	1310.47	Yes	isomeric SMILES
1562	Oseltamivir phosphate	CCOC(=O)C1=CC(OC(CC)CC)C(NC(C)=O)C(N)C1.O=P(O)(O)O	5.85	1396.98	Yes
1686	tenofovir	C[C@H](Cn1cnc2c(N)ncnc21)OCP(=O)(O)O	5.77	1696.90	Yes
1749	Saquinavir mesylate	CC(C)(C)NC(=O)C1CC2CCCCC2CN1CC(O)C(Cc1ccccc1)NC(=O)C(CC(N)=O)NC(=O)c1ccc2ccccc2n1.CS(=O)(=O)O	5.73	1844.01	Yes	Salt form
1794	Peramivir Trihydrate	CCC(CC)C(NC(C)=O)C1C(N=C(N)N)CC(C(=O)O)C1O.O.O.O	5.70	1991.95	Yes
1903	Telaprevir (VX-950)	CCCC(NC(=O)C1C2CCCC2CN1C(=O)C(NC(=O)C(NC(=O)c1cnccn1)C1CCCCC1)C(C)(C)C)C(=O)C(=O)NC1CC1	5.62	2378.15	Yes
1931	Entecavir Hydrate	C=C1C(CO)C(O)CC1n1cnc2c(=O)nc(N)[nH]c21.O	5.61	2468.50	Yes	Salt form
1946	Zanamivir	CC(=O)NC1C(N=C(N)N)C=C(C(=O)O)OC1C(O)C(O)CO	5.60	2510.80	Yes
2024	Valganciclovir HCl	CC(C)C(N)C(=O)OCC(CO)OCn1cnc2c(=O)nc(N)[nH]c21.Cl	5.55	2814.90	Yes	Salt form
2074	Nelfinavir Mesylate	CS(=O)(=O)O.Cc1c(O)cccc1C(=O)NC(CSc1ccccc1)C(O)CN1CC2CCCCC2CC1C(=O)NC(C)(C)C	5.52	3047.00	Yes	Salt form
2153	Ribavirin	NC(=O)c1ncn(C2OC(CO)C(O)C2O)n1	5.46	3443.11	Yes
2154	ribavirin	NC(=O)c1ncn(C2OC(CO)C(O)C2O)n1	5.46	3443.11	Yes
2167	elvitegravir	COc1cc2c(cc1Cc1cccc(Cl)c1F)c(=O)c(C(=O)O)cn2[C@H](CO)C(C)C	5.45	3524.40	Yes
2243	Elvitegravir (GS-9137)	COc1cc2c(cc1Cc1cccc(Cl)c1F)c(=O)c(C(=O)O)cn2C(CO)C(C)C	5.41	3913.11	Yes
2260	Oseltamivir	CCOC(=O)C1=CC(OC(CC)CC)C(NC(C)=O)C(N)C1	5.39	4031.67	Yes
2351	Famciclovir	CC(=O)OCC(CCn1cnc2cnc(N)nc21)COC(C)=O	5.34	4617.26	Yes
2446	Peramivir	CCC(CC)C(NC(C)=O)C1C(N=C(N)N)CC(C(=O)O)C1O	5.28	5305.24	Yes
2499	Adefovir Dipivoxil	CC(C)(C)C(=O)OCOP(=O)(COCCn1cnc2c(N)ncnc21)OCOC(=O)C(C)(C)C	5.23	5830.22	Yes	Salt form
2553	valaciclovir	CC(C)[C@H](N)C(=O)OCCOCn1cnc2c(=O)[nH]c(N)nc21	5.19	6383.94	Yes
2674	Tenofovir	CC(Cn1cnc2c(N)ncnc21)OCP(=O)(O)O	5.11	7804.30	Yes
2701	indinavir	CC(C)(C)NC(=O)[C@@H]1CN(Cc2cccnc2)CCN1C[C@@H](O)C[C@@H](Cc1ccccc1)C(=O)N[C@H]1c2ccccc2C[C@H]1O	5.09	8197.74	Yes
2830	Valaciclovir HCl	CC(C)C(N)C(=O)OCCOCn1cnc2c(=O)nc(N)[nH]c21.Cl	4.98	10389.46	Yes	Salt form
2837	Abacavir sulfate	Nc1nc(NC2CC2)c2ncn(C3C=CC(CO)C3)c2n1.O=S(=O)(O)O	4.97	10630.07	Yes	Salt form
2892	Nelfinavir	Cc1c(O)cccc1C(=O)NC(CSc1ccccc1)C(O)CN1CC2CCCCC2CC1C(=O)NC(C)(C)C	4.92	12137.72	Yes	isomeric SMILES
2895	ritonavir	CC(C)c1nc(CN(C)C(=O)N[C@H](C(=O)N[C@@H](Cc2ccccc2)C[C@H](O)[C@H](Cc2ccccc2)NC(=O)OCc2cncs2)C(C)C)cs1	4.91	12170.76	Yes
2924	Amprenavir (agenerase)	CC(C)CN(CC(O)C(Cc1ccccc1)NC(=O)OC1CCOC1)S(=O)(=O)c1ccc(N)cc1	4.87	13630.09	Yes
2998	Cidofovir	Nc1ccn(CC(CO)OCP(=O)(O)O)c(=O)n1	4.80	15994.72	Yes
3080	nelfinavir	Cc1c(O)cccc1C(=O)N[C@@H](CSc1ccccc1)[C@H](O)CN1C[C@H]2CCCC[C@H]2C[C@H]1C(=O)NC(C)(C)C	4.71	19706.11	Yes	isomeric SMILES
3121	Lopinavir	Cc1cccc(C)c1OCC(=O)NC(Cc1ccccc1)C(O)CC(Cc1ccccc1)NC(=O)C(C(C)C)N1CCCNC1=O	4.65	22605.49	Yes	isomeric SMILES
3184	Oseltamivir acid	CCC(CC)OC1C=C(C(=O)O)CC(N)C1NC(C)=O	4.54	28520.32	Yes
3270	penciclovir	Nc1nc(O)c2ncn(CCC(CO)CO)c2n1	4.36	44113.48	Yes
3333	acyclovir	Nc1nc2c(ncn2COCCO)c(=O)[nH]1	4.08	83307.86	Yes
1	Tiotropium Bromide	C[N+]1(C)[C@H]2C[C@H](OC(=O)C(O)(c3cccs3)c3cccs3)C[C@@H]1[C@H]1O[C@@H]21.[Br-]	9.89	0.13
2	Etomidate	CCOC(=O)c1cncn1C(C)c1ccccc1	9.32	0.48
3	scopolamine	CN1C2CC(OC(=O)C(CO)c3ccccc3)CC1C1OC12	9.25	0.56
4	z-prolyl-prolinal	O=C[C@@H]1CCCN1C(=O)[C@@H]1CCCN1C(=O)OCc1ccccc1	8.70	1.98
5	glycopyrrolate	C[N+]1(C)CCC(OC(=O)C(O)(c2ccccc2)C2CCCC2)C1	8.70	2.01
6	Methscopolamine	C[N+]1(C)[C@H]2C[C@H](OC(=O)C(CO)c3ccccc3)C[C@@H]1[C@H]1O[C@@H]21.[Br-]	8.65	2.25
7	amcinonide	CC(=O)OCC(=O)C12OC3(CCCC3)OC1CC1C3CCC4=CC(=O)C=CC4(C)C3(F)C(O)CC12C	8.62	2.38
8	nadolol	CC(C)(C)NCC(O)COc1cccc2c1CC(O)C(O)C2	8.60	2.49
9	zolmitriptan	CN(C)CCc1c[nH]c2ccc(C[C@H]3COC(=O)N3)cc12	8.55	2.81
10	naloxone	C=CCN1CCC23c4c5ccc(O)c4OC2C(=NNC(=O)c2ccccc2)CCC3(O)C1C5	8.55	2.83
11	Olopatadine HCl	CN(C)CCC=C1c2ccccc2COc2ccc(CC(=O)O)cc21.Cl	8.55	2.84
12	Hyoscyamine	CN1C2CCC1CC(OC(=O)C(CO)c1ccccc1)C2	8.54	2.86
13	IKK-16	O=C(c1ccc(Nc2nccc(-c3cc4ccccc4s3)n2)cc1)N1CCC(N2CCCC2)CC1	8.47	3.38
14	enalaprilat	C[C@H](N[C@@H](CCc1ccccc1)C(=O)O)C(=O)N1CCC[C@H]1C(=O)O	8.47	3.40
15	temsirolimus	COC1CC2CCC(C)C(O)(O2)C(=O)C(=O)N2CCCCC2C(=O)OC(C(C)CC2CCC(OC(=O)C(C)(CO)CO)C(OC)C2)CC(=O)C(C)/C=C(\C)C(O)C(OC)C(=O)C(C)CC(C)/C=C/C=C/C=C/1C	8.43	3.67
16	Fluoro-SAHA	O=C(CCCCCCC(=O)Nc1ccc(F)cc1)NO	8.43	3.72
17	Apatinib	CS(=O)(=O)O.N#CC1(c2ccc(NC(=O)c3cccnc3NCc3ccncc3)cc2)CCCC1	8.43	3.75
18	avermectin	CC[C@H](C)[C@H]1O[C@]2(C=C[C@@H]1C)C[C@@H]1C[C@@H](CC=C(C)C(O[C@H]3C[C@H](OC)C(O[C@H]4C[C@H](OC)[C@@H](O)[C@H](C)O4)[C@H](C)O3)[C@@H](C)C=CC=C3CO[C@H]4[C@H](O)C(C)=C[C@H](C(=O)O1)[C@]34O)O2	8.42	3.77
19	cyanopindolol	CC(C)(C)NCC(O)COc1cccc2[nH]c(C#N)cc12	8.37	4.31
20	Glycopyrrolate	C[N+]1(C)CCC(OC(=O)C(O)(c2ccccc2)C2CCCC2)C1.[Br-]	8.36	4.36
21	Cabozantinib malate (XL184)	COc1cc2nccc(Oc3ccc(NC(=O)C4(C(=O)Nc5ccc(F)cc5)CC4)cc3)c2cc1OC.O=C(O)CC(O)C(=O)O	8.31	4.84
22	givinostat	CCN(CC)Cc1ccc2cc(COC(=O)Nc3ccc(C(=O)NO)cc3)ccc2c1	8.28	5.27
23	staurosporine	CN[C@@H]1C[C@H]2O[C@@](C)([C@@H]1OC)n1c3ccccc3c3c4c(c5c6ccccc6n2c5c31)C(=O)NC4	8.27	5.37
24	Bosutinib (SKI-606)	COc1cc(Nc2c(C#N)cnc3cc(OCCCN4CCN(C)CC4)c(OC)cc23)c(Cl)cc1Cl	8.27	5.37
25	bosutinib	COc1cc(Nc2c(C#N)cnc3cc(OCCCN4CCN(C)CC4)c(OC)cc23)c(Cl)cc1Cl	8.27	5.37
26	Ipratropium Bromide	CC(C)[N+]1(C)C2CCC1CC(OC(=O)C(CO)c1ccccc1)C2.[Br-]	8.26	5.50
27	levcromakalim	CC1(C)Oc2ccc(C#N)cc2[C@@H](N2CCCC2=O)[C@@H]1O	8.23	5.85
28	Simvastatin (Zocor)	CCC(C)(C)C(=O)OC1CC(C)C=C2C=CC(C)C(CCC3CC(O)CC(=O)O3)C21	8.23	5.91
29	ivermectin	CC[C@H](C)[C@H]1O[C@]2(CC[C@@H]1C)C[C@@H]1C[C@@H](CC=C(C)[C@@H](O[C@H]3C[C@H](OC)[C@@H](O[C@H]4C[C@H](OC)[C@@H](O)[C@H](C)O4)[C@H](C)O3)[C@@H](C)C=CC=C3CO[C@@H]4[C@H](O)C(C)=C[C@@H](C(=O)O1)[C@]34O)O2	8.23	5.94
30	Etomidate hydrochloride	CCOC(=O)c1cncn1C(C)c1ccccc1.Cl	8.22	5.96
31	Agomelatine	COc1ccc2cccc(CCNC(C)=O)c2c1	8.22	6.00
32	MLN2238	CC(C)CC(NC(=O)CNC(=O)c1cc(Cl)ccc1Cl)B(O)O	8.21	6.11
33	dacinostat	O=C(/C=C/c1ccc(CN(CCO)CCc2c[nH]c3ccccc23)cc1)NO	8.17	6.71
34	lovastatin	CCC(C)C(=O)OC1CC(C)C=C2C=CC(C)C(CCC(O)CC(O)CC(=O)O)C21	8.16	6.99
35	Sildenafil Citrate	CCCc1nn(C)c2c(=O)nc(-c3cc(S(=O)(=O)N4CCN(C)CC4)ccc3OCC)[nH]c12.O=C(O)CC(O)(CC(=O)O)C(=O)O	8.15	7.08
36	calpeptin	CCCC[C@@H](C=O)NC(=O)[C@H](CC(C)C)NC(=O)OCc1ccccc1	8.12	7.55
37	tosedostat	CC(C)C[C@@H](C(=O)N[C@H](C(=O)OC1CCCC1)c1ccccc1)[C@H](O)C(=O)NO	8.12	7.57
38	cycloheximide	CCOC(=O)CN1C(=O)CC(C[C@@H](O)C2C[C@@H](C)C[C@H](C)C2=O)CC1=O	8.11	7.76
39	beclometasone	CCC(=O)OCC(=O)[C@@]1(OC(=O)CC)[C@@H](C)C[C@H]2[C@H]3CCC4=CC(=O)C=C[C@]4(C)[C@@]3(Cl)[C@@H](O)C[C@@]21C	8.11	7.85
41	Carteolol HCl	CC(C)(C)NCC(O)COc1cccc2c1CCC(O)=N2.Cl	8.04	9.06
42	lisinopril	NCCCC[C@H](N[C@@H](CCc1ccccc1)C(=O)O)C(=O)N1CCC[C@H]1C(=O)O	8.04	9.13
43	methylergometrine	CCC(CO)NC(=O)C1C=C2c3cccc4[nH]cc(c34)CC2N(C)C1	8.03	9.32
44	Proxyphylline	CC(O)Cn1cnc2c1c(=O)n(C)c(=O)n2C	8.03	9.41
45	GM 6001	CNC(=O)C(Cc1c[nH]c2ccccc12)NC(=O)C(CC(=O)NO)CC(C)C	8.01	9.74
46	panobinostat	Cc1[nH]c2ccccc2c1CCNCc1ccc(/C=C/C(=O)NO)cc1	7.99	10.18
47	sarafloxacin	O=C(O)c1cn(-c2ccc(F)cc2)c2cc(N3CCNCC3)c(F)cc2c1=O	7.99	10.21
48	Ketotifen Fumarate	CN1CCC(=C2c3ccccc3CC(=O)c3sccc32)CC1.O=C(O)C=CC(=O)O	7.99	10.25
49	Lansoprazole sodium	Cc1c(OCC(F)(F)F)ccnc1CS(=O)c1nc2ccccc2[n-]1.[Na+]	7.97	10.70
50	alitretinoin	CC1=C(/C=C/C(C)=C\C=C\C(C)=C\C(=O)O)C(C)(C)CCC1	7.96	10.90
51	10-hydroxycamptothecin	CC[C@@]1(O)C(=O)OCc2c1cc1n(c2=O)Cc2cc3cc(O)ccc3nc2-1	7.96	10.95
52	foretinib	COc1cc2c(Oc3ccc(NC(=O)C4(C(=O)Nc5ccc(F)cc5)CC4)cc3F)ccnc2cc1OCCCN1CCOCC1	7.95	11.28
53	Foretinib (GSK1363089)	COc1cc2c(Oc3ccc(NC(=O)C4(C(=O)Nc5ccc(F)cc5)CC4)cc3F)ccnc2cc1OCCCN1CCOCC1	7.95	11.28
54	rifabutin	CO[C@H]1/C=C/O[C@@]2(C)Oc3c(C)c(O)c4c(O)c(c5c(c4c3C2=O)=NC2(CCN(CC(C)C)CC2)N=5)NC(=O)/C(C)=C/C=C/[C@H](C)[C@H](O)[C@@H](C)[C@@H](O)[C@@H](C)[C@H](OC(C)=O)[C@@H]1C	7.95	11.33
55	olopatadine	CN(C)CCC=C1c2ccccc2COc2ccc(CC(=O)O)cc21	7.93	11.75
56	LY2835219	CCN1CCN(Cc2ccc(Nc3ncc(F)c(-c4cc(F)c5nc(C)n(C(C)C)c5c4)n3)nc2)CC1.CS(=O)(=O)O	7.93	11.82
57	lisuride	CCN(CC)C(=O)N[C@@H]1C=C2c3cccc4[nH]cc(c34)C[C@H]2N(C)C1	7.92	11.89
59	levobunolol	CC(C)(C)NC[C@@H](O)COc1cccc2c1CCCC2=O	7.91	12.31
60	cytochalasin-d	C=C1[C@@H](O)[C@@H]2/C=C/C[C@H](C)C(=O)[C@@](C)(O)/C=C/[C@@H](OC(C)=O)[C@]23C(=O)N[C@@H](Cc2ccccc2)[C@@H]3[C@@H]1C	7.90	12.60
61	eprosartan	CCCCc1ncc(/C=C(\Cc2cccs2)C(=O)O)n1Cc1ccc(C(=O)O)cc1	7.89	12.82
62	Panobinostat (LBH589)	Cc1[nH]c2ccccc2c1CCNCc1ccc(C=CC(=O)NO)cc1	7.88	13.20
63	TCDD-dioxin	Clc1cc2c(cc1Cl)Oc1cc(Cl)c(Cl)cc1O2	7.88	13.29
64	Tigecycline	CN(C)c1cc(NC(=O)CNC(C)(C)C)c(O)c2c1CC1CC3C(N(C)C)C(=O)C(C(N)=O)=C(O)C3(O)C(=O)C1=C2O	7.88	13.30
65	Anisodamine	CN1[C@H]2C[C@H](OC(=O)[C@H](CO)c3ccccc3)C[C@@H]1[C@@H](O)C2	7.88	13.32
66	Ivermectin	CC[C@H](C)[C@H]1O[C@]2(CC[C@@H]1C)C[C@@H]1C[C@@H](C/C=C(\C)[C@@H](O[C@H]3C[C@H](OC)[C@@H](O[C@H]4C[C@H](OC)[C@@H](O)[C@H](C)O4)[C@H](C)O3)[C@@H](C)/C=C/C=C3\CO[C@@H]4[C@H](O)C(C)=C[C@@H](C(=O)O1)[C@]34O)O2	7.86	13.73
67	epidepride	CCN1CCC[C@H]1CNC(=O)c1cc(I)cc(OC)c1OC	7.85	14.09
68	5-methoxy-alpha-methyltryptamine	COc1ccc2[nH]cc(CC(C)N)c2c1	7.84	14.46
69	Marimastat	CNC(=O)C(NC(=O)C(CC(C)C)C(O)C(=O)NO)C(C)(C)C	7.83	14.78
70	Radotinib(IY-5511)	Cc1cn(-c2cc(/N=C(\O)c3ccc(C)c(Nc4nccc(-c5cnccn5)n4)c3)cc(C(F)(F)F)c2)cn1	7.83	14.91
71	Oxybutynin	CCN(CC)CC#CCOC(=O)C(O)(c1ccccc1)C1CCCCC1	7.82	15.08
72	oxybutynin	CCN(CC)CC#CCOC(=O)C(O)(c1ccccc1)C1CCCCC1	7.82	15.08
73	naltrindole	Oc1ccc2c3c1OC1c4[nH]c5ccccc5c4CC4(O)C(C2)N(CC2CC2)CCC314	7.82	15.23
74	Roxithromycin	CCC1OC(=O)C(C)C(OC2CC(C)(OC)C(O)C(C)O2)C(C)C(OC2OC(C)CC(N(C)C)C2O)C(C)(O)CC(C)C(=NOCOCCOC)C(C)C(O)C1(C)O	7.81	15.58
75	hemado	CCCCC#Cc1nc(NC)c2ncn(C3OC(CO)C(O)C3O)c2n1	7.80	15.68
76	Merck60	CC(=O)Nc1ccc(C(=O)Nc2cc(-c3cccs3)ccc2N)cc1	7.80	15.78
77	Carvedilol	COc1ccccc1OCCNCC(O)COc1cccc2[nH]c3ccccc3c12	7.80	15.85
78	PCI-32765 (Ibrutinib)	C=CC(=O)N1CCCC(n2nc(-c3ccc(Oc4ccccc4)cc3)c3c(N)ncnc32)C1	7.80	15.86
79	ibrutinib	C=CC(=O)N1CCCC(n2nc(-c3ccc(Oc4ccccc4)cc3)c3c(N)ncnc32)C1	7.80	15.86
80	thiostrepton	C=C(NC(=O)C(=C)NC(=O)c1csc(C2=N[C@H]3c4csc(n4)[C@H]4NC(=O)c5csc(n5)[C@H]([C@@](C)(O)[C@@H](C)O)NC(=O)[C@H]5CSC(=N5)C(=CC)NC(=O)[C@H]([C@@H](C)O)NC(=O)c5csc(n5)[C@]3(CC2)NC(=O)[C@H](C)NC(=O)C(=C)NC(=O)[C@H](C)NC(=O)[C@H](C(C)CC)N[C@@H]2C=Cc3c([C@H](C)O)cc(nc3[C@H]2O)C(=O)O[C@@H]4C)n1)C(N)=O	7.80	15.96
81	zidovudine	Cc1cn([C@H]2C[C@H](N=[N+]=[N-])[C@@H](CO)O2)c(=O)[nH]c1=O	7.79	16.09
82	bromocriptine	CC(C)C[C@H]1C(=O)N2CCC[C@@H]2[C@]2(O)O[C@](NC(=O)[C@@H]3C=C4c5cccc6[nH]c(Br)c(c56)C[C@@H]4N(C)C3)(C(C)C)C(=O)N12	7.79	16.16
83	trichostatin-a	CC(/C=C/C(=O)NO)=C\[C@@H](C)C(=O)c1ccc(N(C)C)cc1	7.78	16.59
84	Dirithromycin	CCC1OC(=O)C(C)C(OC2CC(C)(OC)C(O)C(C)O2)C(C)C(OC2OC(C)CC(N(C)C)C2O)C(C)(O)CC(C)C2NC(COCCOC)OC(C2C)C1(C)O	7.76	17.38
85	Brexpiprazole	O=c1ccc2ccc(OCCCCN3CCN(c4cccc5sccc45)CC3)cc2[nH]1	7.74	18.04
86	Ethacridine lactate monohydrate	CC(O)C(=O)O.CCOc1ccc2nc3cc(N)ccc3c(N)c2c1.O	7.74	18.24
87	GSK2126458	COc1ncc(-c2ccc3nccc(-c4ccnnc4)c3c2)cc1NS(=O)(=O)c1ccc(F)cc1F	7.73	18.66
88	Pimecrolimus	CC[C@@H]1/C=C(\C)C[C@H](C)C[C@H](OC)[C@H]2O[C@@](O)(C(=O)C(=O)N3CCCC[C@H]3C(=O)O[C@H](/C(C)=C/[C@@H]3CC[C@H](Cl)[C@H](OC)C3)[C@H](C)[C@@H](O)CC1=O)[C@H](C)C[C@@H]2OC	7.73	18.80
89	alosetron	Cc1[nH]cnc1CN1CCc2c(c3ccccc3n2C)C1=O	7.72	19.07
90	hyoscyamine	CN1[C@@H]2CC[C@@H]1CC(OC(=O)[C@H](CO)c1ccccc1)C2	7.71	19.72
91	Apixaban	COc1ccc(-n2nc(C(N)=O)c3c2C(=O)N(c2ccc(N4CCCCC4=O)cc2)CC3)cc1	7.70	19.90
92	imipenem	C[C@@H](O)[C@@H]1C(=O)N2C(C(=O)O)=C(SCCNC=N)C[C@H]12	7.70	20.06
94	dinoprostone	CCCCC[C@H](O)/C=C/[C@H]1[C@H](O)CC(=O)[C@@H]1C/C=C\CCCC(=O)O	7.69	20.65
95	Olaparib (AZD2281, Ku-0059436)	O=C(c1cc(Cc2n[nH]c(=O)c3ccccc23)ccc1F)N1CCN(C(=O)C2CC2)CC1	7.68	20.81
96	olaparib	O=C(c1cc(Cc2n[nH]c(=O)c3ccccc23)ccc1F)N1CCN(C(=O)C2CC2)CC1	7.68	20.81
97	ponatinib	Cc1ccc(C(=O)Nc2ccc(CN3CCN(C)CC3)c(C(F)(F)F)c2)cc1C#Cc1cnc2cccnn12	7.67	21.28
98	Ponatinib (AP24534)	Cc1ccc(C(=O)Nc2ccc(CN3CCN(C)CC3)c(C(F)(F)F)c2)cc1C#Cc1cnc2cccnn12	7.67	21.28
99	M-344	CN(C)c1ccc(C(=O)NCCCCCCC(=O)NO)cc1	7.67	21.51
101	flumetasone	C[C@@H]1C[C@H]2[C@@H]3C[C@H](F)C4=CC(=O)C=C[C@]4(C)[C@@]3(F)[C@@H](O)C[C@]2(C)[C@@]1(O)C(=O)CO	7.66	22.09
102	Birinapant (TL32711)	CCC(NC(=O)C(C)NC)C(=O)N1CC(O)CC1Cc1c(-c2[nH]c3cc(F)ccc3c2CC2CC(O)CN2C(=O)C(CC)NC(=O)C(C)NC)[nH]c2cc(F)ccc12	7.65	22.32
103	CP-945598 HCl	CCNC1(C(N)=O)CCN(c2ncnc3c2nc(-c2ccccc2Cl)n3-c2ccc(Cl)cc2)CC1.Cl	7.65	22.44
104	Ziprasidone HCl	Cl.O=C1Cc2cc(CCN3CCN(c4nsc5ccccc45)CC3)c(Cl)cc2N1	7.65	22.58
105	Estropipate	C1CNCCN1.C[C@@]12CC[C@H]3c4ccc(OS(=O)(=O)O)cc4CC[C@H]3[C@H]1CCC2=O	7.65	22.63
106	Difloxacin HCl	CN1CCN(c2cc3c(cc2F)c(=O)c(C(=O)O)cn3-c2ccc(F)cc2)CC1	7.64	22.84
108	BI6727 (Volasertib)	CCC1C(=O)N(C)c2cnc(Nc3ccc(C(=O)NC4CCC(N5CCN(CC6CC6)CC5)CC4)cc3OC)nc2N1C(C)C	7.63	23.45
109	Lapatinib Ditosylate	CS(=O)(=O)CCNCc1ccc(-c2ccc3ncnc(Nc4ccc(OCc5cccc(F)c5)c(Cl)c4)c3c2)o1.Cc1ccc(S(=O)(=O)O)cc1.Cc1ccc(S(=O)(=O)O)cc1	7.62	24.01
110	TWS-119	Nc1cccc(-c2cc3c(Oc4cccc(O)c4)ncnc3[nH]2)c1	7.62	24.02
111	Rapamycin (Sirolimus)	CO[C@H]1C[C@@H]2CC[C@@H](C)[C@@](O)(O2)C(=O)C(=O)N2CCCC[C@H]2C(=O)O[C@H]([C@H](C)C[C@@H]2CC[C@@H](O)[C@H](OC)C2)CC(=O)[C@H](C)/C=C(\C)[C@@H](O)[C@@H](OC)C(=O)[C@H](C)C[C@H](C)/C=C/C=C/C=C/1C	7.62	24.04
112	sirolimus	CO[C@H]1C[C@@H]2CC[C@@H](C)[C@@](O)(O2)C(=O)C(=O)N2CCCC[C@H]2C(=O)O[C@H]([C@H](C)C[C@@H]2CC[C@@H](O)[C@H](OC)C2)CC(=O)[C@H](C)/C=C(\C)[C@@H](O)[C@@H](OC)C(=O)[C@H](C)C[C@H](C)/C=C\C=C\C=C\1C	7.62	24.04
113	Brucine	COc1cc2c(cc1OC)C13CCN4CC5=CCOC6CC(=O)N2C1C6C5CC43	7.62	24.25
114	ipratropium	CC(C)[N+]1(C)C2CC[C@@H]1C[C@@H](OC(=O)C(CO)c1ccccc1)C2	7.61	24.40
115	Catharanthine	CCC1=C[C@H]2CN3CCc4c([nH]c5ccccc45)[C@@](C(=O)OC)(C2)[C@@H]13	7.60	24.84
116	ergometrine	CC(CO)NC(=O)C1C=C2c3cccc4[nH]cc(c34)CC2N(C)C1	7.60	25.37
117	Quinestrol	C#C[C@]1(O)CC[C@H]2[C@@H]3CCc4cc(OC5CCCC5)ccc4[C@H]3CC[C@@]21C	7.59	25.77
118	(-)-Huperzine A	C/C=C1\[C@H]2C=C(C)C[C@]1(N)c1ccc(=O)[nH]c1C2	7.58	26.09
119	5-methoxytryptamine	COc1ccc2[nH]cc(CCN)c2c1	7.58	26.32
120	Cyclosporin A	CC=CCC(C)C(O)C1C(=O)NC(CC)C(=O)N(C)CC(=O)N(C)C(CC(C)C)C(=O)NC(C(C)C)C(=O)N(C)C(CC(C)C)C(=O)NC(C)C(=O)NC(C)C(=O)N(C)C(CC(C)C)C(=O)N(C)C(CC(C)C)C(=O)N(C)C(C(C)C)C(=O)N1C	7.58	26.40
121	Cyclosporine	CC=CCC(C)C(O)C1C(=O)NC(CC)C(=O)N(C)CC(=O)N(C)C(CC(C)C)C(=O)NC(C(C)C)C(=O)N(C)C(CC(C)C)C(=O)NC(C)C(=O)NC(C)C(=O)N(C)C(CC(C)C)C(=O)N(C)C(CC(C)C)C(=O)N(C)C(C(C)C)C(=O)N1C	7.58	26.40
123	TPCA-1	NC(=O)Nc1sc(-c2ccc(F)cc2)cc1C(N)=O	7.57	27.04
124	Voglibose	OCC(CO)NC1CC(O)(CO)C(O)C(O)C1O	7.57	27.16
125	fluocinonide	CC(=O)OCC(=O)[C@@]12OC(C)(C)O[C@@H]1C[C@H]1[C@@H]3C[C@H](F)C4=CC(=O)C=C[C@]4(C)[C@@]3(F)[C@@H](O)C[C@@]12C	7.56	27.26
126	Fluocinonide	CC(=O)OCC(=O)[C@@]12OC(C)(C)O[C@@H]1C[C@H]1[C@@H]3C[C@H](F)C4=CC(=O)C=C[C@]4(C)[C@@]3(F)[C@@H](O)C[C@@]12C	7.56	27.26
127	Mifepristone	CC#CC1(O)CCC2C3CCC4=CC(=O)CCC4=C3C(c3ccc(N(C)C)cc3)CC21C	7.56	27.61
128	mifepristone	CC#CC1(O)CCC2C3CCC4=CC(=O)CCC4=C3C(c3ccc(N(C)C)cc3)CC21C	7.56	27.61
129	CO-1686 (AVL-301)	C=CC(=O)Nc1cccc(Nc2nc(Nc3ccc(N4CCN(C(C)=O)CC4)cc3OC)ncc2C(F)(F)F)c1	7.56	27.63
130	cyclosporin-a	C/C=C/C[C@@H](C)[C@@H](O)C1C(=O)NC(CC)C(=O)N(C)CC(=O)N(C)C(CC(C)C)C(=O)NC(C(C)C)C(=O)N(C)C(CC(C)C)C(=O)NC(C)C(=O)N[C@H](C)C(=O)N(C)C(CC(C)C)C(=O)N(C)C(CC(C)C)C(=O)N(C)C(C(C)C)C(=O)N1C	7.56	27.74
131	Tofacitinib (CP-690550) Citrate	CC1CCN(C(=O)CC#N)CC1N(C)c1ncnc2[nH]ccc12.O=C(O)CC(O)(CC(=O)O)C(=O)O	7.56	27.85
132	Losmapimod	Cc1c(F)cc(C(=O)NC2CC2)cc1-c1ccc(C(=O)NCC(C)(C)C)cn1	7.55	28.18
133	valsartan	CCCCC(=O)N(Cc1ccc(-c2ccccc2-c2nn[nH]n2)cc1)[C@H](C(=O)O)C(C)C	7.54	28.62
134	camptothecin	CC[C@@]1(O)C(=O)OCc2c1cc1n(c2=O)Cc2cc3ccccc3nc2-1	7.53	29.33
135	atenolol	CC(C)NC[C@H](O)COc1ccc(CC(N)=O)cc1	7.53	29.77
136	norethisterone	C#C[C@]1(O)CC[C@H]2[C@@H]3CCC4=CC(=O)CC[C@@H]4[C@H]3CC[C@@]21C	7.52	30.38
137	cytochalasin-b	C=C1[C@@H](C)[C@H]2[C@H](Cc3ccccc3)NC(=O)[C@]23OC(=O)/C=C/[C@H](O)CCC[C@@H](C)C/C=C/[C@H]3[C@@H]1O	7.52	30.43
138	rifapentine	CO[C@H]1/C=C/O[C@@]2(C)Oc3c(C)c(O)c4c(O)c(c(/C=N/N5CCN(C6CCCC6)CC5)c(O)c4c3C2=O)NC(=O)/C(C)=C/C=C/[C@H](C)[C@H](O)[C@@H](C)[C@@H](O)[C@@H](C)[C@H](OC(C)=O)[C@@H]1C	7.51	30.59
139	lofexidine	CC(Oc1c(Cl)cccc1Cl)C1=NCCN1	7.51	30.80
140	tosufloxacin	NC1CCN(c2nc3c(cc2F)c(=O)c(C(=O)O)cn3-c2ccc(F)cc2F)C1	7.51	31.02
141	mometasone	C[C@@H]1C[C@H]2[C@@H]3CCC4=CC(=O)C=C[C@]4(C)[C@@]3(Cl)[C@@H](O)C[C@]2(C)[C@@]1(OC(=O)c1ccco1)C(=O)CCl	7.51	31.13
142	Florfenicol	CS(=O)(=O)c1ccc(C(O)C(CF)NC(=O)C(Cl)Cl)cc1	7.50	31.30
143	Rifapentine	CO[C@H]1/C=C/O[C@@]2(C)Oc3c(C)c(O)c4c(O)c(c(/C=N/N5CCN(C6CCCC6)CC5)c(O)c4c3C2=O)NC(=O)/C(C)=C\C=C\[C@H](C)[C@H](O)[C@@H](C)[C@@H](O)[C@@H](C)[C@H](OC(C)=O)[C@@H]1C	7.50	31.52
144	relcovaptan	COc1ccc(S(=O)(=O)N2c3ccc(Cl)cc3[C@](O)(c3ccccc3Cl)[C@@H]2C(=O)N2CCC[C@H]2C(N)=O)cc1OC	7.50	31.62
145	Rifabutin	CO[C@H]1/C=C/O[C@@]2(C)Oc3c(C)c(O)c4c(c3C2=O)C2=NC3(CCN(CC(C)C)CC3)NC2=C(NC(=O)/C(C)=C\C=C\[C@H](C)[C@H](O)[C@@H](C)[C@@H](O)[C@@H](C)[C@H](OC(C)=O)[C@@H]1C)C4=O	7.50	31.75
146	ergocornine	CC(C)[C@H]1C(=O)N2CCC[C@H]2[C@]2(O)O[C@](NC(=O)[C@@H]3C=C4c5cccc6[nH]cc(c56)C[C@H]4N(C)C3)(C(C)C)C(=O)N12	7.49	32.10
147	Alfacalcidol	C=C1C(=CC=C2CCCC3(C)C2CCC3C(C)CCCC(C)C)CC(O)CC1O	7.48	32.78
148	Cariprazine	CN(C)C(=O)NC1CCC(CCN2CCN(c3cccc(Cl)c3Cl)CC2)CC1	7.48	32.89
149	perindopril	CCC[C@H](N[C@@H](C)C(=O)N1[C@H](C(=O)O)C[C@H]2CCCC[C@@H]21)C(=O)OCC	7.48	32.93
150	pantoprazole	COc1ccnc(CS(=O)c2nc3cc(OC(F)F)ccc3[nH]2)c1OC	7.48	32.97
152	oxamflatin	O=C(/C=C/C#Cc1cccc(NS(=O)(=O)c2ccccc2)c1)NO	7.48	33.13
153	cefsulodin	NC(=O)c1cc[n+](CC2=C(C(=O)O)N3C(=O)[C@H](NC(=O)[C@@H](c4ccccc4)S(=O)(=O)O)[C@H]3SC2)cc1	7.48	33.14
154	phorbol-myristate-acetate	CCCCCCCCCCCCCC(=O)O[C@@H]1[C@@H](C)[C@@]2(O)[C@@H](C=C(CO)C[C@]3(O)C(=O)C(C)=C[C@@H]23)[C@@H]2C(C)(C)[C@]12OC(C)=O	7.48	33.27
155	MK-4827	NC(=O)c1cccc2cn(-c3ccc(C4CCCNC4)cc3)nc12	7.48	33.28
156	CYT-997	CCC[C@H](Nc1nc(-c2ccc(NC(=O)NCC)c(OC)c2)ncc1C)c1cccnc1	7.48	33.45
157	torin-2	Nc1ccc(-c2ccc3ncc4ccc(=O)n(-c5cccc(C(F)(F)F)c5)c4c3c2)cn1	7.47	33.56
158	Dovitinib Dilactic acid	CC(O)C(=O)O.CC(O)C(=O)O.CN1CCN(c2ccc3c(c2)NC(=C2C(=O)N=c4cccc(F)c4=C2N)N3)CC1	7.47	33.68
159	brivanib	Cc1cc2c(F)c(Oc3ncnn4cc(OCC(C)O)c(C)c34)ccc2[nH]1	7.47	33.76
160	Marbofloxacin	CN1CCN(c2c(F)cc3c(=O)c(C(=O)O)cn4c3c2OCN4C)CC1	7.47	33.80
161	marbofloxacin	CN1CCN(c2c(F)cc3c(=O)c(C(=O)O)cn4c3c2OCN4C)CC1	7.47	33.80
162	Tivantinib (ARQ 197)	O=C1NC(=O)[C@@H](c2c[nH]c3ccccc23)[C@H]1c1cn2c3c(cccc13)CCC2	7.47	34.13
163	Posaconazole	CCC(C(C)O)n1ncn(-c2ccc(N3CCN(c4ccc(OCC5COC(Cn6cncn6)(c6ccc(F)cc6F)C5)cc4)CC3)cc2)c1=O	7.47	34.13
164	Ziprasidone hydrochloride monohydrate	Cl.O.O=C1Cc2cc(CCN3CCN(c4nsc5ccccc45)CC3)c(Cl)cc2N1	7.47	34.24
165	Leuprolide Acetate	CC(=O)O.CCNC(=O)C1CCCN1C(=O)C(CCCN=C(N)N)NC(=O)C(CC(C)C)NC(=O)C(CC(C)C)NC(=O)C(Cc1ccc(O)cc1)NC(=O)C(CO)NC(=O)C(Cc1c[nH]c2ccccc12)NC(=O)C(Cc1cnc[nH]1)NC(=O)C1CCC(=O)N1	7.47	34.24
166	Efinaconazole	C=C1CCN(C(C)C(O)(Cn2cncn2)c2ccc(F)cc2F)CC1	7.46	34.79
167	nomegestrol-acetate	CC(=O)O[C@]1(C(C)=O)CC[C@H]2[C@@H]3C=C(C)C4=CC(=O)CC[C@@H]4[C@H]3CC[C@@]21C	7.46	34.88
168	naltriben	Oc1ccc2c3c1OC1c4oc5ccccc5c4CC4(O)C(C2)N(CC2CC2)CCC314	7.46	34.89
169	LY2228820	CC(C)(C)Cn1c(N)nc2ccc(-c3[nH]c(C(C)(C)C)nc3-c3ccc(F)cc3)nc21.CS(=O)(=O)O.CS(=O)(=O)O	7.45	35.26
170	Cefadroxil (hydrate)	CC1=C(C(=O)O)N2C(=O)[C@@H](NC(=O)[C@H](N)c3ccc(O)cc3)[C@H]2SC1.O	7.45	35.38
171	flupentixol	OCCN1CCN(CC/C=C2/c3ccccc3Sc3ccc(C(F)(F)F)cc32)CC1	7.44	36.13
172	Cinepazide maleate	COc1cc(C=CC(=O)N2CCN(CC(=O)N3CCCC3)CC2)cc(OC)c1OC.O=C(O)C=CC(=O)O	7.44	36.14
173	ixazomib	CC(C)C[C@H](NC(=O)CNC(=O)c1cc(Cl)ccc1Cl)B(O)O	7.44	36.41
174	asenapine	CN1C[C@H]2c3ccccc3Oc3ccc(Cl)cc3[C@@H]2C1	7.44	36.55
175	Ambroxol HCl	Cl.Nc1c(Br)cc(Br)cc1CNC1CCC(O)CC1	7.44	36.59
176	Droperidol	O=C(CCCN1CC=C(n2c(=O)[nH]c3ccccc32)CC1)c1ccc(F)cc1	7.43	37.54
177	Ambrisentan	COC(c1ccccc1)(c1ccccc1)C(Oc1nc(C)cc(C)n1)C(=O)O	7.42	37.63
178	ambrisentan	COC(c1ccccc1)(c1ccccc1)C(Oc1nc(C)cc(C)n1)C(=O)O	7.42	37.63
179	sonidegib	Cc1c(C(=O)Nc2ccc(N3C[C@H](C)O[C@H](C)C3)nc2)cccc1-c1ccc(OC(F)(F)F)cc1	7.42	37.75
180	Caspofungin	CCC(C)CC(C)CCCCCCCCC(=O)CC1C[C@@H](O)[C@H](NCCN)NC(=O)[C@@H]2[C@@H](O)CCN2C(=O)[C@H]([C@H](O)CCN)NC(=O)[C@H]([C@H](O)[C@@H](O)c2ccc(O)cc2)NC(=O)[C@@H]2C[C@@H](O)CN2C(=O)[C@H]([C@@H](C)O)NC1=O	7.42	37.76
181	moxifloxacin	COc1c(N2C[C@@H]3CCCN[C@@H]3C2)c(F)cc2c(=O)c(C(=O)O)cn(C3CC3)c12	7.42	37.76
182	foxy-5	CSCC[C@H](NC=O)C(=O)N[C@@H](CC(=O)O)C(=O)NCC(=O)N[C@@H](CS)C(=O)N[C@@H](CCC(=O)O)C(=O)N[C@@H](CC(C)C)C(=O)O	7.42	37.89
183	Aprepitant	CC(OC1OCCN(Cc2nc(=O)[nH][nH]2)C1c1ccc(F)cc1)c1cc(C(F)(F)F)cc(C(F)(F)F)c1	7.42	38.46
184	AKT-inhibitor-1-2	O=c1[nH]c2ccccc2n1C1CCN(Cc2ccc(-c3nc4cc5[nH]cnc5cc4nc3-c3ccccc3)cc2)CC1	7.41	39.01
185	lysergol	CN1C[C@H](CO)C=C2c3cccc4[nH]cc(c34)C[C@H]21	7.40	39.92
186	endo-IWR-1	O=C(Nc1cccc2cccnc12)c1ccc(N2C(=O)[C@H]3[C@H]4C=C[C@H](C4)[C@H]3C2=O)cc1	7.38	41.76
187	everolimus	CO[C@H]1C[C@@H]2CC[C@@H](C)[C@@](O)(O2)C(=O)C(=O)N2CCCC[C@H]2C(=O)O[C@H]([C@H](C)C[C@@H]2CC[C@@H](OCCO)[C@H](OC)C2)CC(=O)[C@H](C)/C=C(\C)[C@@H](O)[C@@H](OC)C(=O)[C@H](C)C[C@H](C)/C=C/C=C/C=C/1C	7.37	42.24
188	Galanthamine	COc1ccc2c3c1O[C@H]1C[C@@H](O)C=C[C@@]31CCN(C)C2	7.37	42.25
189	galantamine	COc1ccc2c3c1O[C@H]1C[C@@H](O)C=C[C@@]31CCN(C)C2	7.37	42.25
190	eserine	CNC(=O)Oc1ccc2c(c1)[C@]1(C)CCN(C)[C@@H]1N2C.CNC(=O)Oc1ccc2c(c1)[C@]1(C)CCN(C)[C@@H]1N2C	7.37	42.47
191	propantheline	CC(C)[N+](C)(CCOC(=O)C1c2ccccc2Oc2ccccc21)C(C)C	7.37	42.50
192	terguride	CCN(CC)C(=O)N[C@@H]1C[C@@H]2c3cccc4[nH]cc(c34)C[C@H]2N(C)C1	7.37	42.82
193	fluprostenol	O=C(O)CCC/C=C\C[C@H]1[C@@H](O)C[C@@H](O)[C@@H]1/C=C/[C@@H](O)COc1cccc(C(F)(F)F)c1	7.37	42.95
194	iloprost	CC#CCC(C)[C@H](O)/C=C/[C@@H]1[C@H]2C/C(=C/CCCC(=O)O)C[C@H]2C[C@H]1O	7.36	43.23
195	Vorinostat (SAHA, MK0683)	O=C(CCCCCCC(=O)Nc1ccccc1)NO	7.36	44.13
196	Sunitinib malate	CCN(CC)CCNC(=O)c1c(C)[nH]c(C=C2C(=O)Nc3ccc(F)cc32)c1C.O=C(O)CC(O)C(=O)O	7.35	44.36
197	Roflumilast	O=C(Nc1c(Cl)cncc1Cl)c1ccc(OC(F)F)c(OCC2CC2)c1	7.35	44.60
198	Cabozantinib (XL184, BMS-907351)	COc1cc2nccc(Oc3ccc(NC(=O)C4(C(=O)Nc5ccc(F)cc5)CC4)cc3)c2cc1OC	7.35	45.02
199	vincristine	CCC1(O)CC2CN(CCc3c([nH]c4ccccc34)C(C(=O)OC)(c3cc4c(cc3OC)N(C=O)C3C(O)(C(=O)OC)C(C(=O)OC)C5(CC)C=CCN6CCC43C65)C2)C1	7.33	46.27
200	lithium-chloride	Cl.[Li]	7.33	46.57
201	Acetylcholine Chloride	CC(=O)OCC[N+](C)(C)C.[Cl-]	7.33	47.10
202	Puromycin dihydrochloride	COc1ccc(C[C@H](N)C(=O)N[C@H]2[C@@H](CO)O[C@@H](n3cnc4c(N(C)C)ncnc43)[C@H]2O)cc1.Cl.Cl	7.32	47.48
203	orlistat	CCCCCCCCCCC[C@@H](C[C@@H]1OC(=O)[C@H]1CCCCCC)OC(=O)[C@H](CC(C)C)NC=O	7.32	48.13
204	vicriviroc	COC[C@@H](c1ccc(C(F)(F)F)cc1)N1CCN(C2(C)CCN(C(=O)c3c(C)ncnc3C)CC2)C[C@@H]1C	7.31	48.87
205	nornicotine	c1cncc(C2CCCN2)c1	7.31	49.12
206	veliparib	C[C@]1(c2nc3c(C(N)=O)cccc3[nH]2)CCCN1	7.30	49.62
207	Oxybutynin chloride	CCN(CC)CC#CCOC(=O)C(O)(c1ccccc1)C1CCCCC1.Cl	7.30	49.73
208	isoflupredone-acetate	CC(=O)OCC(=O)[C@@]1(O)CC[C@H]2[C@@H]3CCC4=CC(=O)C=C[C@]4(C)[C@@]3(F)[C@@H](O)C[C@@]21C	7.30	49.84
209	tivantinib	O=C1NC(=O)[C@@H](c2cn3c4c(cccc24)CCC3)[C@@H]1c1c[nH]c2ccccc12	7.30	50.57
210	pilocarpine	CC[C@@H]1C(=O)OC[C@@H]1Cc1cncn1C	7.29	50.78
211	Cobimetinib	O=C(c1ccc(F)c(F)c1Nc1ccc(I)cc1F)N1CC(O)(C2CCCCN2)C1	7.29	51.42
212	estradiol-valerate	CCCCC(=O)O[C@H]1CCC2C3CCc4cc(O)ccc4C3CC[C@@]21C	7.28	52.01
213	somatostatin	C[C@H](N)C(=O)NCC(=O)N[C@H]1CSSC[C@@H](C(=O)O)NC(=O)[C@H](CO)NC(=O)[C@H]([C@@H](C)O)NC(=O)[C@H](Cc2ccccc2)NC(=O)[C@H]([C@@H](C)O)NC(=O)[C@H](CCCCN)NC(=O)[C@H](Cc2c[nH]c3ccccc23)NC(=O)[C@H](Cc2ccccc2)NC(=O)[C@H](Cc2ccccc2)NC(=O)[C@H](CC(N)=O)NC(=O)[C@H](CCCCN)NC1=O	7.28	52.17
214	dovitinib	CN1CCN(c2ccc3nc(-c4c(N)c5c(F)cccc5[nH]c4=O)[nH]c3c2)CC1	7.28	52.43
216	ryanodine	CC(C)[C@]1(O)[C@@H](OC(=O)c2ccc[nH]2)[C@@]2(O)[C@@]3(C)C[C@]4(O)O[C@@]5([C@H](O)[C@@H](C)CC[C@]35O)[C@@]2(O)[C@]41C	7.27	53.14
217	mupirocin	C/C(=C\C(=O)OCCCCCCCCC(=O)O)C[C@@H]1OC[C@H](C[C@@H]2O[C@H]2[C@@H](C)[C@H](C)O)[C@@H](O)[C@H]1O	7.27	53.45
218	pitavastatin	O=C(C[C@H](O)C[C@H](O)/C=C/c1c(C2CC2)nc2ccccc2c1-c1ccc(F)cc1)O[Ca]OC(=O)C[C@H](O)C[C@H](O)/C=C/c1c(C2CC2)nc2ccccc2c1-c1ccc(F)cc1	7.27	53.91
219	J-104129	CC(C)=CCCN1CCC(NC(=O)[C@](O)(c2ccccc2)C2CCCC2)CC1	7.27	54.21
220	metitepine	CSc1ccc2c(c1)C(N1CCN(C)CC1)Cc1ccccc1S2	7.26	54.58
221	hemicholinium-3	C[N+]1(C)CCOC(O)(c2ccc(-c3ccc(C4(O)C[N+](C)(C)CCO4)cc3)cc2)C1	7.26	54.84
222	Pralatrexate	C#CCC(Cc1cnc2nc(N)nc(N)c2n1)c1ccc(C(=O)NC(CCC(=O)O)C(=O)O)cc1	7.26	54.98
223	phentolamine	Cc1ccc(N(CC2=NCCN2)c2ccc(O)cc2)cc1	7.26	55.35
224	vincamine	CC[C@]12CCCN3CCc4c(n(c5ccccc45)[C@@](O)(C(=O)OC)C1)[C@@H]32	7.26	55.43
225	Dasatinib (BMS-354825)	Cc1nc(Nc2ncc(C(=O)Nc3c(C)cccc3Cl)s2)cc(N2CCN(CCO)CC2)n1	7.25	55.65
226	dasatinib	Cc1nc(Nc2ncc(C(=O)Nc3c(C)cccc3Cl)s2)cc(N2CCN(CCO)CC2)n1	7.25	55.65
227	guanadrel	N=C(N)NCC1COC2(CCCCC2)O1.N=C(N)NCC1COC2(CCCCC2)O1	7.25	56.14
228	Estradiol Benzoate	CC12CCC3c4ccc(OC(=O)c5ccccc5)cc4CCC3C1CCC2O	7.25	56.38
229	equilin	C[C@]12CC[C@@H]3C(=CCc4cc(O)ccc43)[C@H]1CCC2=O	7.25	56.47
230	norfloxacin	CCn1cc(C(=O)O)c(=O)c2cc(F)c(N3CCNCC3)cc21	7.25	56.68
231	tigecycline	CN(C)c1cc(NC(=O)CNC(C)(C)C)c(O)c2c1C[C@H]1C[C@H]3[C@H](N(C)C)C(=O)C(C(N)=O)C(=O)[C@@]3(O)C(=O)C1C2=O	7.24	57.45
232	Fludarabine Phosphate (Fludara)	Nc1nc(F)nc2c1ncn2C1OC(COP(=O)(O)O)C(O)C1O	7.23	58.78
233	andarine	CC(=O)Nc1ccc(OC[C@](C)(O)C(=O)Nc2ccc([N+](=O)[O-])c(C(F)(F)F)c2)cc1	7.23	59.04
234	immepip	c1nc(CC2CCNCC2)c[nH]1	7.23	59.42
235	pramipexole	CCCN[C@H]1CCc2nc(N)sc2C1	7.23	59.45
236	physostigmine	CNC(=O)Oc1ccc2c(c1)[C@]1(C)CCN(C)C1N2C	7.22	60.30
237	diarylsulfonesulfonamide	CCc1ccc(S(=O)(=O)c2ccccc2)cc1S(=O)(=O)NCCc1ccc(OC)c(OC)c1	7.22	60.54
238	flucloxacillin	Cc1onc(-c2c(F)cccc2Cl)c1C(=O)N[C@@H]1C(=O)N2C(C(=O)O)C(C)(C)S[C@@H]12	7.22	60.59
239	cefadroxil	CC1=C(C(=O)O)N2C(=O)[C@@H](NC(=O)[C@H](N)c3ccc(O)cc3)[C@H]2SC1	7.22	60.63
240	batimastat	CNC(=O)[C@H](Cc1ccccc1)NC(=O)[C@H](CC(C)C)[C@H](CSc1cccs1)C(=O)NO	7.22	60.63
241	Batimastat (BB-94)	CNC(=O)[C@H](Cc1ccccc1)NC(=O)[C@H](CC(C)C)[C@H](CSc1cccs1)C(=O)NO	7.22	60.63
242	LY335979 (Zosuquidar 3HCL)	Cl.Cl.Cl.O[C@@H](COc1cccc2ncccc12)CN1CCN([C@H]2c3ccccc3[C@@H]3[C@H](c4ccccc42)C3(F)F)CC1	7.22	60.77
243	biotin	O=C(O)CCCC[C@@H]1SC[C@H]2NC(=O)N[C@@H]21	7.21	61.03
244	MK3102	CS(=O)(=O)n1cc2c(n1)CN([C@H]1CO[C@H](c3cc(F)ccc3F)[C@@H](N)C1)C2	7.21	61.05
245	cyanocobalamin	CC1=C2N=C(C=C3N=C(C(C)=C4[C@@H](CCC(N)=O)[C@](C)(CC(N)=O)[C@](C)([C@H]5N=C1[C@](C)(CCC(=O)NC[C@@H](C)OP(=O)(O)O[C@@H]1[C@@H](CO)O[C@H](n6cnc7cc(C)c(C)cc76)[C@@H]1O)[C@H]5CC(N)=O)N4[Co+]C#N)[C@@](C)(CC(N)=O)[C@@H]3CCC(N)=O)C(C)(C)[C@@H]2CCC(N)=O	7.21	61.07
246	saracatinib	CN1CCN(CCOc2cc(OC3CCOCC3)c3c(Nc4c(Cl)ccc5c4OCO5)ncnc3c2)CC1	7.21	61.15
247	Saracatinib (AZD0530)	CN1CCN(CCOc2cc(OC3CCOCC3)c3c(Nc4c(Cl)ccc5c4OCO5)ncnc3c2)CC1	7.21	61.15
248	acetazolamide	CC(=O)Nc1nnc(S(N)(=O)=O)s1	7.21	61.77
249	Fludarabine	Nc1nc(F)nc2c1ncn2C1OC(CO)C(O)C1O	7.21	62.15
250	nintedanib	COC(=O)c1ccc2c(c1)NC(=O)/C2=C(\Nc1ccc(N(C)C(=O)CN2CCN(C)CC2)cc1)c1ccccc1	7.21	62.31
251	Loteprednol etabonate	CCOC(=O)OC1(C(=O)OCCl)CCC2C3CCC4=CC(=O)C=CC4(C)C3C(O)CC21C	7.20	62.43
252	Raloxifene HCl	Cl.O=C(c1ccc(OCCN2CCCCC2)cc1)c1c(-c2ccc(O)cc2)sc2cc(O)ccc12	7.19	64.37
253	dimercaptosuccinic-acid	O=C(O)[C@H](S)[C@H](S)C(=O)O	7.19	64.64
254	Pracinostat (SB939)	CCCCc1nc2cc(C=CC(=O)NO)ccc2n1CCN(CC)CC	7.19	64.94
255	prostaglandin	CCCCC[C@H](O)/C=C/[C@@H]1C(=O)C[C@H](O)[C@H]1C/C=C\CCCC(=O)O	7.19	65.21
256	Dapagliflozin	CCOc1ccc(Cc2cc(C3OC(CO)C(O)C(O)C3O)ccc2Cl)cc1	7.18	65.80
257	tioguanine	Nc1nc(S)c2ncn([C@@H]3O[C@H](CO)[C@@H](O)[C@H]3O)c2n1	7.18	66.04
258	Alvelestat	Cc1c(-c2ccnn2C)cc(C(=O)NCc2ccc(S(C)(=O)=O)cn2)c(=O)n1-c1cccc(C(F)(F)F)c1	7.18	66.26
259	Quinidine	C=C[C@@H]1CN2CC[C@H]1C[C@@H]2[C@H](O)c1ccnc2ccc(OC)cc12	7.18	66.35
260	deforolimus	CO[C@H]1C[C@@H]2CC[C@@H](C)[C@@](O)(O2)C(=O)C(=O)N2CCCC[C@H]2C(=O)O[C@H]([C@H](C)C[C@@H]2CC[C@@H](OP(C)(C)=O)[C@H](OC)C2)CC(=O)[C@H](C)/C=C(\C)[C@@H](O)[C@@H](OC)C(=O)[C@H](C)C[C@H](C)/C=C/C=C\C=C\1C	7.18	66.45
261	tubastatin-a	CN1CCc2c(c3ccccc3n2Cc2ccc(C(=O)NO)cc2)C1	7.18	66.48
262	sparfosic-acid	O=C(O)C[C@H](NC(=O)CP(=O)(O)O)C(=O)O	7.17	67.16
263	Itraconazole	CCC(C)n1ncn(-c2ccc(N3CCN(c4ccc(OCC5COC(Cn6cncn6)(c6ccc(Cl)cc6Cl)O5)cc4)CC3)cc2)c1=O	7.17	67.18
264	itraconazole	CCC(C)n1ncn(-c2ccc(N3CCN(c4ccc(OCC5COC(Cn6cncn6)(c6ccc(Cl)cc6Cl)O5)cc4)CC3)cc2)c1=O	7.17	67.18
265	ABT-199	CC1(C)CCC(CN2CCN(c3ccc(C(=O)NS(=O)(=O)c4ccc(NCC5CCOCC5)c([N+](=O)[O-])c4)c(Oc4cnc5[nH]ccc5c4)c3)CC2)=C(c2ccc(Cl)cc2)C1	7.17	67.24
266	MLN9708	CC(C)CC(NC(=O)CNC(=O)c1cc(Cl)ccc1Cl)B1OC(=O)CC(CC(=O)O)(C(=O)O)O1	7.17	67.71
267	Axitinib (AG 013736)	CNC(=O)c1ccccc1Sc1ccc2c(C=Cc3ccccn3)n[nH]c2c1	7.16	68.42
268	bulleyaconitine-a	CCN1C[C@]2(COC)CCC(OC)[C@@]34C5C[C@]6(O)[C@H](OC)C[C@](OC(C)=O)(C5[C@H]6OC(=O)c5ccc(OC)cc5)[C@@H]([C@H](OC)C23)[C@@H]14	7.16	68.56
269	Toremifene Citrate	CN(C)CCOc1ccc(C(=C(CCCl)c2ccccc2)c2ccccc2)cc1.O=C(O)CC(O)(CC(=O)O)C(=O)O	7.16	68.73
270	norethindrone	C#C[C@]1(OC(C)=O)CC[C@H]2[C@@H]3CCC4=CC(=O)CC[C@@H]4[C@H]3CC[C@@]21C	7.16	69.28
271	orteronel	CNC(=O)c1ccc2cc(C3(O)CCn4cncc43)ccc2c1	7.16	69.92
272	TAK-700 (Orteronel)	CNC(=O)c1ccc2cc(C3(O)CCn4cncc43)ccc2c1	7.16	69.92
273	Altrenogest	C=CCC1(O)CCC2C3CCC4=CC(=O)CCC4=C3C=CC21C	7.15	71.17
274	Mepenzolate Bromide	C[N+]1(C)CCCC(OC(=O)C(O)(c2ccccc2)c2ccccc2)C1.[Br-]	7.15	71.47
275	GDC-0449 (Vismodegib)	CS(=O)(=O)c1ccc(C(=O)Nc2ccc(Cl)c(-c3ccccn3)c2)c(Cl)c1	7.15	71.51
276	PD 0332991 (Palbociclib) HCl	CC(=O)c1c(C)c2cnc(Nc3ccc(N4CCNCC4)cn3)nc2n(C2CCCC2)c1=O.Cl	7.14	71.81
277	IB-MECA	CNC(=O)C1OC(n2cnc3c(NCc4cccc(I)c4)ncnc32)C(O)C1O	7.14	72.45
278	nomegestrol	CC(=O)O[C@]1(C(C)=O)CC[C@@H]2[C@@H]3C=C(C)C4=CC(=O)CC[C@@H]4[C@@H]3CC[C@@]21C	7.14	72.63
279	BIBR-1048	CCCCCCOC(=O)N=C(N)c1ccc(NCc2nc3cc(C(=O)N(CCC(=O)OCC)c4ccccn4)ccc3n2C)cc1	7.14	72.63
280	retinol	CC1=C(/C=C/C(C)=C/C=C/C(C)=C/CO)C(C)(C)CCC1	7.14	72.70
281	timolol	CC(C)(C)NC[C@H](O)COc1nsnc1N1CCOCC1	7.13	73.66
282	Ethynodiol diacetate	C#CC1(OC(C)=O)CCC2C3CCC4=CC(OC(C)=O)CCC4C3CCC21C	7.13	74.20
283	fluticasone	CC1CC2C3CC(F)C4=CC(=O)C=CC4(C)C3(F)C(O)CC2(C)C1(CC(=O)CO)C(=O)SCF	7.13	74.90
284	RG7388	COc1cc(C(=O)O)ccc1NC(=O)C1NC(CC(C)(C)C)C(C#N)(c2ccc(Cl)cc2F)C1c1cccc(Cl)c1F	7.12	75.42
285	Maraviroc	Cc1nnc(C(C)C)n1C1CC2CCC(C1)N2CCC(NC(=O)C1CCC(F)(F)CC1)c1ccccc1	7.12	75.49
286	oxyphenbutazone	CCCCC1C(=O)N(c2ccccc2)N(c2ccc(O)cc2)C1=O	7.12	76.18
288	homatropine	CN1[C@H]2CC[C@H]1CC(OC(=O)C(O)c1ccccc1)C2	7.11	77.06
289	chlormadinone	CC(=O)O[C@]1(C(C)=O)CC[C@@H]2[C@H]3C=C(Cl)C4=CC(=O)CC[C@]4(C)[C@@H]3CC[C@@]21C	7.11	78.13
290	Clonidine HCl	Cl.Clc1cccc(Cl)c1NC1=NCCN1	7.11	78.20
292	alisertib	COc1cc(Nc2ncc3c(n2)-c2ccc(Cl)cc2C(c2c(F)cccc2OC)=NC3)ccc1C(=O)O	7.10	78.66
293	MLN8237 (Alisertib)	COc1cc(Nc2ncc3c(n2)-c2ccc(Cl)cc2C(c2c(F)cccc2OC)=NC3)ccc1C(=O)O	7.10	78.66
294	Darifenacin HBr	Br.NC(=O)C(c1ccccc1)(c1ccccc1)C1CCN(CCc2ccc3c(c2)CCO3)C1	7.10	79.15
295	Lonafarnib	NC(=O)N1CCC(CC(=O)N2CCC(C3c4ncc(Br)cc4CCc4cc(Cl)cc(Br)c43)CC2)CC1	7.10	79.58
296	Pentoxyverine Citrate	CCN(CC)CCOCCOC(=O)C1(c2ccccc2)CCCC1.O=C(O)CC(O)(CC(=O)O)C(=O)O	7.10	79.90
297	desoxycortone	C[C@]12CC[C@@H]3[C@H](CCC4=CC(=O)CC[C@@]43C)[C@@H]1CC[C@@H]2C(=O)CO	7.10	79.91
298	Lovastatin	CCC(C)C(=O)OC1CC(C)C=C2C=CC(C)C(CCC3CC(O)CC(=O)O3)C21	7.09	80.44
299	Entrectinib	CN1CCN(c2ccc(C(=O)/N=c3\[nH][nH]c4ccc(Cc5cc(F)cc(F)c5)cc34)c(NC3CCOCC3)c2)CC1	7.09	81.65
300	norcitalopram	[C-]#[N+]c1ccc2c(c1)COC2(CCCNC)c1ccc(F)cc1	7.09	81.73
301	belinostat	O=C(/C=C/c1cccc(S(=O)(=O)Nc2ccccc2)c1)NO	7.08	82.96
302	Rosiglitazone maleate	CN(CCOc1ccc(CC2SC(=O)NC2=O)cc1)c1ccccn1.O=C(O)C=CC(=O)O	7.08	82.98
303	halometasone	C[C@@H]1C[C@H]2[C@@H]3C[C@H](F)C4=CC(=O)C(Cl)=C[C@]4(C)[C@@]3(F)[C@@H](O)C[C@]2(C)[C@@]1(O)C(=O)CO	7.08	83.44
304	Bardoxolone methyl	COC(=O)C12CCC(C)(C)CC1C1C(=O)C=C3C4(C)C=C(C#N)C(=O)C(C)(C)C4CCC3(C)C1(C)CC2	7.08	84.07
305	pevonedistat	NS(=O)(=O)OC[C@@H]1C[C@@H](n2ccc3c(N[C@H]4CCc5ccccc54)ncnc32)C[C@@H]1O	7.07	84.21
306	IPI-145 (INK1197)	CC(Nc1ncnc2nc[nH]c12)c1cc2cccc(Cl)c2c(=O)n1-c1ccccc1	7.07	84.22
307	Pioglitazone	CCc1ccc(CCOc2ccc(CC3SC(=O)NC3=O)cc2)nc1	7.07	84.74
308	sorafenib	CNC(=O)c1cccc(Oc2ccc(NC(=O)Nc3ccc(Cl)c(C(F)(F)F)c3)cc2)c1	7.07	84.99
309	doxapram	CCN1CC(CCN2CCOCC2)C(c2ccccc2)(c2ccccc2)C1=O	7.07	85.46
310	Tacrolimus (FK506)	C=CC[C@@H]1/C=C(\C)C[C@H](C)C[C@H](OC)[C@H]2O[C@@](O)(C(=O)C(=O)N3CCCC[C@H]3C(=O)O[C@H](/C(C)=C/[C@@H]3CC[C@@H](O)[C@H](OC)C3)[C@H](C)[C@@H](O)CC1=O)[C@H](C)C[C@@H]2OC	7.07	85.52
311	Glimepiride	CCC1=C(C)CN(C(=O)NCCc2ccc(S(=O)(=O)NC(=O)NC3CCC(C)CC3)cc2)C1=O	7.06	86.59
312	(+)-Ketoconazole	CC(=O)N1CCN(c2ccc(OCC3COC(Cn4ccnc4)(c4ccc(Cl)cc4Cl)O3)cc2)CC1	7.06	86.74
313	Ketoconazole	CC(=O)N1CCN(c2ccc(OCC3COC(Cn4ccnc4)(c4ccc(Cl)cc4Cl)O3)cc2)CC1	7.06	86.74
314	tunicamycin	CC(=O)NC1C(OC2OC(CC(O)C3OC(n4ccc(=O)[nH]c4=O)C(O)C3O)C(O)C(O)C2NC(=O)/C=C\CC(C)C)OC(C)C(O)C1O	7.06	87.22
315	Melatonin	COc1ccc2[nH]cc(CCNC(C)=O)c2c1	7.06	87.26
316	melatonin	COc1ccc2[nH]cc(CCNC(C)=O)c2c1	7.06	87.26
317	diaminoquinazoline	CNc1nc(NCc2ccc(NC(=O)c3ccc(F)cc3)cc2)c2ccccc2n1	7.05	88.17
318	tyrphostin-B44	C[C@@H](NC(=O)/C(C#N)=C\c1ccc(O)c(O)c1)c1ccccc1	7.05	89.08
319	megestrol-acetate	CC(=O)O[C@]1(C(C)=O)CCC2C3C=C(C)C4=CC(=O)CCC4(C)C3CCC21C	7.05	89.12
320	brefeldin-a	CC1CCC/C=C\C2CC(O)CC2C(O)/C=C\C(=O)O1	7.05	90.01
321	Hydroxychloroquine Sulfate	CCN(CCO)CCCC(C)Nc1ccnc2cc(Cl)ccc12.O=S(=O)(O)O	7.04	90.74
322	Clomiphene citrate	CCN(CC)CCOc1ccc(C(=C(Cl)c2ccccc2)c2ccccc2)cc1.O=C(O)CC(O)(CC(=O)O)C(=O)O	7.04	91.31
323	Budesonide	CCCC1O[C@@H]2C[C@H]3[C@@H]4CCC5=CC(=O)C=C[C@]5(C)[C@H]4[C@@H](O)C[C@]3(C)[C@]2(C(=O)CO)O1	7.03	92.71
324	tipifarnib	Cn1cncc1[C@](N)(c1ccc(Cl)cc1)c1ccc2c(c1)c(-c1cccc(Cl)c1)cc(=O)n2C	7.03	92.74
325	ketoconazole	CC(=O)N1CCN(c2ccc(OC[C@H]3CO[C@](Cn4ccnc4)(c4ccc(Cl)cc4Cl)O3)cc2)CC1	7.03	92.94
326	darifenacin	NC(=O)C(c1ccccc1)(c1ccccc1)[C@@H]1CCN(CCc2ccc3c(c2)CCO3)C1	7.03	93.72
327	metergoline	CN1C[C@H](CNC(=O)OCc2ccccc2)C[C@@H]2c3cccc4c3c(cn4C)C[C@H]21	7.02	94.45
328	TAK-438	CNCc1cc(-c2ccccc2F)n(S(=O)(=O)c2cccnc2)c1.O=C(O)C=CC(=O)O	7.02	94.82
329	norgestimate	C#C[C@]1(OC(C)=O)CC[C@@H]2[C@@H]3CCC4=CC(=NO)CC[C@@H]4[C@H]3CC[C@@]21CC	7.02	95.14
330	calcipotriol	C=C1C(=CC=C2CCC[C@@]3(C)[C@H]2CC[C@@H]3[C@H](C)C=C[C@@H](O)C2CC2)C[C@@H](O)C[C@@H]1O	7.02	96.59
331	mitomycin-c	CO[C@]12[C@H](COC(N)=O)C3=C(C(=O)C(C)=C(N)C3=O)N1C[C@@H]1N[C@@H]12	7.01	97.39
332	docetaxel	CC(=O)O[C@@]12CO[C@@H]1C[C@H](O)[C@@]1(C)C(=O)[C@H](O)C3=C(C)[C@@H](OC(=O)[C@H](O)[C@@H](NC(=O)OC(C)(C)C)c4ccccc4)C[C@](O)([C@@H](OC(=O)c4ccccc4)[C@@H]12)C3(C)C	7.01	98.41
333	Docetaxel	CC(=O)O[C@@]12CO[C@@H]1C[C@H](O)[C@@]1(C)C(=O)[C@H](O)C3=C(C)[C@@H](OC(=O)[C@H](O)[C@@H](NC(=O)OC(C)(C)C)c4ccccc4)C[C@@](O)([C@@H](OC(=O)c4ccccc4)[C@@H]12)C3(C)C	7.01	98.41
334	PF-04217903	OCCn1cc(-c2cnc3nnn(Cc4ccc5ncccc5c4)c3n2)cn1	7.01	98.57
335	Alosetron Hydrochloride	Cc1[nH]cnc1CN1CCc2c(c3ccccc3n2C)C1=O.Cl	7.00	99.29
336	Teniposide	COc1cc(C2c3cc4c(cc3C(OC3OC5COC(c6cccs6)OC5C(O)C3O)C3COC(=O)C23)OCO4)cc(OC)c1O	7.00	100.27
337	glimepiride	CCC1=C(C)CN(C(=O)NCCc2ccc(S(=O)(=O)NC(=O)N[C@H]3CC[C@H](C)CC3)cc2)C1=O	7.00	100.52
338	axitinib	CNC(=O)c1ccccc1Sc1ccc2c(/C=C/c3ccccn3)n[nH]c2c1	7.00	100.94
339	Allylthiourea	C=CCNC(N)=S	6.99	101.33
340	verteporfin	C=Cc1c(C)c2cc3nc(cc4[nH]c(cc5nc(cc1[nH]2)C(C)=C5CCC(=O)O)c(CCC(=O)OC)c4C)[C@@]1(C)C3=CC=C(C(=O)OC)C1C(=O)OC	6.99	101.56
341	Canagliflozin	Cc1ccc(C2OC(CO)C(O)C(O)C2O)cc1Cc1ccc(-c2ccc(F)cc2)s1	6.99	101.59
342	tropapride	COc1cccc(C(=O)N[C@@H]2CC3CC[C@H](C2)N3Cc2ccccc2)c1OC	6.99	102.17
343	BE-2254	O=C1c2ccccc2CCC1CNCCc1ccc(O)cc1	6.99	102.60
344	Silodosin	CC(Cc1cc2c(c(C(N)=O)c1)N(CCCO)CC2)NCCOc1ccccc1OCC(F)(F)F	6.99	103.00
345	BIIB-021	COc1c(C)cnc(Cn2cnc3c(Cl)nc(N)nc32)c1C	6.99	103.13
346	nutlin-3	COc1ccc(C2=NC(c3ccc(Cl)cc3)C(c3ccc(Cl)cc3)N2C(=O)N2CCNC(=O)C2)c(OC(C)C)c1	6.98	104.36
347	Aclidinium Bromide	O=C(OC1C[N+]2(CCCOc3ccccc3)CCC1CC2)C(O)(c1cccs1)c1cccs1.[Br-]	6.98	104.75
348	tibolone	C#C[C@]1(O)CC[C@H]2[C@H]3[C@H](CC[C@@]21C)C1=C(CC(=O)CC1)C[C@H]3C	6.98	104.92
349	cyproterone	CC(=O)O[C@]1(C(C)=O)CC[C@@H]2[C@@H]3C=C(Cl)C4=CC(=O)C5CC5[C@]4(C)[C@@H]3CC[C@@]21C	6.98	105.86
350	Doxazosin Mesylate	COc1cc2nc(N3CCN(C(=O)C4COc5ccccc5O4)CC3)nc(N)c2cc1OC.CS(=O)(=O)O	6.97	106.49
351	1,2,3,4,5,6-hexabromocyclohexane	BrC1C(Br)C(Br)C(Br)C(Br)C1Br	6.97	107.00
352	tylosin	CC[C@H]1OC(=O)C[C@@H](O)[C@H](C)[C@@H](O[C@@H]2O[C@H](C)[C@@H](O[C@H]3C[C@@](C)(O)[C@@H](O)[C@H](C)O3)[C@H](N(C)C)[C@H]2O)[C@@H](CC=O)C[C@@H](C)C(=O)C=CC(C)=C[C@@H]1CO[C@@H]1O[C@H](C)[C@@H](O)[C@@H](OC)[C@H]1OC	6.97	107.52
353	Bupivacaine HCl	CCCCN1CCCCC1C(=O)Nc1c(C)cccc1C.Cl	6.97	107.71
354	Levobupivacaine HCl	CCCCN1CCCCC1C(=O)Nc1c(C)cccc1C.Cl	6.97	107.71
355	Rupatadine Fumarate	Cc1cncc(CN2CCC(=C3c4ccc(Cl)cc4CCc4cccnc43)CC2)c1.O=C(O)C=CC(=O)O	6.97	107.96
356	Zolmitriptan	CN(C)CCc1c[nH]c2ccc(CC3COC(=O)N3)cc12	6.97	107.97
357	isotretinoin	CC1=C(/C=C/C(C)=C/C=C/C(C)=C\C(=O)O)C(C)(C)CCC1	6.97	108.29
358	atropine	CN1[C@@H]2CC[C@@H]1CC(OC(=O)C(CO)c1ccccc1)C2.CN1[C@@H]2CC[C@@H]1CC(OC(=O)C(CO)c1ccccc1)C2	6.96	109.62
359	Pergolide mesylate	CCCN1CC(CSC)CC2c3cccc4[nH]cc(c34)CC21.CS(=O)(=O)O	6.96	110.28
360	Domperidone	O=c1[nH]c2ccccc2n1CCCN1CCC(n2c(=O)[nH]c3cc(Cl)ccc32)CC1	6.96	110.54
361	bafilomycin	CO/C1=C\C(C)=C\[C@@H](C)[C@@H](O)[C@@H](C)C/C(C)=C/C=C\[C@H](OC)C([C@@H](C)[C@@H](O)[C@H](C)[C@@]2(O)C[C@@H](O)[C@H](C)[C@@H](C(C)C)O2)OC1=O	6.96	110.79
362	Vinpocetine	CCOC(=O)C1=C[C@]2(CC)CCCN3CCc4c(n1c1ccccc41)[C@@H]32	6.95	111.05
363	AZD-9291	C=CC(=O)Nc1cc(Nc2nccc(-c3cn(C)c4ccccc34)n2)c(OC)cc1N(C)CCN(C)C	6.95	111.38
364	Osimertinib (AZD9291)	C=CC(=O)Nc1cc(Nc2nccc(-c3cn(C)c4ccccc34)n2)c(OC)cc1N(C)CCN(C)C	6.95	111.38
365	Dehydroepiandrosterone (DHEA)	CC12CCC3C(CC=C4CC(O)CCC43C)C1CCC2=O	6.95	111.81
366	adenosine-phosphate	Nc1ncnc2c1ncn2[C@@H]1O[C@H](COP(=O)(O)O)[C@@H](O)[C@H]1O	6.95	113.14
367	Etonogestrel	C#C[C@]1(O)CC[C@H]2[C@@H]3CCC4=CC(=O)CC[C@@H]4[C@H]3C(=C)C[C@@]21CC	6.94	113.88
368	Diclofenac Diethylamine	CCNCC.O=C(O)Cc1ccccc1Nc1c(Cl)cccc1Cl	6.94	113.93
369	Proparacaine HCl	CCCOc1ccc(C(=O)OCCN(CC)CC)cc1N.Cl	6.94	114.00
370	Zibotentan (ZD4054)	COc1nc(C)cnc1NS(=O)(=O)c1cccnc1-c1ccc(-c2nnco2)cc1	6.94	114.10
371	zibotentan	COc1nc(C)cnc1NS(=O)(=O)c1cccnc1-c1ccc(-c2nnco2)cc1	6.94	114.10
372	vinblastine	CCC1(O)CC2CN(CCc3c([nH]c4ccccc34)C(C(=O)OC)(c3cc4c(cc3OC)N(C)C3C(O)(C(=O)OC)C(OC(C)=O)C5(CC)C=CCN6CCC43C65)C2)C1	6.94	114.17
373	PSI-7977	CC(C)OC(=O)C(C)NP(=O)(OCC1OC(n2ccc(=O)[nH]c2=O)C(C)(F)C1O)Oc1ccccc1	6.94	115.11
374	5-iodotubercidin	Nc1ncnc2c1c(I)cn2C1OC(CO)C(O)C1O	6.94	115.41
375	CAM-9-026	C[C@H]1CCCCO[C@@H](CN(C)S(=O)(=O)c2ccc(F)cc2)[C@H](C)CN([C@@H](C)COC(=O)C(C)(C)C)C(=O)c2cc(NC(=O)Nc3ccccc3)ccc2O1	6.94	115.45
376	Motolimod (VTX-2337)	CCCN(CCC)C(=O)C1=Cc2ccc(-c3ccc(C(=O)N4CCCC4)cc3)cc2NC(=N)C1	6.94	115.64
377	Sivelestat (ONO-5046)	CC(C)(C)C(=O)Oc1ccc(S(=O)(=O)Nc2ccccc2C(=O)NCC(=O)O)cc1	6.94	115.71
378	huperzine-a	C/C=C1\[C@@H]2C=C(C)C[C@@]1(N)c1ccc(=O)[nH]c1C2	6.94	115.93
379	Citalopram hydrobromide	Br.CN(C)CCC[C@]1(c2ccc(F)cc2)OCc2cc(C#N)ccc21	6.93	116.16
380	16,16-dimethylprostaglandin-e2	CCCCC(C)(C)[C@H](O)/C=C/[C@H]1[C@H](O)CC(=O)[C@@H]1C/C=C\CCCC(=O)O	6.93	116.72
381	zosuquidar	O[C@@H](COc1cccc2ncccc12)CN1CCN([C@@H]2c3ccccc3[C@@H]3[C@H](c4ccccc42)C3(F)F)CC1	6.93	117.23
382	motesanib	CC1(C)CNc2cc(NC(=O)c3cccnc3NCc3ccncc3)ccc21	6.93	117.99
383	Ticagrelor	CCCSc1nc(NC2CC2c2ccc(F)c(F)c2)c2nnn(C3CC(OCCO)C(O)C3O)c2n1	6.93	118.72
384	Otilonium Bromide	CCCCCCCCOc1ccccc1C(=O)Nc1ccc(C(=O)OCC[N+](C)(CC)CC)cc1.[Br-]	6.92	119.23
385	Dibutyryl-cAMP, sodium salt	CCCC(=O)O[C@@H]1[C@@H]2OP(=O)(O)OC[C@H]2O[C@H]1n1cnc2c(/N=C(\[O-])CCC)ncnc21.[Na+]	6.92	120.03
386	HC-toxin	CC1NC(=O)C(C)NC(=O)C2CCCN2C(=O)C(CCCCCC(=O)C2CO2)NC1=O	6.92	120.33
387	15-delta-prostaglandin-j2	CCCCC/C=C/C=C1/C(=O)C=C[C@@H]1C/C=C\CCCC(=O)O	6.91	122.12
388	Topotecan HCl	CC[C@@]1(O)C(=O)OCc2c1cc1n(c2=O)Cc2cc3c(CN(C)C)c(O)ccc3nc2-1.Cl	6.91	122.45
389	Estradiol Cypionate	CC12CCC3c4ccc(O)cc4CCC3C1CCC2OC(=O)CCC1CCCC1	6.91	122.72
390	Rocilinostat (ACY-1215)	O=C(CCCCCCNC(=O)c1cnc(N(c2ccccc2)c2ccccc2)nc1)NO	6.91	123.45
391	Plerixafor (AMD3100)	c1cc(CN2CCCNCCNCCCNCC2)ccc1CN1CCCNCCNCCCNCC1	6.91	123.66
392	plerixafor	c1cc(CN2CCCNCCNCCCNCC2)ccc1CN1CCCNCCNCCCNCC1	6.91	123.66
393	Bethanechol chloride	CC(C[N+](C)(C)C)OC(N)=O.[Cl-]	6.91	123.80
394	Tedizolid	Cn1nnc(-c2ccc(-c3ccc(N4CC(CO)OC4=O)cc3F)cn2)n1	6.91	123.88
395	Spectinomycin (hydrochloride hydrate)	CN[C@H]1[C@@H](O)[C@@H](NC)[C@H](O)[C@H]2O[C@@H]3O[C@H](C)CC(=O)[C@]3(O)O[C@H]12.Cl.Cl.O.O.O.O.O	6.91	124.41
396	CX-4945 (Silmitasertib)	O=C(O)c1ccc2c(c1)nc(Nc1cccc(Cl)c1)c1ccncc12	6.90	125.76
397	methyllycaconitine	CCN1CC2(COC(=O)c3ccccc3N3C(=O)CC(C)C3=O)CCC(OC)C34C5CC6C(OC)CC(O)(C5C6OC)C(O)(C(OC)C23)C14	6.90	125.89
398	LDE225 (NVP-LDE225,Erismodegib)	Cc1c(C(=O)Nc2ccc(N3CC(C)OC(C)C3)nc2)cccc1-c1ccc(OC(F)(F)F)cc1	6.90	126.13
399	NAN-190	COc1ccccc1N1CCN(CCCCN2C(=O)c3ccccc3C2=O)CC1	6.90	126.37
400	iloperidone	COc1cc(C(C)=O)ccc1OCCCN1CCC(c2noc3cc(F)ccc23)CC1	6.90	126.57
401	Iloperidone	COc1cc(C(C)=O)ccc1OCCCN1CCC(c2noc3cc(F)ccc23)CC1	6.90	126.57
402	rescinnamine	COC(=O)[C@H]1[C@H]2C[C@@H]3c4[nH]c5cc(OC)ccc5c4CCN3C[C@H]2C[C@@H](OC(=O)/C=C/c2cc(OC)c(OC)c(OC)c2)[C@@H]1OC	6.90	126.87
403	Vinblastine sulfate	CCC1(O)CC2CN(CCc3c([nH]c4ccccc34)C(C(=O)OC)(c3cc4c(cc3OC)N(C)C3C(O)(C(=O)OC)C(OC(C)=O)C5(CC)C=CCN6CCC43C65)C2)C1.O=S(=O)(O)O	6.90	126.98
404	benazepril	CCOC(=O)[C@H](CCc1ccccc1)N[C@H]1CCc2ccccc2N(CC(=O)O)C1=O	6.90	127.14
405	Mefloquine hydrochloride	Cl.OC(c1cc(C(F)(F)F)nc2c(C(F)(F)F)cccc12)C1CCCCN1	6.89	127.39
406	nalbuphine	Oc1ccc2c3c1OC1C(O)CC[C@@]4(O)[C@@H](C2)N(CC2CCC2)CC[C@]314	6.89	127.42
407	Tivozanib (AV-951)	COc1cc2nccc(Oc3ccc(NC(=O)Nc4cc(C)on4)c(Cl)c3)c2cc1OC	6.89	128.21
408	tivozanib	COc1cc2nccc(Oc3ccc(NC(=O)Nc4cc(C)on4)c(Cl)c3)c2cc1OC	6.89	128.21
409	withaferin-a	CC1=C(CO)C(=O)O[C@@H]([C@@H](C)[C@H]2CC[C@H]3[C@@H]4C[C@H]5O[C@]56[C@@H](O)C=CC(=O)[C@]6(C)[C@H]4CC[C@@]32C)C1	6.89	129.57
410	Defactinib	CNC(=O)c1ccc(Nc2ncc(C(F)(F)F)c(NCc3nccnc3N(C)S(C)(=O)=O)n2)cc1	6.89	129.58
411	Nintedanib (BIBF 1120)	COC(=O)c1ccc2c(c1)NC(=O)C2=C(Nc1ccc(N(C)C(=O)CN2CCN(C)CC2)cc1)c1ccccc1	6.89	129.89
412	Paroxetine HCl	Cl.Fc1ccc(C2CCNCC2COc2ccc3c(c2)OCO3)cc1	6.89	130.03
413	oligomycin-c	CC[C@@H]1/C=C/C=C/C[C@H](C)[C@@H](O)[C@@H](C)C(=O)[C@H](C)[C@@H](O)[C@H](C)C(=O)[C@H](C)[C@@H](O)[C@H](C)/C=C/C(=O)O[C@H]2[C@@H](C)[C@@H](CC1)O[C@@]1(CC[C@@H](C)[C@@H](C[C@H](C)O)O1)[C@@H]2C	6.88	130.58
414	Vinorelbine	CCC1=CC2CN(C1)Cc1c([nH]c3ccccc13)C(C(=O)OC)(c1cc3c(cc1OC)N(C)C1C(O)(C(=O)OC)C(OC(C)=O)C4(CC)C=CCN5CCC31C54)C2	6.88	130.96
415	ICI-89406	N#Cc1ccccc1OCC(O)CNCCNC(=O)Nc1ccccc1	6.88	131.23
416	Vorapaxar	CCOC(=O)NC1CCC2C(C1)CC1C(=O)OC(C)C1C2C=Cc1ccc(-c2cccc(F)c2)cn1	6.88	131.30
418	levofloxacin	C[C@H]1COc2c(N3CCN(C)CC3)c(F)cc3c(=O)c(C(=O)O)cn1c23	6.88	132.11
419	Levofloxacin	C[C@H]1COc2c(N3CCN(C)CC3)c(F)cc3c(=O)c(C(=O)O)cn1c23	6.88	132.11
420	Idoxuridine	O=c1[nH]c(=O)n(C2CC(O)C(CO)O2)cc1I	6.88	132.36
421	Tadalafil	CN1CC(=O)N2[C@H](Cc3c([nH]c4ccccc34)[C@H]2c2ccc3c(c2)OCO3)C1=O	6.88	133.03
422	rilmenidine	C1COC(NC(C2CC2)C2CC2)=N1	6.87	133.43
423	Adenosine	Nc1ncnc2c1ncn2C1OC(CO)C(O)C1O	6.87	133.64
424	Vidarabine	Nc1ncnc2c1ncn2C1OC(CO)C(O)C1O	6.87	133.64
425	yohimbine	COC(=O)[C@H]1[C@@H](O)CC[C@H]2CN3CCc4c([nH]c5ccccc45)[C@H]3C[C@H]21	6.87	133.97
426	LDN-193189	c1ccc2c(-c3cnn4cc(-c5ccc(N6CCNCC6)cc5)cnc34)ccnc2c1	6.87	134.98
427	capecitabine	CCCCCOC(=O)Nc1nc(=O)n([C@@H]2O[C@H](C)[C@@H](O)[C@H]2O)cc1F	6.87	135.26
428	7-hydroxy-PIPAT	CCCN(C/C=C/I)C1CCc2ccc(O)cc2C1	6.87	135.50
429	securinine	O=C1C=C2C=C[C@@H]3C[C@@]2(O1)[C@H]1CCCCN31	6.87	135.55
430	dinorcitalopram-oxalate	[C-]#[N+]c1ccc2c(c1)COC2(CCCN)c1ccc(F)cc1	6.87	135.82
431	alfadolone	CC(=O)OCC(=O)[C@H]1CC[C@H]2[C@H]3CC[C@H]4C[C@H](O)CC[C@]4(C)[C@@H]3C(=O)C[C@]12C	6.87	135.93
432	Verteporfin	C=Cc1c(C)c2cc3nc(cc4[nH]c(cc5nc(cc1[nH]2)C(C)=C5CCC(=O)O)c(CCC(=O)OC)c4C)[C@@]1(C)C3=CC=C(C(=O)OC)[C@H]1C(=O)OC	6.87	136.25
433	Doxercalciferol	C=C1C(=CC=C2CCCC3(C)C2CCC3C(C)C=CC(C)C(C)C)CC(O)CC1O	6.87	136.26
434	fosinopril	CCC(=O)O[C@@H](OP(=O)(CCCCc1ccccc1)CC(=O)N1C[C@H](C2CCCCC2)C[C@H]1C(=O)O)C(C)C	6.87	136.27
435	2',5'-dideoxyadenosine	CC1OC(n2cnc3c(N)ncnc32)CC1O	6.86	137.00
436	lumicolchicine	COC1=C[C@@H]2C3=C([C@@H](NC(C)=O)CCc4cc(OC)c(OC)c(OC)c43)[C@@H]2C1=O	6.86	137.42
437	Saxagliptin	N#CC1CC2CC2N1C(=O)C(N)C12CC3CC(CC(O)(C3)C1)C2	6.86	137.81
438	Ronidazole	Cn1c([N+](=O)[O-])cnc1COC(N)=O	6.86	139.30
439	ronidazole	Cn1c([N+](=O)[O-])cnc1COC(N)=O	6.86	139.30
440	tyrphostin-AG-835	C[C@H](NC(=O)/C(C#N)=C/c1ccc(O)c(O)c1)c1ccccc1	6.86	139.44
441	Atovaquone	O=C1C(=O)c2ccccc2C(O)=C1C1CCC(c2ccc(Cl)cc2)CC1	6.85	139.76
442	Desogestrel	C#C[C@]1(O)CC[C@H]2[C@@H]3CCC4=CCCC[C@@H]4[C@H]3C(=C)C[C@@]21CC	6.85	139.86
443	dolasetron	O=C(O[C@@H]1C[C@@H]2C[C@@H]3C[C@H](C1)N2CC3=O)c1c[nH]c2ccccc12	6.85	141.13
444	Dovitinib (TKI-258, CHIR-258)	CN1CCN(c2ccc3c(c2)NC(=C2C(=O)N=c4cccc(F)c4=C2N)N3)CC1	6.85	141.46
445	Temsirolimus	CO[C@H]1C[C@@H]2CC[C@@H](C)[C@@](O)(O2)C(=O)C(=O)N2CCCC[C@H]2C(=O)O[C@H]([C@H](C)C[C@@H]2CC[C@@H](OC(=O)C(C)(CO)CO)[C@H](OC)C2)CC(=O)[C@H](C)/C=C(\C)[C@@H](O)[C@@H](OC)C(=O)[C@H](C)C[C@H](C)/C=C/C=C/C=C/1C	6.85	142.00
446	ciprofloxacin	O=C(O)c1cn(C2CC2)c2cc(N3CCNCC3)c(F)cc2c1=O	6.85	142.14
447	Sorafenib Tosylate	CNC(=O)c1cc(Oc2ccc(NC(=O)Nc3ccc(Cl)c(C(F)(F)F)c3)cc2)ccn1.Cc1ccc(S(=O)(=O)O)cc1	6.85	142.27
448	NAS-181	C1=C(CN2CCOCC2)COc2c1cccc2OCC1CNCCO1	6.85	142.35
449	Scopolamine butylbromide	CCCC[N@@+]1(C)[C@H]2C[C@H](OC(=O)[C@@H](CO)c3ccccc3)C[C@@H]1[C@H]1O[C@@H]21.[Br-]	6.85	142.74
450	isoflupredone	CC(=O)OCC(=O)[C@@]1(O)CC[C@H]2[C@H]3CCC4=CC(=O)C=C[C@]4(C)[C@@]3(F)[C@@H](O)C[C@@]21C	6.85	142.79
451	GNF-2	NC(=O)c1cccc(-c2cc(Nc3ccc(OC(F)(F)F)cc3)ncn2)c1	6.84	143.28
452	Etodolac	CCc1cccc2c3c([nH]c12)C(CC)(CC(=O)O)OCC3	6.84	144.17
453	Pizotifen Malate	CN1CCC(=C2c3ccccc3CCc3sccc32)CC1.O=C(O)CC(O)C(=O)O	6.84	144.66
454	LY2157299	Cc1cccc(-c2nn3c(c2-c2ccnc4ccc(C(N)=O)cc24)CCC3)n1	6.84	144.70
455	Macitentan	CCCNS(=O)(=O)Nc1ncnc(OCCOc2ncc(Br)cn2)c1-c1ccc(Br)cc1	6.84	144.81
456	cephalexin	CC1=C(C(=O)O)N2C(=O)[C@@H](NC(=O)[C@H](N)c3ccccc3)[C@H]2SC1	6.84	145.61
457	ramipril	CCOC(=O)[C@H](CCc1ccccc1)N[C@@H](C)C(=O)N1[C@H](C(=O)O)C[C@H]2CCC[C@@H]21	6.84	145.80
458	Chlorhexidine HCl	Cl.Cl.NC(=NCCCCCCN=C(N)N=C(N)Nc1ccc(Cl)cc1)N=C(N)Nc1ccc(Cl)cc1	6.84	145.84
459	Betamethasone Valerate	CCCCC(=O)OC1(C(=O)CO)C(C)CC2C3CCC4=CC(=O)C=CC4(C)C3(F)C(O)CC21C	6.83	147.16
460	propylpyrazole	CCCc1cn(-c2ccc(O)cc2)nc1-c1ccc(O)cc1	6.83	147.42
461	ACP-196	CC#CC(=O)N1CCC[C@H]1c1nc(-c2ccc(C(=O)Nc3ccccn3)cc2)c2c(N)nccn12	6.83	148.01
462	Cinacalcet HCl	CC(NCCCc1cccc(C(F)(F)F)c1)c1cccc2ccccc12.Cl	6.83	148.32
463	carnosol	CC(C)c1cc2c(c(O)c1O)[C@@]13CCCC(C)(C)[C@@H]1C[C@@H]2OC3=O	6.83	148.66
465	AR-C133057XX	COc1ccnc(NC2CCN(C(=O)c3ccc(C#N)cc3)CC2)c1	6.83	149.24
466	Naratriptan	CNS(=O)(=O)CCc1ccc2[nH]cc(C3CCN(C)CC3)c2c1.Cl	6.83	149.32
467	Deflazacort	CC(=O)OCC(=O)[C@@]12N=C(C)O[C@@H]1C[C@H]1[C@@H]3CCC4=CC(=O)C=C[C@]4(C)[C@H]3[C@@H](O)C[C@@]12C	6.83	149.59
468	oligomycin-a	CC[C@@H]1/C=C/C=C/C[C@H](C)[C@@H](O)[C@](C)(O)C(=O)[C@H](C)[C@@H](O)[C@H](C)C(=O)[C@H](C)[C@@H](O)[C@H](C)/C=C/C(=O)O[C@H]2[C@@H](C)[C@@H](CC1)O[C@@]1(CC[C@@H](C)[C@@H](C[C@H](C)O)O1)[C@@H]2C	6.82	149.82
469	Riociguat	COC(=O)N(C)c1c(N)nc(-c2nn(Cc3ccccc3F)c3ncccc23)nc1N	6.82	149.92
470	piperacetazine	CC(=O)c1ccc2c(c1)N(CCCN1CCC(CCO)CC1)c1ccccc1S2	6.82	150.11
472	Loxapine Succinate	CN1CCN(C2=Nc3ccccc3Oc3ccc(Cl)cc32)CC1.O=C(O)CCC(=O)O	6.82	151.45
473	10-DEBC	CCN(CC)CCCCN1c2ccccc2Oc2ccc(Cl)cc21	6.82	151.67
474	aceclofenac	O=C(O)COC(=O)Cc1ccccc1Nc1c(Cl)cccc1Cl	6.82	152.49
475	fluticasone-propionate	CCC(=O)O[C@]1(C(=O)SCF)[C@H](C)C[C@H]2[C@@H]3C[C@H](F)C4=CC(=O)C=C[C@]4(C)[C@@]3(F)[C@@H](O)C[C@@]21C	6.82	153.10
476	Lenvatinib (E7080)	COc1cc2nccc(Oc3ccc(NC(=O)NC4CC4)c(Cl)c3)c2cc1C(N)=O	6.81	153.75
477	Palonosetron HCl	Cl.O=C1c2cccc3c2C(CCC3)CN1C1CN2CCC1CC2	6.81	154.02
478	ICI-199441	CN(C(=O)Cc1ccc(Cl)c(Cl)c1)[C@H](CN1CCCC1)c1ccccc1	6.81	154.09
479	Trandolapril	CCOC(=O)[C@H](CCc1ccccc1)N[C@@H](C)C(=O)N1[C@H](C(=O)O)C[C@H]2CCCC[C@@H]21	6.81	154.10
480	tropanyl-3,5-dimethylbenzoate	Cc1cc(C)cc(C(=O)OC2CC3CCC(C2)N3C)c1	6.81	155.19
481	lestaurtinib	C[C@]12O[C@H](C[C@]1(O)CO)n1c3ccccc3c3c4c(c5c6ccccc6n2c5c31)CNC4=O	6.81	156.18
482	phenoxazine	c1ccc2c(c1)Nc1ccccc1O2	6.81	156.56
483	fexaramine	COC(=O)C=Cc1cccc(N(Cc2ccc(-c3ccc(N(C)C)cc3)cc2)C(=O)C2CCCCC2)c1	6.80	157.52
484	Prostaglandin F2&#945;	CCCCC[C@H](O)/C=C/[C@H]1[C@H](O)C[C@H](O)[C@@H]1C/C=C\CCCC(=O)O.NC(CO)(CO)CO	6.80	157.82
485	esatenolol	CC(C)NC[C@@H](O)COc1ccc(CC(N)=O)cc1	6.80	158.70
486	Thioridazine HCl	CSc1ccc2c(c1)N(CCC1CCCCN1C)c1ccccc1S2.Cl	6.79	160.42
487	cilastatin	CC1(C)C[C@@H]1C(=O)N/C(=C\CCCCSC[C@H](N)C(=O)O)C(=O)O	6.79	160.49
488	rivaroxaban	O=C(NC[C@H]1CN(c2ccc(N3CCOCC3=O)cc2)C(=O)O1)c1ccc(Cl)s1	6.79	160.80
489	LY2784544	Cc1cc(Nc2cc(CN3CCOCC3)c3nc(C)c(Cc4ccc(Cl)cc4F)n3n2)n[nH]1	6.79	160.90
490	Cytisine	O=c1cccc2n1C[C@@H]1CNC[C@H]2C1	6.79	161.19
491	oxolamine	CCN(CC)CCc1nc(-c2ccccc2)no1	6.79	161.47
492	ethylestrenol	CC[C@]1(O)CC[C@H]2[C@@H]3CCC4=CCCC[C@@H]4[C@H]3CC[C@@]21C	6.79	162.04
493	Netilmicin Sulfate	CCNC1CC(N)C(OC2OC(CN)=CCC2N)C(O)C1OC1OCC(C)(O)C(NC)C1O.CCNC1CC(N)C(OC2OC(CN)=CCC2N)C(O)C1OC1OCC(C)(O)C(NC)C1O.O=S(=O)(O)O.O=S(=O)(O)O.O=S(=O)(O)O.O=S(=O)(O)O.O=S(=O)(O)O	6.79	162.10
494	Evacetrapib (LY2484595)	Cc1cc(C)c2c(c1)C(N(Cc1cc(C(F)(F)F)cc(C(F)(F)F)c1)c1nnn(C)n1)CCCN2CC1CCC(C(=O)O)CC1	6.79	162.18
495	GS-7340	CC(C)OC(=O)[C@H](C)N[P@](=O)(CO[C@H](C)Cn1cnc2c(N)ncnc21)Oc1ccccc1	6.79	163.29
496	Ibandronate sodium	CCCCCN(C)CCC(O)(P(=O)([O-])O)P(=O)(O)O.O.[Na+]	6.79	163.31
497	navitoclax	CC1(C)CCC(c2ccc(Cl)cc2)=C(CN2CCN(c3ccc(C(=O)NS(=O)(=O)c4ccc(N[C@H](CCN5CCOCC5)CSc5ccccc5)c(S(=O)(=O)C(F)(F)F)c4)cc3)CC2)C1	6.79	163.74
498	ABT-263 (Navitoclax)	CC1(C)CCC(c2ccc(Cl)cc2)=C(CN2CCN(c3ccc(C(=O)NS(=O)(=O)c4ccc(N[C@H](CCN5CCOCC5)CSc5ccccc5)c(S(=O)(=O)C(F)(F)F)c4)cc3)CC2)C1	6.79	163.74
499	ketanserin	O=C(c1ccc(F)cc1)C1CCN(CCn2c(=O)[nH]c3ccccc3c2=O)CC1	6.78	164.17
500	Ketanserin	O=C(c1ccc(F)cc1)C1CCN(CCn2c(=O)[nH]c3ccccc3c2=O)CC1	6.78	164.17
501	Toltrazuril	Cc1cc(-n2c(=O)[nH]c(=O)n(C)c2=O)ccc1Oc1ccc(SC(F)(F)F)cc1	6.78	164.50
502	hydroxyzine	OCCOCCN1CCN(C(c2ccccc2)c2ccc(Cl)cc2)CC1	6.78	165.05
503	nicergoline	CO[C@]12C[C@@H](COC(=O)c3cncc(Br)c3)CN(C)[C@H]1Cc1cn(C)c3cccc2c13	6.78	165.09
504	Mezlocillin Sodium	CC1(C)SC2C(NC(=O)C(NC(=O)N3CCN(S(C)(=O)=O)C3=O)c3ccccc3)C(=O)N2C1C(=O)O.[Na]	6.78	165.12
505	rolitetracycline	CN(C)[C@@H]1C(=O)C(C(=O)NCN2CCCC2)C(=O)[C@@]2(O)C(=O)C3C(=O)c4c(O)cccc4[C@@](C)(O)C3CC12	6.78	165.22
506	androstenedione	C[C@]12CC[C@H]3[C@@H](CCC4=CC(=O)CC[C@@]43C)[C@@H]1CCC2=O	6.78	166.20
507	Cepharanthine	COc1ccc2cc1Oc1ccc(cc1)CC1c3c(cc4c(c3Oc3cc5c(cc3OC)CCN(C)C5C2)OCO4)CCN1C	6.78	166.42
508	Timolol Maleate	CC(C)(C)NCC(O)COc1nsnc1N1CCOCC1.O=C(O)C=CC(=O)O	6.78	167.16
509	antimycin-a	CCCCCC[C@H]1C(=O)O[C@H](C)C(NC(=O)c2cccc(NC=O)c2O)C(=O)O[C@@H](C)[C@@H]1OC(=O)CC(C)C	6.78	167.69
510	Afatinib (BIBW2992)	CN(C)CC=CC(=O)Nc1cc2c(Nc3ccc(F)c(Cl)c3)ncnc2cc1OC1CCOC1	6.77	167.96
511	PCI-24781 (CRA-024781)	CN(C)Cc1c(C(=O)NCCOc2ccc(C(=O)NO)cc2)oc2ccccc12	6.77	168.45
512	APEC	CCNC(=O)C1OC(n2cnc3c(N)nc(NCCc4ccc(CCC(=O)NCCN)cc4)nc32)[C@@H](O)[C@H]1O	6.77	169.90
513	oxantel	CN1CCCN=C1C=Cc1cccc(O)c1.CN1CCCN=C1C=Cc1cccc(O)c1.O=C(O)c1c(O)cc2ccccc2c1Cc1c(C(=O)O)c(O)cc2ccccc12	6.77	171.62
514	Cyproheptadine hydrochloride	CN1CCC(=C2c3ccccc3C=Cc3ccccc32)CC1.Cl	6.76	172.08
515	tolterodine	Cc1ccc(O)c([C@H](CCN(C(C)C)C(C)C)c2ccccc2)c1	6.76	172.32
516	1,2,3,4-tetrahydroisoquinoline	c1ccc2c(c1)CCNC2	6.76	172.79
517	aprepitant	C[C@@H](O[C@@H]1OCCN(Cc2nc(=O)[nH][nH]2)[C@@H]1c1ccc(F)cc1)c1cc(C(F)(F)F)cc(C(F)(F)F)c1	6.76	173.76
518	phenylbutazone	CCCCC1C(=O)N(c2ccccc2)N(c2ccccc2)C1=O	6.76	174.15
519	Phenylbutazone	CCCCC1C(=O)N(c2ccccc2)N(c2ccccc2)C1=O	6.76	174.15
520	paroxetine	Fc1ccc(C2CCNCC2COc2ccc3c(c2)OCO3)cc1	6.76	174.21
521	BX-795	O=C(NCCCNc1nc(Nc2cccc(NC(=O)N3CCCC3)c2)ncc1I)c1cccs1	6.76	174.72
522	budesonide	CCCC1O[C@@H]2C[C@H]3[C@H]4CCC5=CC(=O)C=C[C@]5(C)[C@H]4[C@@H](O)C[C@]3(C)[C@]2(C(=O)CO)O1	6.76	175.65
523	vindesine	CC[C@]1(O)C[C@H]2CN(CCc3c([nH]c4ccccc34)[C@@](C(=O)OC)(c3cc4c(cc3OC)N(C)[C@H]3[C@@](O)(C(N)=O)[C@H](O)[C@]5(CC)C=CCN6CC[C@]43[C@@H]65)C2)C1	6.75	176.05
524	bupivacaine	CCCCN1CCCCC1C(=O)Nc1c(C)cccc1C	6.75	176.28
525	Mitomycin C	CO[C@@]12[C@H](COC(N)=O)C3=C(C(=O)C(C)=C(N)C3=O)N1C[C@@H]1N[C@@H]12	6.75	177.11
526	N-methyllidocaine-iodide	CC[N+](C)(CC)CC(=O)Nc1c(C)cccc1C	6.75	177.47
527	ranolazine	COc1ccccc1OCC(O)CN1CCN(CC(=O)Nc2c(C)cccc2C)CC1	6.75	177.67
528	Ranolazine	COc1ccccc1OCC(O)CN1CCN(CC(=O)Nc2c(C)cccc2C)CC1	6.75	177.67
529	Cefonicid (sodium salt)	O=C([O-])C1=C(CSc2nnnn2CS(=O)(=O)[O-])CS[C@@H]2[C@H](NC(=O)[C@H](O)c3ccccc3)C(=O)N12.[Na+].[Na+]	6.75	177.75
530	dorzolamide	CCN[C@H]1C[C@H](C)S(=O)(=O)c2sc(S(N)(=O)=O)cc21	6.75	177.87
531	z-guggulsterone	C/C=C1/C(=O)C[C@H]2[C@@H]3CCC4=CC(=O)CC[C@]4(C)[C@H]3CC[C@]12C	6.75	178.76
532	ISOX	CC(C)(C)OC(=O)Nc1ccc(-c2cc(C(=O)NCCCCCCC(=O)NO)no2)cc1	6.75	179.22
533	troxipide	COc1cc(C(=O)NC2CCCNC2)cc(OC)c1OC	6.75	179.67
534	Troxipide	COc1cc(C(=O)NC2CCCNC2)cc(OC)c1OC	6.75	179.67
535	pidotimod	O=C1CC[C@@H](C(=O)N2CSC[C@H]2C(=O)O)N1	6.74	180.29
536	Fenticonazole Nitrate	Clc1ccc(C(Cn2ccnc2)OCc2ccc(Sc3ccccc3)cc2)c(Cl)c1.O=[N+]([O-])O	6.74	180.65
537	Linsitinib	CC1(O)CC(c2nc(-c3ccc4ccc(-c5ccccc5)nc4c3)c3c(N)nccn23)C1	6.74	180.71
538	Norethindrone	C#CC1(O)CCC2C3CCC4=CC(=O)CCC4C3CCC21C	6.74	181.24
539	IKK-inhibitor-X	O=C(Nc1cc(Cl)cc2c1[nH]c1cnccc12)c1cccnc1	6.74	181.71
540	Ulipristal	CC(=O)OC1(C(C)=O)CCC2C3CCC4=CC(=O)CCC4=C3C(c3ccc(N(C)C)cc3)CC21C	6.74	182.07
541	Ulipristal acetate	CC(=O)OC1(C(C)=O)CCC2C3CCC4=CC(=O)CCC4=C3C(c3ccc(N(C)C)cc3)CC21C	6.74	182.07
542	Eprosartan Mesylate	CCCCc1ncc(C=C(Cc2cccs2)C(=O)O)n1Cc1ccc(C(=O)O)cc1.CS(=O)(=O)O	6.73	185.95
543	rimexolone	CCC(=O)[C@@]1(C)[C@H](C)C[C@@H]2[C@@H]3CCC4=CC(=O)C=C[C@]4(C)[C@H]3[C@@H](O)C[C@@]21C	6.73	187.29
544	Clarithromycin	CCC1OC(=O)C(C)C(OC2CC(C)(OC)C(O)C(C)O2)C(C)C(OC2OC(C)CC(N(C)C)C2O)C(C)(OC)CC(C)C(=O)C(C)C(O)C1(C)O	6.73	187.45
545	Dabrafenib Mesylate (GSK-2118436)	CC(C)(C)c1nc(-c2cccc(NS(=O)(=O)c3c(F)cccc3F)c2F)c(-c2ccnc(N)n2)s1.CS(=O)(=O)O	6.73	187.48
546	mecillinam	CC1(C)S[C@@H]2[C@H](/N=C/N3CCCCCC3)C(=O)N2[C@H]1C(=O)O	6.73	187.60
547	vinpocetine	CCOC(=O)C1=CC2(CC)CCCN3CCc4c(n1c1ccccc41)C32	6.72	188.45
548	Conivaptan HCl	Cc1nc2c([nH]1)CCN(C(=O)c1ccc(NC(=O)c3ccccc3-c3ccccc3)cc1)c1ccccc1-2.Cl	6.72	188.65
549	Pioglitazone HCl	CCc1ccc(CCOc2ccc(CC3SC(=O)NC3=O)cc2)nc1.Cl	6.72	189.26
550	Safinamide Mesylate	CC(NCc1ccc(OCc2cccc(F)c2)cc1)C(N)=O.CS(=O)(=O)O	6.72	189.29
551	Benztropine mesylate	CN1C2CCC1CC(OC(c1ccccc1)c1ccccc1)C2.CS(=O)(=O)O	6.72	189.90
552	Homatropine Methylbromide	C[N+]1(C)C2CCC1CC(OC(=O)C(O)c1ccccc1)C2.[Br-]	6.72	190.48
553	Valnemulin HCl	C=C[C@]1(C)C[C@@H](OC(=O)CSC(C)(C)CNC(=O)[C@H](N)C(C)C)[C@]2(C)[C@H](C)CC[C@]3(CCC(=O)[C@H]32)[C@@H](C)[C@@H]1O.Cl	6.72	190.57
554	Lomitapide	O=C(NC1CCN(CCCCC2(C(=O)NCC(F)(F)F)c3ccccc3-c3ccccc32)CC1)c1ccccc1-c1ccc(C(F)(F)F)cc1	6.72	191.07
555	ziprasidone	O=C1Cc2cc(CCN3CCN(c4nsc5ccccc45)CC3)c(Cl)cc2N1	6.72	191.74
556	Ziprasidone	O=C1Cc2cc(CCN3CCN(c4nsc5ccccc45)CC3)c(Cl)cc2N1	6.72	191.74
557	semaxanib	Cc1cc(C)c(/C=C2\C(=O)Nc3ccccc32)[nH]1	6.72	192.44
558	anastrozole	CC(C)(C#N)c1cc(Cn2cncn2)cc(C(C)(C)C#N)c1	6.72	192.52
559	Anastrozole	CC(C)(C#N)c1cc(Cn2cncn2)cc(C(C)(C)C#N)c1	6.72	192.53
560	myriocin	CCCCCCC(=O)CCCCCC/C=C/C[C@H](O)[C@@H](O)C(N)(CO)C(=O)O	6.71	192.78
561	neomycin	NC[C@@H]1O[C@H](O[C@@H]2[C@@H](CO)O[C@@H](O[C@@H]3[C@@H](O)[C@H](N)C[C@H](N)[C@H]3O[C@H]3O[C@H](CN)[C@@H](O)[C@H](O)[C@H]3N)[C@@H]2O)[C@H](N)[C@@H](O)[C@@H]1O	6.71	193.70
562	levocabastine	C[C@@H]1CN([C@H]2CC[C@](C#N)(c3ccc(F)cc3)CC2)CC[C@]1(C(=O)O)c1ccccc1	6.71	194.21
563	Lafutidine	O=C(CS(=O)Cc1ccco1)NCC=CCOc1cc(CN2CCCCC2)ccn1	6.71	194.45
564	tripelennamine	CN(C)CCN(Cc1ccccc1)c1ccccn1	6.71	195.24
565	Vilazodone Hydrochloride	Cl.N#Cc1ccc2[nH]cc(CCCCN3CCN(c4ccc5oc(C(N)=O)cc5c4)CC3)c2c1	6.71	195.25
566	Levobetaxolol HCl	CC(C)NCC(O)COc1ccc(CCOCC2CC2)cc1.Cl	6.71	195.63
567	Betaxolol HCl	CC(C)NCC(O)COc1ccc(CCOCC2CC2)cc1.Cl	6.71	195.63
568	purmorphamine	c1ccc2c(Oc3nc(Nc4ccc(N5CCOCC5)cc4)c4ncn(C5CCCCC5)c4n3)cccc2c1	6.71	195.70
569	Trametinib (GSK1120212)	CC(=O)Nc1cccc(-n2c(=O)n(C3CC3)c(=O)c3c(Nc4ccc(I)cc4F)n(C)c(=O)c(C)c32)c1	6.71	196.74
570	trametinib	CC(=O)Nc1cccc(-n2c(=O)n(C3CC3)c(=O)c3c(Nc4ccc(I)cc4F)n(C)c(=O)c(C)c32)c1	6.71	196.74
571	pramocaine	CCCCOc1ccc(OCCCN2CCOCC2)cc1	6.70	197.29
572	calcifediol	C=C1CC[C@H](O)C/C1=C/C=C1\CCC[C@@]2(C)[C@H]1CC[C@@H]2[C@H](C)CCCC(C)(C)O	6.70	197.57
573	noretynodrel	C#C[C@]1(O)CC[C@H]2[C@@H]3CCC4=C(CCC(=O)C4)[C@H]3CC[C@@]21C	6.70	198.41
574	Prednisolone Acetate	CC(=O)OCC(=O)C1(O)CCC2C3CCC4=CC(=O)C=CC4(C)C3C(O)CC21C	6.70	199.00
575	sirtinol	CC(NC(=O)c1ccccc1/N=C/c1c(O)ccc2ccccc12)c1ccccc1	6.70	199.59
576	naphazoline	c1ccc2c(CC3=NCCN3)cccc2c1	6.70	199.85
577	Climbazole	CC(C)(C)C(=O)C(Oc1ccc(Cl)cc1)n1ccnc1	6.70	199.94
578	Roxatidine Acetate HCl	CC(=O)OCC(=O)NCCCOc1cccc(CN2CCCCC2)c1.Cl	6.70	200.02
579	prostaglandin-a1	CCCCC[C@H](O)/C=C/[C@H]1C=CC(=O)[C@@H]1CCCCCCC(=O)O	6.70	200.06
580	Reserpine	COC(=O)C1C2CC3c4[nH]c5cc(OC)ccc5c4CCN3CC2CC(OC(=O)c2cc(OC)c(OC)c(OC)c2)C1OC	6.70	200.79
581	melengestrol	C=C1C[C@@H]2[C@@H]3C=C(C)C4=CC(=O)CC[C@]4(C)[C@H]3CC[C@]2(C)[C@@]1(OC(C)=O)C(C)=O	6.70	201.60
582	Prasugrel hydrochloride	CC(=O)Oc1cc2c(s1)CCN(C(C(=O)C1CC1)c1ccccc1F)C2.Cl	6.69	202.30
583	enzalutamide	CNC(=O)c1ccc(N2C(=S)N(c3ccc(C#N)c(C(F)(F)F)c3)C(=O)C2(C)C)cc1F	6.69	202.88
584	MDV3100 (Enzalutamide)	CNC(=O)c1ccc(N2C(=S)N(c3ccc(C#N)c(C(F)(F)F)c3)C(=O)C2(C)C)cc1F	6.69	202.88
585	VER-155008	N#Cc1ccc(COC[C@H]2O[C@@H](n3c(NCc4ccc(Cl)c(Cl)c4)nc4c(N)ncnc43)[C@H](O)[C@@H]2O)cc1	6.69	203.42
586	seneciphylline	C=C1C/C(=C/C)C(=O)O[C@@H]2CCN3CC=C(COC(=O)[C@]1(C)O)[C@H]23	6.69	203.43
587	diperodon	O=C(Nc1ccccc1)OCC(CN1CCCCC1)OC(=O)Nc1ccccc1	6.69	203.49
588	Cefoperazone	CCN1CCN(C(=O)NC(C(=O)NC2C(=O)N3C(C(=O)O)=C(CSc4nnnn4C)CSC23)c2ccc(O)cc2)C(=O)C1=O	6.69	204.27
589	lynestrenol	C#C[C@]1(O)CC[C@@H]2[C@@H]3CCC4=CCCC[C@@H]4[C@H]3CC[C@@]21C	6.69	204.80
590	Cabazitaxel	CO[C@H]1C[C@H]2OC[C@@]2(OC(C)=O)[C@H]2[C@H](OC(=O)c3ccccc3)[C@]3(O)C[C@H](OC(=O)[C@H](O)[C@@H](NC(=O)OC(C)(C)C)c4ccccc4)C(C)=C([C@@H](OC)C(=O)[C@]12C)C3(C)C	6.69	205.11
591	Tizanidine	Clc1ccc2nsnc2c1NC1=NCCN1	6.68	208.35
592	tizanidine	Clc1ccc2nsnc2c1NC1=NCCN1	6.68	208.35
593	R788 disodium	COc1cc(Nc2ncc(F)c(Nc3ccc4c(n3)N(COP(=O)([O-])[O-])C(=O)C(C)(C)O4)n2)cc(OC)c1OC.[Na+].[Na+]	6.68	208.48
594	Calcifediol	C=C1CCC(O)CC1=CC=C1CCCC2(C)C1CCC2C(C)CCCC(C)(C)O	6.68	209.27
595	Mevastatin	CCC(C)C(=O)OC1CCC=C2C=CC(C)C(CCC3CC(O)CC(=O)O3)C21	6.68	209.29
596	oxindole-I	O=C1Nc2ccccc2/C1=C/c1ccc[nH]1	6.68	209.41
597	doxercalciferol	C=C1/C(=C\C=C2/CCC[C@]3(C)[C@@H]2CC[C@H]3[C@H](C)/C=C/[C@H](C)C(C)C)C[C@@H](O)C[C@@H]1O	6.68	210.49
598	midostaurin	CO[C@@H]1[C@H](N(C)C(=O)c2ccccc2)C[C@H]2O[C@]1(C)n1c3ccccc3c3c4c(c5c6ccccc6n2c5c31)C(=O)NC4	6.68	211.34
599	morphothebaine	COc1ccc2c(c1O)-c1cc(O)cc3c1[C@@H](C2)N(C)CC3	6.67	213.21
600	Trazodone HCl	Cl.O=c1n(CCCN2CCN(c3cccc(Cl)c3)CC2)nc2ccccn12	6.67	214.04
601	voriconazole	C[C@@H](c1ncncc1F)[C@](O)(Cn1cncn1)c1ccc(F)cc1F	6.67	215.09
602	Atropine	CN1C2CCC1CC(OC(=O)C(CO)c1ccccc1)C2.CN1C2CCC1CC(OC(=O)C(CO)c1ccccc1)C2.O.O=S(=O)(O)O	6.67	215.11
603	goserelin	CC(C)CC(NC(=O)C(COC(C)(C)C)NC(=O)C(Cc1ccc(O)cc1)NC(=O)C(CO)NC(=O)C(Cc1c[nH]c2ccccc12)NC(=O)C(Cc1c[nH]cn1)NC(=O)C1CCC(=O)N1)C(=O)N[C@@H](CCCN=C(N)N)C(=O)N1CCCC1C(=O)NNC(N)=O	6.67	215.24
604	capsaicin	COc1cc(CNC(=O)CCCC/C=C\C(C)C)ccc1O	6.66	216.37
605	nikkomycin	CC(c1ccc(O)cn1)C(C)C(N)C(=O)NC(C(=O)O)[C@H]1O[C@@H](N2C=CC(=O)CC2=O)[C@@H](O)[C@H]1O	6.66	216.52
606	Cefsulodin (sodium salt)	NC(=O)c1cc[n+](CC2=C(C(=O)[O-])N3C(=O)[C@@H](NC(=O)[C@@H](c4ccccc4)S(=O)(=O)[O-])[C@H]3SC2)cc1.[Na+]	6.66	216.52
607	Deferoxamine mesylate	CC(=O)N(O)CCCCC/N=C(\O)CCC(=O)N(O)CCCCC/N=C(\O)CCC(=O)N(O)CCCCCN.CS(=O)(=O)O	6.66	217.90
608	IM-12	Cc1[nH]c2ccccc2c1C1=C(NCCc2ccc(F)cc2)C(=O)N(C)C1=O	6.66	218.36
609	digitoxigenin	C[C@]12CC[C@H](O)C[C@@H]1CC[C@H]1[C@@H]2CC[C@]2(C)[C@@H](C3=CC(=O)OC3)CC[C@]12O	6.66	218.59
610	tipifarnib-P2	Cn1cncc1[C@@](N)(c1ccc(Cl)cc1)c1ccc2c(c1)c(-c1cccc(Cl)c1)cc(=O)n2C	6.66	219.39
611	afatinib	CN(C)C/C=C/C(=O)Nc1cc2c(Nc3ccc(F)c(Cl)c3)ncnc2cc1OC1CCOC1	6.66	219.77
612	pefloxacin	CCn1cc(C(=O)O)c(=O)c2cc(F)c(N3CCN(C)CC3)cc21	6.66	220.60
613	rucaparib	CNCc1ccc(-c2[nH]c3cc(F)cc4c3c2CCNC4=O)cc1	6.65	221.35
614	bethanechol	CC(C[N+](C)(C)C)OC(N)=O	6.65	221.36
615	danusertib	CO[C@@H](C(=O)N1Cc2[nH]nc(NC(=O)c3ccc(N4CCN(C)CC4)cc3)c2C1)c1ccccc1	6.65	222.15
616	kenpaullone	O=C1Cc2c([nH]c3ccc(Br)cc23)-c2ccccc2N1	6.65	222.82
617	procyclidine	OC(CCN1CCCC1)(c1ccccc1)C1CCCCC1	6.65	223.97
618	catharanthine	CCC1=C[C@@H]2CN3CCc4c([nH]c5ccccc45)[C@@](C(=O)OC)(C2)[C@H]13	6.65	224.21
619	Pefloxacin Mesylate	CCn1cc(C(=O)O)c(=O)c2cc(F)c(N3CCN(C)CC3)cc21.CS(=O)(=O)O	6.65	224.76
620	androstenol	C[C@@]12C=CC[C@H]1[C@@H]1CC[C@H]3C[C@H](O)CC[C@]3(C)[C@H]1CC2	6.65	224.98
621	VX-809	Cc1ccc(NC(=O)C2(c3ccc4c(c3)OC(F)(F)O4)CC2)nc1-c1cccc(C(=O)O)c1	6.65	225.66
622	actinomycin-d	Cc1c2oc3c(C)ccc(C(=O)NC4C(=O)NC(C(C)C)C(=O)N5CCCC5C(=O)N(C)CC(=O)N(C)C(C(C)C)C(=O)OC4C)c3nc-2c(C(=O)NC2C(=O)NC(C(C)C)C(=O)N3CCCC3C(=O)N(C)CC(=O)N(C)C(C(C)C)C(=O)OC2C)c(N)c1=O	6.65	225.86
623	Pexidartinib (PLX3397)	FC(F)(F)c1ccc(CNc2ccc(Cc3c[nH]c4ncc(Cl)cc34)cn2)cn1	6.65	226.38
624	pimethixene	CN1CCC(=C2c3ccccc3Sc3ccccc32)CC1	6.64	227.24
625	Pyridoxine HCl	Cc1ncc(CO)c(CO)c1O.Cl	6.64	228.16
626	Torcetrapib	CCOC(=O)N1c2ccc(C(F)(F)F)cc2C(N(Cc2cc(C(F)(F)F)cc(C(F)(F)F)c2)C(=O)OC)CC1CC	6.64	228.24
627	GSK1349572 sodiuM salt	C[C@@H]1CCO[C@H]2Cn3cc(/C(O)=N/Cc4ccc(F)cc4F)c(=O)c([O-])c3C(=O)N21.[Na+]	6.64	228.46
629	Tizanidine HCl	Cl.Clc1ccc2nsnc2c1NC1=NCCN1	6.64	229.47
630	Almotriptan Malate	CN(C)CCc1c[nH]c2ccc(CS(=O)(=O)N3CCCC3)cc12.O=C(O)CC(O)C(=O)O	6.64	230.40
631	Levosulpiride	CCN1CCCC1CNC(=O)c1cc(S(N)(=O)=O)ccc1OC	6.64	230.65
632	gliquidone	COc1ccc2c(c1)C(=O)N(CCc1ccc(S(=O)(=O)NC(=O)NC3CCCCC3)cc1)C(=O)C2(C)C	6.64	230.90
633	Gliquidone	COc1ccc2c(c1)C(=O)N(CCc1ccc(S(=O)(=O)NC(=O)NC3CCCCC3)cc1)C(=O)C2(C)C	6.64	230.90
634	Azaperone	O=C(CCCN1CCN(c2ccccn2)CC1)c1ccc(F)cc1	6.64	230.92
635	Sumatriptan Succinate	CNS(=O)(=O)Cc1ccc2[nH]cc(CCN(C)C)c2c1.O=C(O)CCC(=O)O	6.64	231.12
636	Teneligliptin hydrobromide	Br.Br.Br.Br.Br.Cc1cc(N2CCN(C3CNC(C(=O)N4CCSC4)C3)CC2)n(-c2ccccc2)n1.Cc1cc(N2CCN(C3CNC(C(=O)N4CCSC4)C3)CC2)n(-c2ccccc2)n1	6.64	231.16
637	Clofazimine	CC(C)N=c1cc2n(-c3ccc(Cl)cc3)c3ccccc3nc-2cc1Nc1ccc(Cl)cc1	6.64	231.21
638	Calcipotriol	C=C1C(=CC=C2CCCC3(C)C2CCC3C(C)C=CC(O)C2CC2)CC(O)CC1O	6.63	231.93
639	ispinesib	Cc1ccc(C(=O)N(CCCN)[C@@H](c2nc3cc(Cl)ccc3c(=O)n2Cc2ccccc2)C(C)C)cc1	6.63	232.70
640	Sunitinib	CCN(CC)CCNC(=O)c1c(C)[nH]c(C=C2C(=O)Nc3ccc(F)cc32)c1C	6.63	232.75
641	vinorelbine	CCC1=C[C@H]2CN(C1)Cc1c([nH]c3ccccc13)[C@@](C(=O)OC)(c1cc3c(cc1OC)N(C)[C@H]1[C@@](O)(C(=O)OC)[C@H](OC(C)=O)[C@]4(CC)C=CCN5CC[C@]31[C@@H]54)C2	6.63	232.76
642	topiramate	CC1(C)O[C@@H]2CO[C@@]3(COS(N)(=O)=O)OC(C)(C)O[C@H]3[C@@H]2O1	6.63	233.00
643	bambuterol	CN(C)C(=O)Oc1cc(OC(=O)N(C)C)cc(C(O)CNC(C)(C)C)c1	6.63	234.40
644	dihydroergotamine	CN1C[C@H](C(=O)N[C@]2(C)O[C@@]3(O)[C@@H]4CCCN4C(=O)[C@H](Cc4ccccc4)N3C2=O)CC2c3cccc4[nH]cc(c34)C[C@@H]21.CN1C[C@H](C(=O)N[C@]2(C)O[C@@]3(O)[C@@H]4CCCN4C(=O)[C@H](Cc4ccccc4)N3C2=O)C[C@@H]2c3cccc4[nH]cc(c34)C[C@@H]21	6.63	234.98
645	Diphenylpyraline HCl	CN1CCC(OC(c2ccccc2)c2ccccc2)CC1.Cl	6.63	235.48
646	tranylcypromine	N[C@@H]1C[C@H]1c1ccccc1	6.63	235.78
647	paromomycin	NC[C@@H]1O[C@H](O[C@@H]2[C@@H](CO)O[C@@H](O[C@H]3[C@@H](OC4O[C@H](CO)[C@@H](O)[C@H](O)[C@H]4N)[C@@H](N)C[C@@H](N)[C@@H]3O)[C@@H]2O)[C@H](N)[C@@H](O)[C@@H]1O	6.63	236.11
648	fostamatinib	COc1cc(Nc2ncc(F)c(Nc3ccc4c(n3)NC(=O)C(C)(C)O4)n2)cc(OC)c1OC	6.63	236.71
649	INCB-024360	NS(=O)(=O)NCCNc1nonc1/C(=N\c1ccc(F)c(Br)c1)NO	6.63	236.83
650	cyproheptadine	CN1CCC(=C2c3ccccc3C=Cc3ccccc32)CC1	6.63	236.94
651	clarithromycin	CC[C@H]1OC(=O)[C@H](C)[C@@H](O[C@H]2C[C@@](C)(OC)[C@@H](O)[C@H](C)O2)[C@H](C)[C@@H](O[C@@H]2O[C@H](C)C[C@H](N(C)C)[C@H]2O)[C@](C)(OC)C[C@@H](C)C(=O)[C@H](C)[C@@H](O)[C@]1(C)O	6.63	237.02
652	Calcitriol	C=C1C(=CC=C2CCCC3(C)C2CCC3C(C)CCCC(C)(C)O)CC(O)CC1O	6.62	237.45
653	Topotecan	CC[C@@]1(O)C(=O)OCc2c1cc1n(c2=O)Cc2cc3c(CN(C)C)c(O)ccc3nc2-1	6.62	239.63
654	latrunculin-b	C/C1=C/C(=O)O[C@@H]2C[C@@H](CC[C@H](C)/C=C\CC1)O[C@@](O)(C1CSC(=O)N1)C2	6.62	241.11
655	Avanafil	COc1ccc(CNc2nc(N3CCC[C@H]3CO)ncc2C(=O)NCc2ncccn2)cc1Cl	6.62	241.51
656	Metoprolol Succinate	COCCc1ccc(OCC(O)CNC(C)C)cc1.COCCc1ccc(OCC(O)CNC(C)C)cc1.O=C(O)CCC(=O)O	6.62	241.92
657	Fenspiride HCl	Cl.O=C1NCC2(CCN(CCc3ccccc3)CC2)O1	6.62	242.38
658	Amodiaquine dihydrochloride dihydrate	CCN(CC)Cc1cc(Nc2ccnc3cc(Cl)ccc23)ccc1O.Cl.Cl.O.O	6.61	243.30
659	mevastatin	CC[C@H](C)C(=O)O[C@H]1CCC=C2C=C[C@H](C)[C@H](CC[C@@H]3C[C@@H](O)CC(=O)O3)[C@@H]21	6.61	243.62
660	pinacidil	CC(/N=C(\NC#N)Nc1ccncc1)C(C)(C)C	6.61	243.94
661	Everolimus (RAD001)	CO[C@H]1C[C@@H]2CC[C@@H](C)[C@@](O)(O2)C(=O)C(=O)N2CCCC[C@H]2C(=O)O[C@H]([C@@H](C)C[C@@H]2CC[C@@H](OCCO)[C@H](OC)C2)CC(=O)[C@H](C)/C=C(\C)[C@@H](O)[C@@H](OC)C(=O)[C@H](C)C[C@H](C)/C=C/C=C/C=C/1C	6.61	244.10
662	Diclazuril	N#CC(c1ccc(Cl)cc1)c1c(Cl)cc(-n2ncc(=O)[nH]c2=O)cc1Cl	6.61	244.12
663	MEK162 (ARRY-162, ARRY-438162)	Cn1cnc2c(F)c(Nc3ccc(Br)cc3F)c(C(=O)NOCCO)cc21	6.61	244.19
664	Buspirone HCl	Cl.O=C1CC2(CCCC2)CC(=O)N1CCCCN1CCN(c2ncccn2)CC1	6.61	245.86
665	Triclabendazole	CSc1nc2cc(Oc3cccc(Cl)c3Cl)c(Cl)cc2[nH]1	6.61	245.87
666	Bazedoxifene acetate	CC(=O)O.Cc1c(-c2ccc(O)cc2)n(Cc2ccc(OCCN3CCCCCC3)cc2)c2ccc(O)cc12	6.60	249.48
667	Vortioxetine (Lu AA21004) HBr	Br.Cc1ccc(Sc2ccccc2N2CCNCC2)c(C)c1	6.60	249.75
668	cyanoquinoline-11	N#Cc1cnc2c(Cl)cc(NCc3cnc[nH]3)cc2c1Nc1ccc(F)c(Cl)c1	6.60	250.45
669	methyl-fasudil	Cc1cncc2cccc(S(=O)(=O)N3CCCNCC3)c12	6.60	250.88
670	Dexlansoprazole	Cc1c(OCC(F)(F)F)ccnc1CS(=O)c1nc2ccccc2[nH]1	6.60	251.44
671	lansoprazole	Cc1c(OCC(F)(F)F)ccnc1CS(=O)c1nc2ccccc2[nH]1	6.60	251.44
672	Lansoprazole	Cc1c(OCC(F)(F)F)ccnc1CS(=O)c1nc2ccccc2[nH]1	6.60	251.44
673	Naftopidil	COc1ccccc1N1CCN(CC(O)COc2cccc3ccccc23)CC1	6.60	254.08
674	naftopidil	COc1ccccc1N1CCN(CC(O)COc2cccc3ccccc23)CC1	6.60	254.08
675	ivachtin	CC(=O)OCCN1C(=O)c2c(C)nc3ccc(S(=O)(=O)N4CCOCC4)cc3c2C1=O	6.59	254.32
676	Enoxacin (Penetrex)	CCn1cc(C(=O)O)c(=O)c2cc(F)c(N3CCNCC3)nc21	6.59	254.34
677	enoxacin	CCn1cc(C(=O)O)c(=O)c2cc(F)c(N3CCNCC3)nc21	6.59	254.34
678	verrucarin-a	CC1=CC2OC3CC4OC(=O)/C=C\C=C\C(=O)OCCC(C)C(O)C(=O)OCC2(CC1)C4(C)C31CO1	6.59	255.57
679	maraviroc	Cc1nnc(C(C)C)n1C1CC2CCC(C1)N2CC[C@H](NC(=O)C1CCC(F)(F)CC1)c1ccccc1	6.59	256.16
680	phosphodiesterase-V-inhibitor-II	CCCCN1C(=O)[C@H]2Cc3c([nH]c4ccccc34)[C@H](c3ccc(OC)cc3)N2C1=O	6.59	256.36
681	ochratoxin-a	C[C@@H]1Cc2c(Cl)cc(C(=O)N[C@@H](Cc3ccccc3)C(=O)O)c(O)c2C(=O)O1	6.59	257.06
682	Folic acid	Nc1nc(=O)c2nc(CNc3ccc(C(=O)NC(CCC(=O)O)C(=O)O)cc3)cnc2[nH]1	6.59	257.83
683	chicago-sky-blue-6b	COc1cc(-c2ccc(/N=N/c3ccc4c(S(=O)(=O)O)cc(S(=O)(=O)O)c(N)c4c3O)c(OC)c2)ccc1/N=N/c1ccc2c(S(=O)(=O)O)cc(S(=O)(=O)O)c(N)c2c1O	6.59	258.45
684	plinabulin	CC(C)(C)c1[nH]cnc1/C=c1\[nH]c(=O)/c(=C/c2ccccc2)[nH]c1=O	6.59	258.48
685	5-nonyloxytryptamine	CCCCCCCCCOc1ccc2[nH]cc(CCN)c2c1	6.59	258.62
686	Benidipine HCl	COC(=O)C1=C(C)NC(C)=C(C(=O)OC2CCCN(Cc3ccccc3)C2)C1c1cccc([N+](=O)[O-])c1.Cl	6.59	259.98
687	Azithromycin	CCC1OC(=O)C(C)C(OC2CC(C)(OC)C(O)C(C)O2)C(C)C(OC2OC(C)CC(N(C)C)C2O)C(C)(O)CC(C)CN(C)C(C)C(O)C1(C)O	6.58	262.42
688	Ampicillin Trihydrate	CC1(C)SC2C(NC(=O)C(N)c3ccccc3)C(=O)N2C1C(=O)O.O.O.O	6.58	263.41
689	dibutyrylcyclic-gmp	CCCC(=O)Nc1nc2c(ncn2C2O[C@H]3COP(=O)(O)O[C@@H]3[C@@H]2OC(=O)CCC)c(=O)[nH]1	6.58	264.04
690	medroxyprogesterone	CC(=O)O[C@]1(C(C)=O)CC[C@H]2[C@@H]3C[C@H](C)C4=CC(=O)CC[C@]4(C)[C@H]3CC[C@@]21C	6.58	264.66
691	chlorhexidine	N=C(NCCCCCCNC(=N)NC(=N)Nc1ccc(Cl)cc1)NC(=N)Nc1ccc(Cl)cc1	6.57	266.65
692	Fosaprepitant dimeglumine salt	CC(OC1OCCN(Cc2nc(=O)n(P(=O)(O)O)[nH]2)C1c1ccc(F)cc1)c1cc(C(F)(F)F)cc(C(F)(F)F)c1.CNCC(O)C(O)C(O)C(O)CO.CNCC(O)C(O)C(O)C(O)CO	6.57	268.09
693	Cetirizine DiHCl	Cl.Cl.O=C(O)COCCN1CCN(C(c2ccccc2)c2ccc(Cl)cc2)CC1	6.57	268.31
694	Exemestane	C=C1CC2C(CCC3(C)C(=O)CCC23)C2(C)C=CC(=O)C=C12	6.57	268.69
695	mirtazapine	CN1CCN2c3ncccc3Cc3ccccc3[C@@H]2C1	6.57	271.41
696	Pitavastatin Calcium	O=C([O-])CC(O)CC(O)C=Cc1c(C2CC2)nc2ccccc2c1-c1ccc(F)cc1.O=C([O-])CC(O)CC(O)C=Cc1c(C2CC2)nc2ccccc2c1-c1ccc(F)cc1.[Ca+2]	6.56	272.85
697	Cilostazol	O=C1CCc2cc(OCCCCc3nnnn3C3CCCCC3)ccc2N1	6.56	273.04
698	deflazacort	CC(=O)OCC(=O)[C@@]12N=C(C)O[C@@H]1C[C@H]1[C@H]3CCC4=CC(=O)C=C[C@]4(C)[C@H]3[C@@H](O)C[C@@]12C	6.56	273.90
699	Isosorbide	O[C@H]1CO[C@@H]2[C@H](O)CO[C@H]12	6.56	275.51
700	GS-9973	c1cn2cc(-c3ccc4cn[nH]c4c3)nc(Nc3ccc(N4CCOCC4)cc3)c2n1	6.56	277.25
701	trihexyphenidyl	OC(CCN1CCCCC1)(c1ccccc1)C1CCCCC1	6.55	280.25
702	desmethylclozapine	Clc1ccc2c(c1)N=C(N1CCNCC1)c1ccccc1N2	6.55	280.39
704	Tetrahydrozoline HCl	Cl.c1ccc2c(c1)CCCC2C1=NCCN1	6.55	282.40
705	mestanolone	C[C@]12CCC(=O)C[C@@H]1CC[C@@H]1[C@@H]2CC[C@@]2(C)[C@H]1CC[C@]2(C)O	6.55	283.56
706	azithromycin	CC[C@H]1OC(=O)[C@H](C)[C@@H](O[C@H]2C[C@@](C)(OC)[C@@H](O)[C@H](C)O2)[C@H](C)[C@@H](O[C@@H]2O[C@H](C)C[C@H](N(C)C)[C@H]2O)[C@](C)(O)C[C@@H](C)CN(C)[C@H](C)[C@@H](O)[C@]1(C)O	6.55	285.09
707	Fluconazole hydrate	O.OC(Cn1cncn1)(Cn1cncn1)c1ccc(F)cc1F	6.54	285.12
708	siguazodan	CN/C(=N\c1ccc(C2=NNC(=O)CC2C)cc1)NC#N	6.54	285.33
709	Tiratricol	O=C(O)Cc1cc(I)c(Oc2ccc(O)c(I)c2)c(I)c1	6.54	286.15
710	tiratricol	O=C(O)Cc1cc(I)c(Oc2ccc(O)c(I)c2)c(I)c1	6.54	286.15
711	Tolvaptan	Cc1ccccc1C(=O)Nc1ccc(C(=O)N2CCCC(O)c3cc(Cl)ccc32)c(C)c1	6.54	286.71
712	flumazenil	CCOC(=O)c1ncn2c1CN(C)C(=O)c1cc(F)ccc1-2	6.54	287.52
713	Flumazenil	CCOC(=O)c1ncn2c1CN(C)C(=O)c1cc(F)ccc1-2	6.54	287.52
714	Azaguanine-8	Nc1nc2[nH][nH]nc-2c(=O)n1	6.54	287.56
715	Gestodene	C#CC1(O)C=CC2C3CCC4=CC(=O)CCC4C3CCC21CC	6.54	288.04
716	epiandrosterone	C[C@]12CC[C@@H]3[C@@H](CC[C@H]4C[C@@H](O)CC[C@@]43C)[C@H]1CCC2=O	6.54	289.70
717	benproperine	CC(COc1ccccc1Cc1ccccc1)N1CCCCC1	6.54	289.78
718	nafcilline	CCOc1ccc2ccccc2c1C(=O)N[C@@H]1C(=O)N2[C@H]1SC(C)(C)[C@@H]2C(=O)O	6.53	292.26
719	Oxeladin Citrate	CCN(CC)CCOCCOC(=O)C(CC)(CC)c1ccccc1.O=C(O)CC(O)(CC(=O)O)C(=O)O	6.53	293.74
720	tacedinaline	CC(=O)Nc1ccc(C(=O)Nc2ccccc2N)cc1	6.53	295.13
721	Idarubicin HCl	CC(=O)C1(O)Cc2c(O)c3c(c(O)c2C(OC2CC(N)C(O)C(C)O2)C1)C(=O)c1ccccc1C3=O.Cl	6.53	296.04
722	neostigmine	CN(C)C(=O)Oc1cccc([N+](C)(C)C)c1	6.53	296.94
723	trimidox	N=C(NO)c1cc(O)c(O)c(O)c1	6.52	299.13
724	enalapril	CCOC(=O)[C@@H](CCc1ccccc1)N[C@@H](C)C(=O)N1CCC[C@H]1C(=O)O	6.52	299.85
725	azasetron	CN1C(=O)COc2c(C(=O)NC3CN4CCC3CC4)cc(Cl)cc21	6.52	300.69
726	Poziotinib	C=CC(=O)N1CCC(Oc2cc3c(Nc4ccc(Cl)c(Cl)c4F)ncnc3cc2OC)CC1	6.52	301.89
727	Bisoprolol fumarate	CC(C)NCC(O)COc1ccc(COCCOC(C)C)cc1.O=C(O)C=CC(=O)O	6.52	303.17
728	hydrastine-(1r,-9s)	COc1ccc2c(c1OC)C(=O)O[C@@H]2[C@H]1c2cc3c(cc2CCN1C)OCO3	6.52	303.51
729	BX-912	O=C(Nc1cccc(Nc2ncc(Br)c(NCCc3c[nH]cn3)n2)c1)N1CCCC1	6.52	304.98
730	Ramelteon	CCC(=O)NCCC1CCc2ccc3c(c21)CCO3	6.52	305.22
731	quiflapon	CC(C)(C)Sc1c(CC(C)(C)C(=O)O)n(Cc2ccc(Cl)cc2)c2ccc(OCc3ccc4ccccc4n3)cc12	6.52	305.40
732	Pimozide	O=c1[nH]c2ccccc2n1C1CCN(CCCC(c2ccc(F)cc2)c2ccc(F)cc2)CC1	6.51	306.21
733	pimozide	O=c1[nH]c2ccccc2n1C1CCN(CCCC(c2ccc(F)cc2)c2ccc(F)cc2)CC1	6.51	306.21
734	CAM-9-021	Cc1noc(C)c1NC(=O)Nc1ccc2c(c1)C(=O)N([C@@H](C)CO)C[C@@H](C)[C@H](CN(C)S(=O)(=O)c1ccc(F)cc1)OCCCC[C@H](C)O2	6.51	306.44
735	Enalapril Maleate	CCOC(=O)C(CCc1ccccc1)NC(C)C(=O)N1CCCC1C(=O)O.O=C(O)C=CC(=O)O	6.51	307.53
736	obatoclax	COC1=CC(c2cc3ccccc3[nH]2)=N/C1=C\c1[nH]c(C)cc1C	6.51	309.39
737	Meptazinol HCl	CCC1(c2cccc(O)c2)CCCCN(C)C1.Cl	6.51	310.10
738	Dipyridamole	OCCN(CCO)c1nc(N2CCCCC2)c2nc(N(CCO)CCO)nc(N3CCCCC3)c2n1	6.51	310.93
739	diflorasone	CC(=O)OCC(=O)[C@@]1(OC(C)=O)[C@@H](C)C[C@@H]2[C@@H]3C[C@H](F)C4=CC(=O)C=C[C@]4(C)[C@@]3(F)[C@@H](O)C[C@@]21C	6.51	311.39
741	Mepyramine maleate	COc1ccc(CN(CCN(C)C)c2ccccn2)cc1.O=C(O)/C=C\C(=O)O	6.50	313.24
742	clofazimine	CC(C)/N=c1\cc2n(-c3ccc(Cl)cc3)c3ccccc3nc-2cc1Nc1ccc(Cl)cc1	6.50	313.96
743	clobetasol	CCC(=O)O[C@]1(C(=O)CCl)[C@@H](C)C[C@H]2[C@H]3CCC4=CC(=O)C=C[C@]4(C)[C@@]3(F)[C@@H](O)C[C@@]21C	6.50	313.99
745	Regadenoson	C/N=C(\O)c1cnn(-c2nc(N)c3ncn([C@@H]4O[C@H](CO)[C@@H](O)[C@H]4O)c3n2)c1	6.50	317.48
746	pentoxyverine	CCN(CC)CCOCCOC(=O)C1(c2ccccc2)CCCC1	6.50	318.52
747	salermide	CC(C(=O)Nc1cccc(/N=C/c2c(O)ccc3ccccc23)c1)c1ccccc1	6.50	318.63
748	dydrogesterone	CC(=O)[C@H]1CC[C@@H]2[C@@H]3C=CC4=CC(=O)CC[C@@]4(C)[C@@H]3CC[C@]12C	6.50	319.15
749	tacrine	Nc1c2c(nc3ccccc13)CCCC2	6.50	319.59
750	Tamoxifen Citrate	CCC(=C(c1ccccc1)c1ccc(OCCN(C)C)cc1)c1ccccc1.O=C(O)CC(O)(CC(=O)O)C(=O)O	6.49	320.32
751	bromperidol	O=C(CCCN1CCC(O)(c2ccc(Br)cc2)CC1)c1ccc(F)cc1	6.49	320.63
752	ethynodiol	C#C[C@]1(OC(C)=O)CC[C@@H]2[C@@H]3CCC4=C[C@@H](OC(C)=O)CC[C@@H]4[C@H]3CC[C@@]21C	6.49	322.62
753	emetine	CC[C@H]1CN2CCc3cc(OC)c(OC)cc3[C@@H]2C[C@@H]1C[C@H]1NCCc2cc(OC)c(OC)cc21	6.49	322.94
754	Bosentan	COc1ccccc1Oc1c(NS(=O)(=O)c2ccc(C(C)(C)C)cc2)nc(-c2ncccn2)nc1OCCO	6.49	322.95
755	bosentan	COc1ccccc1Oc1c(NS(=O)(=O)c2ccc(C(C)(C)C)cc2)nc(-c2ncccn2)nc1OCCO	6.49	322.95
756	CYT387	N#CCNC(=O)c1ccc(-c2ccnc(Nc3ccc(N4CCOCC4)cc3)n2)cc1	6.49	323.32
757	17-hydroxyprogesterone-caproate	CCCCCC(=O)O[C@]1(C(C)=O)CCC2C3CCC4=CC(=O)CC[C@]4(C)C3CC[C@@]21C	6.49	323.83
758	prima-1-met	COC[C@@]1(CO)C(=O)[C@H]2CC[N@]1CC2	6.49	324.77
759	nor-2-chlorpromazine	NCCCN1c2ccccc2S(=O)c2ccc(Cl)cc21	6.49	326.09
760	Pimasertib (AS-703026)	O=C(NCC(O)CO)c1ccncc1Nc1ccc(I)cc1F	6.48	327.86
761	Tipiracil hydrochloride	Cl.N=C1CCCN1Cc1[nH]c(=O)[nH]c(=O)c1Cl	6.48	328.52
762	graveoline	Cn1c(-c2ccc3c(c2)OCO3)cc(=O)c2ccccc21	6.48	331.15
763	KW-06	COc1ccc(CNC2CC2c2ccc(Br)cc2)c(Cl)c1OC	6.48	331.38
764	acetylcholine	CC(=O)OCC[N+](C)(C)C	6.48	332.73
765	Atorvastatin Calcium	CC(C)c1c(C(=O)Nc2ccccc2)c(-c2ccccc2)c(-c2ccc(F)cc2)n1CCC(O)CC(O)CC(=O)[O-].CC(C)c1c(C(=O)Nc2ccccc2)c(-c2ccccc2)c(-c2ccc(F)cc2)n1CCC(O)CC(O)CC(=O)[O-].[Ca+2]	6.48	332.78
766	estropipate	C[C@]12CC[C@H]3c4ccc(OS(=O)(=O)O)cc4CC[C@H]3[C@H]1CCC2=O	6.48	334.63
767	Sitafloxacin Hydrate	NC1CN(c2c(F)cc3c(=O)c(C(=O)O)cn(C4CC4F)c3c2Cl)CC12CC2.O	6.47	335.98
768	cefepime	CON=C(C(=O)N[C@H]1C(=O)N2C(C(=O)O)=C(C[N+]3(C)CCCC3)CS[C@H]12)c1csc(N)n1	6.47	336.49
769	isoreserpine	COC(=O)[C@H]1[C@H]2C[C@H]3c4[nH]c5cc(OC)ccc5c4CCN3C[C@H]2C[C@@H](OC(=O)c2cc(OC)c(OC)c(OC)c2)[C@@H]1OC	6.47	340.58
770	fulvestrant	C[C@]12CC[C@@H]3c4ccc(O)cc4CC(CCCCCCCCCS(=O)CCCC(F)(F)C(F)(F)F)[C@H]3[C@@H]1CC[C@@H]2O	6.47	341.56
771	levonorgestrel	C#C[C@]1(O)CC[C@@H]2[C@H]3CCC4=CC(=O)CC[C@H]4[C@@H]3CC[C@]21CC	6.46	344.06
772	Sotrastaurin (AEB071)	CN1CCN(c2nc(C3=C(c4c[nH]c5ccccc45)C(=O)NC3=O)c3ccccc3n2)CC1	6.46	344.99
773	Rotundine	COc1cc2c(cc1OC)C1Cc3ccc(OC)c(OC)c3CN1CC2	6.46	345.02
774	Aztreonam	CC1C(NC(=O)C(=NOC(C)(C)C(=O)O)c2csc(N)n2)C(=O)N1S(=O)(=O)O	6.46	345.20
775	Tenoxicam	CN1C(C(=O)Nc2ccccn2)=C(O)c2sccc2S1(=O)=O	6.46	345.70
776	Haloperidol	O=C(CCCN1CCC(O)(c2ccc(Cl)cc2)CC1)c1ccc(F)cc1	6.46	346.04
777	Reboxetine mesylate	CCOc1ccccc1OC(c1ccccc1)C1CNCCO1.CS(=O)(=O)O	6.46	346.92
778	brimonidine	Brc1c(NC2=NCCN2)ccc2nccnc12	6.46	347.76
779	Roscovitine (Seliciclib,CYC202)	CCC(CO)Nc1nc(NCc2ccccc2)c2ncn(C(C)C)c2n1	6.46	348.10
780	scriptaid	O=C(CCCCCN1C(=O)c2cccc3cccc(c23)C1=O)NO	6.46	350.33
781	reichstein	CC12CCC(=O)C=C1CCC1C2CCC2(C)C1CCC2(O)C(=O)CO	6.45	350.98
782	stavudine	Cc1cn([C@H]2C=C[C@@H](CO)O2)c(=O)[nH]c1=O	6.45	351.49
783	Tazarotene	CCOC(=O)c1ccc(C#Cc2ccc3c(c2)C(C)(C)CCS3)nc1	6.45	351.95
784	acarbose	C[C@H]1O[C@H](O[C@@H]2[C@@H](CO)O[C@H](O[C@@H]3[C@@H](CO)O[C@@H](O)[C@H](O)[C@H]3O)[C@H](O)[C@H]2O)[C@H](O)[C@@H](O)[C@@H]1N[C@H]1C=C(CO)[C@@H](O)[C@H](O)[C@H]1O	6.45	352.53
785	Ceftazidime	CC(C)(O/N=C(C(\O)=N\[C@@H]1C(=O)N2C(C(=O)O)=C(C[n+]3ccccc3)CS[C@H]12)/c1csc(=N)[nH]1)C(=O)[O-]	6.45	353.86
786	Homatropine Bromide	Br.CN1C2CCC1CC(OC(=O)C(O)c1ccccc1)C2	6.45	354.75
787	raclopride	CCN1CCC[C@H]1CNC(=O)c1c(O)c(Cl)cc(Cl)c1OC	6.45	355.39
788	Tiagabine	Cc1ccsc1C(=CCCN1CCC[C@@H](C(=O)O)C1)c1sccc1C	6.45	356.14
789	tiagabine	Cc1ccsc1C(=CCCN1CCC[C@@H](C(=O)O)C1)c1sccc1C	6.45	356.14
790	leucovorin	Nc1nc(=O)c2c([nH]1)NCC(CNc1ccc(C(=O)N[C@@H](CCC(=O)O)C(=O)O)cc1)N2C=O	6.45	356.38
791	parthenolide-(alternate-stereo)	C=C1C(=O)O[C@H]2[C@H]1CC/C(C)=C/CC[C@@]1(C)O[C@H]21	6.45	356.39
792	ENMD-2076	Cc1cc(Nc2cc(N3CCN(C)CC3)nc(/C=C/c3ccccc3)n2)n[nH]1	6.45	356.60
793	palonosetron	O=C1c2cccc3c2[C@H](CCC3)CN1[C@@H]1CN2CCC1CC2	6.45	357.68
794	Rosuvastatin Calcium	CC(C)c1nc(N(C)S(C)(=O)=O)nc(-c2ccc(F)cc2)c1C=CC(O)CC(O)CC(=O)[O-].CC(C)c1nc(N(C)S(C)(=O)=O)nc(-c2ccc(F)cc2)c1C=CC(O)CC(O)CC(=O)[O-].[Ca+2]	6.45	358.57
795	Danazol	C#C[C@]1(O)CC[C@H]2[C@@H]3CCC4=Cc5oncc5C[C@]4(C)[C@H]3CC[C@@]21C	6.44	359.06
796	meptazinol	CCC1(c2cccc(O)c2)CCCCN(C)C1	6.44	359.68
797	Fluvastatin Sodium	CC(C)n1c(C=CC(O)CC(O)CC(=O)[O-])c(-c2ccc(F)cc2)c2ccccc21.[Na+]	6.44	359.75
798	exemestane	C=C1C[C@@H]2[C@H](CC[C@]3(C)C(=O)CC[C@@H]23)[C@@]2(C)C=CC(=O)C=C12	6.44	361.11
799	Desvenlafaxine	CN(C)CC(c1ccc(O)cc1)C1(O)CCCCC1	6.44	361.77
800	halofantrine	CCCCN(CCCC)CCC(O)c1cc2c(Cl)cc(Cl)cc2c2cc(C(F)(F)F)ccc12	6.44	362.44
801	Vincristine	CC[C@]1(O)C[C@H]2CN(CCc3c([nH]c4ccccc34)[C@@](C(=O)OC)(c3cc4c(cc3OC)N(C=O)[C@H]3[C@@](O)(C(=O)OC)C(OC(C)=O)[C@]5(CC)C=CCN6CC[C@]43C65)C2)C1.O=S(=O)(O)O	6.44	362.57
802	Repaglinide	CCOc1cc(CC(=O)NC(CC(C)C)c2ccccc2N2CCCCC2)ccc1C(=O)O	6.44	362.75
803	Etoricoxib	Cc1ccc(-c2ncc(Cl)cc2-c2ccc(S(C)(=O)=O)cc2)cn1	6.44	362.97
804	etoricoxib	Cc1ccc(-c2ncc(Cl)cc2-c2ccc(S(C)(=O)=O)cc2)cn1	6.44	362.97
805	lomefloxacin	CCn1cc(C(=O)O)c(=O)c2cc(F)c(N3CCNC(C)C3)c(F)c21	6.44	363.10
806	Prasugrel	CC(=O)Oc1cc2c(s1)CCN(C(C(=O)C1CC1)c1ccccc1F)C2	6.44	363.65
807	midazolam	Cc1ncc2n1-c1ccc(Cl)cc1C(c1ccccc1F)=NC2	6.44	363.77
808	Crenolanib (CP-868596)	CC1(COc2ccc3c(c2)ncn3-c2ccc3cccc(N4CCC(N)CC4)c3n2)COC1	6.44	364.65
809	Cilengitide	CC(C)C1C(=O)NC(CCCN=C(N)N)C(=O)NCC(=O)NC(CC(=O)O)C(=O)NC(Cc2ccccc2)C(=O)N1C	6.44	366.01
810	Amikacin	NCCC(O)C(=O)NC1CC(N)C(OC2OC(CN)C(O)C(O)C2O)C(O)C1OC1OC(CO)C(O)C(N)C1O	6.44	366.10
811	dinoprost	CCCCC[C@H](O)C=C[C@H]1[C@H](O)C[C@H](O)[C@@H]1CC=CCCCC(=O)O.COC(N)(CO)CO	6.44	366.75
814	ASN-05257430	COc1ccc(S(=O)(=O)N2CCN(S(=O)(=O)c3ccc4c(c3)OCCO4)CC2)cc1	6.43	367.66
815	fananserin	O=S1(=O)c2cccc3cccc(c23)N1CCCN1CCN(c2ccc(F)cc2)CC1	6.43	369.11
816	Fusidic Acid (sodium salt)	CC(=O)O[C@H]1C[C@@]2(C)[C@@H](C[C@@H](O)[C@H]3[C@@]4(C)CC[C@@H](O)[C@@H](C)[C@@H]4CC[C@@]32C)/C1=C(\CCC=C(C)C)C(=O)[O-].[Na+]	6.43	370.09
817	zafirlukast	COc1cc(C(=O)NS(=O)(=O)c2ccccc2C)ccc1Cc1cn(C)c2ccc(NC(=O)OC3CCCC3)cc12	6.43	370.19
818	Zafirlukast	COc1cc(C(=O)NS(=O)(=O)c2ccccc2C)ccc1Cc1cn(C)c2ccc(NC(=O)OC3CCCC3)cc12	6.43	370.19
819	pseudopelletierine	CN1C2CCCC1CC(=O)C2	6.43	370.56
820	Linagliptin (BI-1356)	CC#CCn1c(N2CCCC(N)C2)nc2c1c(=O)n(Cc1nc(C)c3ccccc3n1)c(=O)n2C	6.43	371.22
822	Amonafide	CN(C)CCN1C(=O)c2cccc3cc(N)cc(c23)C1=O	6.43	371.67
823	amonafide	CN(C)CCN1C(=O)c2cccc3cc(N)cc(c23)C1=O	6.43	371.67
824	Cefprozil	C/C=C/C1=C(C(=O)O)N2C(=O)[C@@H](NC(=O)[C@H](N)c3ccc(O)cc3)[C@@H]2SC1	6.43	372.06
825	Methylcobalamin	CC1=C2N=C(C=C3N=C(C(C)=C4[N-]C(C)(C5N=C1C(C)(CCC(=O)NCC(C)OP(=O)([O-])OC1C(CO)OC(n6cnc7cc(C)c(C)cc76)C1O)C5CC(N)=O)C(C)(CC(N)=O)C4CCC(N)=O)C(C)(CC(N)=O)C3CCC(N)=O)C(C)(C)C2CCC(N)=O.[CH3-].[Co+3]	6.43	374.91
826	sparfloxacin	C[C@H]1CN(c2c(F)c(N)c3c(=O)c(C(=O)O)cn(C4CC4)c3c2F)C[C@@H](C)N1	6.43	375.55
827	bicuculline	CN1CCc2cc3c(cc2[C@H]1C1OC(=O)c2c1ccc1c2OCO1)OCO3	6.43	375.62
828	Palbociclib (PD0332991) Isethionate	CC(=O)c1c(C)c2cnc(Nc3ccc(N4CCNCC4)cn3)nc2n(C2CCCC2)c1=O.O=S(=O)(O)CCO	6.42	377.30
829	EX 527 (SEN0014196)	NC(=O)C1CCCc2c1[nH]c1ccc(Cl)cc21	6.42	379.30
830	imidazolidinyl-urea	O=C(NCNC(=O)NC1C(=O)NC(=O)N1CO)NC1C(=O)NC(=O)N1CO	6.42	381.23
831	Histamine Phosphate	NCCc1cnc[nH]1.O=P(O)(O)O.O=P(O)(O)O	6.42	384.00
832	Metoprolol Tartrate	COCCc1ccc(OCC(O)CNC(C)C)cc1.COCCc1ccc(OCC(O)CNC(C)C)cc1.O=C(O)C(O)C(O)C(=O)O	6.42	384.04
833	CUDC-101	C#Cc1cccc(Nc2ncnc3cc(OC)c(OCCCCCCC(=O)NO)cc23)c1	6.42	384.09
834	KPT-330	O=C(C=Cn1cnc(-c2cc(C(F)(F)F)cc(C(F)(F)F)c2)n1)NNc1cnccn1	6.41	385.00
835	androsterone	C[C@]12CC[C@@H]3[C@@H](CC[C@H]4C[C@H](O)CC[C@@]43C)[C@H]1CCC2=O	6.41	386.42
836	Bedaquiline	CN(C)CC[C@@](O)(c1cccc2ccccc12)[C@H](c1ccccc1)c1cnc2ccc(Br)cc2c1	6.41	386.74
837	BYL-719	Cc1nc(NC(=O)N2CCCC2C(N)=O)sc1-c1ccnc(C(C)(C)C(F)(F)F)c1	6.41	386.77
838	linsitinib	CC1(C)CC(c2nc(-c3ccc4ccc(-c5ccccc5)nc4c3)c3c(N)nccn23)C1	6.41	387.38
839	BAF312 (Siponimod)	CCc1cc(C(C)=NOCc2ccc(C3CCCCC3)c(C(F)(F)F)c2)ccc1CN1CC(C(=O)O)C1	6.41	387.94
840	EMD-1214063	CN1CCC(COc2cnc(-c3cccc(Cn4nc(-c5cccc(C#N)c5)ccc4=O)c3)nc2)CC1	6.41	388.06
841	Pramoxine HCl	CCCCOc1ccc(OCCCN2CCOCC2)cc1.Cl	6.41	389.44
842	Bimatoprost	CCNC(=O)CCCC=CCC1C(O)CC(O)C1C=CC(O)CCc1ccccc1	6.41	391.19
843	anthothecol	CC(=O)O[C@@H]1C[C@@]2(C)[C@H](c3ccoc3)C[C@H]3O[C@]32[C@]2(C)C(=O)C(=O)C3C(C)(C)C(=O)C=C[C@]3(C)C12	6.41	393.05
844	Methotrexate	CN(Cc1cnc2nc(N)nc(N)c2n1)c1ccc(C(=O)NC(CCC(=O)O)C(=O)O)cc1	6.40	395.08
845	methotrexate	CN(Cc1cnc2nc(N)nc(N)c2n1)c1ccc(C(=O)NC(CCC(=O)O)C(=O)O)cc1	6.40	395.08
846	Ruxolitinib phosphate	N#CCC(C1CCCC1)n1cc(-c2ncnc3[nH]ccc23)cn1.O=P(=O)OO.[HH]	6.40	395.12
847	Chloramphenicol	O=C(NC(CO)C(O)c1ccc([N+](=O)[O-])cc1)C(Cl)Cl	6.40	395.57
848	Urapidil HCl	COc1ccccc1N1CCN(CCCNc2cc(=O)n(C)c(=O)n2C)CC1.Cl	6.40	397.22
849	Ebastine	CC(C)(C)c1ccc(C(=O)CCCN2CCC(OC(c3ccccc3)c3ccccc3)CC2)cc1	6.40	397.41
850	norfenfluramine	C[C@H](N)Cc1cccc(C(F)(F)F)c1	6.40	397.47
851	Vitamin D2 (Ergocalciferol)	C=C1CCC(O)CC1=CC=C1CCCC2(C)C1CCC2C(C)C=CC(C)C(C)C	6.40	398.84
852	bisbenzimide	CCOc1ccc(-c2nc3cc(-c4nc5cc(N6CCN(C)CC6)ccc5[nH]4)ccc3[nH]2)cc1	6.40	398.92
853	Octreotide acetate	CC(=O)O.CC(O)C(CO)NC(=O)C1CSSCC(NC(=O)C(N)Cc2ccccc2)C(=O)NC(Cc2ccccc2)C(=O)NC(Cc2c[nH]c3ccccc23)C(=O)NC(CCCCN)C(=O)NC(C(C)O)C(=O)N1	6.40	399.05
854	dequalinium	Cc1cc(N)c2ccccc2[n+]1CCCCCCCCCC[n+]1c(C)cc(N)c2ccccc21	6.40	400.21
855	etomoxir	CCOC(=O)[C@@]1(CCCCCCOc2ccc(Cl)cc2)CO1	6.39	402.79
856	Candesartan Cilexetil	CCOc1nc2cccc(C(=O)OC(C)OC(=O)OC3CCCCC3)c2n1Cc1ccc(-c2ccccc2-c2nn[nH]n2)cc1	6.39	403.02
857	chaetocin	CN1C(=O)C23CC4(C56CC78SSC(CO)(C(=O)N7C5Nc5ccccc56)N(C)C8=O)c5ccccc5NC4N2C(=O)C1(CO)SS3	6.39	403.57
858	Azilsartan Medoxomil	CCOc1nc2cccc(C(=O)OCc3oc(=O)oc3C)c2n1Cc1ccc(-c2ccccc2-c2nc(=O)o[nH]2)cc1	6.39	404.92
859	Valsartan	CCCCC(=O)N(Cc1ccc(-c2ccccc2-c2nn[nH]n2)cc1)C(C(=O)O)C(C)C	6.39	404.97
861	rondual-kinase-inhibitor	COc1ccc2c(Oc3ccc(NC(=O)c4c(C)n(CC(C)(C)O)n(-c5ccccc5)c4=O)cc3F)ccnc2c1	6.39	406.24
863	Doxepin (hydrochloride)	CN(C)CC/C=C1/c2ccccc2COc2ccccc21.Cl	6.39	408.40
864	BMS-708163 (Avagacestat)	NC(=O)C(CCC(F)(F)F)N(Cc1ccc(-c2ncon2)cc1F)S(=O)(=O)c1ccc(Cl)cc1	6.39	408.62
865	Edoxaban tosylate monohydrate	CN1CCc2nc(C(=O)NC3CC(C(=O)N(C)C)CCC3NC(=O)C(=O)Nc3ccc(Cl)cn3)sc2C1.Cc1ccc(S(=O)(=O)O)cc1.O	6.39	409.82
866	Linifanib (ABT-869)	Cc1ccc(F)c(NC(=O)Nc2ccc(-c3cccc4[nH]nc(N)c34)cc2)c1	6.39	410.20
867	linifanib	Cc1ccc(F)c(NC(=O)Nc2ccc(-c3cccc4[nH]nc(N)c34)cc2)c1	6.39	410.20
868	Erlotinib Hydrochloride	C#Cc1cccc(Nc2ncnc3cc(OCCOC)c(OCCOC)cc23)c1.Cl	6.39	410.35
869	hydroxychloroquine	CCN(CCO)CCCC(C)Nc1ccnc2cc(Cl)ccc12	6.39	411.27
870	p-aminophenethylspiperone	Nc1ccc(CCN2CN(c3ccccc3)C3(CCN(CCCC(=O)c4ccc(F)cc4)CC3)C2=O)cc1	6.38	412.62
871	Tacrine hydrochloride	Cl.Nc1c2c(nc3ccccc13)CCCC2	6.38	413.73
872	geldanamycin	COC1=C2C[C@@H](C)C[C@H](OC)[C@H](O)[C@@H](C)/C=C(\C)[C@H](OC(N)=O)[C@@H](OC)/C=C\C=C(/C)C(=O)NC(=CC1=O)C2=O	6.38	414.00
873	Ifenprodil Tartrate	CC(C(O)c1ccc(O)cc1)N1CCC(Cc2ccccc2)CC1.O=C(O)C(O)C(O)C(=O)O	6.38	414.18
874	proxymetacaine	CCCOc1ccc(C(=O)OCCN(CC)CC)cc1N	6.38	415.27
875	Thio-TEPA	S=P(N1CC1)(N1CC1)N1CC1	6.38	415.92
876	Floxuridine	O=c1[nH]c(=O)n(C2CC(O)C(CO)O2)cc1F	6.38	416.52
877	floxuridine	O=c1[nH]c(=O)n(C2CC(O)C(CO)O2)cc1F	6.38	416.52
878	CAM-9-027-3	C[C@H]1CCCCO[C@@H](CN(C)S(=O)(=O)c2ccc(F)cc2)[C@H](C)CN([C@@H](C)CN(C)C)C(=O)c2cc(NC(=O)Nc3ccccc3)ccc2O1	6.38	418.39
879	alda-1	O=C(NCc1ccc2c(c1)OCO2)c1c(Cl)cccc1Cl	6.38	418.84
880	SYK-inhibitor	Cn1cc(/C=C2\C(=O)Nc3ccc(S(N)(=O)=O)cc32)c2ccccc21	6.38	419.42
881	morantel	Cc1ccsc1C=CC1=NCCCN1C	6.38	419.73
882	hycanthone	CCN(CC)CCNc1ccc(CO)c2sc3ccccc3c(=O)c12	6.38	419.75
883	bimatoprost	CCNC(=O)CCC/C=C\CC1C(O)CC(O)[C@@H]1/C=C/C(O)CCc1ccccc1	6.38	420.52
884	Lornoxicam	CN1C(C(=O)Nc2ccccn2)=C(O)c2sc(Cl)cc2S1(=O)=O	6.37	421.72
885	Prazosin HCl	COc1cc2nc(N3CCN(C(=O)c4ccco4)CC3)nc(N)c2cc1OC.Cl	6.37	421.77
886	chlorothiazide	NS(=O)(=O)c1cc2c(cc1Cl)N=CNS2(=O)=O	6.37	422.38
887	Chlorothiazide	NS(=O)(=O)c1cc2c(cc1Cl)N=CNS2(=O)=O	6.37	422.38
888	Tiagabine hydrochloride	Cc1ccsc1C(=CCCN1CCC[C@@H](C(=O)O)C1)c1sccc1C.Cl	6.37	422.62
889	ABT-888 (Veliparib)	CC1(c2nc3c(C(N)=O)cccc3[nH]2)CCCN1	6.37	422.94
890	mibefradil	COCC(=O)OC1(CCN(C)CCCc2nc3ccccc3[nH]2)CCc2cc(F)ccc2C1C(C)C	6.37	423.38
891	apicidin	CCC(=O)CCCCC[C@@H]1NC(=O)[C@H]2CCCCN2C(=O)[C@H](C(C)CC)NC(=O)[C@H](Cc2cn(OC)c3ccccc23)NC1=O	6.37	425.07
892	amikacin	NCC[C@H](O)C(=O)N[C@@H]1C[C@H](N)[C@@H](O[C@H]2O[C@H](CN)[C@@H](O)[C@H](O)[C@H]2O)[C@H](O)[C@H]1O[C@H]1O[C@H](CO)[C@@H](O)[C@H](N)[C@H]1O	6.37	425.44
893	guggulsterone	C/C=C1\C(=O)CC2C3CCC4=CC(=O)CC[C@@]4(C)C3CC[C@@]12C	6.37	425.61
894	Pravastatin sodium	CCC(C)C(=O)OC1CC(O)C=C2C=CC(C)C(CCC(O)CC(O)CC(=O)[O-])C21.[Na+]	6.37	427.26
895	Bephenium Hydroxynaphthoate	C[N+](C)(CCOc1ccccc1)Cc1ccccc1.O=C(O)c1cc2ccccc2cc1[O-]	6.37	429.57
896	Olmesartan medoxomil	CCCc1nc(C(C)(C)O)c(C(=O)OCc2oc(=O)oc2C)n1Cc1ccc(-c2ccccc2-c2nn[nH]n2)cc1	6.36	431.54
897	(R)-Crizotinib	CC(Oc1cc(-c2cnn(C3CCNCC3)c2)cnc1N)c1c(Cl)ccc(F)c1Cl	6.36	433.70
898	fatostatin	CCCc1cc(-c2nc(-c3ccc(C)cc3)cs2)ccn1	6.36	434.52
899	vigabatrin	C=CC(N)CCC(=O)O	6.36	436.16
900	sulpiride	CCN1CCC(CNC(=O)c2cc(S(N)(=O)=O)ccc2OC)C1	6.36	436.24
901	pazopanib	Cc1ccc(Nc2nccc(N(C)c3ccc4c(C)n(C)nc4c3)n2)cc1S(N)(=O)=O	6.36	436.81
902	eseroline	CN1CC[C@@]2(C)c3cc(O)ccc3N(C)[C@H]12	6.36	441.55
903	ethinyl-estradiol	C#CC1(O)CCC2C3CCc4cc(O)ccc4C3CCC21C	6.35	442.11
904	Ethinyl Estradiol	C#CC1(O)CCC2C3CCc4cc(O)ccc4C3CCC21C	6.35	442.11
905	Cholic acid	CC(CCC(=O)O)C1CCC2C3C(O)CC4CC(O)CCC4(C)C3CC(O)C12C	6.35	442.39
906	parthenolide	C=C1C(=O)O[C@H]2[C@H]1CC/C(C)=C\CC[C@@]1(C)O[C@H]21	6.35	444.22
907	Trospium chloride	O=C(OC1CC2CCC(C1)[N+]21CCCC1)C(O)(c1ccccc1)c1ccccc1.[Cl-]	6.35	445.88
908	LE-135	CN1c2cc3c(cc2N=C(c2ccc(C(=O)O)cc2)c2ccccc21)C(C)(C)CCC3(C)C	6.35	449.60
909	cinacalcet	C[C@@H](NCCCc1cccc(C(F)(F)F)c1)c1cccc2ccccc12	6.34	452.27
910	Arsonic acid	CC(=O)Nc1cc([As](=O)(O)O)ccc1O	6.34	452.31
911	CEP-18770	CC(C)CC(NC(=O)C(NC(=O)c1cccc(-c2ccccc2)n1)C(C)O)B(O)O	6.34	454.90
912	Desvenlafaxine Succinate	CN(C)CC(c1ccc(O)cc1)C1(O)CCCCC1.O.O=C(O)CCC(=O)O	6.34	454.96
913	Trametinib DMSO solvate	CC(=O)Nc1cccc(-n2c(=O)n(C3CC3)c(=O)c3c(Nc4ccc(I)cc4F)n(C)c(=O)c(C)c32)c1.CS(C)=O	6.34	455.71
914	Dacomitinib (PF299804, PF299)	COc1cc2ncnc(Nc3ccc(F)c(Cl)c3)c2cc1NC(=O)C=CCN1CCCCC1	6.34	456.01
915	Moxifloxacin HCl	COc1c(N2CC3CCCNC3C2)c(F)cc2c(=O)c(C(=O)O)cn(C3CC3)c12.Cl	6.34	457.50
916	Bedaquiline fumarate	COc1nc2ccc(Br)cc2cc1[C@@H](c1ccccc1)[C@@](O)(CCN(C)C)c1cccc2ccccc12.O=C(O)/C=C/C(=O)O	6.34	458.16
917	PHA-793887	CC(C)CC(=O)Nc1n[nH]c2c1CN(C(=O)C1CCN(C)CC1)C2(C)C	6.34	458.81
918	Fasudil (HA-1077) HCl	Cl.O=S(=O)(c1cccc2cnccc12)N1CCCNCC1	6.34	459.27
919	tacrolimus	C=CC[C@@H]1/C=C(/C)C[C@H](C)C[C@H](OC)C[C@H]2O[C@@](O)(C(=O)C(=O)N3CCCC[C@H]3C(=O)O[C@H](/C(C)=C/[C@@H]3CC[C@@H](O)[C@H](OC)C3)[C@H](C)[C@@H](O)CC1=O)[C@H](C)C[C@@H]2OC	6.34	459.83
920	mepyramine	COc1ccc(CN(CCN(C)C)c2ccccn2)cc1	6.34	460.35
921	topotecan	CCC1(O)C(=O)OCc2c1cc1n(c2=O)Cc2cc3c(CN(C)C)c(O)ccc3nc2-1	6.34	461.38
922	formoterol	COc1ccc(C[C@H](C)NC[C@@H](O)c2ccc(O)c(NC=O)c2)cc1	6.33	462.85
923	sumatriptan	CNS(=O)(=O)Cc1ccc2[nH]cc(CCN(C)C)c2c1	6.33	462.97
924	Sumatriptan	CNS(=O)(=O)Cc1ccc2[nH]cc(CCN(C)C)c2c1	6.33	462.97
925	Methylprednisolone	CC1CC2C(C(O)CC3(C)C2CCC3(O)C(=O)CO)C2(C)C=CC(=O)C=C12	6.33	463.24
926	clinafloxacin	NC1CCN(c2c(F)cc3c(=O)c(C(=O)O)cn(C4CC4)c3c2Cl)C1	6.33	464.74
927	danazol	C#C[C@]1(O)CC[C@@H]2[C@@H]3CCC4=Cc5oncc5C[C@]4(C)[C@@H]3CC[C@@]21C	6.33	466.75
928	Amfenac Sodium Monohydrate	Nc1c(CC(=O)[O-])cccc1C(=O)c1ccccc1.O.[Na+]	6.33	469.84
929	mofezolac	COc1ccc(-c2noc(CC(=O)O)c2-c2ccc(OC)cc2)cc1	6.33	471.66
930	VRT752271	CC(C)Nc1cc(-c2c[nH]c(C(=O)NC(CO)c3cccc(Cl)c3)c2)c(Cl)cn1	6.33	472.29
931	fenspiride	O=C1NCC2(CCN(CCc3ccccc3)CC2)O1	6.33	472.86
932	xylometazoline	Cc1cc(C(C)(C)C)cc(C)c1CC1=NCCN1	6.33	472.89
933	abiraterone	C[C@]12CC[C@@H]3[C@@H](CC=C4C[C@@H](O)CC[C@]43C)[C@@H]1CC=C2c1cccnc1	6.32	473.21
934	Abiraterone	CC12CCC(O)CC1=CCC1C2CCC2(C)C(c3cccnc3)=CCC12	6.32	473.81
935	tazobactam	C[C@]1(Cn2ccnn2)[C@H](C(=O)O)N2C(=O)C[C@H]2S1(=O)=O	6.32	473.84
936	fludarabine	Nc1nc(F)nc2c1ncn2[C@@H]1O[C@H](CO)[C@@H](O)[C@@H]1O	6.32	473.93
937	lorazepam	O=C1Nc2ccc(Cl)cc2C(c2ccccc2Cl)=NC1O	6.32	475.52
938	blebbistatin	Cc1ccc2c(c1)C(=O)C1(O)CCN(c3ccccc3)C1=N2	6.32	477.51
939	cyclopamine	CC1=C2C[C@H]3[C@@H](CC=C4C[C@@H](O)CC[C@@]43C)[C@@H]2CC[C@]12O[C@@H]1C[C@H](C)CN[C@H]1[C@H]2C	6.32	478.30
940	Betahistine 2HCl	CNCCc1ccccn1.Cl.Cl	6.32	478.47
941	propranolol	CC(C)NCC(O)COc1cccc2ccccc12	6.32	479.12
942	Bacitracin	CCC(C)C(N)C1=NC(C(=O)NC(CC(C)C)C(=O)NC(CCC(=O)O)C(=O)NC(C(=O)NC2CCCCNC(=O)C(CC(N)=O)NC(=O)C(CC(=O)O)NC(=O)C(Cc3cnc[nH]3)NC(=O)C(Cc3ccccc3)NC(=O)C(C(C)CC)NC(=O)C(CCCN)NC2=O)C(C)C)CS1	6.32	479.80
943	Olanzapine	Cc1cc2c(s1)=Nc1ccccc1NC=2N1CCN(C)CC1	6.32	480.56
944	APHA-compound-8	Cn1cc(C(=O)Cc2ccccc2)cc1/C=C/C(=O)NO	6.32	480.82
945	homoharringtonine	COC(=O)C[C@](O)(CCCC(C)(C)O)C(=O)O[C@@H]1C(OC)=C[C@]23CCCN2CCc2cc4c(cc2[C@H]13)OCO4	6.32	480.85
946	olmesartan	CCCc1nc(C(C)(C)O)c(C(=O)O)n1Cc1ccc(-c2ccccc2-c2nn[nH]n2)cc1	6.32	481.55
947	Olmesartan	CCCc1nc(C(C)(C)O)c(C(=O)O)n1Cc1ccc(-c2ccccc2-c2nn[nH]n2)cc1	6.32	481.55
949	tamoxifen	CC/C(=C(\c1ccccc1)c1ccc(OCCN(C)C)cc1)c1ccccc1	6.32	481.76
950	Tamoxifen	CC/C(=C(\c1ccccc1)c1ccc(OCCN(C)C)cc1)c1ccccc1	6.32	481.76
951	Reserpine hydrochloride	COC(=O)C1C2CC3c4[nH]c5cc(OC)ccc5c4CCN3CC2CC(OC(=O)c2cc(OC)c(OC)c(OC)c2)C1OC.Cl	6.32	481.91
952	nafcillin	CCOc1ccc2ccccc2c1C(=O)N[C@@H]1C(=O)N2[C@@H](C(=O)O)C(C)(C)S[C@H]12	6.32	483.45
953	clomifene	CCN(CC)CCOc1ccc(C(=C(Cl)c2ccccc2)c2ccccc2)cc1	6.31	484.71
954	Trelagliptin	Cn1c(=O)cc(N2CCCC(N)C2)n(Cc2cc(F)ccc2C#N)c1=O	6.31	487.08
955	Drospirenone	CC12CCC(=O)C=C1C1CC1C1C2CCC2(C)C1C1CC1C21CCC(=O)O1	6.31	489.81
956	procaterol	CCC(NC(C)C)C(O)c1ccc(O)c2[nH]c(=O)ccc12	6.31	491.20
957	tofacitinib	C[C@@H]1CCN(C(=O)CC#N)C[C@@H]1N(C)c1ncnc2[nH]ccc12	6.31	492.43
958	kinetin-riboside	OC[C@H]1O[C@@H](n2cnc3c(NCc4ccco4)ncnc32)[C@H](O)[C@@H]1O	6.31	492.47
959	salvinorin-a	COC(=O)[C@@H]1C[C@H](OC(C)=O)C(=O)[C@H]2[C@@]1(C)CC[C@H]1C(=O)O[C@H](c3ccoc3)C[C@]21C	6.31	493.28
960	zolantidine	c1cc(CN2CCCCC2)cc(OCCCNc2nc3ccccc3s2)c1	6.31	493.43
961	proxyfan	c1ccc(COCCCc2cnc[nH]2)cc1	6.31	494.29
962	florfenicol	CS(=O)(=O)c1ccc([C@@H](O)[C@@H](CF)NC(=O)C(Cl)Cl)cc1	6.31	494.40
963	puromycin	COc1ccc(C[C@H](N)C(=O)N[C@@H]2[C@@H](CO)O[C@@H](n3cnc4c(N(C)C)ncnc43)[C@@H]2O)cc1	6.31	494.81
964	JAK3-inhibitor-VI	O=C1Nc2ccc(-c3cccnc3)cc2/C1=C/c1ccc[nH]1	6.31	495.44
965	Tropicamide	CCN(Cc1ccncc1)C(=O)C(CO)c1ccccc1	6.30	497.86
966	atractyloside	C=C1[C@H]2CC[C@@H]3[C@]4(C)C[C@H](O[C@H]5O[C@H](CO)[C@@H](OS(=O)(=O)O)[C@H](OS(=O)(=O)O)[C@H]5OC(=O)CC(C)C)C[C@@H](C(=O)O)[C@@H]4CC[C@]3(C2)[C@H]1O	6.30	499.15
967	olanzapine	Cc1cc2c(s1)Nc1ccccc1N=C2N1CCN(C)CC1	6.30	499.20
968	Belinostat (PXD101)	O=C(C=Cc1cccc(S(=O)(=O)Nc2ccccc2)c1)NO	6.30	501.25
969	Pizotifen	CN1CCC(=C2c3ccccc3CCc3sccc32)CC1	6.30	501.31
970	Epothilone B (EPO906, Patupilone)	CC(=Cc1csc(C)n1)C1CC2OC2(C)CCCC(C)C(O)C(C)C(=O)C(C)(C)C(O)CC(=O)O1	6.30	502.01
971	Ospemifene	OCCOc1ccc(C(=C(CCCl)c2ccccc2)c2ccccc2)cc1	6.30	502.49
972	Mosapride Citrate	CCOc1cc(N)c(Cl)cc1C(=O)NCC1CN(Cc2ccc(F)cc2)CCO1.O=C(O)CC(O)(CC(=O)O)C(=O)O	6.30	502.55
973	Telbivudine	Cc1cn(C2CC(O)C(CO)O2)c(=O)[nH]c1=O	6.30	504.60
974	3-methyl-GABA	CC(CN)CC(=O)O	6.30	505.05
975	oxymetholone	C[C@]12CC(C=O)C(=O)C[C@@H]1CC[C@@H]1[C@@H]2CC[C@@]2(C)[C@H]1CC[C@]2(C)O	6.30	505.70
976	Cinacalcet	CC(NCCCc1cccc(C(F)(F)F)c1)c1cccc2ccccc12	6.29	507.67
977	Asenapine	CN1C[C@@H]2c3ccccc3Oc3ccc(Cl)cc3[C@H]2C1.O=C(O)/C=C/C(=O)O	6.29	508.60
978	cloperastine	Clc1ccc(C(OCCN2CCCCC2)c2ccccc2)cc1	6.29	509.70
979	L-Glutamine	NC(=O)CCC(N)C(=O)O	6.29	509.82
980	dextrorphan	CN1CC[C@@]23CCCC[C@@H]2[C@@H]1Cc1ccc(O)cc13	6.29	511.48
982	harmine	COc1ccc2c(c1)[nH]c1c(C)nccc12	6.29	513.45
983	Plerixafor 8HCl (AMD3100 8HCl)	Cl.Cl.Cl.Cl.Cl.Cl.Cl.Cl.c1cc(CN2CCCNCCNCCCNCC2)ccc1CN1CCCNCCNCCCNCC1	6.29	514.01
984	Mupirocin	CC(=CC(=O)OCCCCCCCCC(=O)O)CC1OCC(CC2OC2C(C)C(C)O)C(O)C1O	6.29	515.43
985	toremifene	CN(C)CCOc1ccc(C(=C(CCCl)c2ccccc2)c2ccccc2)cc1	6.29	515.69
986	westcort	CCCCC(=O)OC1(C(=O)CO)CCC2C3CCC4=CC(=O)CCC4(C)C3C(O)CC21C	6.28	518.80
987	Alendronate	NCCCC(O)(P(=O)([O-])O)P(=O)(O)O.O.O.O.[Na+]	6.28	519.37
988	doxazosin	COc1cc2nc(N3CCN(C(=O)C4COc5ccccc5O4)CC3)nc(N)c2cc1OC	6.28	520.69
989	Vemurafenib (PLX4032, RG7204)	CCCS(=O)(=O)Nc1ccc(F)c(C(=O)c2c[nH]c3ncc(-c4ccc(Cl)cc4)cc23)c1F	6.28	522.66
990	vemurafenib	CCCS(=O)(=O)Nc1ccc(F)c(C(=O)c2c[nH]c3ncc(-c4ccc(Cl)cc4)cc23)c1F	6.28	522.66
991	terconazole	CC(C)N1CCN(c2ccc(OC[C@H]3CO[C@](Cn4cncn4)(c4ccc(Cl)cc4Cl)O3)cc2)CC1	6.28	522.70
992	ceftazidime	CC(C)(ON=C(C(=O)N[C@@H]1C(=O)N2C(C(=O)O)=C(C[n+]3ccccc3)CS[C@H]12)c1csc(N)n1)C(=O)O	6.28	522.90
993	TOK-001	CC12CCC(O)CC1=CCC1C2CCC2(C)C(n3cnc4ccccc43)=CCC12	6.28	524.34
994	Retapamulin	C=C[C@]1(C)C[C@@H](OC(=O)CSC2C[C@@H]3CC[C@H](C2)N3C)[C@]2(C)[C@H](C)CC[C@]3(CCC(=O)[C@H]32)[C@@H](C)[C@@H]1O	6.28	524.88
995	GANT-58	c1cc(-c2sc(-c3ccncc3)c(-c3ccncc3)c2-c2ccncc2)ccn1	6.28	524.93
996	cantharidin	C[C@]12C(=O)OC(=O)[C@@]1(C)[C@@H]1CC[C@H]2O1	6.28	526.45
997	Iohexol	CC(=O)N(CC(O)CO)c1c(I)c(/C(O)=N/CC(O)CO)c(I)c(/C(O)=N/CC(O)CO)c1I	6.28	527.45
998	TSU-68 (SU6668,Orantinib)	Cc1[nH]c(C=C2C(=O)Nc3ccccc32)c(C)c1CCC(=O)O	6.28	529.49
999	Tylosin tartrate	CCC1OC(=O)CC(O)C(C)C(OC2OC(C)C(OC3CC(C)(O)C(O)C(C)O3)C(N(C)C)C2O)C(CC=O)CC(C)C(=O)C=CC(C)=CC1COC1OC(C)C(O)C(OC)C1OC.O=C(O)C(O)C(O)C(=O)O	6.28	530.33
1000	Solifenacin succinate	O=C(O)CCC(=O)O.O=C(OC1CN2CCC1CC2)N1CCc2ccccc2C1c1ccccc1	6.27	532.35
1001	epitiostanol	C[C@]12CC[C@@H]3[C@@H](CC[C@@H]4CC5SC5C[C@@]43C)[C@@H]1CC[C@@H]2O	6.27	533.34
1002	Clindamycin Phosphate	CCCC1CC(C(=O)NC(C(C)Cl)C2OC(SC)C(OP(=O)(O)O)C(O)C2O)N(C)C1	6.27	533.85
1003	Tranylcypromine hydrochloride	Cl.N[C@@H]1C[C@H]1c1ccccc1	6.27	536.79
1004	Vidofludimus	COc1cccc(-c2ccc(NC(=O)C3=C(C(=O)O)CCC3)c(F)c2)c1	6.27	537.37
1005	STF-62247	Cc1cccc(Nc2nc(-c3ccncc3)cs2)c1	6.27	537.68
1006	Estradiol valerate	CCCCC(=O)OC1CCC2C3CCc4cc(O)ccc4C3CCC12C	6.27	540.64
1007	tyrphostin-AG-112	N#CC(C#N)=C(N)/C(C#N)=C/c1ccc(O)cc1	6.27	541.83
1008	corticosterone	C[C@]12C[C@H](O)[C@H]3[C@@H](CCC4=CC(=O)CC[C@@]43C)[C@H]1CC[C@@H]2C(=O)CO	6.26	543.38
1009	methazolamide	CC(=O)N=c1sc(S(N)(=O)=O)nn1C	6.26	544.11
1010	Methazolamide	CC(=O)N=c1sc(S(N)(=O)=O)nn1C	6.26	544.11
1011	ezetimibe	O=C1[C@H](CC[C@H](O)c2ccc(F)cc2)[C@@H](c2ccc(O)cc2)N1c1ccc(F)cc1	6.26	545.37
1012	10H-phenothiazin-10-yl)(p-tolyl)methanone	Cc1ccc(C(=O)N2c3ccccc3Sc3ccccc32)cc1	6.26	547.17
1013	pranlukast	O=C(Nc1cccc2c(=O)cc(-c3nnn[nH]3)oc12)c1ccc(OCCCCc2ccccc2)cc1	6.26	547.56
1014	Vortioxetine	Cc1ccc(Sc2ccccc2N2CCNCC2)c(C)c1	6.26	548.86
1015	Neostigmine Bromide	CN(C)C(=O)Oc1cccc([N+](C)(C)C)c1.[Br-]	6.26	549.49
1016	xamoterol	O=C(NCCNCC(O)COc1ccc(O)cc1)N1CCOCC1.O=C(NCCNCC(O)COc1ccc(O)cc1)N1CCOCC1	6.26	552.52
1017	rolipram	COc1ccc([C@@H]2CNC(=O)C2)cc1OC1CCCC1	6.26	552.64
1018	iohexol	CC(=O)N(CC(O)CO)c1c(I)c(C(=O)NCC(O)CO)c(I)c(C(=O)NCC(O)CO)c1I	6.25	556.24
1019	hydroquinidine	CC[C@H]1CN2CCC1C[C@@H]2[C@@H](O)c1ccnc2ccc(OC)cc12	6.25	557.45
1020	Voriconazole	CC(c1ncncc1F)C(O)(Cn1cncn1)c1ccc(F)cc1F	6.25	557.52
1021	nafadotride	CCCCN1CCCC1CNC(=O)c1cc(C#N)c2ccccc2c1OC	6.25	559.78
1022	Procarbazine HCl	CNNCc1ccc(C(=O)NC(C)C)cc1.Cl	6.25	560.38
1023	cetraxate	NC[C@H]1CC[C@H](C(=O)Oc2ccc(CCC(=O)O)cc2)CC1	6.25	561.04
1024	fillalbin	COc1cc(C(=O)O[C@@H]2C[C@@H]3CC[C@H](C2)N3C)ccc1O	6.25	563.49
1025	digoxigenin	C[C@]12CC[C@H](O)C[C@@H]1CC[C@H]1[C@@H]2C[C@@H](O)[C@]2(C)[C@@H](C3=CC(=O)OC3)CC[C@]12O	6.25	563.55
1026	loteprednol	CCOC(=O)O[C@]1(C(=O)OCCl)CC[C@H]2[C@@H]3CCC4=CC(=O)C=C[C@]4(C)[C@H]3[C@@H](O)C[C@@]21C	6.25	564.43
1027	Venlafaxine	COc1ccc(C(CN(C)C)C2(O)CCCCC2)cc1.Cl	6.25	564.66
1028	Diphenhydramine HCl	CN(C)CCOC(c1ccccc1)c1ccccc1.Cl	6.25	565.70
1029	Cobicistat (GS-9350)	CC(C)c1nc(CN(C)C(=O)NC(CCN2CCOCC2)C(=O)NC(CCC(Cc2ccccc2)NC(=O)OCc2cncs2)Cc2ccccc2)cs1	6.25	567.68
1030	sibutramine	CC(C)CC(N(C)C)C1(c2ccc(Cl)cc2)CCC1	6.25	568.21
1031	4-hydroxyretinoic-acid	CC1=C(/C=C/C(C)=C/C=C/C(C)=C/C(=O)O)C(C)(C)CCC1O	6.24	568.96
1032	prostaglandin-b2	CCCCC[C@H](O)/C=C/C1=C(C/C=C\CCCC(=O)O)C(=O)CC1	6.24	571.64
1033	fenpiverinium	C[N+]1(CCC(C(N)=O)(c2ccccc2)c2ccccc2)CCCCC1	6.24	576.32
1034	Azlocillin sodium salt	CC1(C)SC2C(NC(=O)C(NC(=O)N3CCNC3=O)c3ccccc3)C(=O)N2C1C(=O)[O-].[Na+]	6.24	577.56
1035	sarmentogenin	CC12CCC(O)CC1CCC1C2[C@H](O)CC2(C)C(C3=CC(=O)OC3)CCC12O	6.24	578.12
1036	alizapride	C=CCN1CCCC1CNC(=O)c1cc2nn[nH]c2cc1OC	6.24	580.03
1037	Teriflunomide	CC(O)=C(C#N)C(=O)Nc1ccc(C(F)(F)F)cc1	6.24	581.04
1038	Levonorgestrel	C#CC1(O)CCC2C3CCC4=CC(=O)CCC4C3CCC21CC	6.24	581.18
1039	pravastatin	CCC(C)C(=O)O[C@H]1C[C@H](O)C=C2C=C[C@H](C)[C@H](CC[C@@H](O)C[C@@H](O)CC(=O)O)C21	6.23	583.50
1040	febuxostat	Cc1nc(-c2ccc(OCC(C)C)c(C#N)c2)sc1C(=O)O	6.23	583.97
1041	Febuxostat	Cc1nc(-c2ccc(OCC(C)C)c(C#N)c2)sc1C(=O)O	6.23	583.97
1042	Pazopanib (GW-786034)	Cc1ccc(Nc2nccc(N(C)c3ccc4c(C)n(C)nc4c3)n2)cc1S(N)(=O)=O.Cl	6.23	585.28
1043	cefalotin	CC(=O)OCC1=C(C(=O)O)N2C(=O)[C@H](NC(=O)Cc3cccs3)[C@H]2SC1	6.23	585.79
1044	Daunorubicin HCl	COc1cccc2c1C(=O)c1c(O)c3c(c(O)c1C2=O)C[C@@](O)(C(C)=O)C[C@@H]3O[C@H]1C[C@H](N)[C@H](O)[C@H](C)O1.Cl	6.23	588.67
1045	Tripelennamine HCl	CN(C)CCN(Cc1ccccc1)c1ccccn1.Cl	6.23	589.00
1046	etodolac	CCC1C=CC=C2C1=NC1=C2CCOC1(CC)CC(=O)O	6.23	594.50
1047	xaliproden	FC(F)(F)c1cccc(C2=CCN(CCc3ccc4ccccc4c3)CC2)c1	6.22	597.41
1048	pyrazolanthrone	O=C1c2ccccc2-c2n[nH]c3cccc1c23	6.22	599.91
1049	desmethylclomipramine	CNCCCN1c2ccccc2CCc2ccc(Cl)cc21	6.22	600.70
1050	iopromide	COCC(=O)Nc1c(I)c(C(=O)NCC(O)CO)c(I)c(C(=O)N(C)CC(O)CO)c1I	6.22	600.71
1051	Argatroban	C[C@H]1CNc2c(cccc2S(=O)(=O)N[C@@H](CCCN=C(N)N)C(=O)N2CC[C@@H](C)C[C@@H]2C(=O)O)C1	6.22	603.25
1052	loperamide	CN(C)C(=O)C(CCN1CCC(O)(c2ccc(Cl)cc2)CC1)(c1ccccc1)c1ccccc1	6.22	603.29
1053	Chenodeoxycholic Acid	CC(CCC(=O)O)C1CCC2C3C(O)CC4CC(O)CCC4(C)C3CCC12C	6.22	603.75
1054	Ursodiol	CC(CCC(=O)O)C1CCC2C3C(O)CC4CC(O)CCC4(C)C3CCC12C	6.22	603.75
1055	clobutinol	CC(CN(C)C)C(C)(O)Cc1ccc(Cl)cc1	6.22	603.83
1056	Duloxetine HCl	CNCCC(Oc1cccc2ccccc12)c1cccs1.Cl	6.22	604.45
1057	benzatropine	CN1C2CCC1CC(OC(c1ccccc1)c1ccccc1)C2	6.22	604.46
1058	Amiloride HCl dihydrate	Cl.NC(N)=NC(=O)c1nc(Cl)c(N)nc1N.O.O	6.22	605.78
1059	pargyline	C#CCN(C)Cc1ccccc1	6.21	610.68
1060	Flunarizine 2HCl	Cl.Cl.Fc1ccc(C(c2ccc(F)cc2)N2CCN(CC=Cc3ccccc3)CC2)cc1	6.21	611.62
1061	Vitamin B12	CC1=C2N=C(C=C3N=C(C(C)=C4[N-]C(C)(C5N=C1C(C)(CCC(=O)NCC(C)OP(=O)([O-])OC1C(CO)OC(n6cnc7cc(C)c(C)cc76)C1O)C5CC(N)=O)C(C)(CC(N)=O)C4CCC(N)=O)C(C)(CC(N)=O)C3CCC(N)=O)C(C)(C)C2CCC(N)=O.[C-]#N.[Co+3]	6.21	611.93
1062	clenbuterol	CC(C)(C)NCC(O)c1cc(Cl)c(N)c(Cl)c1	6.21	613.04
1063	ioversol	O=C(NCC(O)CO)c1c(I)c(C(=O)NCC(O)CO)c(I)c(N(CCO)C(=O)CO)c1I	6.21	613.17
1064	Aliskiren Hemifumarate	COCCCOc1cc(CC(CC(N)C(O)CC(C(=O)NCC(C)(C)C(N)=O)C(C)C)C(C)C)ccc1OC.COCCCOc1cc(CC(CC(N)C(O)CC(C(=O)NCC(C)(C)C(N)=O)C(C)C)C(C)C)ccc1OC.O=C(O)C=CC(=O)O	6.21	613.65
1065	Sulfameter	COc1cnc(NS(=O)(=O)c2ccc(N)cc2)nc1	6.21	614.78
1066	Doripenem	CC(O)C1C(=O)N2C(C(=O)O)=C(SC3CNC(CNS(N)(=O)=O)C3)C(C)C12	6.21	614.84
1067	Baricitinib phosphate	CCS(=O)(=O)N1CC(CC#N)(n2cc(-c3ncnc4[nH]ccc34)cn2)C1.O=P(O)(O)O	6.21	615.24
1068	Guanabenz Acetate	CC(=O)O.NC(N)=NN=Cc1c(Cl)cccc1Cl	6.21	616.79
1069	BI-2536	CC[C@@H]1C(=O)N(C)c2cnc(Nc3ccc(C(=O)NC4CCN(C)CC4)cc3OC)nc2N1C1CCCC1	6.21	617.01
1070	kitasamycin	CO[C@@H]1[C@@H](O[C@@H]2O[C@H](C)[C@@H](O[C@H]3C[C@@](C)(OC(=O)CC(C)C)[C@@H](O)[C@H](C)O3)[C@H](N(C)C)[C@H]2O)[C@@H](CC=O)C[C@@H](C)[C@@H](O)/C=C/C=C\C[C@@H](C)OC(=O)C[C@H]1OC(C)=O	6.21	618.87
1071	josamycin	CO[C@@H]1[C@@H](O[C@@H]2O[C@H](C)[C@@H](O[C@H]3C[C@@](C)(OC(=O)CC(C)C)[C@@H](O)[C@H](C)O3)[C@H](N(C)C)[C@H]2O)[C@@H](CC=O)C[C@@H](C)[C@@H](O)C=CC=CC[C@@H](C)OC(=O)C[C@H]1OC(C)=O	6.21	618.87
1072	niflumic-acid	O=C(O)c1cccnc1Nc1cccc(C(F)(F)F)c1	6.21	622.07
1073	Niflumic acid	O=C(O)c1cccnc1Nc1cccc(C(F)(F)F)c1	6.21	622.07
1074	Flumethasone	CC1CC2C3CC(F)C4=CC(=O)C=CC4(C)C3(F)C(O)CC2(C)C1(O)C(=O)CO	6.21	623.09
1075	Dabrafenib (GSK2118436)	CC(C)(C)c1nc(-c2cccc(NS(=O)(=O)c3c(F)cccc3F)c2F)c(-c2ccnc(N)n2)s1	6.21	623.50
1076	dabrafenib	CC(C)(C)c1nc(-c2cccc(NS(=O)(=O)c3c(F)cccc3F)c2F)c(-c2ccnc(N)n2)s1	6.21	623.50
1078	Chlorhexidine digluconate	N=C(NCCCCCCNC(=N)NC(=N)Nc1ccc(Cl)cc1)NC(=N)Nc1ccc(Cl)cc1.O=C(O)[C@H](O)[C@@H](O)[C@H](O)[C@H](O)CO.O=C(O)[C@H](O)[C@@H](O)[C@H](O)[C@H](O)CO	6.20	624.38
1079	z-leu3-VS	CC(C)C[C@@H](/C=C/S(C)(=O)=O)NC(=O)[C@H](CC(C)C)NC(=O)[C@H](CC(C)C)NC(=O)OCc1ccccc1	6.20	625.56
1080	6-hydroxytropinone	CN1C2CC(=O)CC1[C@H](O)C2	6.20	626.33
1081	Pilocarpine HCl	CC[C@@H]1C(=O)OC[C@@H]1Cc1cncn1C.Cl	6.20	626.60
1082	Telmisattan	CCCc1nc2c(C)cc(-c3nc4ccccc4n3C)cc2n1Cc1ccc(-c2ccccc2C(=O)O)cc1	6.20	627.59
1083	telmisartan	CCCc1nc2c(C)cc(-c3nc4ccccc4n3C)cc2n1Cc1ccc(-c2ccccc2C(=O)O)cc1	6.20	627.59
1084	lidoflazine	Cc1cccc(C)c1NC(=O)CN1CCN(CCCC(c2ccc(F)cc2)c2ccc(F)cc2)CC1	6.20	627.85
1085	benidipine	COC(=O)C1C(C)=NC(C)=C(C(=O)O[C@@H]2CCCN(Cc3ccccc3)C2)[C@@H]1c1cccc([N+](=O)[O-])c1	6.20	630.27
1086	Dinaciclib (SCH727965)	CCc1cnn2c(NCc3ccc[n+]([O-])c3)cc(N3CCCCC3CCO)nc12	6.20	631.15
1087	NF-449	O=C(Nc1cc(C(=O)Nc2ccc(S(=O)(=O)O)c(S(=O)(=O)O)c2)cc(C(=O)Nc2ccc(S(=O)(=O)O)c(S(=O)(=O)O)c2)c1)Nc1cc(C(=O)Nc2ccc(S(=O)(=O)O)c(S(=O)(=O)O)c2)cc(C(=O)Nc2ccc(S(=O)(=O)O)c(S(=O)(=O)O)c2)c1	6.20	631.37
1088	Nebivolol	Cl.OC(CNCC(O)C1CCc2cc(F)ccc2O1)C1CCc2cc(F)ccc2O1	6.20	632.20
1089	ethambutol	CC[C@H](CO)NCCN[C@H](CC)CO	6.20	633.44
1090	Abiraterone acetate	CC(=O)OC1CCC2(C)C(=CCC3C2CCC2(C)C(c4cccnc4)=CCC32)C1	6.20	633.97
1091	Bromocriptine mesylate	CC(C)C[C@H]1C(=O)N2CCC[C@H]2[C@]2(O)O[C@](NC(=O)[C@@H]3C=C4c5cccc6[nH]c(Br)c(c56)C[C@H]4N(C)C3)(C(C)C)C(=O)N12.CS(=O)(=O)O	6.20	634.16
1092	Ozanimod (RPC1063)	CC(C)Oc1ccc(-c2nc(-c3cccc4c3CC[C@@H]4NCCO)no2)cc1C#N	6.20	634.51
1093	Amisulpride	CCN1CCCC1CNC(=O)c1cc(S(=O)(=O)CC)c(N)cc1OC	6.20	636.45
1094	iobenguane	N=C(N)NCc1cccc(I)c1	6.20	637.00
1095	solanine	C[C@H]1CC[C@@H]2[C@@H](C)[C@H]3[C@H](C[C@H]4[C@@H]5CC=C6C[C@@H](O[C@@H]7O[C@H](CO)[C@H](O)[C@H](O[C@@H]8O[C@H](CO)[C@@H](O)[C@H](O)[C@H]8O)[C@H]7O[C@@H]7O[C@@H](C)[C@H](O)[C@@H](O)[C@H]7O)CC[C@]6(C)[C@H]5CC[C@@]43C)N2C1	6.19	639.23
1096	lymecycline	CN(C)[C@@H]1C(=O)C(C(=O)NCNC(CCCCN)C(=O)O)C(=O)[C@@]2(O)C(=O)C3C(=O)c4c(O)cccc4[C@@](C)(O)[C@@H]3C[C@@H]12	6.19	642.09
1097	Triamcinolone	CC12C=CC(=O)C=C1CCC1C3CC(O)C(O)(C(=O)CO)C3(C)CC(O)C12F	6.19	643.27
1098	Cefazolin (sodium salt)	Cc1nnc(SCC2=C(C(=O)[O-])N3C(=O)[C@@H](NC(=O)Cn4cnnn4)[C@H]3SC2)s1.[Na+]	6.19	644.28
1099	dibutyryl-cAMP-Na	CCCC(=O)Nc1ncnc2c1ncn2[C@H]1O[C@H]2COP(=O)(O)O[C@@H]2[C@@H]1OC(=O)CCC	6.19	644.81
1100	Labetalol HCl	CC(CCc1ccccc1)NCC(O)c1ccc(O)c(C(N)=O)c1.Cl	6.19	646.90
1101	isamoltane	CC(C)NCC(O)COc1ccccc1-n1cccc1	6.19	646.93
1102	IKK3-inhibitor-IX	COc1cc2ncn(-c3cc(OCc4ccccc4S(C)(=O)=O)c(C#N)s3)c2cc1OC	6.19	647.00
1103	methysergide	CCC(CO)NC(=O)C1C=C2c3cccc4c3c(cn4C)CC2N(C)C1	6.19	647.29
1104	Clozapine	CN1CCN(C2=c3ccccc3=Nc3ccc(Cl)cc3N2)CC1	6.19	647.88
1105	GBR-12935	c1ccc(CCCN2CCN(CCOC(c3ccccc3)c3ccccc3)CC2)cc1	6.19	648.27
1106	Alcaftadine	CN1CCC(=C2c3ccccc3CCn3c(C=O)cnc32)CC1	6.19	648.38
1107	Dienogest	CC12CCC3=C4CCC(=O)C=C4CCC3C1CCC2(O)CC#N	6.19	650.85
1108	methantheline	CC[N+](C)(CC)CCOC(=O)C1c2ccccc2Oc2ccccc21	6.19	652.70
1109	fadrozole	N#Cc1ccc(C2CCCc3cncn32)cc1	6.18	654.06
1110	torin-1	CCC(=O)N1CCN(c2ccc(-n3c(=O)ccc4cnc5ccc(-c6cnc7ccccc7c6)cc5c43)cc2C(F)(F)F)CC1	6.18	654.56
1111	Sorafenib	CNC(=O)c1cc(Oc2ccc(NC(=O)Nc3ccc(Cl)c(C(F)(F)F)c3)cc2)ccn1	6.18	657.17
1112	butirosin	NCCC(O)C(=O)N[C@@H]1C[C@H](N)[C@@H](OC2O[C@H](CN)[C@@H](O)[C@H](O)[C@H]2N)[C@H](OC2O[C@H](CO)C(O)[C@H]2O)[C@H]1O	6.18	658.31
1113	Triciribine	Cn1nc(N)c2cn([C@@H]3O[C@H](CO)[C@@H](O)[C@H]3O)c3ncnc1c23	6.18	658.95
1114	Ciclopirox ethanolamine	Cc1cc(C2CCCCC2)n(O)c(=O)c1.NCCO	6.18	659.76
1115	benzydamine	CN(C)CCCOc1nn(Cc2ccccc2)c2ccccc12	6.18	660.00
1116	nemonapride	CNc1cc(OC)c(C(=O)NC2CCN(Cc3ccccc3)C2C)cc1Cl	6.18	664.00
1117	serotonin	NCCc1c[nH]c2ccc(OC3O[C@H](C(=O)O)[C@@H](O)[C@H](O)[C@H]3O)cc12	6.18	666.38
1118	crizotinib	C[C@@H](Oc1cc(-c2cnn(C3CCNCC3)c2)cnc1N)c1c(Cl)ccc(F)c1Cl	6.18	666.99
1119	L-Glutathione Reduced	N[C@@H](CCC(=O)N[C@@H](CS)C(=O)NCC(=O)O)C(=O)O	6.18	668.17
1120	phenoxybenzamine	CC(COc1ccccc1)N(CCCl)Cc1ccccc1	6.17	675.10
1121	scoulerine	COc1cc2c(cc1O)[C@@H]1Cc3ccc(OC)c(O)c3CN1CC2	6.17	676.34
1122	folic-acid	Nc1nc(=O)c2nc(CNc3ccc(C(=O)N[C@@H](CCC(=O)O)C(=O)O)cc3)cnc2[nH]1	6.17	678.40
1123	Pemetrexed	Nc1nc(=O)c2c(CCc3ccc(C(=O)NC(CCC(=O)[O-])C(=O)[O-])cc3)c[nH]c2[nH]1.[Na+].[Na+]	6.17	678.73
1124	Chlorpromazine HCl	CN(C)CCCN1c2ccccc2Sc2ccc(Cl)cc21.Cl	6.17	680.08
1125	Topiroxostat	N#Cc1cc(-c2n[nH]c(-c3ccncc3)n2)ccn1	6.17	680.49
1126	eucatropine	CC1CC(OC(=O)C(O)c2ccccc2)CC(C)(C)N1C	6.17	681.72
1127	tiotidine	CNC(=NC#N)NCCSCc1csc(N=C(N)N)n1	6.16	685.05
1128	apafant	Cc1nnc2n1-c1sc(CCC(=O)N3CCOCC3)cc1C(c1ccccc1Cl)=NC2	6.16	686.33
1129	reserpine	COC(=O)[C@H]1[C@@H]2C[C@H]3c4[nH]c5cc(OC)ccc5c4CCN3C[C@H]2C[C@@H](OC(=O)c2cc(OC)c(OC)c(OC)c2)[C@@H]1OC	6.16	688.90
1130	norgestrel	C#C[C@]1(O)CCC2C3CCC4=CC(=O)CC[C@@H]4C3CC[C@@]21CC	6.16	691.98
1131	GBR-13069	Fc1ccc(C(OCCN2CCN(CC=Cc3ccccc3)CC2)c2ccc(F)cc2)cc1	6.16	692.44
1132	Erythromycin Ethylsuccinate	CCOC(=O)CCC(=O)OC1C(OC2C(C)C(OC3CC(C)(OC)C(O)C(C)O3)C(C)C(=O)OC(CC)C(C)(O)C(O)C(C)C(=O)C(C)CC2(C)O)OC(C)CC1N(C)C	6.16	692.61
1133	erythromycin	CCOC(=O)CCC(=O)OC1C(OC2C(C)C(OC3CC(C)(OC)C(O)C(C)O3)C(C)C(=O)OC(CC)C(C)(O)C(O)C(C)C(=O)C(C)CC2(C)O)OC(C)CC1N(C)C	6.16	692.61
1134	sulmazole	COc1cc(S(C)=O)ccc1-c1nc2ccncc2[nH]1	6.16	693.88
1135	sertindole	O=C1NCCN1CCN1CCC(c2cn(-c3ccc(F)cc3)c3ccc(Cl)cc23)CC1	6.16	693.95
1136	bortezomib	CC(C)C[C@H](NC(=O)[C@H](Cc1ccccc1)NC(=O)c1cnccn1)B(O)O	6.16	694.09
1137	Pargyline (hydrochloride)	C#CCN(C)Cc1ccccc1.Cl	6.16	695.32
1138	Isavuconazole	CC(c1nc(-c2ccc(C#N)cc2)cs1)C(O)(Cn1cncn1)c1cc(F)ccc1F	6.16	696.10
1139	ACDPP	CN(C)c1nc(N)c(C(=O)Nc2cccnc2)nc1Cl	6.16	696.87
1140	tropisetron	CN1C2CCC1CC(OC(=O)c1c[nH]c3ccccc13)C2	6.16	699.10
1141	fasudil	O=S(=O)(c1cccc2cnccc12)N1CCCNCC1	6.15	699.93
1142	triptolide	CC(C)[C@]12O[C@H]1[C@@H]1O[C@@]13[C@@]1(C)CCC4=C(COC4=O)[C@@H]1C[C@@H]1O[C@@]13[C@@H]2O	6.15	700.82
1143	Rocuronium Bromide	C=CC[N+]1(C2CC3C4CCC5CC(O)C(N6CCOCC6)CC5(C)C4CCC3(C)C2OC(C)=O)CCCC1.[Br-]	6.15	703.57
1144	Ranolazine 2HCl	COc1ccccc1OCC(O)CN1CCN(CC(=O)Nc2c(C)cccc2C)CC1.Cl.Cl	6.15	703.66
1145	Mechlorethamine HCl	CN(CCCl)CCCl.Cl	6.15	704.04
1147	oxandrolone	C[C@]12COC(=O)C[C@@H]1CC[C@@H]1[C@H]2CC[C@@]2(C)[C@@H]1CC[C@]2(C)O	6.15	705.05
1148	buparlisib	Nc1cc(C(F)(F)F)c(-c2cc(N3CCOCC3)nc(N3CCOCC3)n2)cn1	6.15	705.76
1149	phenethyl-isothiocyanate	S=C=NCCc1ccccc1	6.15	705.93
1150	Metolazone	Cc1ccccc1N1C(=O)c2cc(S(N)(=O)=O)c(Cl)cc2NC1C	6.15	707.26
1151	Pelitinib (EKB-569)	CCOc1cc2ncc(C#N)c(Nc3ccc(F)c(Cl)c3)c2cc1NC(=O)C=CCN(C)C	6.15	707.73
1152	propafenone	CCCNCC(O)COc1ccccc1C(=O)CCc1ccccc1	6.15	708.36
1153	ouabain	C[C@@H]1O[C@@H](O[C@H]2C[C@@H](O)[C@]3(CO)[C@H]4[C@H](O)C[C@]5(C)[C@@H](C6=CC(=O)OC6)CC[C@]5(O)[C@@H]4CC[C@]3(O)C2)[C@H](O)[C@H](O)[C@H]1O	6.15	709.12
1154	Gallamine Triethiodide	CC[N+](CC)(CC)CCOc1cccc(OCC[N+](CC)(CC)CC)c1OCC[N+](CC)(CC)CC.[I-].[I-].[I-]	6.15	711.12
1155	cerulenin	C/C=C/C/C=C/CCC(=O)[C@H]1O[C@H]1C(N)=O	6.15	714.17
1156	Dexamethasone (DHAP)	C[C@@H]1C[C@H]2[C@H]3CCC4=CC(=O)C=C[C@]4(C)[C@@]3(F)[C@@H](O)C[C@]2(C)[C@@]1(O)C(=O)CO	6.15	715.87
1157	cefatrizine	N[C@@H](C(=O)N[C@@H]1C(=O)N2C(C(=O)O)=C(CSc3c[nH]nn3)CS[C@H]12)c1ccc(O)cc1	6.14	716.52
1158	Carfilzomib (PR-171)	CC(C)CC(NC(=O)C(CCc1ccccc1)NC(=O)CN1CCOCC1)C(=O)NC(Cc1ccccc1)C(=O)NC(CC(C)C)C(=O)C1(C)CO1	6.14	716.78
1159	Propranolol HCl	CC(C)NCC(O)COc1cccc2ccccc12.Cl	6.14	718.39
1160	testosterone-propionate	CCC(=O)O[C@H]1CCC2C3CCC4=CC(=O)CC[C@]4(C)C3CC[C@@]21C	6.14	721.28
1161	Glipizide	Cc1cnc(C(=O)NCCc2ccc(S(=O)(=O)NC(=O)NC3CCCCC3)cc2)cn1	6.14	722.17
1162	glipizide	Cc1cnc(C(=O)NCCc2ccc(S(=O)(=O)NC(=O)NC3CCCCC3)cc2)cn1	6.14	722.17
1164	Alogliptin Benzoate	Cn1c(=O)cc(N2CCCC(N)C2)n(Cc2ccccc2C#N)c1=O.O=C(O)c1ccccc1	6.14	723.76
1165	TC-2559	CCOc1cncc(C=CCCNC)c1	6.14	723.81
1166	suloctidil	CCCCCCCCNC(C)C(O)c1ccc(SC(C)C)cc1	6.14	724.02
1167	tetracaine	CCCCNc1ccc(C(=O)OCCN(C)C)cc1	6.14	726.12
1168	Clofarabine	Nc1nc(Cl)nc2c1ncn2C1OC(CO)C(O)C1F	6.14	727.01
1169	tetradecylthioacetic-acid	CCCCCCCCCCCCCCSCC(=O)O	6.14	727.71
1170	tozasertib	Cc1cc(Nc2cc(N3CCN(C)CC3)nc(Sc3ccc(NC(=O)C4CC4)cc3)n2)n[nH]1	6.14	729.44
1171	VX-680 (MK-0457,Tozasertib)	Cc1cc(Nc2cc(N3CCN(C)CC3)nc(Sc3ccc(NC(=O)C4CC4)cc3)n2)n[nH]1	6.14	729.44
1172	zardaverine	COc1cc(-c2ccc(=O)[nH]n2)ccc1OC(F)F	6.14	730.11
1173	hydroxycholesterol	CC(CC[C@@H](O)C(C)C)C1CCC2C3CC=C4C[C@@H](O)CC[C@@]4(C)C3CC[C@@]12C	6.14	730.81
1174	Amoxapine	Clc1ccc2c(c1)C(N1CCNCC1)=Nc1ccccc1O2	6.13	734.14
1175	suberoyl-bis-hydroxamic-acid	O=C(CCCCCCC(=O)NO)NO	6.13	736.47
1176	lidocaine	CCN(CC)CC(=O)Nc1c(C)cccc1C	6.13	737.09
1177	Lidocaine	CCN(CC)CC(=O)Nc1c(C)cccc1C	6.13	737.09
1178	granisetron	CN1[C@H]2CCC[C@H]1CC(NC(=O)c1nn(C)c3ccccc13)C2	6.13	739.67
1179	fipexide	O=C(COc1ccc(Cl)cc1)N1CCN(Cc2ccc3c(c2)OCO3)CC1	6.13	747.04
1180	Gefitinib (ZD1839)	COc1cc2ncnc(Nc3ccc(F)c(Cl)c3)c2cc1OCCCN1CCOCC1	6.13	747.85
1181	gefitinib	COc1cc2ncnc(Nc3ccc(F)c(Cl)c3)c2cc1OCCCN1CCOCC1	6.13	747.85
1182	myricetin	O=c1c(O)c(-c2cc(O)c(O)c(O)c2)oc2cc(O)cc(O)c12	6.13	748.71
1183	flavoxate	Cc1c(-c2ccccc2)oc2c(C(=O)OCCN3CCCCC3)cccc2c1=O	6.13	749.59
1184	clopamide	C[C@H]1CCC[C@@H](C)N1NC(=O)c1ccc(Cl)c(S(N)(=O)=O)c1	6.12	758.78
1185	idazoxan	c1ccc2c(c1)OCC(C1=NCCN1)O2	6.12	761.39
1186	calcitriol	C=C1/C(=C\C=C2/CCCC3(C)C2CCC3C(C)CCCC(C)(C)O)CC(O)CC1O	6.12	762.68
1187	reversine	c1nc2c(NC3CCCCC3)nc(Nc3ccc(N4CCOCC4)cc3)nc2[nH]1	6.12	762.93
1188	Adrenalone HCl	CNCC(=O)c1ccc(O)c(O)c1.Cl	6.12	763.20
1189	Piroxicam	CN1C(C(=O)Nc2ccccn2)=C(O)c2ccccc2S1(=O)=O	6.11	770.02
1190	urosiol	C[C@H](CCC(=O)O)[C@@H]1CC[C@H]2[C@H]3[C@@H](O)C[C@@H]4C[C@H](O)CC[C@]4(C)[C@@H]3CC[C@@]21C	6.11	770.99
1191	clemizole	Clc1ccc(Cn2c(CN3CCCC3)nc3ccccc32)cc1	6.11	771.23
1192	rosiglitazone	CN(CCOc1ccc(CC2SC(=O)NC2=O)cc1)c1ccccn1	6.11	772.09
1193	Rosiglitazone	CN(CCOc1ccc(CC2SC(=O)NC2=O)cc1)c1ccccn1	6.11	772.09
1194	Orlistat	CCCCCCCCCCCC(CC1OC(=O)C1CCCCCC)OC(=O)C(CC(C)C)NC=O	6.11	772.57
1195	avrainvillamide-analog-5	CC1(C)C=Cc2cc3c(cc2O1)[N+]([O-])=C1C3=CC23NC(=O)C4(CCCN4C2=O)CC3C1(C)C	6.11	775.73
1196	vesamicol	O[C@@H]1CCCC[C@H]1N1CCC(c2ccccc2)CC1	6.11	776.44
1197	Irbesartan	CCCCC1=NC2(CCCC2)C(=O)N1Cc1ccc(-c2ccccc2-c2nn[nH]n2)cc1	6.11	776.96
1198	erastin	CCOc1ccccc1-n1c(C(C)N2CCN(C(=O)COc3ccc(Cl)cc3)CC2)nc2ccccc2c1=O	6.11	778.55
1199	benfluorex	CC(Cc1cccc(C(F)(F)F)c1)NCCOC(=O)c1ccccc1	6.11	780.88
1200	Ramipril	CCOC(=O)C(CCc1ccccc1)NC(C)C(=O)N1C(C(=O)O)CC2CCCC21	6.11	781.68
1201	levomepromazine	COc1ccc2c(c1)N(C[C@H](C)CN(C)C)c1ccccc1S2	6.11	781.95
1202	pazufloxacin	C[C@H]1COc2c(C3(N)CC3)c(F)cc3c(=O)c(C(=O)O)cn1c23	6.11	782.33
1203	zatebradine	COc1ccc(CCN(C)CCCN2CCc3cc(OC)c(OC)cc3CC2=O)cc1OC	6.11	783.13
1204	bucladesine	CCCC(=O)Nc1ncnc2c1ncn2[C@@H]1O[C@@H]2OP(=O)(O)OC[C@@H]2[C@H]1OC(=O)CCC	6.11	784.44
1205	glafenine	O=C(OCC(O)CO)c1ccccc1Nc1ccnc2cc(Cl)ccc12	6.10	785.56
1206	Prednisolone	CC12C=CC(=O)C=C1CCC1C2C(O)CC2(C)C1CCC2(O)C(=O)CO	6.10	786.12
1207	sitagliptin	N[C@@H](CC(=O)N1CCn2c(nnc2C(F)(F)F)C1)Cc1cc(F)c(F)cc1F	6.10	786.22
1208	NECA	CCNC(=O)C1OC(n2cnc3c(N)ncnc32)C(O)C1O	6.10	787.13
1209	GBR-12783	C(=Cc1ccccc1)CN1CCN(CCOC(c2ccccc2)c2ccccc2)CC1	6.10	788.00
1210	temefos	COP(=S)(OC)Oc1ccc(Sc2ccc(OP(=S)(OC)OC)cc2)cc1	6.10	789.24
1211	GLPG0634	O=C(Nc1nc2cccc(-c3ccc(CN4CCS(=O)(=O)CC4)cc3)n2n1)C1CC1	6.10	789.34
1212	Alfuzosin HCl	COc1cc2nc(N(C)CCCNC(=O)C3CCCO3)nc(N)c2cc1OC.Cl	6.10	792.49
1213	Brompheniramine hydrogen maleate	CN(C)CCC(c1ccc(Br)cc1)c1ccccn1.O=C(O)C=CC(=O)O	6.10	794.70
1214	Gemfibrozil	Cc1ccc(C)c(OCCCC(C)(C)C(=O)O)c1	6.10	795.01
1215	Cimetidine	CN=C(NC#N)NCCSCc1nc[nH]c1C	6.10	801.37
1216	Ciclesonide	CC(C)C(=O)OCC(=O)[C@@]12O[C@H](C3CCCCC3)O[C@@H]1C[C@H]1[C@@H]3CCC4=CC(=O)C=C[C@]4(C)[C@H]3[C@@H](O)C[C@@]12C	6.10	802.38
1217	(+/-)-7-hydroxy-2-(N,N-di-n-propylamino)tetralin	CCCN(CCC)C1CCc2ccc(O)cc2C1	6.09	807.08
1218	butylscopolammonium	CCCC[N+]1(C)[C@H]2C[C@H](OC(=O)[C@H](CO)c3ccccc3)C[C@@H]1[C@@H]1O[C@H]12	6.09	807.22
1219	Ginkgolide A	C[C@H]1C(=O)O[C@@H]2C[C@@]34[C@H]5C[C@H](C(C)(C)C)[C@@]36[C@H](OC(=O)[C@@H]6O)O[C@@]4(C(=O)O5)[C@@]21O	6.09	807.56
1220	pralidoxime	C[n+]1ccccc1C=NO	6.09	808.89
1221	Quetiapine Fumarate	O=C(O)C=CC(=O)O.OCCOCCN1CCN(C2=Nc3ccccc3Sc3ccccc32)CC1.OCCOCCN1CCN(C2=Nc3ccccc3Sc3ccccc32)CC1	6.09	808.90
1222	triciribine	Cn1nc(N)c2cn([C@@H]3O[C@H](CO)C(O)[C@@H]3O)c3ncnc1c23	6.09	809.27
1223	Olprinone Hydrochloride	Cc1[nH]c(=O)c(C#N)cc1-c1ccc2nccn2c1.Cl	6.09	810.98
1224	propoxycaine	CCCOc1cc(N)ccc1C(=O)OCCN(CC)CC	6.09	814.90
1225	ibutilide	CCCCCCCN(CC)CCCC(O)c1ccc(NS(C)(=O)=O)cc1.CCCCCCCN(CC)CCCC(O)c1ccc(NS(C)(=O)=O)cc1	6.09	814.94
1226	nor-1-chlorpromazine	CNCCCN1c2ccccc2Sc2ccc(Cl)cc21	6.09	815.23
1227	Mecarbinate	CCOC(=O)c1c(C)n(C)c2ccc(O)cc12	6.09	816.00
1228	ungerine	CO[C@H]1C=C2CCN(C)[C@H]2C2c3cc4c(cc3C(=O)O[C@@H]21)OCO4	6.09	818.90
1229	Sertaconazole nitrate	Clc1ccc(C(Cn2ccnc2)OCc2csc3c(Cl)cccc23)c(Cl)c1.O=[N+]([O-])O	6.09	820.26
1230	Amitriptyline HCl	CN(C)CCC=C1c2ccccc2CCc2ccccc21.Cl	6.09	821.73
1231	Scopolamine hydrobromide	Br.CN1C2CC(OC(=O)C(CO)c3ccccc3)CC1C1OC12	6.08	822.54
1232	Vinorelbine ditartrate	CCC1=CC2CN(C1)Cc1c([nH]c3ccccc13)C(C(=O)OC)(c1cc3c(cc1OC)N(C)C1C(O)(C(=O)OC)C(OC(C)=O)C4(CC)C=CCN5CCC31C54)C2.O=C(O)C(O)C(O)C(=O)O.O=C(O)C(O)C(O)C(=O)O	6.08	823.48
1233	Benzethonium Chloride	CC(C)(C)CC(C)(C)c1ccc(OCCOCC[N+](C)(C)Cc2ccccc2)cc1.[Cl-]	6.08	825.32
1234	ampiroxicam	CCOC(=O)OC(C)OC1=C(C(=O)Nc2ccccn2)N(C)S(=O)(=O)c2ccccc21	6.08	825.46
1235	xanthinol	CN(CCO)CC(O)Cn1cnc2c1c(=O)n(C)c(=O)n2C	6.08	828.51
1236	Brinzolamide	CCNC1CN(CCCOC)S(=O)(=O)c2sc(S(N)(=O)=O)cc21	6.08	829.38
1237	Rivaroxaban	O=C(NCC1CN(c2ccc(N3CCOCC3=O)cc2)C(=O)O1)c1ccc(Cl)s1	6.08	829.68
1238	QX-314	CC[N+](CC)(CC)CC(=O)Nc1c(C)cccc1C	6.08	829.81
1239	Ac-Leu-Leu-Nle-CHO	CCCC[C@@H](C=O)NC(=O)[C@H](CC(C)C)NC(=O)[C@H](CC(C)C)NC(C)=O	6.08	831.88
1242	Oxiracetam	N=C(O)CN1CC(O)CC1=O	6.08	832.73
1243	Perindopril Erbumine	CC(C)(C)N.CCCC(NC(C)C(=O)N1C(C(=O)O)CC2CCCCC21)C(=O)OCC	6.08	832.91
1244	entinostat	Nc1ccccc1NC(=O)c1ccc(CNC(=O)OCc2cccnc2)cc1	6.08	832.94
1245	Entinostat (MS-275,SNDX-275)	Nc1ccccc1NC(=O)c1ccc(CNC(=O)OCc2cccnc2)cc1	6.08	832.94
1246	fluconazole	OC(Cn1cncn1)(Cn1cncn1)c1ccc(F)cc1F	6.08	833.30
1247	Fluconazole	OC(Cn1cncn1)(Cn1cncn1)c1ccc(F)cc1F	6.08	833.30
1248	Fluvastatin	CC(C)n1c(C=CC(O)CC(O)CC(=O)O)c(-c2ccc(F)cc2)c2ccccc21	6.08	833.34
1249	Trilostane	C[C@]12CC[C@H]3[C@@H](CC[C@@]45O[C@@H]4C(O)=C(C#N)C[C@]35C)[C@@H]1CC[C@@H]2O	6.08	834.66
1250	Sucralose	OCC1OC(OC2(CCl)OC(CCl)C(O)C2O)C(O)C(O)C1Cl	6.08	837.16
1251	methylatropine	C[N+]1(C)C2CC[C@H]1C[C@@H](OC(=O)C(CO)c1ccccc1)C2.O=[N+]([O-])[O-]	6.08	837.95
1252	estriol	CC12CCC3c4ccc(O)cc4CCC3C1CC(O)C2O	6.08	838.70
1253	Estriol	CC12CCC3c4ccc(O)cc4CCC3C1CC(O)C2O	6.08	838.70
1254	NGB-2904	O=C(NCCCCN1CCN(c2cccc(Cl)c2Cl)CC1)c1ccc2c(c1)Cc1ccccc1-2	6.07	841.86
1255	atomoxetine	CNCC[C@@H](Oc1ccccc1C)c1ccccc1	6.07	847.60
1256	roscovitine	CC[C@H](CO)Nc1nc(NCc2ccccc2)c2ncn(C(C)C)c2n1	6.07	851.62
1257	Bromfenac Sodium	Nc1c(CC(=O)[O-])cccc1C(=O)c1ccc(Br)cc1.[Na+]	6.07	852.57
1258	mefloquine	O[C@@H](c1cc(C(F)(F)F)nc2c(C(F)(F)F)cccc12)[C@H]1CCCCN1	6.07	858.61
1259	Ibutilide Fumarate	CCCCCCCN(CC)CCCC(O)c1ccc(NS(C)(=O)=O)cc1.CCCCCCCN(CC)CCCC(O)c1ccc(NS(C)(=O)=O)cc1.O=C(O)C=CC(=O)O	6.06	862.21
1260	gestrinone	CC[C@]1(O)CCC2[C@@H]3CCC4=CC(=O)CCC4=C3C=C[C@]21CC	6.06	863.50
1261	DAPT (GSI-IX)	CC(NC(=O)Cc1cc(F)cc(F)c1)C(=O)NC(C(=O)OC(C)(C)C)c1ccccc1	6.06	865.62
1262	PKCbeta-inhibitor	O=C1NC(=O)C(c2cn(CCCn3ccnc3)c3ccccc23)=C1Nc1ccccc1	6.06	867.28
1263	SJ-172550	CCOc1cc(/C=C2\C(=O)N(c3ccccc3)N=C2C)cc(Cl)c1OCC(=O)OC	6.06	867.54
1264	Clindamycin HCl	CCCC1CC(C(=O)NC(C(C)Cl)C2OC(SC)C(O)C(O)C2O)N(C)C1.Cl	6.06	867.73
1265	dexamethasone	CC(=O)OCC(=O)[C@@]1(O)[C@H](C)C[C@H]2[C@H]3CCC4=CC(=O)C=C[C@]4(C)[C@@]3(F)[C@@H](O)C[C@@]21C	6.06	871.60
1266	varenicline	c1cnc2cc3c(cc2n1)[C@H]1CNC[C@@H]3C1	6.06	872.35
1267	tyrphostin-51	N#CC(C#N)=C(N)/C(C#N)=C/c1cc(O)c(O)c(O)c1	6.06	873.99
1268	Regorafenib	CNC(=O)c1cc(Oc2ccc(NC(=O)Nc3ccc(Cl)c(C(F)(F)F)c3)c(F)c2)ccn1	6.06	874.25
1269	Ribostamycin Sulfate	NCC1OC(OC2C(N)CC(N)C(O)C2OC2OC(CO)C(O)C2O)C(N)C(O)C1O.O=S(=O)(O)O	6.06	875.18
1270	IBC-293	CC(C)n1nnc2cc(C(=O)O)ccc21	6.06	880.12
1271	totaralolal	CC(C)c1c(O)ccc2c1CCC1[C@@](C)(C=O)CCC[C@]21C	6.05	881.93
1272	clocortolone	C[C@@H]1C[C@@H]2[C@@H]3C[C@H](F)C4=CC(=O)C=C[C@]4(C)[C@@]3(Cl)[C@@H](O)C[C@]2(C)[C@H]1C(=O)COC(=O)C(C)(C)C	6.05	886.09
1273	Fostamatinib (R788)	COc1cc(Nc2ncc(F)c(Nc3ccc4c(n3)N(COP(=O)(O)O)C(=O)C(C)(C)O4)n2)cc(OC)c1OC	6.05	887.62
1274	levosulpiride	CCN1CCC[C@H]1CNC(=O)c1cc(S(N)(=O)=O)ccc1OC	6.05	888.18
1275	perospirone	O=C1[C@H]2CCCC[C@H]2C(=O)N1CCCCN1CCN(c2nsc3ccccc23)CC1	6.05	889.80
1276	chloropyramine	CN(C)CCN(Cc1ccc(Cl)cc1)c1ccccn1	6.05	890.44
1277	Daptomycin	CCCCCCCCCC(=O)NC(Cc1c[nH]c2ccccc12)C(=O)NC(CC(N)=O)C(=O)NC(CC(=O)O)C(=O)NC1C(=O)NCC(=O)NC(CCCN)C(=O)NC(CC(=O)O)C(=O)NC(C)C(=O)NC(CC(=O)O)C(=O)NCC(=O)NC(CO)C(=O)NC(C(C)CC(=O)O)C(=O)NC(CC(=O)c2ccccc2N)C(=O)OC1C	6.05	897.26
1278	butalbital	C=CCC1(CC(C)C)C(=O)NC(=O)NC1=O	6.05	897.30
1279	fluperlapine	CN1CCN(C2=Nc3cc(F)ccc3Cc3ccccc32)CC1	6.05	897.38
1280	latanoprost	CC(C)OC(=O)CCC/C=C\C[C@H]1[C@@H](O)C[C@@H](O)[C@@H]1CC[C@@H](O)CCc1ccccc1	6.05	899.60
1281	mianserin	CN1CCN2c3ccccc3Cc3ccccc3C2C1	6.05	900.24
1282	cucurbitacin-i	CC(C)(O)/C=C/C(=O)[C@](C)(O)C1[C@H](O)C[C@@]2(C)C3CC=C4C(CC(=O)C(=O)C4(C)C)[C@]3(C)C(=O)C[C@]12C	6.04	903.58
1283	Regorafenib hydrochloride	CNC(=O)c1cc(Oc2ccc(NC(=O)Nc3ccc(Cl)c(C(F)(F)F)c3)c(F)c2)ccn1.Cl	6.04	903.88
1284	Afuresertib	Cn1ncc(Cl)c1-c1cc(C(=O)NC(CN)Cc2cccc(F)c2)sc1Cl	6.04	906.71
1285	diphenylpyraline	CN1CCC(OC(c2ccccc2)c2ccccc2)CC1	6.04	909.95
1286	SJB-shh-31	O=C(C[C@@H]1C/C=C/CCC(=O)O[C@H](c2ccccc2)CNC1=O)NCc1ccc(Cl)cc1	6.04	912.90
1287	rotenone	C=C(C)[C@H]1Cc2c(ccc3c2O[C@@H]2COc4cc(OC)c(OC)cc4[C@@H]2C3=O)O1	6.04	913.96
1288	tubacin	O=C(CCCCCCC(=O)Nc1ccc([C@@H]2O[C@H](c3ccc(CO)cc3)C[C@H](CSc3nc(-c4ccccc4)c(-c4ccccc4)o3)O2)cc1)NO	6.04	917.29
1289	mestinon	CN(C)C(=O)Oc1ccc[n+](C)c1	6.04	918.71
1290	xylazine	Cc1cccc(C)c1NC1=NCCCS1	6.04	918.80
1291	Raltitrexed	Cc1nc(=O)c2cc(CN(C)c3ccc(C(=O)NC(CCC(=O)O)C(=O)O)s3)ccc2[nH]1	6.04	919.30
1292	phenelzine	NNCCc1ccccc1	6.03	922.73
1293	serdemetan	c1cc(NCCc2c[nH]c3ccccc23)cc(Nc2ccncc2)c1	6.03	924.84
1294	Doxifluridine	CC1OC(n2cc(F)c(=O)[nH]c2=O)C(O)C1O	6.03	928.42
1295	Fulvestrant	CC12CCC3c4ccc(O)cc4CC(CCCCCCCCCS(=O)CCCC(F)(F)C(F)(F)F)C3C1CCC2O	6.03	930.36
1296	Quetiapine	OCCOCCN1CCN(C2=Nc3ccccc3Sc3ccccc32)CC1	6.03	931.08
1297	Maprotiline HCl	CNCCCC12CCC(c3ccccc31)c1ccccc12.Cl	6.03	932.69
1298	Pentamidine isethionate	N=C(N)c1ccc(OCCCCCOc2ccc(C(=N)N)cc2)cc1.O=S(=O)(O)CCO.O=S(=O)(O)CCO	6.03	933.22
1299	COT-10b	C=C(N)c1cc2c(-c3cccc(-c4ccccc4)c3)cnc(N)c2s1	6.03	935.69
1300	adrenosterone	C[C@]12CC(=O)[C@@H]3[C@H](CCC4=CC(=O)CC[C@@]43C)[C@@H]1CCC2=O	6.03	936.71
1301	Bepotastine Besilate	O=C(O)CCCN1CCC(OC(c2ccc(Cl)cc2)c2ccccn2)CC1.O=S(=O)(O)c1ccccc1	6.03	936.75
1302	ethaverine	CCOc1ccc(Cc2nccc3cc(OCC)c(OCC)cc23)cc1OCC	6.03	942.79
1303	artemisinin	C[C@@H]1CC[C@@H]2[C@@H](C)C(=O)O[C@H]3O[C@@]4(C)CC[C@@H]1[C@]32OO4	6.02	944.62
1304	cediranib	COc1cc2c(Oc3ccc4[nH]c(C)cc4c3F)ncnc2cc1OCCCN1CCCC1	6.02	949.25
1305	Cediranib (AZD217)	COc1cc2c(Oc3ccc4[nH]c(C)cc4c3F)ncnc2cc1OCCCN1CCCC1	6.02	949.25
1306	Mometasone furoate	CC1CC2C3CCC4=CC(=O)C=CC4(C)C3(Cl)C(O)CC2(C)C1(OC(=O)c1ccco1)C(=O)CCl	6.02	949.69
1307	crotamiton	CC=CC(=O)N(CC)c1ccccc1C	6.02	950.56
1308	Tetracaine HCl	CCCCNc1ccc(C(=O)OCCN(C)C)cc1.Cl	6.02	950.90
1309	darinaparsin	C[As](C)SC[C@H](NC(=O)CC[C@H](N)C(=O)O)C(=O)NCC(=O)O	6.02	958.05
1310	GDC-0879	OCCn1cc(-c2ccc3c(c2)CC/C3=N\O)c(-c2ccncc2)n1	6.02	962.56
1311	Sulfasalazine	O=C(O)C1=CC(=NNc2ccc(S(=O)(=O)Nc3ccccn3)cc2)C=CC1=O	6.02	963.04
1312	opipramol	OCCN1CCN(CCCN2c3ccccc3C=Cc3ccccc32)CC1	6.02	964.30
1313	Galanthamine HBr	Br.COc1ccc2c3c1O[C@H]1C[C@@H](O)C=C[C@@]31CCN(C)C2	6.01	966.52
1314	lomerizine	COc1ccc(CN2CCN(C(c3ccc(F)cc3)c3ccc(F)cc3)CC2)c(OC)c1OC	6.01	969.05
1315	Histamine 2HCl	Cl.Cl.NCCc1cnc[nH]1	6.01	969.37
1316	Mirabegron (YM178)	Nc1nc(CC(=O)Nc2ccc(CCNCC(O)c3ccccc3)cc2)cs1	6.01	969.88
1317	diphenoxylate	CCOC(=O)C1(c2ccccc2)CCN(CCC(C#N)(c2ccccc2)c2ccccc2)CC1	6.01	970.90
1318	Azelnidipine	CC1=C(C(=O)OC(C)C)C(c2cccc([N+](=O)[O-])c2)C(C(=O)OC2CN(C(c3ccccc3)c3ccccc3)C2)=C(N)N1	6.01	971.17
1319	thiocolchicoside	COc1c(O[C@@H]2O[C@H](CO)[C@@H](O)[C@H](O)[C@H]2O)cc2c(c1OC)-c1ccc(SC)c(=O)cc1C(NC(C)=O)CC2	6.01	973.92
1320	Streptozocin	CN(N=O)C(=O)NC1C(O)OC(CO)C(O)C1O	6.01	974.76
1321	p-azido-PE-TFMPP	[N-]=[N+]=Nc1ccc(CCN2CCN(c3cccc(C(F)(F)F)c3)CC2)cc1	6.01	978.36
1322	antazoline	c1ccc(CN(CC2=NCCN2)c2ccccc2)cc1	6.01	979.88
1323	meclizine	Cc1cccc(CN2CCN(C(c3ccccc3)c3ccc(Cl)cc3)CC2)c1	6.01	982.57
1324	verapamil	COc1ccc(CCN(C)CCCC(C#N)(c2ccc(OC)c(OC)c2)C(C)C)cc1OC	6.01	986.49
1325	Protoporphyrin IX	C=CC1=C(C)c2cc3[nH]c(cc4nc(cc5[nH]c(cc1n2)c(C)c5CCC(=O)O)C(CCC(=O)O)=C4C)c(C)c3C=C	6.01	987.83
1326	IQ1	CC(=O)c1ccc(/N=N/C(C(N)=O)=C2/NC(C)(C)Cc3ccccc32)cc1	6.00	988.75
1327	LE-300	CN1CCc2ccccc2Cc2[nH]c3ccccc3c2CC1	6.00	995.05
1328	raltitrexed	Cc1nc(=O)c2cc(CN(C)c3ccc(C(=O)N[C@@H](CCC(=O)O)C(=O)O)s3)ccc2[nH]1	6.00	996.42
1329	epoxycholesterol	C[C@H](CC[C@@H]1OC1(C)C)[C@H]1CC[C@H]2[C@@H]3CC=C4C[C@@H](O)CC[C@]4(C)[C@H]3CC[C@@]21C	6.00	996.65
1331	Ezetimibe	O=C1C(CCC(O)c2ccc(F)cc2)C(c2ccc(O)cc2)N1c1ccc(F)cc1	6.00	1002.20
1332	artemether	CO[C@H]1O[C@@H]2O[C@@]3(C)CC[C@H]4[C@H](C)CC[C@@H]([C@H]1C)[C@]42OO3	6.00	1003.07
1333	carmofur	CCCCCCNC(=O)n1cc(F)c(=O)[nH]c1=O	6.00	1007.10
1334	Carmofur	CCCCCCNC(=O)n1cc(F)c(=O)[nH]c1=O	6.00	1007.10
1335	spermidine	NCCCCNCCCN	6.00	1008.60
1336	ciproxifan	O=C(c1ccc(OCCCc2c[nH]cn2)cc1)C1CC1	6.00	1008.81
1337	Doripenem Hydrate	CC(O)C1C(=O)N2C(C(=O)O)=C(SC3CNC(CNS(N)(=O)=O)C3)C(C)C12.O	6.00	1009.56
1338	Desonide	CC1(C)O[C@@H]2C[C@H]3[C@@H]4CCC5=CC(=O)C=C[C@]5(C)[C@H]4[C@@H](O)C[C@]3(C)[C@]2(C(=O)CO)O1	5.99	1011.94
1339	Rizatriptan Benzoate	CN(C)CCc1c[nH]c2ccc(Cn3cncn3)cc12.O=C(O)c1ccccc1	5.99	1012.76
1340	piperacillin	CCN1CCN(C(=O)N[C@@H](C(=O)N[C@@H]2C(=O)N3[C@H]2SC(C)(C)[C@@H]3C(=O)O)c2ccccc2)C(=O)C1=O	5.99	1015.96
1341	Tioconazole	Clc1ccc(C(Cn2ccnc2)OCc2ccsc2Cl)c(Cl)c1	5.99	1017.51
1342	tioconazole	Clc1ccc(C(Cn2ccnc2)OCc2ccsc2Cl)c(Cl)c1	5.99	1017.51
1343	Edrophonium (chloride)	CC[N+](C)(C)c1cccc(O)c1.[Cl-]	5.99	1020.21
1344	Gadodiamide	CNC(=O)CN(CCN(CCN(CC(=O)[O-])CC(=O)NC)CC(=O)[O-])CC(=O)[O-].O.[Gd+3]	5.99	1022.87
1345	(R,S)-Atenolol	CC(C)NCC(O)COc1ccc(CC(N)=O)cc1	5.99	1023.41
1346	atenolol-(+/-)	CC(C)NCC(O)COc1ccc(CC(N)=O)cc1	5.99	1023.42
1347	Nadifloxacin	CC1CCc2c(N3CCC(O)CC3)c(F)cc3c(=O)c(C(=O)O)cn1c23	5.99	1023.64
1348	nadifloxacin	CC1CCc2c(N3CCC(O)CC3)c(F)cc3c(=O)c(C(=O)O)cn1c23	5.99	1023.64
1349	Butoconazole nitrate	Clc1ccc(CCC(Cn2ccnc2)Sc2c(Cl)cccc2Cl)cc1.O=[N+]([O-])O	5.99	1028.55
1350	Celecoxib	Cc1ccc(-c2cc(C(F)(F)F)nn2-c2ccc(S(N)(=O)=O)cc2)cc1	5.99	1029.41
1351	tribenoside	CCOC1O[C@@H]([C@@H](COCc2ccccc2)OCc2ccccc2)[C@H](OCc2ccccc2)[C@H]1O	5.99	1029.89
1352	Terazosin HCl	COc1cc2nc(N3CCN(C(=O)C4CCCO4)CC3)nc(N)c2cc1OC.Cl.O.O	5.98	1038.22
1353	Deferasirox	O=C1C=CC=CC1=C1NC(=C2C=CC=CC2=O)N(c2ccc(C(=O)O)cc2)N1	5.98	1038.46
1354	aripiprazole	O=C1CCc2ccc(OCCCCN3CCN(c4cccc(Cl)c4Cl)CC3)cc2N1	5.98	1038.57
1355	Aripiprazole	O=C1CCc2ccc(OCCCCN3CCN(c4cccc(Cl)c4Cl)CC3)cc2N1	5.98	1038.57
1356	glutamine	NC(=O)CC[C@H](N)C(=O)O	5.98	1038.80
1357	proscillaridin-a	C[C@@H]1O[C@@H](O[C@@H]2C=C3CC[C@H]4[C@H](CC[C@]5(C)[C@@H](c6ccc(=O)oc6)CC[C@]45O)[C@@]3(C)CC2)[C@H](O)[C@H](O)[C@H]1O	5.98	1039.90
1358	cortisone	C[C@]12CC(=O)[C@@H]3[C@H](CCC4=CC(=O)CC[C@@]43C)[C@@H]1CC[C@]2(O)C(=O)CO	5.98	1040.18
1359	KB188-III-56	Cc1c(NC(=O)/C(C#N)=C/c2ccc3ccccc3c2)c(=O)n(-c2ccccc2)n1C	5.98	1041.48
1360	roxithromycin	CC[C@H]1OC(=O)[C@H](C)[C@@H](O[C@H]2C[C@@](C)(OC)[C@@H](O)[C@H](C)O2)[C@H](C)[C@@H](O[C@H]2O[C@H](C)C[C@H](N(C)C)[C@H]2O)[C@](C)(O)C[C@@H](C)C(=NOCOCCOC)[C@H](C)[C@@H](O)[C@]1(C)O	5.98	1042.26
1361	gentamicin	CN[C@@H]1[C@@H](O)[C@@H](O[C@@H]2[C@@H](O)[C@H](O[C@H]3O[C@H](CN)CC[C@H]3N)[C@@H](N)C[C@H]2N)OC[C@]1(C)O.CN[C@@H]1[C@@H](O)[C@@H](O[C@@H]2[C@@H](O)[C@H](O[C@H]3O[C@H]([C@@H](C)N)CC[C@H]3N)[C@@H](N)C[C@H]2N)OC[C@]1(C)O.CN[C@H](C)[C@@H]1CC[C@@H](N)[C@@H](O[C@@H]2[C@@H](N)C[C@@H](N)[C@H](O[C@H]3OC[C@](C)(O)[C@H](NC)[C@H]3O)[C@H]2O)O1	5.98	1042.41
1362	progesterone	CC(=O)[C@H]1CC[C@H]2[C@@H]3CCC4=CC(=O)CC[C@]4(C)[C@H]3CC[C@]12C	5.98	1043.14
1363	Azilsartan	CCOc1nc2cccc(C(=O)O)c2n1Cc1ccc(-c2ccccc2-c2nc(=O)o[nH]2)cc1	5.98	1045.68
1364	oxyphenonium	CC[N+](C)(CC)CCOC(=O)C(O)(c1ccccc1)C1CCCCC1	5.98	1045.92
1365	misoprostol	CCCCC(C)(O)CC=C[C@H]1[C@H](O)CC(=O)[C@@H]1CCCCCCC(=O)OC	5.98	1046.16
1366	talampicillin	CC1(C)S[C@H]2[C@H](NC(=O)[C@H](N)c3ccccc3)C(=O)N2[C@H]1C(=O)OC1OC(=O)c2ccccc21	5.98	1048.28
1367	isosalsoline	COc1cc2c(cc1O)C(C)NCC2	5.98	1048.54
1368	streptozotocin	CN([N+][O-])C(=O)N[C@H]1[C@@H](O)O[C@H](CO)[C@@H](O)[C@@H]1O	5.98	1050.01
1369	AKT-inhibitor-IV	CC[n+]1c(/C=C/N(C)c2ccccc2)n(-c2ccccc2)c2ccc(-c3nc4ccccc4s3)cc21	5.98	1050.27
1370	Mepivacaine HCl	Cc1cccc(C)c1NC(=O)C1CCCCN1C.Cl	5.98	1050.49
1371	Flumequine	CC1CCc2cc(F)cc3c(=O)c(C(=O)O)cn1c23	5.98	1052.78
1372	flumequine	CC1CCc2cc(F)cc3c(=O)c(C(=O)O)cn1c23	5.98	1052.79
1373	17-AAG (KOS953)	C=CCNC1=C2CC(C)CC(OC)C(O)C(C)C=C(C)C(OC(N)=O)C(OC)C=CC=C(C)C(=O)NC(=CC1=O)C2=O	5.98	1056.57
1374	forskolin	C=C[C@@]1(C)CC(=O)[C@@]2(O)[C@](C)(O1)[C@@H](OC(=O)CCCN1CCN(C)CC1)[C@@H](O)[C@H]1C(C)(C)CC[C@H](O)[C@@]12C	5.98	1057.57
1375	ERK-inhibitor-11E	Cc1cnc(Nc2ccc(F)cc2Cl)nc1-c1c[nH]c(C(=O)N[C@H](CO)c2cccc(Cl)c2)c1	5.97	1061.05
1376	Pitavastatin	O=C(O)CC(O)CC(O)C=Cc1c(C2CC2)nc2ccccc2c1-c1ccc(F)cc1	5.97	1064.11
1377	dirithromycin	CC[C@H]1OC(=O)[C@H](C)[C@@H](O[C@H]2C[C@@](C)(OC)[C@@H](O)[C@H](C)O2)[C@H](C)[C@@H](O[C@@H]2O[C@H](C)C[C@H](N(C)C)[C@H]2O)[C@](C)(O)C[C@@H](C)[C@@H]2N[C@@H](COCCOC)O[C@H]([C@H]2C)[C@]1(C)O	5.97	1064.95
1378	Metronidazole	Cc1ncc([N+](=O)[O-])n1CCO	5.97	1067.20
1379	metronidazole	Cc1ncc([N+](=O)[O-])n1CCO	5.97	1067.20
1380	prenylamine	CC(Cc1ccccc1)NCCC(c1ccccc1)c1ccccc1	5.97	1068.38
1381	Chloroquine diphosphate	CCN(CC)CCCC(C)Nc1ccnc2cc(Cl)ccc12.O=P(O)(O)O.O=P(O)(O)O	5.97	1069.04
1382	milnacipran	CCN(CC)C(=O)[C@]1(c2ccccc2)C[C@@H]1CN	5.97	1070.33
1383	nortriptyline	CNCCC=C1c2ccccc2CCc2ccccc21	5.97	1073.71
1384	Adapalene	COc1ccc(-c2ccc3cc(C(=O)O)ccc3c2)cc1C12CC3CC(CC(C3)C1)C2	5.97	1076.85
1385	adapalene	COc1ccc(-c2ccc3cc(C(=O)O)ccc3c2)cc1C12CC3CC(CC(C3)C1)C2	5.97	1076.85
1386	pempidine	CN1C(C)(C)CCCC1(C)C	5.97	1077.32
1387	REV-5901	CCCCCC(O)c1cccc(OCc2ccc3ccccc3n2)c1	5.97	1081.25
1388	Miglitol	OCCN1CC(O)C(O)C(O)C1CO	5.96	1085.91
1389	Difluprednate	CCCC(=O)OC1(C(=O)COC(C)=O)CCC2C3CC(F)C4=CC(=O)C=CC4(C)C3(F)C(O)CC21C	5.96	1085.94
1390	dizocilpine	C[C@@]12N[C@@H](Cc3ccccc31)c1ccccc12	5.96	1088.81
1391	methandriol	C[C@]1(O)CC[C@H]2[C@@H]3CC=C4C[C@@H](O)CC[C@]4(C)[C@H]3CC[C@@]21C	5.96	1088.89
1392	Cetirizine	O=C(O)COCCN1CCN(C(c2ccccc2)c2ccc(Cl)cc2)CC1	5.96	1090.24
1393	2-aminotetralin	NC1CCc2ccccc2C1	5.96	1090.28
1394	lanatoside-c	CC(=O)O[C@H]1C[C@H](O[C@H]2[C@@H](O)C[C@H](O[C@H]3[C@@H](O)C[C@H](O[C@H]4CC[C@@]5(C)C(CCC6C5C[C@@H](O)[C@]5(C)[C@@H](C7=CC(=O)OC7)CC[C@]65O)C4)O[C@@H]3C)O[C@@H]2C)O[C@H](C)[C@H]1O[C@@H]1O[C@H](CO)[C@@H](O)[C@H](O)[C@H]1O	5.96	1091.26
1395	Regorafenib monohydrate	CNC(=O)c1cc(Oc2ccc(NC(=O)Nc3ccc(Cl)c(C(F)(F)F)c3)c(F)c2)ccn1.O	5.96	1091.70
1396	Cyclamic acid	O=S(=O)(O)NC1CCCCC1	5.96	1092.34
1397	prothionamide	CCCc1cc(C(=N)S)ccn1	5.96	1092.79
1398	Dabigatran etexilate mesylate	CCCCCCOC(=O)NC(=N)c1ccc(NCc2nc3cc(C(=O)N(CCC(=O)OCC)c4ccccn4)ccc3n2C)cc1.CS(=O)(=O)O	5.96	1092.86
1399	dactinomycin	Cc1c2oc3c(C)ccc(C(=O)N[C@@H]4C(=O)N[C@H](C(C)C)C(=O)N5CCC[C@H]5C(=O)N(C)CC(=O)N(C)[C@@H](C(C)C)C(=O)O[C@@H]4C)c3nc-2c(C(=O)N[C@@H]2C(=O)N[C@H](C(C)C)C(=O)N3CCC[C@H]3C(=O)N(C)CC(=O)N(C)[C@@H](C(C)C)C(=O)O[C@@H]2C)c(N)c1=O	5.96	1093.22
1400	SAR245409 (XL765)	COc1cc(Nc2nc3ccccc3nc2NS(=O)(=O)c2ccc(NC(=O)c3ccc(C)c(OC)c3)cc2)cc(OC)c1	5.96	1093.46
1401	Indapamide	CC1Cc2ccccc2N1NC(=O)c1ccc(Cl)c(S(N)(=O)=O)c1	5.96	1093.70
1402	Cefpodoxime Proxetil	COCC1=C(C(=O)OC(C)OC(=O)OC(C)C)N2C(=O)[C@@H](NC(=O)/C(=N\OC)c3csc(N)n3)[C@H]2SC1	5.96	1095.24
1403	Estradiol	CC12CCC3c4ccc(O)cc4CCC3C1CCC2O	5.96	1095.41
1404	alpha-estradiol	CC12CCC3c4ccc(O)cc4CCC3C1CCC2O	5.96	1095.41
1405	Losartan Potassium (DuP 753)	CCCCc1nc(Cl)c(CO)n1Cc1ccc(-c2ccccc2-c2nnn[n-]2)cc1.[K+]	5.96	1098.19
1406	TAK-715	CCc1nc(-c2cccc(C)c2)c(-c2ccnc(NC(=O)c3ccccc3)c2)s1	5.96	1099.86
1407	Mitoxantrone HCl	Cl.Cl.O=C1c2c(O)ccc(O)c2C(=O)c2c(NCCNCCO)ccc(NCCNCCO)c21	5.96	1103.15
1408	ethisterone	C#C[C@]1(O)CC[C@@H]2[C@@H]3CCC4=CC(=O)CC[C@]4(C)[C@@H]3CC[C@@]21C	5.96	1104.12
1409	reserpic-acid	COc1ccc2c3c([nH]c2c1)[C@H]1C[C@H]2[C@H](C[C@@H](O)[C@H](OC)[C@H]2C(=O)O)CN1CC3	5.96	1104.75
1410	4,5,6,7-tetrabromobenzotriazole	Brc1c(Br)c(Br)c2[nH]nnc2c1Br	5.96	1107.62
1411	ceforanide	NCc1ccccc1CC(=O)N[C@H]1C(=O)N2C(C(=O)O)=C(CSc3nnnn3CC(=O)O)CS[C@H]12	5.95	1110.61
1412	methyl-hydantoin	C[C@@H]1NC(=O)NC1=O	5.95	1114.18
1413	Thiabendazole	c1ccc2[nH]c(-c3cscn3)nc2c1	5.95	1117.32
1414	tiabendazole	c1ccc2[nH]c(-c3cscn3)nc2c1	5.95	1117.32
1415	Adapalene sodium salt	COc1ccc(-c2ccc3cc(C(=O)[O-])ccc3c2)cc1C12C[C@H]3C[C@@H](C1)C[C@@H](C2)C3.[Na+]	5.95	1117.69
1416	Cefaclor	NC(C(=O)NC1C(=O)N2C(C(=O)O)=C(Cl)CSC12)c1ccccc1	5.95	1118.38
1417	sunitinib	CCN(CC)CCNC(=O)c1c(C)[nH]c(/C=C2\C(=O)Nc3ccc(F)cc32)c1C	5.95	1119.69
1418	Torsemide	Cc1cccc(Nc2ccncc2S(=O)(=O)NC(=O)NC(C)C)c1	5.95	1125.76
1419	17-beta-estradiol	CCCCC(=O)O[C@H]1CC[C@H]2[C@@H]3CCc4cc(O)ccc4[C@H]3CC[C@]12C	5.95	1126.34
1420	Vecuronium Bromide	CC(=O)OC1CC2CCC3C(CCC4(C)C3CC([N+]3(C)CCCCC3)C4OC(C)=O)C2(C)CC1N1CCCCC1.[Br-]	5.95	1127.08
1421	ifenprodil	CC(C(O)c1ccc(O)cc1)N1CCC(Cc2ccccc2)CC1	5.95	1134.08
1422	vatalanib	Clc1ccc(Nc2nnc(Cc3ccncc3)c3ccccc23)cc1	5.95	1134.64
1423	Artesunate	C[C@@H]1CC[C@H]2[C@@H](C)[C@@H](OC(=O)CCC(=O)O)O[C@@H]3O[C@]4(C)CC[C@@H]1[C@@]23OO4	5.95	1134.76
1424	Clemastine Fumarate	CN1CCCC1CCOC(C)(c1ccccc1)c1ccc(Cl)cc1.O=C(O)C=CC(=O)O	5.94	1135.90
1425	meprylcaine	CCCNC(C)(C)COC(=O)c1ccccc1	5.94	1136.32
1426	NBI-27914	CCCN(CC1CC1)c1nc(C)nc(Nc2c(Cl)cc(Cl)cc2Cl)c1Cl	5.94	1136.56
1427	FH-535	Cc1cc([N+](=O)[O-])ccc1NS(=O)(=O)c1cc(Cl)ccc1Cl	5.94	1139.59
1428	Mocetinostat (MGCD0103, MG0103)	Nc1ccccc1NC(=O)c1ccc(CNc2nccc(-c3cccnc3)n2)cc1	5.94	1140.07
1429	mocetinostat	Nc1ccccc1NC(=O)c1ccc(CNc2nccc(-c3cccnc3)n2)cc1	5.94	1140.07
1430	aceclidine	CC(=O)OC1CN2CCC1CC2	5.94	1142.00
1431	Naphazoline HCl	Cl.c1ccc2c(CC3=NCCN3)cccc2c1	5.94	1142.83
1432	Progesterone	CC(=O)C1CCC2C3CCC4=CC(=O)CCC4(C)C3CCC12C	5.94	1144.32
1433	rivastigmine	CCN(C)C(=O)Oc1cccc([C@H](C)N(C)C)c1	5.94	1144.48
1435	lylamine	CC(C)c1ccc2c(c1)CC[C@@H]1[C@]2(C)CCC[C@@]1(C)CN	5.94	1147.95
1436	salsoline	COc1cc2c(cc1O)CCNC2C	5.94	1148.63
1437	Gabexate mesylate	CCOC(=O)c1ccc(OC(=O)CCCCCN=C(N)N)cc1.CS(=O)(=O)O	5.94	1150.22
1438	tanespimycin	C=CCNC1=C2C[C@@H](C)C[C@H](OC)[C@H](O)[C@@H](C)/C=C(\C)[C@H](OC(N)=O)[C@@H](OC)/C=C\C=C(/C)C(=O)NC(=CC1=O)C2=O	5.94	1151.21
1439	cefmetazole	CO[C@@]1(NC(=O)CSCC#N)C(=O)N2C(C(=O)O)=C(CSc3nnnn3C)CS[C@@H]21	5.94	1151.61
1440	Atracurium Besylate	COc1ccc(CC2c3cc(OC)c(OC)cc3CC[N+]2(C)CCC(=O)OCCCCCOC(=O)CC[N+]2(C)CCc3cc(OC)c(OC)cc3C2Cc2ccc(OC)c(OC)c2)cc1OC.O=S(=O)([O-])c1ccccc1.O=S(=O)([O-])c1ccccc1	5.94	1152.70
1441	Cisatracurium Besylate	COc1ccc(CC2c3cc(OC)c(OC)cc3CC[N+]2(C)CCC(=O)OCCCCCOC(=O)CC[N+]2(C)CCc3cc(OC)c(OC)cc3C2Cc2ccc(OC)c(OC)c2)cc1OC.O=S(=O)([O-])c1ccccc1.O=S(=O)([O-])c1ccccc1	5.94	1152.70
1442	ebselen	O=c1c2ccccc2[se]n1-c1ccccc1	5.94	1154.86
1443	butenafine	CN(Cc1ccc(C(C)(C)C)cc1)Cc1cccc2ccccc12	5.94	1156.89
1444	zonisamide	CN1C2CCC1CC(OC(c1ccccc1)c1ccccc1N)C2	5.94	1158.41
1445	MMPX	COCc1nc2c(=O)n(C)c(=O)n(CC(C)C)c2[nH]1	5.94	1161.12
1446	Phenacetin	CCOc1ccc(NC(C)=O)cc1	5.94	1161.20
1447	FT-207 (NSC 148958)	O=c1[nH]c(=O)n(C2CCCO2)cc1F	5.93	1161.75
1448	tegafur	O=c1[nH]c(=O)n(C2CCCO2)cc1F	5.93	1161.75
1449	ecopipam	CN1CCc2cc(Cl)c(O)cc2[C@H]2c3ccccc3CC[C@@H]21	5.93	1162.19
1450	avrainvillamide-analog-6	CC1(C)C=Cc2cc3c(cc2O1)[N+]([O-])=C1C3=C[C@@]2(CC1(C)C)NC(=O)[C@@H]1CCCN1C2=O	5.93	1172.40
1451	dihydrexidine	Oc1cc2c(cc1O)[C@H]1c3ccccc3CN[C@@H]1CC2	5.93	1174.52
1452	moxisylyte	CC(=O)Oc1cc(C(C)C)c(OCCN(C)C)cc1C	5.93	1176.46
1453	ruxolitinib	N#CC[C@H](C1CCCC1)n1cc(-c2ncnc3[nH]ccc23)cn1	5.93	1176.83
1454	cefotiam	CN(C)CCn1nnnc1SCC1=C(C(=O)O)N2C(=O)[C@H](NC(=O)Cc3csc(N)n3)[C@H]2SC1	5.93	1178.05
1455	alclometasone	CCC(=O)OCC(=O)C1(OC(=O)CC)[C@H](C)C[C@H]2[C@H]3[C@H](Cl)CC4=CC(=O)C=C[C@]4(C)[C@@H]3[C@@H](O)C[C@@]21C	5.93	1178.83
1456	YM155	COCCn1c2c([n+](Cc3cnccn3)c1C)C(=O)c1ccccc1C2=O.[Br-]	5.93	1179.05
1457	Guanfacine hydrochloride	Cl.NC(N)=NC(=O)Cc1c(Cl)cccc1Cl	5.93	1180.78
1458	tinidazole	CCS(=O)(=O)CCn1c([N+](=O)[O-])cnc1C	5.93	1180.83
1459	Tinidazole	CCS(=O)(=O)CCn1c([N+](=O)[O-])cnc1C	5.93	1180.83
1460	Proflavine Hemisulfate	Nc1ccc2cc3ccc([NH3+])cc3nc2c1.Nc1ccc2cc3ccc([NH3+])cc3nc2c1.O=S(=O)([O-])[O-]	5.93	1181.84
1461	BAY-K-8644-(S)-(-)	COC(=O)C1=C(C)NC(C)=C([N+](=O)[O-])[C@H]1c1ccccc1C(F)(F)F	5.93	1182.20
1462	Imatinib (STI571)	Cc1ccc(NC(=O)c2ccc(CN3CCN(C)CC3)cc2)cc1Nc1nccc(-c2cccnc2)n1	5.93	1187.87
1463	imatinib	Cc1ccc(NC(=O)c2ccc(CN3CCN(C)CC3)cc2)cc1Nc1nccc(-c2cccnc2)n1	5.93	1187.87
1464	Nafcillin Sodium	CCOc1ccc2ccccc2c1C(=O)NC1C(=O)N2C1SC(C)(C)C2C(=O)[O-].O.[Na+]	5.92	1189.20
1465	Fumagillin	COC1C(OC(=O)C=CC=CC=CC=CC(=O)O)CCC2(CO2)C1C1(C)OC1CC=C(C)C	5.92	1189.68
1466	tolazamide	Cc1ccc(S(=O)(=O)NC(=O)NN2CCCCCC2)cc1	5.92	1189.96
1467	alpha-methylserotonin	CC(N)Cc1c[nH]c2ccc(O)cc12	5.92	1193.42
1468	Medroxyprogesterone acetate	CC(=O)OC1(C(C)=O)CCC2C3CC(C)C4=CC(=O)CCC4(C)C3CCC21C	5.92	1193.56
1469	Epinephrine HCl	CNCC(O)c1ccc(O)c(O)c1.Cl	5.92	1199.50
1470	Pentostatin	OCC1OC(n2cnc3c2NC=NCC3O)CC1O	5.92	1201.21
1471	tegaserod	CCCCC/N=C(\N)N/N=C/c1c[nH]c2ccc(OC)cc12	5.92	1202.15
1473	Haloperidol hydrochloride	Cl.O=C(CCCN1CCC(O)(c2ccc(Cl)cc2)CC1)c1ccc(F)cc1	5.92	1202.97
1474	pemetrexed	Nc1nc2[nH]cc(CCc3ccc(C(=O)N[C@H](CCC(=O)O)C(=O)O)cc3)c2c(=O)[nH]1	5.92	1207.37
1475	benzathine	CC1(C)S[C@H]2[C@H](NC(=O)COc3ccccc3)C(=O)N2C1C(=O)O.CC1(C)S[C@H]2[C@H](NC(=O)COc3ccccc3)C(=O)N2C1C(=O)O	5.92	1212.15
1476	Doxapram HCl	CCN1CC(CCN2CCOCC2)C(c2ccccc2)(c2ccccc2)C1=O.Cl.O	5.92	1213.18
1477	Trifluoperazine 2HCl	CN1CCN(CCCN2c3ccccc3Sc3ccc(C(F)(F)F)cc32)CC1.Cl.Cl	5.92	1214.49
1478	Chlorpheniramine Maleate	CN(C)CCC(c1ccc(Cl)cc1)c1ccccn1.O=C(O)C=CC(=O)O	5.92	1215.17
1479	Erythromycin	CCC1OC(=O)C(C)C(OC2CC(C)(OC)C(O)C(C)O2)C(C)C(OC2OC(C)CC(N(C)C)C2O)C(C)(O)CC(C)C(=O)C(C)C(O)C1(C)O	5.91	1216.96
1480	Caspofungin Acetate	CC(=O)O.CC(=O)O.CCC(C)CC(C)CCCCCCCCC(=O)NC1CC(O)C(NCCN)NC(=O)C2C(O)CCN2C(=O)C(C(O)CCN)NC(=O)C(C(O)C(O)c2ccc(O)cc2)NC(=O)C2CC(O)CN2C(=O)C(C(C)O)NC1=O	5.91	1217.21
1481	mephentermine	CNC(C)(C)Cc1ccccc1.CNC(C)(C)Cc1ccccc1	5.91	1218.19
1482	Fidaxomicin	CCc1c(Cl)c(O)c(Cl)c(O)c1C(=O)OC1C(C)OC(OCC2=CC=CCC(O)C(C)=CC(CC)C(OC3OC(C)(C)C(OC(=O)C(C)C)C(O)C3O)C(C)=CC(C)=CCC(C(C)O)OC2=O)C(OC)C1O	5.91	1219.59
1483	Flubendazole	COC(=O)Nc1nc2ccc(C(=O)c3ccc(F)cc3)cc2[nH]1	5.91	1221.36
1484	Capecitabine	CCCCCOC(=O)Nc1nc(=O)n(C2OC(C)C(O)C2O)cc1F	5.91	1222.66
1485	Neratinib (HKI-272)	CCOc1cc2ncc(C#N)c(Nc3ccc(OCc4ccccn4)c(Cl)c3)c2cc1NC(=O)C=CCN(C)C	5.91	1223.97
1486	depomedrol	CC(=O)OCC(=O)[C@@]1(O)CC[C@H]2[C@@H]3C[C@H](C)C4=CC(=O)C=C[C@]4(C)[C@H]3[C@@H](O)C[C@@]21C	5.91	1224.97
1487	Fenoprofen Calcium	CC(C(=O)[O-])c1cccc(Oc2ccccc2)c1.CC(C(=O)[O-])c1cccc(Oc2ccccc2)c1.[Ca+2]	5.91	1225.28
1488	reboxetine	CCOc1ccccc1OC(c1ccccc1)C1CNCCO1	5.91	1234.68
1489	fluvastatin	CC(C)n1c(C=C[C@H](O)C[C@H](O)CC(=O)O)c(-c2ccc(F)cc2)c2ccccc21	5.91	1234.80
1490	Micafungin sodium	CCCCCOc1ccc(-c2cc(-c3ccc(C(=O)NC4CC(O)C(O)NC(=O)C5C(O)C(C)CN5C(=O)C(C(O)CC(N)=O)NC(=O)C(C(O)C(O)c5ccc(O)c(OS(=O)(=O)[O-])c5)NC(=O)C5CC(O)CN5C(=O)C(C(C)O)NC4=O)cc3)no2)cc1.[Na+]	5.91	1235.88
1491	piretanide	NS(=O)(=O)c1cc(C(=O)O)cc(N2CCCC2)c1Oc1ccccc1	5.91	1237.66
1492	ritodrine	CC(NCCc1ccc(O)cc1)C(O)c1ccc(O)cc1	5.91	1237.77
1493	mecamylamine	CNC1(C)C2CCC(C2)C1(C)C	5.91	1239.11
1494	nilotinib	Cc1cn(-c2cc(NC(=O)c3ccc(C)c(Nc4nccc(-c5cccnc5)n4)c3)cc(C(F)(F)F)c2)cn1	5.91	1239.12
1495	Nilotinib(AMN-107)	Cc1cn(-c2cc(NC(=O)c3ccc(C)c(Nc4nccc(-c5cccnc5)n4)c3)cc(C(F)(F)F)c2)cn1	5.91	1239.12
1496	ionomycin	CCC[C@@H](C)C[C@H](C)C[C@H](C)C(=O)CC(=O)[C@H](C)C[C@H](C)C/C=C/[C@@H](C)[C@@H](O)[C@@H](C)[C@@H](O)C[C@@H]1CC[C@@](C)(C2CC[C@@](C)([C@@H](C)O)O2)O1	5.91	1239.30
1497	Romidepsin (FK228, depsipeptide)	CC=C1NC(=O)C2CSSCCC=CC(CC(=O)NC(C(C)C)C(=O)N2)OC(=O)C(C(C)C)NC1=O	5.91	1243.35
1498	TCPOBOP	Clc1cnc(Oc2ccc(Oc3ncc(Cl)cc3Cl)cc2)c(Cl)c1	5.90	1245.00
1499	neratinib	CCOc1cc2ncc(C#N)c(Nc3ccc(OCc4ccccn4)c(Cl)c3)c2cc1NC(=O)/C=C/CN(C)C	5.90	1248.54
1500	aminobenztropine	Clc1ccc2c(c1)N(CCCN1CCN(C3C4CC5CC(C4)CC3C5)CC1)c1ccccc1S2	5.90	1251.55
1501	iopamidol	C[C@H](O)C(=O)Nc1c(I)c(C(=O)NC(CO)CO)c(I)c(C(=O)NC(CO)CO)c1I	5.90	1253.19
1502	Apremilast (CC-10004)	CCOc1cc(C(CS(C)(=O)=O)N2C(=O)c3cccc(NC(C)=O)c3C2=O)ccc1OC	5.90	1255.14
1503	hydrocortisone-valerate	CCCCC(=O)O[C@]1(C(=O)CO)CCC2C3CCC4=CC(=O)CC[C@]4(C)C3[C@@H](O)C[C@@]21C	5.90	1260.49
1504	2-aminobenzenesulfonamide	Nc1ccccc1S(N)(=O)=O	5.90	1265.09
1505	Propafenone HCl	CCCNCC(O)COc1ccccc1C(=O)CCc1ccccc1.Cl	5.90	1266.13
1506	IC-261	COc1cc(OC)c(/C=C2/C(=O)Nc3ccccc32)c(OC)c1	5.90	1267.91
1507	Gimeracil	O=c1cc(O)c(Cl)c[nH]1	5.90	1270.57
1508	Diazoxide	CC1=NS(=O)(=O)c2cc(Cl)ccc2N1	5.89	1273.66
1509	celiprolol	CCN(CC)C(=O)Nc1ccc(OCC(O)CNC(C)(C)C)c(C(C)=O)c1	5.89	1282.24
1510	JAK3-inhibitor-I	OCc1cc2ncnc(Nc3ccc(O)cc3)c2cc1CO	5.89	1283.54
1511	radicicol	CC1CC2OC2/C=C/C=C/C(=O)Cc2c(Cl)c(O)cc(O)c2C(=O)O1	5.89	1284.72
1512	maprotiline	CNCCCC12CCC(c3ccccc31)c1ccccc12	5.89	1286.28
1513	canertinib	C=CC(=O)Nc1cc2c(Nc3ccc(F)c(Cl)c3)ncnc2cc1OCCCN1CCOCC1	5.89	1286.90
1514	haloprogin	Clc1cc(Cl)c(OCC#CI)cc1Cl	5.89	1289.09
1515	Scopine	CN1[C@H]2C[C@H](O)C[C@@H]1[C@H]1O[C@@H]21	5.89	1289.53
1516	itopride	COc1ccc(C(=O)NCc2ccc(OCCN(C)C)cc2)cc1OC	5.89	1295.20
1517	alfaxalone	CC(=O)[C@H]1CC[C@H]2[C@H]3CC[C@H]4C[C@H](O)CC[C@]4(C)[C@@H]3C(=O)C[C@]12C	5.89	1295.85
1518	oxymetazoline	Cc1cc(C(C)(C)C)c(O)c(C)c1CC1=NCCN1	5.89	1302.90
1519	picotamide	COc1ccc(C(=O)NCc2cccnc2)cc1C(=O)NCc1cccnc1	5.88	1309.09
1521	mesoridazine	CN1CCCCC1CCN1c2ccccc2Sc2ccc(S(C)=O)cc21	5.88	1310.88
1522	Ropivacaine hydrochloride monohydrate	CCCN1CCCCC1C(=O)Nc1c(C)cccc1C.Cl.O	5.88	1313.74
1523	Ketorolac tromethamine salt	NC(CO)(CO)CO.O=C(c1ccccc1)c1ccc2n1CCC2C(=O)O	5.88	1318.89
1524	carbachol	C[N+](C)(C)CCOC(N)=O	5.88	1325.12
1525	spironolactone	CC(=O)S[C@@H]1CC2=CC(=O)CC[C@]2(C)[C@@H]2CC[C@@]3(C)[C@H](CC[C@@]34CCC(=O)O4)[C@H]12	5.88	1325.27
1526	lactotensin	CCC(C)C(NC(=O)C(N)Cc1c[nH]cn1)C(=O)NC(CCCNC(=N)N)C(=O)NC(CC(C)C)C(=O)O	5.88	1325.86
1527	Ciclopirox	Cc1cc(C2CCCCC2)n(O)c(=O)c1	5.88	1326.80
1528	ciclopirox	Cc1cc(C2CCCCC2)n(O)c(=O)c1	5.88	1326.80
1529	Anagrelide HCl	Cl.O=C1CN2Cc3c(ccc(Cl)c3Cl)NC2=N1	5.88	1328.05
1530	fentiazac	O=C(O)Cc1sc(-c2ccccc2)nc1-c1ccc(Cl)cc1	5.88	1328.12
1531	norepinephrine	NCC(O)c1ccc(O)c(O)c1	5.88	1332.65
1532	Nortriptyline (hydrochloride)	CNCCC=C1c2ccccc2CCc2ccccc21.Cl	5.87	1334.02
1533	isocarboxazid	Cc1cc(C(=O)NNCc2ccccc2)no1	5.87	1337.52
1534	Fenoldopam	Oc1ccc(C2CNCCc3c2cc(O)c(O)c3Cl)cc1	5.87	1338.80
1535	fenoldopam	Oc1ccc(C2CNCCc3c2cc(O)c(O)c3Cl)cc1	5.87	1338.80
1536	thapsigargin	C/C=C(\C)C(=O)OC1C(C)=C2C(C1OC(=O)CCCCCCC)C(C)(OC(C)=O)CC(OC(=O)CCC)C1(O)C2OC(=O)C1(C)O	5.87	1341.15
1537	zimelidine	CN(C)CC=C(c1ccc(Br)cc1)c1cccnc1	5.87	1341.48
1538	pelitinib	CCOc1cc2ncc(C#N)c(Nc3ccc(F)c(Cl)c3)c2cc1NC(=O)/C=C/CN(C)C	5.87	1342.67
1539	pyrantel	CN1CCCN=C1C=Cc1cccs1	5.87	1344.07
1540	Mepiroxol	[O-][n+]1cccc(CO)c1	5.87	1345.53
1541	pentolinium	C[N+]1(CCCCC[N+]2(C)CCCC2)CCCC1	5.87	1354.30
1542	Gemcitabine	Nc1ccn(C2OC(CO)C(O)C2(F)F)c(=O)n1	5.87	1356.00
1543	Pramipexole dihydrochloride	CCCNC1CCc2nc(N)sc2C1.Cl.Cl	5.87	1357.49
1544	acipimox	Cc1cnc(C(=O)O)c[n+]1[O-]	5.86	1364.80
1545	Acipimox	Cc1cnc(C(=O)O)c[n+]1[O-]	5.86	1364.80
1546	Azacyclonol	OC(c1ccccc1)(c1ccccc1)C1CCNCC1	5.86	1369.97
1547	Medroxyprogesterone	CC(=O)[C@@]1(O)CC[C@H]2[C@@H]3C[C@H](C)C4=CC(=O)CC[C@]4(C)[C@H]3CC[C@@]21C	5.86	1371.62
1548	fusaric-acid	CCCCc1ccc(C(=O)O)nc1	5.86	1372.45
1549	ethoxyquin	CCOc1ccc2c(c1)C(C)=CC(C)(C)N2	5.86	1373.07
1550	diphenhydramine	CN(C)CCOC(c1ccccc1)c1ccccc1	5.86	1377.29
1551	androstanol	C[C@@]12CCC[C@H]1[C@@H]1CC[C@H]3C[C@H](O)CC[C@]3(C)[C@H]1CC2	5.86	1382.52
1552	Mitiglinide Calcium	O=C([O-])C(CC(=O)N1CC2CCCCC2C1)Cc1ccccc1.O=C([O-])C(CC(=O)N1CC2CCCCC2C1)Cc1ccccc1.[Ca+2]	5.86	1382.61
1553	hydrochlorothiazide	NS(=O)(=O)c1cc2c(cc1Cl)NCNS2(=O)=O	5.86	1384.74
1554	Hydrochlorothiazide	NS(=O)(=O)c1cc2c(cc1Cl)NCNS2(=O)=O	5.86	1384.74
1555	Amuvatinib (MP-470, HPK 56)	S=C(NCc1ccc2c(c1)OCO2)N1CCN(c2ncnc3c2oc2ccccc23)CC1	5.86	1390.19
1556	amuvatinib	S=C(NCc1ccc2c(c1)OCO2)N1CCN(c2ncnc3c2oc2ccccc23)CC1	5.86	1390.19
1557	polydatin	OC[C@H]1O[C@@H](Oc2cc(O)cc(/C=C/c3ccc(O)cc3)c2)[C@H](O)[C@@H](O)[C@@H]1O	5.86	1391.03
1558	Cisapride	COc1cc(N)c(Cl)cc1C(=O)NC1CCN(CCCOc2ccc(F)cc2)CC1OC	5.86	1391.16
1559	7-nitroindazole	O=[N+]([O-])c1cccc2cn[nH]c12	5.86	1393.35
1560	Carmustine	O=NN(CCCl)/C(O)=N/CCCl	5.86	1395.09
1561	penbutolol	CC(C)(C)NCC(O)COc1ccccc1C1CCCC1.CC(C)(C)NCC(O)COc1ccccc1C1CCCC1	5.86	1395.45
1563	dihydroxyphenylglycine	NC(C(=O)O)c1cc(O)cc(O)c1	5.85	1401.14
1564	Streptomycin sulfate	CNC1C(OC2C(OC3C(O)C(O)C(N=C(N)N)C(O)C3N=C(N)N)OC(C)C2(O)C=O)OC(CO)C(O)C1O.CNC1C(OC2C(OC3C(O)C(O)C(N=C(N)N)C(O)C3N=C(N)N)OC(C)C2(O)C=O)OC(CO)C(O)C1O.O=S(=O)(O)O.O=S(=O)(O)O.O=S(=O)(O)O	5.85	1401.85
1565	EHPG-piperazine	CCOc1cc(C(O)CO)ccc1O	5.85	1404.46
1566	Artemether	CO[C@H]1O[C@@H]2OC3(C)CC[C@H]4[C@H](C)CC[C@@H]([C@H]1C)[C@]42OO3	5.85	1406.19
1567	brucine	COc1cc2c(cc1OC)[C@@]13CCN4CC5=CCO[C@H]6CC(=O)N2[C@H]1[C@H]6[C@H]5C[C@H]43	5.85	1408.07
1568	digoxin	C[C@H]1O[C@@H](O[C@H]2[C@@H](O)C[C@H](O[C@H]3[C@@H](O)C[C@H](O[C@H]4CC[C@]5(C)[C@H]6C[C@@H](O)[C@]7(C)C(C8=CC(=O)OC8)CC[C@]7(O)[C@@H]6CC[C@@H]5C4)O[C@@H]3C)O[C@@H]2C)C[C@H](O)[C@@H]1O	5.85	1412.22
1569	Pomalidomide (CC-4047)	Nc1cccc2c1C(=O)N(C1CCC(=O)NC1=O)C2=O	5.85	1412.86
1570	Serotonin HCl	Cl.NCCc1c[nH]c2ccc(O)cc12	5.85	1413.50
1571	TG101348 (SAR302503)	Cc1cnc(Nc2ccc(OCCN3CCCC3)cc2)nc1Nc1cccc(S(=O)(=O)NC(C)(C)C)c1	5.85	1415.20
1572	Halcinonide	CC1(C)O[C@@H]2C[C@H]3[C@@H]4CCC5=CC(=O)CC[C@]5(C)[C@@]4(F)[C@@H](O)C[C@]3(C)[C@]2(C(=O)CCl)O1	5.85	1420.19
1573	halcinonide	CC1(C)O[C@@H]2C[C@H]3[C@@H]4CCC5=CC(=O)CC[C@]5(C)[C@@]4(F)[C@@H](O)C[C@]3(C)[C@]2(C(=O)CCl)O1	5.85	1420.19
1574	Glibenclamide	COc1ccc(Cl)cc1C(=O)NCCc1ccc(S(=O)(=O)NC(=O)NC2CCCCC2)cc1	5.85	1426.63
1575	glibenclamide	COc1ccc(Cl)cc1C(=O)NCCc1ccc(S(=O)(=O)NC(=O)NC2CCCCC2)cc1	5.85	1426.63
1576	CAL-101 (Idelalisib, GS-1101)	CCC(Nc1ncnc2nc[nH]c12)c1nc2cccc(F)c2c(=O)n1-c1ccccc1	5.85	1427.53
1577	Lomefloxacin HCl	CCn1cc(C(=O)O)c(=O)c2cc(F)c(N3CCNC(C)C3)c(F)c21.Cl	5.84	1432.13
1578	thiamphenicol	CS(=O)(=O)c1ccc([C@@H](O)[C@@H](CO)NC(=O)C(Cl)Cl)cc1	5.84	1433.43
1579	pheniramine	CN(C)CCC(c1ccccc1)c1ccccn1	5.84	1435.34
1580	digitoxin	C[C@H]1O[C@H](O[C@H]2[C@@H](O)C[C@@H](O[C@H]3[C@@H](O)C[C@@H](O[C@H]4CC[C@]5(C)[C@H]6CC[C@]7(C)[C@@H](C8=CC(=O)OC8)CC[C@]7(O)[C@@H]6CC[C@@H]5C4)O[C@@H]3C)O[C@@H]2C)C[C@H](O)[C@@H]1O	5.84	1436.28
1581	neurodazine	COc1ccc(-c2nc(-c3ccc(-c4cccc(Cl)c4)o3)[nH]c2-c2ccc(OC)cc2)cc1	5.84	1438.59
1582	Cefoxitin (sodium salt)	CO[C@@]1(NC(=O)Cc2cccs2)C(=O)N2C(C(=O)[O-])=C(COC(N)=O)CS[C@@H]21.[Na+]	5.84	1439.26
1583	Oxaprozin	O=C(O)CCc1nc(-c2ccccc2)c(-c2ccccc2)o1	5.84	1440.17
1584	fludrocortisone	CC(=O)OCC(=O)[C@@]1(O)CC[C@H]2[C@H]3CCC4=CC(=O)CC[C@]4(C)C3(F)[C@@H](O)C[C@@]21C	5.84	1440.26
1585	Cefepime Dihydrochloride Monohydrate	CO/N=C(\C(=O)N[C@@H]1C(=O)C2C(C(=O)[O-])=C(C[N+]3(C)CCCC3)CS[C@@H]21)c1csc(N)n1.Cl.Cl.O	5.84	1442.36
1586	epothilone-a	C/C(=C\c1csc(C)n1)[C@@H]1C[C@@H]2O[C@@H]2CCC[C@H](C)[C@H](O)[C@@H](C)C(=O)C(C)(C)[C@@H](O)CC(=O)O1	5.84	1442.76
1587	Lenalidomide (CC-5013)	Nc1cccc2c1CN(C1CCC(=O)NC1=O)C2=O	5.84	1444.90
1588	peruvoside	CO[C@@H]1[C@@H](O)[C@H](C)O[C@H](O[C@H]2CC[C@]3(C=O)C4CC[C@]5(C)[C@@H](C6=CC(=O)OC6)CC[C@]5(O)C4CC[C@@H]3C2)[C@H]1O	5.84	1448.57
1589	L-Adrenaline	CNCC(O)c1ccc(O)c(O)c1	5.84	1449.03
1590	epinephrine-(racemic)	CNCC(O)c1ccc(O)c(O)c1	5.84	1449.03
1591	nefopam	CN1CCOC(c2ccccc2)c2ccccc2C1	5.84	1452.76
1592	tyrphostin-47	N#C/C(=C\c1ccc(O)c(O)c1)C(N)=S	5.83	1466.38
1593	SJB-AF-2	O=C(c1cccc(Cl)c1)N1CCN(c2ccnc3cc(Cl)ccc23)CC1	5.83	1466.55
1594	Vandetanib (ZD6474)	COc1cc2c(Nc3ccc(Br)cc3F)ncnc2cc1OCC1CCN(C)CC1	5.83	1467.29
1595	pyroxamide	O=C(CCCCCCC(=O)Nc1cccnc1)NO	5.83	1470.57
1596	Orphenadrine Citrate	Cc1ccccc1C(OCCN(C)C)c1ccccc1.O=C(O)CC(O)(CC(=O)O)C(=O)O	5.83	1470.66
1597	alexidine	CCCCC(CC)CNC(=N)NC(=N)NCCCCCCNC(=N)NC(=N)NCC(CC)CCCC	5.83	1472.86
1598	ephedrine	C[N+](C)(C)CC(O)c1ccc(O)c(O)c1	5.83	1477.79
1599	hippeastrine	CN1CCC2=C[C@H](O)[C@H]3OC(=O)c4cc5c(cc4[C@H]3[C@@H]21)OCO5	5.83	1478.97
1600	thioproperazine	CN1CCN(CCCN2c3ccccc3Sc3ccc(S(=O)(=O)N(C)C)cc32)CC1	5.83	1479.55
1601	Mianserin HCl	CN1CCN2c3ccccc3Cc3ccccc3C2C1.Cl	5.83	1479.57
1602	Val-Val-Val	CC(C)[C@H](N)C(=O)N[C@H](C(=O)N[C@H](C(=O)O)C(C)C)C(C)C	5.83	1483.38
1603	desloratadine	Clc1ccc2c(c1)CCc1cccnc1C2=C1CCNCC1	5.83	1483.97
1604	Desloratadine	Clc1ccc2c(c1)CCc1cccnc1C2=C1CCNCC1	5.83	1483.97
1605	mead-ethanolamide	CCCCCCCC/C=C\C/C=C\C/C=C\CCCC(=O)NCCO	5.83	1492.92
1606	Masitinib (AB1010)	Cc1ccc(NC(=O)c2ccc(CN3CCN(C)CC3)cc2)cc1Nc1nc(-c2cccnc2)cs1	5.83	1495.16
1607	masitinib	Cc1ccc(NC(=O)c2ccc(CN3CCN(C)CC3)cc2)cc1Nc1nc(-c2cccnc2)cs1	5.83	1495.16
1608	dyclonine	CCCCOc1ccc(C(=O)CCN2CCCCC2)cc1	5.82	1497.91
1609	oxiconazole	Clc1ccc(CON=C(Cn2ccnc2)c2ccc(Cl)cc2Cl)c(Cl)c1	5.82	1502.14
1610	mestranol	C#C[C@]1(O)CCC2C3CCc4cc(OC)ccc4C3CC[C@@]21C	5.82	1513.08
1611	Atomoxetine HCl	CNCCC(Oc1ccccc1C)c1ccccc1.Cl	5.82	1515.90
1612	lenalidomide	Nc1cccc2c1CN([C@@H]1CCC(=O)NC1=O)C2=O	5.82	1516.76
1613	Gatifloxacin	COc1c(N2CCNC(C)C2)c(F)cc2c(=O)c(C(=O)O)cn(C3CC3)c12	5.82	1519.82
1614	gatifloxacin	COc1c(N2CCNC(C)C2)c(F)cc2c(=O)c(C(=O)O)cn(C3CC3)c12	5.82	1519.82
1615	Deoxycorticosterone acetate	CC(=O)OCC(=O)C1CCC2C3CCC4=CC(=O)CCC4(C)C3CCC12C	5.82	1520.01
1616	Clomipramine HCl	CN(C)CCCN1c2ccccc2CCc2ccc(Cl)cc21.Cl	5.82	1521.23
1617	novobiocin	CO[C@@H]1[C@@H](OC(N)=O)[C@@H](O)[C@H](Oc2ccc3c(O)c(NC(=O)c4ccc(O)c(CC=C(C)C)c4)c(=O)oc3c2C)OC1(C)C	5.82	1528.23
1618	Alogliptin (SYR-322)	Cn1c(=O)cc(N2CCCC(N)C2)n(Cc2ccccc2C#N)c1=O	5.82	1528.95
1619	Pancuronium dibromide	CC(=O)OC1CC2CCC3C(CCC4(C)C3CC([N+]3(C)CCCCC3)C4OC(C)=O)C2(C)CC1[N+]1(C)CCCCC1.[Br-].[Br-]	5.82	1530.08
1620	Alverine Citrate	CCN(CCCc1ccccc1)CCCc1ccccc1.O=C(O)CC(O)(CC(=O)O)C(=O)O	5.81	1531.11
1621	lypressin	NCCCC[C@H](NC(=O)[C@@H]1CCCN1C(=O)[C@@H]1CSSC[C@H](N)C(=O)N[C@@H](Cc2ccc(O)cc2)C(=O)N[C@@H](Cc2ccccc2)C(=O)N[C@@H](CCC(N)=O)C(=O)N[C@@H](CC(N)=O)C(=O)N1)C(=O)NCC(N)=O	5.81	1533.09
1622	carbaryl	CNC(=O)Oc1cccc2ccccc12	5.81	1534.58
1623	synephrine	CNCC(O)c1ccc(O)cc1	5.81	1537.49
1624	tremorine	C(#CCN1CCCC1)CN1CCCC1	5.81	1540.02
1625	Cilnidipine	COCCOC(=O)C1=C(C)NC(C)=C(C(=O)OCC=Cc2ccccc2)C1c1cccc([N+](=O)[O-])c1	5.81	1545.09
1626	palbociclib	CC(=O)c1c(C)c2cnc(Nc3ccc(N4CCNCC4)cn3)nc2n(C2CCCC2)c1=O	5.81	1546.27
1627	syrosingopine	CCOC(=O)Oc1c(OC)cc(C(=O)O[C@@H]2C[C@@H]3CN4CCc5c([nH]c6cc(OC)ccc56)[C@H]4C[C@@H]3[C@H](C(=O)OC)[C@H]2OC)cc1OC	5.81	1548.22
1628	Pasiniazid	NNC(=O)c1ccncc1.Nc1ccc(C(=O)O)c(O)c1	5.81	1549.19
1629	ibudilast	CC(C)C(=O)c1c(C(C)C)nn2ccccc12	5.81	1555.25
1630	Ispinesib (SB-715992)	Cc1ccc(C(=O)N(CCCN)C(c2nc3cc(Cl)ccc3c(=O)n2Cc2ccccc2)C(C)C)cc1	5.81	1556.12
1631	Dorzolamide HCl	CCNC1CC(C)S(=O)(=O)c2sc(S(N)(=O)=O)cc21.Cl	5.81	1558.18
1632	cilomilast	COc1ccc([C@]2(C#N)CC[C@H](C(=O)O)CC2)cc1OC1CCCC1	5.81	1560.13
1633	dexbrompheniramine	CN(C)CC[C@@H](c1ccc(Br)cc1)c1ccccn1	5.81	1560.68
1634	Rasagiline Mesylate	C#CCNC1CCc2ccccc21.CS(=O)(=O)O	5.81	1563.90
1635	Clindamycin	CCCC1CC(C(=O)NC(C(C)Cl)C2OC(SC)C(O)C(O)C2O)N(C)C1	5.81	1565.29
1636	Digoxin	C[C@H]1O[C@@H](O[C@H]2[C@@H](O)C[C@H](O[C@H]3[C@@H](O)C[C@H](O[C@H]4CC[C@]5(C)[C@H]6C[C@@H](O)[C@]7(C)[C@@H](C8=CC(=O)OC8)CC[C@]7(O)[C@@H]6CC[C@@H]5C4)O[C@@H]3C)O[C@@H]2C)C[C@H](O)[C@@H]1O	5.81	1566.37
1637	didanosine	OC[C@@H]1CC[C@H](n2cnc3c(O)ncnc32)O1	5.80	1568.29
1638	bufalin	C[C@]12CC[C@H](O)C[C@H]1CC[C@@H]1[C@@H]2CC[C@]2(C)[C@@H](c3ccc(=O)oc3)CC[C@]12O	5.80	1577.38
1639	ropivacaine	CCCN1CCCC[C@H]1C(=O)Nc1c(C)cccc1C	5.80	1581.64
1640	urapidil	COc1ccccc1N1CCN(CCCNc2cc(=O)n(C)c(=O)n2C)CC1	5.80	1582.89
1641	methyl-testosterone	CC12CCC(=O)C=C1CCC1C2CCC2(C)C1CCC2(C)O	5.80	1587.29
1642	Clenbuterol (hydrochloride)	CC(C)(C)NCC(O)c1cc(Cl)c(N)c(Cl)c1.Cl	5.80	1595.97
1643	Mubritinib (TAK 165)	FC(F)(F)c1ccc(C=Cc2nc(COc3ccc(CCCCn4ccnn4)cc3)co2)cc1	5.80	1597.16
1644	guanethidine	N=C(N)NCCN1CCCCCCC1.N=C(N)NCCN1CCCCCCC1	5.80	1597.62
1645	cefoxitin	CO[C@@]1(NC(=O)Cc2cccs2)C(=O)N2C(C(=O)O)=C(COC(N)=O)CS[C@@H]21	5.80	1598.58
1646	MEK1-2-inhibitor	N#C/C(=C(/N)Sc1ccc(N)cc1)c1ccccc1C(F)(F)F	5.80	1599.45
1647	edrophonium	CC[N+](C)(C)c1cccc(O)c1	5.80	1600.06
1648	dexchlorpheniramine	CN(C)CC[C@@H](c1ccc(Cl)cc1)c1ccccn1	5.79	1603.29
1649	Cefdinir	C=CC1=C(C(=O)O)N2C(=O)C(NC(=O)C(=NO)c3csc(N)n3)C2SC1	5.79	1605.70
1650	alprazolam	Cc1nnc2n1-c1ccc(Cl)cc1C(c1ccccc1)=NC2	5.79	1613.41
1651	Ritodrine HCl	CC(NCCc1ccc(O)cc1)C(O)c1ccc(O)cc1.Cl	5.79	1617.38
1652	medrysone	CC(=O)[C@H]1CCC2C3C[C@H](C)C4=CC(=O)CC[C@]4(C)C3[C@@H](O)C[C@@]21C	5.79	1617.85
1653	bemesetron	CN1C2CCC1CC(OC(=O)c1cc(Cl)cc(Cl)c1)C2	5.79	1618.51
1654	Heparin sodium	O=C([O-])C1O[C@@H](OC2[C@@H](COS(=O)(=O)[O-])OC(O)C(NS(=O)(=O)[O-])[C@H]2O)C(OS(=O)(=O)[O-])[C@@H](O)C1O.[Na+].[Na+].[Na+].[Na+]	5.79	1620.94
1655	Noscapine HCl	COc1ccc2c(c1OC)C(=O)OC2C1c2c(cc3c(c2OC)OCO3)CCN1C.Cl	5.79	1622.33
1656	Enrofloxacin	CCN1CCN(c2cc3c(cc2F)c(=O)c(C(=O)O)cn3C2CC2)CC1	5.79	1623.06
1657	Memantine hydrochloride	CC12CC3CC(C)(C1)CC(N)(C3)C2.Cl	5.79	1629.74
1658	pivampicillin	CC(C)(C)C(=O)OCOC(=O)[C@@H]1N2C(=O)[C@@H](NC(=O)[C@H](N)c3ccccc3)[C@@H]2SC1(C)C	5.79	1637.41
1659	Azelastine HCl	CN1CCCC(n2nc(Cc3ccc(Cl)cc3)c3ccccc3c2=O)CC1.Cl	5.79	1639.42
1660	Sertraline HCl	CNC1CCC(c2ccc(Cl)c(Cl)c2)c2ccccc21.Cl	5.79	1640.53
1661	apramycin	CN[C@@H]1C(O[C@H]2O[C@H](CO)[C@@H](N)[C@H](O)[C@H]2O)O[C@H]2C[C@@H](N)[C@@H](O[C@@H]3[C@@H](N)C[C@@H](N)[C@H](O)[C@H]3O)OC2[C@@H]1O	5.78	1646.62
1662	Gossypetin	O=c1c(O)c(-c2ccc(O)c(O)c2)oc2c(O)c(O)cc(O)c12	5.78	1652.34
1663	cefixime	C=CC1=C(C(=O)O)N2C(=O)[C@H](NC(=O)C(=NOCC(=O)O)c3csc(N)n3)[C@H]2SC1	5.78	1655.01
1664	isoniazid	NNC(=O)c1ccncc1	5.78	1658.12
1665	Isoniazid	NNC(=O)c1ccncc1	5.78	1658.13
1666	zuclopenthixol	OCCN1CCN(CCC=C2c3ccccc3Sc3ccc(Cl)cc32)CC1	5.78	1660.32
1667	deptropine	CN1[C@H]2CC[C@@H]1CC(OC1c3ccccc3CCc3ccccc31)C2	5.78	1665.16
1668	prostaglandin-e1	CCCCC[C@H](O)C=C[C@H]1[C@H](O)CC(=O)[C@@H]1CCCCCCC(=O)O	5.78	1670.41
1669	pseudoephedrine	CN[C@@H](C)[C@@H](O)c1ccccc1	5.78	1671.38
1670	Pyrantel Pamoate	CN1CCCN=C1C=Cc1cccs1.O=C(O)c1cc2ccccc2c(Cc2c(O)c(C(=O)O)cc3ccccc23)c1O	5.78	1671.42
1671	amlexanox	CC(C)c1ccc2oc3nc(N)c(C(=O)O)cc3c(=O)c2c1	5.78	1673.66
1672	thiothixene	CN(C)S(=O)(=O)c1ccc2c(c1)/C(=C\CCN1CCNCC1)c1ccccc1S2	5.78	1674.35
1673	Fluvoxamine maleate	COCCCCC(=NOCCN)c1ccc(C(F)(F)F)cc1.O=C(O)C=CC(=O)O	5.78	1674.55
1674	avrainvillamide-analog-3	CC1(C)C2=[N+]([O-])c3cc4c(cc3C2=C[C@@]23NC(=O)[C@]5(CCCN5C2=O)C[C@@H]13)OCO4	5.78	1678.35
1675	geranyl-geranyl-pyrophosphate	CC(C)=CCC/C(C)=C/CC/C(C)=C/CC/C(C)=C/COP(=O)(O)OP(=O)(O)O	5.77	1681.95
1676	methyl-benzethonium	Cc1cc(C(C)(C)CC(C)(C)C)ccc1OCCOCC[N+](C)(C)Cc1ccccc1	5.77	1682.39
1677	Miconazole Nitrate	Clc1ccc(COC(Cn2ccnc2)c2ccc(Cl)cc2Cl)c(Cl)c1.O=[N+]([O-])O	5.77	1682.80
1678	Trimipramine (maleate)	CC(CN(C)C)CN1c2ccccc2CCc2ccccc21.O=C(O)/C=C\C(=O)O	5.77	1685.15
1679	Isoprenaline HCl	CC(C)NCC(O)c1ccc(O)c(O)c1.Cl	5.77	1685.36
1680	Pyridoxine	Cc1ncc(CO)c(CO)c1O	5.77	1689.26
1681	pyridoxine	Cc1ncc(CO)c(CO)c1O	5.77	1689.26
1682	bephenium	C[N+](C)(CCOc1ccccc1)Cc1ccccc1	5.77	1689.46
1683	azlocillin	CC1(C)S[C@H]2[C@H](NC(=O)[C@H](NC(=O)N3CCNC3=O)c3ccccc3)C(=O)N2[C@H]1C(=O)O	5.77	1693.59
1684	tracazolate	CCCCNc1c(C(=O)OCC)c(C)nc2c1cnn2CC	5.77	1694.97
1685	Pranlukast	O=C(Nc1cccc2c(=O)cc(-c3nn[nH]n3)oc12)c1ccc(OCCCCc2ccccc2)cc1	5.77	1695.52
1687	debrisoquine	N=C(N)N1CCc2ccccc2C1.N=C(N)N1CCc2ccccc2C1	5.77	1700.65
1688	Arbutin	OCC1OC(Oc2ccc(O)cc2)C(O)C(O)C1O	5.77	1702.11
1689	oxacillin	Cc1onc(-c2ccccc2)c1C(=O)N[C@@H]1C(=O)N2[C@@H](C(=O)O)C(C)(C)S[C@H]12	5.77	1709.35
1690	Icotinib	C#Cc1cccc(Nc2ncnc3cc4c(cc23)OCCOCCOCCO4)c1	5.77	1710.87
1691	timosaponin	CC1CC[C@@]2(CO1)O[C@H]1C[C@H]3[C@@H]4CC[C@@H]5C[C@@H](O[C@@H]6O[C@H](CO)[C@H](O)[C@H](O)[C@H]6O[C@@H]6O[C@H](CO)[C@@H](O)[C@H](O)[C@H]6O)CC[C@]5(C)[C@H]4CC[C@]3(C)[C@H]1[C@@H]2C	5.77	1711.48
1692	Vardenafil	CCCc1nc(C)c2c(=O)nc(-c3cc(S(=O)(=O)N4CCN(CC)CC4)ccc3OCC)[nH]n12	5.77	1714.42
1693	canrenone	C[C@]12CC[C@@H]3[C@@H](C=CC4=CC(=O)CC[C@@]43C)[C@H]1CC[C@@]21CCC(=O)O1	5.77	1716.12
1694	mebhydrolin	CN1CCc2c(c3ccccc3n2Cc2ccccc2)C1.CN1CCc2c(c3ccccc3n2Cc2ccccc2)C1	5.77	1717.64
1695	Fexofenadine HCl	CC(C)(C(=O)O)c1ccc(C(O)CCCN2CCC(C(O)(c3ccccc3)c3ccccc3)CC2)cc1.Cl	5.76	1723.31
1696	ketocholesterol	CC(C)CCCC(C)[C@H]1CC[C@H]2[C@@H]3C(=O)C=C4C[C@@H](O)CC[C@]4(C)[C@H]3CC[C@@]21C	5.76	1729.25
1697	LEE011	CN(C)C(=O)c1cc2cnc(Nc3ccc(N4CCNCC4)cn3)nc2n1C1CCCC1	5.76	1733.31
1698	flunarizine	Fc1ccc(C(c2ccc(F)cc2)N2CCN(CC=Cc3ccccc3)CC2)cc1	5.76	1734.17
1699	Beclomethasone dipropionate	CCC(=O)OCC(=O)C1(OC(=O)CC)C(C)CC2C3CCC4=CC(=O)C=CC4(C)C3(Cl)C(O)CC21C	5.76	1740.54
1700	vardenafil	CCCc1nc(C)c2c(=O)[nH]c(-c3cc(S(=O)(=O)N4CCN(CC)CC4)ccc3OCC)nn12	5.76	1740.95
1701	Econazole nitrate	Clc1ccc(COC(Cn2ccnc2)c2ccc(Cl)cc2Cl)cc1.O=[N+]([O-])O	5.76	1747.97
1702	Pefloxacin Mesylate Dihydrate	CCn1cc(C(=O)O)c(=O)c2cc(F)c(N3CCN(C)CC3)cc21.CS(=O)(=O)O.O.O	5.76	1751.63
1703	rimonabant	Cc1c(C(=O)NN2CCCCC2)nn(-c2ccc(Cl)cc2Cl)c1-c1ccc(Cl)cc1	5.76	1757.18
1704	Rimonabant	Cc1c(C(=O)NN2CCCCC2)nn(-c2ccc(Cl)cc2Cl)c1-c1ccc(Cl)cc1	5.76	1757.18
1705	ofloxacin	CC1COc2c(N3CCN(C)CC3)c(F)cc3c(=O)c(C(=O)O)cn1c23	5.75	1759.83
1706	Ofloxacin	CC1COc2c(N3CCN(C)CC3)c(F)cc3c(=O)c(C(=O)O)cn1c23	5.75	1759.83
1707	Desipramine hydrochloride	CNCCCN1c2ccccc2CCc2ccccc21.Cl	5.75	1760.90
1708	Alprostadil	CCCCCC(O)C=CC1C(O)CC(=O)C1CCCCCCC(=O)O	5.75	1761.66
1709	PHA-665752	Cc1[nH]c(/C=C2\C(=O)Nc3ccc(S(=O)(=O)Cc4c(Cl)cccc4Cl)cc32)c(C)c1C(=O)N1CCC[C@@H]1CN1CCCC1	5.75	1762.99
1710	lincomycin	CCC[C@@H]1C[C@@H](C(=O)N[C@H]([C@@H](C)O)[C@H]2O[C@H](SC)[C@H](O)[C@@H](O)[C@H]2O)N(C)C1	5.75	1764.83
1711	Mirtazapine	CN1CCN2c3ncccc3Cc3ccccc3C2C1	5.75	1766.53
1712	cinnarizine	C(=Cc1ccccc1)CN1CCN(C(c2ccccc2)c2ccccc2)CC1	5.75	1767.01
1713	Quercetin	O=c1c(O)c(-c2ccc(O)c(O)c2)oc2cc(O)cc(O)c12	5.75	1776.23
1714	quercetin	O=c1c(O)c(-c2ccc(O)c(O)c2)oc2cc(O)cc(O)c12	5.75	1776.23
1715	Betamethasone Dipropionate	CCC(=O)OCC(=O)C1(OC(=O)CC)C(C)CC2C3CCC4=CC(=O)C=CC4(C)C3(F)C(O)CC21C	5.75	1776.82
1716	alvocidib	CN1CC[C@H](c2c(O)cc(O)c3c(=O)cc(-c4ccccc4Cl)oc23)[C@H](O)C1	5.75	1778.42
1717	manumycin-a	CCCC[C@@H](C)/C=C(C)/C=C(\C)C(=O)NC1=C[C@@](O)(/C=C/C=C/C=C/C(=O)NC2C(=O)CCC2=O)[C@@H]2OC2C1=O	5.75	1783.68
1718	Meropenem trihydrate	CC(O)C1C(=O)N2C(C(=O)O)=C(SC3CNC(C(=O)N(C)C)C3)C(C)C12.O.O.O	5.75	1784.74
1719	pentamidine	N=C(N)c1ccc(OCCCCCOc2ccc(C(=N)N)cc2)cc1	5.75	1786.81
1720	acebutolol	CCCC(=O)Nc1ccc(OCC(O)CNC(C)C)c(C(C)=O)c1	5.75	1788.09
1721	Dihydroartemisinin	C[C@@H]1CC[C@H]2[C@@H](C)[C@H](O)O[C@@H]3O[C@@]4(C)CC[C@@H]1[C@@]23OO4	5.75	1794.87
1722	Prochlorperazine	CN1CCN(CCCN2c3ccccc3Sc3ccc(Cl)cc32)CC1	5.75	1797.51
1723	Leflunomide	Cc1oncc1C(=O)Nc1ccc(C(F)(F)F)cc1	5.74	1799.48
1724	leflunomide	Cc1oncc1C(=O)Nc1ccc(C(F)(F)F)cc1	5.74	1799.48
1725	Gemcitabine HCl	Nc1ccn([C@@H]2O[C@H](CO)[C@@H](O)C2(F)F)c(=O)n1	5.74	1800.10
1726	gemcitabine	Nc1ccn([C@@H]2O[C@H](CO)[C@@H](O)C2(F)F)c(=O)n1	5.74	1800.10
1727	pregnenolone	CC(=O)[C@H]1[C@H](C#N)C[C@H]2[C@@H]3CC=C4C[C@@H](O)CC[C@]4(C)[C@H]3CC[C@@]21C	5.74	1801.28
1728	famotidine	NC(N)=Nc1nc(CSCC/C(N)=N\S(N)(=O)=O)cs1	5.74	1804.24
1729	Ruxolitinib (INCB018424)	N#CCC(C1CCCC1)n1cc(-c2ncnc3[nH]ccc23)cn1	5.74	1805.35
1730	Primaquine Diphosphate	COc1cc(NC(C)CCCN)c2ncccc2c1.O=P(O)(O)O.O=P(O)(O)O	5.74	1808.10
1731	thioperamide	S=C(NC1CCCCC1)N1CCC(C2C=NC=N2)CC1	5.74	1808.12
1732	Molidustat (BAY85-3934)	O=c1c(-n2ccnn2)c[nH]n1-c1cc(N2CCOCC2)ncn1	5.74	1810.04
1733	Phenoxybenzamine HCl	CC(COc1ccccc1)N(CCCl)Cc1ccccc1.Cl	5.74	1810.92
1734	pyrvinium	Cc1cc(CCc2ccc3cc(N(C)C)ccc3[n+]2C)c(C)n1-c1ccccc1	5.74	1812.94
1735	pyrvinium-pamoate	Cc1cc(CCc2ccc3cc(N(C)C)ccc3[n+]2C)c(C)n1-c1ccccc1	5.74	1812.94
1736	Clorsulon	Nc1cc(C(Cl)=C(Cl)Cl)c(S(N)(=O)=O)cc1S(N)(=O)=O	5.74	1813.55
1737	clorsulon	Nc1cc(C(Cl)=C(Cl)Cl)c(S(N)(=O)=O)cc1S(N)(=O)=O	5.74	1813.55
1738	Amiodarone HCl	CCCCc1oc2ccccc2c1C(=O)c1cc(I)c(OCCN(CC)CC)c(I)c1.Cl	5.74	1816.27
1739	dalcetrapib	CCC(CC)CC1(C(=O)Nc2ccccc2SC(=O)C(C)C)CCCCC1	5.74	1817.08
1740	aztreonam	C[C@H]1[C@H](NC(=O)C(=NOC(C)(C)C(=O)O)c2csc(N)n2)C(=O)N1S(=O)(=O)O	5.74	1818.12
1741	Deoxycholic acid	CC(CCC(=O)O)C1CCC2C3CCC4CC(O)CCC4(C)C3CC(O)C12C	5.74	1819.38
1742	bongkrek-acid	COC(C/C=C/C=C/CC/C=C\CC(C)/C=C\C(=C/C(=O)O)CC(=O)O)/C(C)=C\C=C(/C)C(=O)O	5.74	1820.50
1743	acetohydroxamic-acid	O=C(Cc1ccccc1)NO	5.74	1822.94
1744	prednicarbate	CCOC(=O)O[C@]1(C(=O)COC(=O)CC)CC[C@@H]2[C@@H]3CCC4=CC(=O)C=C[C@]4(C)[C@H]3[C@@H](O)C[C@@]21C	5.74	1827.85
1745	evodiamine	CN1c2ccccc2C(=O)N2CCc3c([nH]c4ccccc34)C21	5.74	1834.40
1746	cyclizine	CN1CCN(C(c2ccccc2)c2ccccc2)CC1	5.74	1836.45
1747	benzo(e)pyrene	c1ccc2c(c1)c1cccc3ccc4cccc2c4c31	5.73	1841.86
1748	orphenadrine	Cc1ccccc1C(OCCN(C)C)c1ccccc1	5.73	1842.04
1750	mesalazine	Nc1ccc(O)c(C(=O)O)c1	5.73	1850.90
1751	Mesalamine	Nc1ccc(O)c(C(=O)O)c1	5.73	1850.90
1752	kynuramine	NCC(N)C(=O)c1ccccc1	5.73	1851.14
1753	BI-78D3	O=[N+]([O-])c1cnc(Sc2nnc(O)n2-c2ccc3c(c2)OCCO3)s1	5.73	1855.08
1754	Clobetasol propionate	CCC(=O)OC1(C(=O)CCl)C(C)CC2C3CCC4=CC(=O)C=CC4(C)C3(F)C(O)CC21C	5.73	1860.74
1755	AG-221 (Enasidenib)	CC(C)(O)CNc1nc(Nc2ccnc(C(F)(F)F)c2)nc(-c2cccc(C(F)(F)F)n2)n1	5.73	1861.57
1756	prazosin	COc1cc2nc(N3CCN(C(=O)c4ccco4)CC3)nc(N)c2cc1OC	5.73	1866.50
1757	Penicillin G Sodium	CC1(C)SC2C(NC(=O)Cc3ccccc3)C(=O)N2C1C(=O)[O-].[Na+]	5.73	1867.86
1758	Tolazoline HCl	Cl.c1ccc(CC2=NCCN2)cc1	5.73	1870.36
1759	MGCD-265	Cn1cnc(-c2cc3nccc(Oc4ccc(NC(=S)NC(=O)Cc5ccccc5)cc4F)c3s2)c1	5.73	1875.17
1760	methoxamine	COc1ccc(OC)c(C(O)C(C)N)c1	5.73	1875.26
1761	Erlotinib	C#Cc1cccc(Nc2ncnc3cc(OCCOC)c(OCCOC)cc23)c1	5.73	1876.28
1762	erlotinib	C#Cc1cccc(Nc2ncnc3cc(OCCOC)c(OCCOC)cc23)c1	5.73	1876.28
1763	Meloxicam (Mobic)	Cc1cnc(NC(=O)C2=C(O)c3ccccc3S(=O)(=O)N2C)s1	5.73	1878.89
1764	ponalrestat	O=C(O)Cc1nn(Cc2ccc(Br)cc2F)c(=O)c2ccccc12	5.73	1882.90
1765	BIRB 796 (Doramapimod)	Cc1ccc(-n2nc(C(C)(C)C)cc2NC(=O)Nc2ccc(OCCN3CCOCC3)c3ccccc23)cc1	5.72	1884.25
1766	doramapimod	Cc1ccc(-n2nc(C(C)(C)C)cc2NC(=O)Nc2ccc(OCCN3CCOCC3)c3ccccc23)cc1	5.72	1884.25
1767	penfluridol	OC1(c2ccc(Cl)c(C(F)(F)F)c2)CCN(CCCC(c2ccc(F)cc2)c2ccc(F)cc2)CC1	5.72	1884.89
1768	Penfluridol	OC1(c2ccc(Cl)c(C(F)(F)F)c2)CCN(CCCC(c2ccc(F)cc2)c2ccc(F)cc2)CC1	5.72	1884.89
1769	Choline Chloride	C[N+](C)(C)CCO.[Cl-]	5.72	1894.11
1770	triacsin-c	CCC/C=C/C/C=C/C=C/C=N/N[NH2+][O-]	5.72	1894.53
1771	papaverine	COc1ccc(Cc2nccc3cc(OC)c(OC)cc23)cc1OC	5.72	1901.55
1772	Vitamin A Acetate	CC(=O)OCC=C(C)C=CC=C(C)C=CC1=C(C)CCCC1(C)C	5.72	1903.69
1773	Amoxicillin trihydrate	CC1(C)SC2C(NC(=O)C(N)c3ccc(O)cc3)C(=O)N2C1C(=O)O.O.O.O	5.72	1904.98
1774	GANT-61	CN(C)c1ccccc1CN1CCCN(Cc2ccccc2N(C)C)C1c1ccncc1	5.72	1912.70
1775	isonicotinohydroxamic-acid	O=C(NO)c1ccncc1	5.72	1917.98
1776	picrotoxin	C=C(C)[C@@H]1C2C(=O)O[C@H]1[C@@H]1OC(=O)[C@@]34OC3C[C@]2(O)[C@@]14C	5.72	1925.60
1777	Tofacitinib (CP-690550,Tasocitinib)	CC1CCN(C(=O)CC#N)CC1N(C)c1ncnc2[nH]ccc12	5.72	1926.12
1778	meropenem	C[C@@H](O)[C@H]1C(=O)N2C(C(=O)O)=C(S[C@@H]3CN[C@H](C(=O)N(C)C)C3)[C@H](C)[C@H]12	5.71	1928.09
1779	azauridine	O=c1cnn([C@@H]2O[C@H](CO)[C@@H](O)[C@H]2O)c(=O)[nH]1	5.71	1941.14
1780	esculin	O=c1ccc2cc(OC3O[C@H](CO)[C@@H](O)[C@H](O)[C@H]3O)c(O)cc2o1	5.71	1947.88
1781	4-carboxy-3-hydroxyphenylglycine-(RS)	NC(C(=O)O)c1ccc(C(=O)O)c(O)c1	5.71	1948.88
1782	carbidopa	C[C@@](Cc1ccc(O)c(O)c1)(NN)C(=O)O	5.71	1950.60
1783	SPB02137	O=C(NNC(=O)c1csc(-c2cccs2)n1)c1ccc(Cl)cc1	5.71	1950.66
1784	nandrolone	C[C@]12CC[C@@H]3[C@H]4CCC(=O)C=C4CC[C@H]3[C@@H]1CC[C@@H]2O	5.71	1953.59
1785	rhizocarpic-acid	COC(=O)[C@H](Cc1ccccc1)NC(=O)/C(=C1\OC(=O)C(c2ccccc2)C1=O)c1ccccc1	5.71	1963.79
1786	pirarubicin	COc1cccc2c1C(=O)c1c(O)c3c(c(O)c1C2=O)C[C@@](O)(C(=O)CO)C[C@@H]3O[C@H]1C[C@H](N)[C@H](O[C@@H]2CCCCO2)[C@H](C)O1	5.71	1969.54
1787	zileuton	CC(c1cc2ccccc2s1)N(O)C(N)=O	5.70	1973.72
1788	Zileuton	CC(c1cc2ccccc2s1)N(O)C(N)=O	5.70	1973.72
1789	Ropivacaine HCl	CCCN1CCCCC1C(=O)Nc1c(C)cccc1C.Cl	5.70	1980.51
1790	Prilocaine	CCCNC(C)C(=O)Nc1ccccc1C	5.70	1981.08
1791	prilocaine	CCCNC(C)C(=O)Nc1ccccc1C	5.70	1981.08
1792	MG-132	CC(C)C[C@@H](C=O)NC(=O)[C@H](CC(C)C)NC(=O)[C@H](CC(C)C)NC(=O)OCc1ccccc1	5.70	1981.92
1793	Lithocholic Acid	CC(CCC(=O)O)C1CCC2C3CCC4CC(O)CCC4(C)C3CCC12C	5.70	1984.27
1795	iodophenpropit	N=C(NCCc1ccc(I)cc1)SCCCc1c[nH]cn1	5.70	1993.71
1796	embelin	CCCCCCCCCCCC1C(=O)C(=O)CC(=O)C1=O	5.70	1994.46
1797	Pregnenolone	CC(=O)C1CCC2C3CC=C4CC(O)CCC4(C)C3CCC12C	5.70	1999.04
1798	zebularine	O=c1ncccn1[C@@H]1O[C@H](CO)[C@H](O)C1O	5.70	2000.86
1799	selinidin	C/C=C(/C)C(=O)O[C@@H]1Cc2c(ccc3ccc(=O)oc23)OC1(C)C	5.70	2001.69
1800	m-3M3FBS	Cc1cc(C)c(S(=O)(=O)Nc2cccc(C(F)(F)F)c2)c(C)c1	5.70	2008.96
1801	lobelanidine	CN1C(CC(O)c2ccccc2)CCCC1CC(O)c1ccccc1	5.70	2012.80
1802	morin	O=c1c(O)c(-c2ccc(O)cc2O)oc2cc(O)cc(O)c12	5.69	2025.49
1803	amantadine	N[C@]12C[C@H]3C[C@@H](C[C@H](C3)C1)C2.N[C@]12C[C@H]3C[C@@H](C[C@H](C3)C1)C2	5.69	2026.98
1804	Sulfaphenazole	Nc1ccc(S(=O)(=O)Nc2ccnn2-c2ccccc2)cc1	5.69	2027.79
1805	sulfaphenazole	Nc1ccc(S(=O)(=O)Nc2ccnn2-c2ccccc2)cc1	5.69	2027.79
1806	Isoconazole nitrate	Clc1ccc(C(Cn2ccnc2)OCc2c(Cl)cccc2Cl)c(Cl)c1.O=[N+]([O-])O	5.69	2031.32
1807	AF-DX-116	CCN(CC)CC1CCCCN1CC(=O)N1c2ccccc2C(=O)Nc2cccnc21	5.69	2033.79
1808	enzastaurin	Cn1cc(C2=C(c3cn(C4CCN(Cc5ccccn5)CC4)c4ccccc34)C(=O)NC2=O)c2ccccc21	5.69	2033.92
1809	Enzastaurin (LY317615)	Cn1cc(C2=C(c3cn(C4CCN(Cc5ccccn5)CC4)c4ccccc34)C(=O)NC2=O)c2ccccc21	5.69	2033.92
1810	phenanthridone	O=c1[nH]c2ccccc2c2ccccc12	5.69	2034.80
1811	kaempferol	O=c1c(O)c(-c2ccc(O)cc2)oc2cc(O)cc(O)c12	5.69	2042.83
1812	prostratin	CC(=O)O[C@@]12C[C@@H](C)[C@@]3(O)[C@@H](C=C(CO)C[C@]4(O)C(=O)C(C)=C[C@H]43)[C@@H]1C2(C)C	5.69	2045.36
1813	Mebendazole	COC(=O)Nc1nc2cc(C(=O)c3ccccc3)ccc2[nH]1	5.69	2045.98
1814	Nilotinib monohydrochloride monohydrate	Cc1cn(-c2cc(NC(=O)c3ccc(C)c(Nc4nccc(-c5cccnc5)n4)c3)cc(C(F)(F)F)c2)cn1.Cl.O	5.69	2050.88
1815	tienilic-acid	O=C(O)COc1ccc(C(=O)c2cccs2)c(Cl)c1Cl	5.69	2061.10
1816	heliomycin	Cc1cc(O)c2c3c4c(cc(O)c13)C(C)(C)C(=O)c1c(O)cc(O)c(c1-4)C2=O	5.69	2061.18
1817	mebendazole	COC(=O)Nc1nc2ccc(C(=O)c3ccccc3)cc2[nH]1	5.69	2061.53
1818	Dopamine HCl	Cl.NCCc1ccc(O)c(O)c1	5.69	2063.06
1819	Candesartan	CCOc1nc2cccc(C(=O)O)c2n1Cc1ccc(-c2ccccc2-c2nn[nH]n2)cc1	5.68	2075.48
1820	monensin	CC[C@@]1([C@@H]2O[C@@H]([C@H]3O[C@@](O)(CO)[C@H](C)C[C@@H]3C)C[C@@H]2C)CC[C@H]([C@]2(C)CC[C@]3(C[C@H](O)[C@@H](C)[C@@H]([C@@H](C)[C@@H](OC)[C@H](C)C(=O)O)O3)O2)O1	5.68	2076.73
1821	Procaine	CCN(CC)CCOC(=O)c1ccc(N)cc1	5.68	2080.20
1822	procaine	CCN(CC)CCOC(=O)c1ccc(N)cc1	5.68	2080.20
1823	Ranitidine	CNC(=C[N+](=O)[O-])NCCSCc1ccc(CN(C)C)o1.Cl	5.68	2080.88
1824	PRL-3-inhibitor-I	O=C1NC(=S)S/C1=C/c1cc(Br)ccc1OCc1ccccc1Br	5.68	2084.77
1825	alfacalcidol	C=C1/C(=C\C=C2/CCC[C@]3(C)[C@@H]2CC[C@H]3[C@H](C)CCCC(C)C)C[C@@H](O)C[C@@H]1O	5.68	2088.68
1826	aurora-a-inhibitor-i	CCN1CCN(C(=O)Cc2ccc(Nc3ncc(F)c(Nc4ccc(C(=O)Nc5ccccc5Cl)cc4)n3)cc2)CC1	5.68	2089.97
1827	rimcazole	C[C@H]1CN(CCCn2c3ccccc3c3ccccc32)C[C@@H](C)N1	5.68	2097.67
1828	dehydroisoandosterone	CC(=O)O[C@H]1CC[C@@]2(C)C(=CC[C@H]3[C@H]4CCC(=O)[C@@]4(C)CC[C@H]32)C1	5.68	2107.63
1829	n-bromoacetyltryptamine	O=C(CBr)NCCc1c[nH]c2ccccc12	5.67	2114.11
1830	Chlorzoxazone	O=c1[nH]c2cc(Cl)ccc2o1	5.67	2118.90
1831	chlorzoxazone	O=c1[nH]c2cc(Cl)ccc2o1	5.67	2118.90
1832	pirenzepine	CN1CCN(CC(=O)N2c3ccccc3C(=O)Nc3cccnc32)CC1	5.67	2119.25
1833	losartan	CCCCc1nc(Cl)c(CO)n1Cc1ccc(-c2ccccc2-c2nnn[nH]2)cc1	5.67	2124.07
1834	simvastatin	CCC(C)(C)C(=O)O[C@H]1C[C@@H](C)C=C2C=C[C@H](C)[C@@H](CC[C@@H]3C[C@@H](O)CC(=O)O3)[C@@H]21	5.67	2124.80
1835	SANT-1	Cc1nn(-c2ccccc2)c(C)c1C=NN1CCN(Cc2ccccc2)CC1	5.67	2126.47
1836	GMX-1778	N#CN/C(=N/CCCCCCOc1ccc(Cl)cc1)Nc1ccncc1	5.67	2132.40
1837	noscapine	COc1ccc2c(c1OC)C(=O)O[C@H]2[C@H]1c2c(cc3c(c2OC)OCO3)CCN1C	5.67	2133.78
1838	todralazine	CCOC(=O)NNc1nncc2ccccc12	5.67	2136.49
1839	7,8-dihydro-L-biopterin	CC(O)[C@H](O)C1=Nc2c(nc(N)[nH]c2=O)NC1	5.67	2144.78
1840	cefpodoxime	COCC1=C(C(=O)OC(C)OC(=O)OC(C)C)N2C(=O)[C@@H](NC(=O)/C(=N/OC)c3csc(N)n3)[C@H]2SC1	5.67	2145.25
1841	alcuronium	C=CC[N@@+]12CC[C@]34c5ccccc5N5C=C6C7N(C=C(C53)[C@@H](C[C@@H]41)C(=CCO)C2)c1ccccc1[C@@]71CC[N@@+]2(CC=C)CC(=CCO)[C@H]6C[C@H]12	5.67	2148.34
1842	Diclofenac	O=C(O)Cc1ccccc1Nc1c(Cl)cccc1Cl	5.67	2149.28
1843	milrinone	Cc1[nH]c(=O)c(C#N)cc1-c1ccncc1	5.67	2150.28
1844	Milrinone	Cc1[nH]c(=O)c(C#N)cc1-c1ccncc1	5.67	2150.28
1845	ryuvidine	Cc1ccc(NC2=CC(=O)c3sc(C)nc3C2=O)cc1	5.67	2159.81
1846	Cortisone acetate	CC(=O)OCC(=O)C1(O)CCC2C3CCC4=CC(=O)CCC4(C)C3C(=O)CC21C	5.67	2161.72
1847	Tamibarotene	CC1(C)CCC(C)(C)c2cc(NC(=O)c3ccc(C(=O)O)cc3)ccc21	5.66	2166.03
1848	tamibarotene	CC1(C)CCC(C)(C)c2cc(NC(=O)c3ccc(C(=O)O)cc3)ccc21	5.66	2166.03
1849	LM-1685	COC(=O)c1cc2cc(S(C)(=O)=O)ccc2n1Cc1ccc(Cl)cc1	5.66	2167.74
1850	ebelactone-b	CC[C@@H]1C(=O)O[C@@H]1[C@@H](C)C/C(C)=C/[C@@H](C)C(=O)[C@@H](C)[C@H](O)[C@H](C)CC	5.66	2167.87
1851	demecarium	CN(CCCCCCCCCCN(C)C(=O)Oc1cccc([N+](C)(C)C)c1)C(=O)Oc1cccc([N+](C)(C)C)c1	5.66	2175.97
1852	nateglinide	CC(C)[C@H]1CC[C@H](C(=O)N[C@@H](Cc2ccccc2)C(=O)O)CC1	5.66	2177.10
1853	hexestrol	CCC(c1ccc(O)cc1)C(CC)c1ccc(O)cc1	5.66	2190.39
1854	Hexestrol	CCC(c1ccc(O)cc1)C(CC)c1ccc(O)cc1	5.66	2190.39
1855	Flutamide	CC(C)C(=O)Nc1ccc([N+](=O)[O-])c(C(F)(F)F)c1	5.66	2192.34
1856	allantoxanamide	NC(=O)c1nc(=O)[nH]c(=O)[nH]1	5.66	2193.26
1857	Imidapril HCl	CCOC(=O)C(CCc1ccccc1)NC(C)C(=O)N1C(=O)N(C)CC1C(=O)O.Cl	5.66	2194.56
1858	sildenafil	CCCc1nn(C)c2c(=O)nc(-c3cc(S(=O)(=O)N4CCN(C)CC4)ccc3OCC)[nH]c12	5.66	2196.35
1859	Sildenafil	CCCc1nn(C)c2c(=O)nc(-c3cc(S(=O)(=O)N4CCN(C)CC4)ccc3OCC)[nH]c12	5.66	2196.35
1860	iniparib	NC(=O)c1ccc(I)c([N+](=O)[O-])c1	5.66	2204.96
1861	Iniparib (BSI-201)	NC(=O)c1ccc(I)c([N+](=O)[O-])c1	5.66	2204.96
1862	atovaquone	O=C1C(=O)C(C2CCC(c3ccc(Cl)cc3)CC2)C(=O)c2ccccc21	5.66	2205.67
1863	Aspartame	COC(=O)C(Cc1ccccc1)NC(=O)C(N)CC(=O)O	5.66	2208.54
1864	AGK-2	N#C/C(=C\c1ccc(-c2cc(Cl)ccc2Cl)o1)C(=O)Nc1cccc2ncccc12	5.65	2215.03
1865	Tideglusib	O=c1sn(-c2cccc3ccccc23)c(=O)n1Cc1ccccc1	5.65	2217.01
1866	Epinastine HCl	Cl.NC1=NCC2c3ccccc3Cc3ccccc3N12	5.65	2233.71
1867	roxatidine-acetate	CC(=O)OCC(=O)NCCCOc1cccc(CN2CCCCC2)c1	5.65	2235.66
1868	iproniazid	CC(C)NNC(=O)c1ccncc1	5.65	2236.99
1869	fludroxycortide	CC1(C)O[C@@H]2CC3C4C[C@H](F)C5=CC(=O)CC[C@]5(C)C4[C@@H](O)C[C@]3(C)[C@]2(C(=O)CO)O1	5.65	2243.03
1870	dicloxacillin	Cc1onc(-c2c(Cl)cccc2Cl)c1C(=O)N[C@@H]1C(=O)N2[C@@H](C(=O)O)C(C)(C)S[C@H]12	5.65	2246.22
1871	Sulconazole Nitrate	Clc1ccc(CSC(Cn2ccnc2)c2ccc(Cl)cc2Cl)cc1.O=[N+]([O-])O	5.65	2258.05
1872	alvespimycin	CO[C@H]1/C=C\C=C(/C)C(=O)NC2=CC(=O)C(NCCN(C)C)=C(C[C@@H](C)C[C@H](OC)[C@H](O)[C@@H](C)/C=C(\C)[C@@H]1OC(N)=O)C2=O	5.65	2260.58
1873	lobeline	CN1[C@H](C[C@H](O)c2ccccc2)CCC[C@@H]1CC(=O)c1ccccc1	5.64	2266.50
1874	nisoxetine	CNCCC(Oc1ccccc1OC)c1ccccc1	5.64	2272.04
1875	rufloxacin	CN1CCN(c2c(F)cc3c(=O)c(C(=O)O)cn4c3c2SCC4)CC1	5.64	2274.03
1876	cefaclor	N[C@@H](C(=O)N[C@@H]1C(=O)N2C(C(=O)O)=C(Cl)CS[C@H]12)c1ccccc1	5.64	2276.53
1877	nalidixic-acid	CCn1cc(C(=O)O)c(=O)c2ccc(C)nc21	5.64	2281.32
1878	Nalidixic acid	CCn1cc(C(=O)O)c(=O)c2ccc(C)nc21	5.64	2281.32
1879	Chlorambucil	O=C(O)CCCc1ccc(N(CCCl)CCCl)cc1	5.64	2290.10
1880	Betamethasone	CC1CC2C3CCC4=CC(=O)C=CC4(C)C3(F)C(O)CC2(C)C1(O)C(=O)CO	5.64	2290.74
1881	Baricitinib (LY3009104, INCB028050)	CCS(=O)(=O)N1CC(CC#N)(n2cc(-c3ncnc4[nH]ccc34)cn2)C1	5.64	2292.39
1882	Cyclophosphamide monohydrate	O.O=P1(N(CCCl)CCCl)NCCCO1	5.64	2302.42
1883	flunixin	Cc1c(Nc2ncccc2C(=O)O)cccc1C(F)(F)F	5.64	2302.74
1884	Gastrodin	OCc1ccc(OC2OC(CO)C(O)C(O)C2O)cc1	5.64	2307.56
1885	Pheniramine Maleate	CN(C)CCC(c1ccccc1)c1ccccn1.O=C(O)C=CC(=O)O	5.64	2310.51
1886	cotinine	CN1C(=O)CC[C@H]1c1cccnc1	5.64	2312.80
1887	Temocapril HCl	CCOC(=O)C(CCc1ccccc1)NC1CSC(c2cccs2)CN(CC(=O)O)C1=O.Cl	5.63	2324.49
1888	Entacapone	CCN(CC)C(=O)C(C#N)=Cc1cc(O)c(O)c([N+](=O)[O-])c1	5.63	2325.52
1889	entacapone	CCN(CC)C(=O)C(C#N)=Cc1cc(O)c(O)c([N+](=O)[O-])c1	5.63	2325.52
1890	cyclazosin	COc1cc2nc(N3CCN(C(=O)c4ccco4)C4CCCCC43)nc(N)c2cc1OC	5.63	2342.06
1891	epirubicin	COc1cccc2c1C(=O)c1c(O)c3c(c(O)c1C2=O)C[C@@](O)(C(=O)CO)C[C@@H]3OC1CC(N)C(O)C(C)O1	5.63	2349.74
1892	buflomedil	COc1cc(OC)c(C(=O)CCCN2CCCC2)c(OC)c1	5.63	2349.94
1893	Novobiocin Sodium	COC1C(OC(N)=O)C(O)C(Oc2ccc3c(O)c(NC(=O)c4ccc([O-])c(CC=C(C)C)c4)c(=O)oc3c2C)OC1(C)C.[Na+]	5.63	2352.71
1894	suramin	Cc1ccc(C(=O)Nc2ccc(S(=O)(=O)O)c3cc(S(=O)(=O)O)cc(S(=O)(=O)O)c23)cc1NC(=O)c1cccc(NC(=O)Nc2cccc(C(=O)Nc3cc(C(=O)Nc4ccc(S(=O)(=O)O)c5cc(S(=O)(=O)O)cc(S(=O)(=O)O)c45)ccc3C)c2)c1	5.63	2352.94
1895	Fluorouracil (Adrucil)	O=c1[nH]cc(F)c(=O)[nH]1	5.63	2361.76
1896	fluorouracil	O=c1[nH]cc(F)c(=O)[nH]1	5.63	2361.76
1897	salsolidine	COc1cc2c(cc1OC)C(C)NCC2	5.63	2362.98
1898	Uridine	O=c1ccn(C2OC(CO)C(O)C2O)c(=O)[nH]1	5.63	2371.28
1899	testosterone	C[C@]1(O)CC[C@H]2[C@@H]3CCC4=CC(=O)CC[C@]4(C)[C@H]3CC[C@@]21C	5.62	2375.34
1900	chlorpromazine	NCCCCNCCCN1c2ccccc2Sc2ccc(Cl)cc21	5.62	2377.93
1901	Acamprosate calcium	CC(=O)NCCCS(=O)(=O)[O-].CC(=O)NCCCS(=O)(=O)[O-].[Ca+2]	5.62	2377.98
1902	isoprenaline	CC(C)NC[C@H](O)c1ccc(O)c(O)c1	5.62	2378.00
1904	Cilomilast	COc1ccc(C2(C#N)CCC(C(=O)O)CC2)cc1OC1CCCC1	5.62	2382.11
1905	dimaprit	CN(C)CCCSC(=N)N	5.62	2385.45
1906	ER-27319	Cc1ccc2c(=O)c3ccccc3n(CCCN)c2c1C	5.62	2387.23
1907	Latanoprost	CC(C)OC(=O)CCCC=CCC1C(O)CC(O)C1CCC(O)CCc1ccccc1	5.62	2390.93
1908	Ornidazole	Cc1ncc([N+](=O)[O-])n1CC(O)CCl	5.62	2400.79
1909	Isradipine (Dynacirc)	COC(=O)C1=C(C)NC(C)=C(C(=O)OC(C)C)C1c1cccc2nonc12	5.62	2402.00
1910	clindamycin	CCC[C@@H]1C[C@@H](C(=O)N[C@@H](C2O[C@H](SC)[C@H](O)[C@@H](O)[C@H]2O)[C@H](C)Cl)N(C)C1	5.62	2409.05
1911	Antazoline HCl	Cl.c1ccc(CN(CC2=NCCN2)c2ccccc2)cc1	5.62	2411.92
1912	SAL-1	O=c1[nH]c(=O)c2nc3ccccc3nc2[nH]1	5.62	2413.42
1913	K-115	CC1CNCCCN1S(=O)(=O)c1cccc2cncc(F)c12.Cl.O.O	5.62	2420.46
1914	fenobam	CN1CC(=O)N=C1NC(=O)Nc1cccc(Cl)c1	5.62	2424.94
1915	cortisol	CC(=O)OCC(=O)[C@@]1(O)CC[C@@H]2[C@@H]3CCC4=CC(=O)CC[C@]4(C)[C@H]3[C@@H](O)C[C@@]21C	5.62	2426.50
1916	triclabendazole	CSc1nc2cc(Cl)c(Oc3cccc(Cl)c3Cl)cc2[nH]1	5.61	2427.16
1917	Diperodon HCl	Cl.O=C(Nc1ccccc1)OCC(CN1CCCCC1)OC(=O)Nc1ccccc1	5.61	2428.80
1918	Benzbromarone	CCc1oc2ccccc2c1C(=O)c1cc(Br)c(O)c(Br)c1	5.61	2432.38
1919	benzbromarone	CCc1oc2ccccc2c1C(=O)c1cc(Br)c(O)c(Br)c1	5.61	2432.38
1920	mirin	NC1=NC(=O)/C(=C/c2ccc(O)cc2)S1	5.61	2440.74
1921	Ouabain Octahydrate	CC1OC(OC2CC(O)C3(CO)C4C(O)CC5(C)C(C6=CC(=O)OC6)CCC5(O)C4CCC3(O)C2)C(O)C(O)C1O	5.61	2443.28
1922	Ouabain	CC1OC(OC2CC(O)C3(CO)C4C(O)CC5(C)C(C6=CC(=O)OC6)CCC5(O)C4CCC3(O)C2)C(O)C(O)C1O	5.61	2443.30
1923	Donepezil HCl	COc1cc2c(cc1OC)C(=O)C(CC1CCN(Cc3ccccc3)CC1)C2.Cl	5.61	2444.73
1924	dimenhydrinate	CN(C)CCOC(c1ccccc1)c1ccccc1.Cn1c(=O)c2[nH]c(Cl)nc2n(C)c1=O	5.61	2453.33
1925	fendiline	CC(NCCC(c1ccccc1)c1ccccc1)c1ccccc1	5.61	2453.93
1926	apomorphine	CN1CCc2cccc3c2[C@@H]1Cc1ccc(O)c(O)c1-3.CN1CCc2cccc3c2[C@@H]1Cc1ccc(O)c(O)c1-3	5.61	2458.23
1927	5-aminolevulinic-acid	NCC(=O)CCC(=O)O	5.61	2459.56
1928	gangaleoidin	COC(=O)c1c(OC)cc2c(c1C)Oc1c(Cl)c(O)c(Cl)c(C)c1C(=O)O2	5.61	2461.93
1929	Thiamphenicol	CS(=O)(=O)c1ccc(C(O)C(CO)NC(=O)C(Cl)Cl)cc1	5.61	2465.41
1930	zaleplon	CCN(C(C)=O)c1cccc(-c2ccnc3c(C#N)cnn23)c1	5.61	2466.51
1932	Lapatinib	CS(=O)(=O)CCNCc1ccc(-c2ccc3ncnc(Nc4ccc(OCc5cccc(F)c5)c(Cl)c4)c3c2)o1	5.61	2468.65
1933	lapatinib	CS(=O)(=O)CCNCc1ccc(-c2ccc3ncnc(Nc4ccc(OCc5cccc(F)c5)c(Cl)c4)c3c2)o1	5.61	2468.65
1934	Cladribine	Nc1nc(Cl)nc2c1ncn2C1CC(O)C(CO)O1	5.61	2469.83
1935	Tianeptine sodium	CN1c2ccccc2C(NCCCCCCC(=O)[O-])c2ccc(Cl)cc2S1(=O)=O.[Na+]	5.61	2477.11
1936	acetohexamide	CC(=O)c1ccc(S(=O)(=O)NC(=O)NC2CCCCC2)cc1	5.61	2477.63
1937	Eltrombopag Olamine	Cc1ccc(-n2[nH]c(C)c(NN=C3C=CC=C(c4cccc(C(=O)O)c4)C3=O)c2=O)cc1C.NCCO.NCCO	5.61	2477.81
1938	trap-101	CCn1c(=O)n(C2=C(CO)CN(CC3CCCCCCC3)CC2)c2ccccc21	5.60	2492.32
1939	tiapride	CCN(CC)CCNC(=O)c1cc(S(C)(=O)=O)ccc1OC	5.60	2492.61
1940	inhibitor-BEC	N[C@H](CSCCB(O)O)C(=O)O	5.60	2506.43
1941	strophanthidin	C[C@]12CC[C@H]3[C@@H](CC[C@]4(O)C[C@@H](O)CC[C@]34C=O)[C@@]1(O)CC[C@@H]2C1=CC(=O)OC1	5.60	2507.38
1942	DG-041	Cc1cn(Cc2ccc(Cl)cc2Cl)c2c(/C=C/C(=O)NS(=O)(=O)c3cc(Cl)c(Cl)s3)cc(F)cc12	5.60	2507.42
1943	Gliclazide	Cc1ccc(S(=O)(=O)NC(=O)NN2CC3CCCC3C2)cc1	5.60	2509.10
1944	gliclazide	Cc1ccc(S(=O)(=O)NC(=O)NN2CC3CCCC3C2)cc1	5.60	2509.10
1945	bacampicilline	CCOC(=O)OC(C)OC(=O)[C@@H]1N2C(=O)[C@@H](NC(=O)[C@H](N)c3ccccc3)[C@@H]2SC1(C)C	5.60	2510.28
1947	BOX-5	CSCC[C@H](NC(=O)OC(C)(C)C)C(=O)N[C@@H](CC(=O)O)C(=O)NCC(=O)N[C@@H](CS)C(=O)N[C@@H](CCC(=O)O)C(=O)N[C@@H](CC(C)C)C(=O)O	5.60	2518.89
1948	quinelorane	CCCN1CCC[C@@H]2Cc3nc(N)ncc3C[C@H]21	5.60	2520.76
1949	bacitracin	CCC(C)C(N)C1=NC(C(=O)N[C@@H](CC(C)C)C(=O)N[C@H](CCC(=O)O)C(=O)N[C@H](C(=O)N[C@H]2CCCCNC(=O)[C@H](CC(N)=O)NC(=O)[C@@H](CC(=O)O)NC(=O)[C@H](Cc3cnc[nH]3)NC(=O)[C@@H](Cc3ccccc3)NC(=O)[C@H]([C@@H](C)CC)NC(=O)[C@@H](CCCN)NC2=O)[C@@H](C)CC)CS1	5.60	2521.09
1950	Furaltadone HCl	Cl.O=C1OC(CN2CCOCC2)CN1N=Cc1ccc([N+](=O)[O-])o1	5.60	2528.12
1951	droxinostat	Cc1cc(Cl)ccc1OCCCC(=O)NO	5.60	2534.78
1952	ethionamide	CCc1cc(C(=N)S)ccn1	5.60	2537.53
1953	Trichlormethiazide	NS(=O)(=O)c1cc2c(cc1Cl)NC(C(Cl)Cl)NS2(=O)=O	5.59	2547.15
1954	trichlormethiazide	NS(=O)(=O)c1cc2c(cc1Cl)NC(C(Cl)Cl)NS2(=O)=O	5.59	2547.16
1955	cromoglicic-acid	O=C(O)c1cc(=O)c2c(OCC(O)COc3cccc4oc(C(=O)O)cc(=O)c34)cccc2o1	5.59	2547.90
1956	succinylsulfathiazole	O=C(O)CCC(=O)Nc1ccc(S(=O)(=O)Nc2nccs2)cc1	5.59	2549.67
1957	TH-302	Cn1c(COP(=O)(NCCBr)NCCBr)cnc1[N+](=O)[O-]	5.59	2557.63
1958	memantine	CC12CC3CC(C)(C1)CC(N)(C3)C2	5.59	2561.77
1959	chlorcyclizine	CN1CCN(C(c2ccccc2)c2ccc(Cl)cc2)CC1	5.59	2563.37
1960	meglumine	CNC[C@H](O)[C@@H](O)[C@H](O)[C@H](O)CO	5.59	2566.77
1961	tyrphostin-AG-99	N#C/C(=C\c1ccc(O)c(O)c1)C(N)=O	5.59	2568.80
1962	tetrabenazine	COc1cc2c(cc1OC)[C@H]1CC(=O)[C@H](CC(C)C)CN1CC2	5.59	2585.27
1963	Clemizole hydrochloride	Cl.Clc1ccc(Cn2c(CN3CCCC3)nc3ccccc32)cc1	5.59	2595.37
1964	chrysamine-g	O=C(O)c1cc(/N=N/c2ccc(-c3ccc(/N=N/c4ccc(O)c(COO)c4)cc3)cc2)ccc1O	5.59	2595.55
1965	Diphenidol HCl	Cl.OC(CCCN1CCCCC1)(c1ccccc1)c1ccccc1	5.59	2597.09
1966	cephalosporanic-acid	CC(=O)OCC1=C(C(=O)O)N2C(=O)[C@@H](N)C2SC1	5.59	2597.24
1967	nisoldipine	COC(=O)C1=C(C)NC(C)=C(C(=O)OCC(C)C)C1c1ccccc1[N+](=O)[O-]	5.58	2601.63
1968	Nisoldipine	COC(=O)C1=C(C)NC(C)=C(C(=O)OCC(C)C)C1c1ccccc1[N+](=O)[O-]	5.58	2601.63
1969	Latrepirdine	Cc1ccc2c(c1)c1c(n2CCc2ccc(C)nc2)CCN(C)C1.Cl.Cl	5.58	2602.14
1970	Piperine	O=C(C=CC=Cc1ccc2c(c1)OCO2)N1CCCCC1	5.58	2607.07
1971	Fluticasone propionate	CCC(=O)OC1(C(=O)SCF)C(C)CC2C3CC(F)C4=CC(=O)C=CC4(C)C3(F)C(O)CC21C	5.58	2608.74
1972	equol	Oc1ccc(C2COc3cc(O)ccc3C2)cc1	5.58	2610.07
1973	Tolterodine tartrate	Cc1ccc(O)c(C(CCN(C(C)C)C(C)C)c2ccccc2)c1.O=C(O)C(O)C(O)C(=O)O	5.58	2614.38
1974	Estrone	CC12CCC3c4ccc(O)cc4CCC3C1CCC2=O	5.58	2620.63
1975	trimebutine	CCC(COC(=O)c1cc(OC)c(OC)c(OC)c1)(c1ccccc1)N(C)C	5.58	2622.36
[truncated: 1,412 more rows]
