# Supplementary material for: Predicting commercially available antiviral drugs that may act on the novel coronavirus (SARS-CoV-2) through a drug-target interaction deep learning model
Source: Comput Struct Biotechnol J. 2020 Mar 30;18:784–90. doi: 10.1016/j.csbj.2020.03.025 (PMC7118541; doi:10.1016/j.csbj.2020.03.025)
Supplement: Supplementary data 3 [file mmc3.csv]

MT-DTI Rank	Name	SMILES	MT-DTI affinity score	MT-DTI predicted Kd	Antiviral	Notes
32	Remdesivir	CCC(CC)COC(=O)[C@H](C)N[P@](=O)(OC[C@@H]1[C@H]([C@H]([C@](O1)(C#N)C2=CC=C3N2N=CN=C3N)O)O)OC4=CC=CC=C4	8.19	6.48	Yes	Not FDA-approved
66	Daclatasvir (BMS-790052)	COC(=O)NC(C(=O)N1CCCC1c1ncc(-c2ccc(-c3ccc(-c4cnc(C5CCCN5C(=O)C(NC(=O)OC)C(C)C)[nH]4)cc3)cc2)[nH]1)C(C)C	7.96	10.95	Yes
113	danoprevir	CC(C)(C)OC(=O)N[C@H]1CCCCC/C=C\[C@@H]2C[C@@]2(CNS(=O)(=O)C2CC2)NC(=O)[C@@H]2C[C@@H](OC(=O)N3Cc4cccc(F)c4C3)CN2C1=O	7.70	19.83	Yes
122	Simeprevir	COc1ccc2c(O[C@H]3CC4C(=O)N(C)CCCC/C=C\[C@H]5C[C@@]5(C(=O)NS(=O)(=O)C5CC5)NC(=O)[C@@H]4C3)cc(-c3nc(C(C)C)cs3)nc2c1C	7.63	23.34	Yes
136	Atazanavir	COC(=O)NC(C(=O)NC(Cc1ccccc1)C(O)CN(Cc1ccc(-c2ccccn2)cc1)NC(=O)C(NC(=O)OC)C(C)(C)C)C(C)(C)C	7.59	25.92	Yes
139	MK-5172	C=C[C@H]1C[C@]1(NC(=O)[C@@H]1C[C@@H]2CN1C(=O)[C@H](C(C)(C)C)NC(=O)O[C@@H]1C[C@H]1CCCCCc1nc3ccc(OC)cc3nc1O2)C(=O)NS(=O)(=O)C1CC1	7.58	26.28	Yes	Grazoprevir
151	Asunaprevir (BMS-650032)	C=CC1CC1(NC(=O)C1CC(Oc2ncc(OC)c3ccc(Cl)cc23)CN1C(=O)C(NC(=O)OC(C)(C)C)C(C)(C)C)C(=O)NS(=O)(=O)C1CC1	7.55	28.20	Yes
194	Telaprevir (VX-950)	CCCC(NC(=O)C1C2CCCC2CN1C(=O)C(NC(=O)C(NC(=O)c1cnccn1)C1CCCCC1)C(C)(C)C)C(=O)C(=O)NC1CC1	7.39	40.75	Yes
196	Ritonavir	CC(C)c1nc(CN(C)C(=O)NC(C(=O)NC(Cc2ccccc2)CC(O)C(Cc2ccccc2)NC(=O)OCc2cncs2)C(C)C)cs1	7.38	41.60	Yes
295	lopinavir	Cc1cccc(C)c1OCC(=O)N[C@@H](Cc1ccccc1)[C@@H](O)C[C@H](Cc1ccccc1)NC(=O)[C@H](C(C)C)N1CCCNC1=O	7.11	78.49	Yes	isomeric SMILES
328	Darunavir	CC(C)CN(C[C@@H](O)[C@H](Cc1ccccc1)/N=C(\O)O[C@H]1CO[C@H]2OCC[C@@H]12)S(=O)(=O)c1ccc(N)cc1	7.04	90.38	Yes
365	Ganciclovir	Nc1nc(=O)c2ncn(COC(CO)CO)c2[nH]1	6.97	108.21	Yes
376	efavirenz	O=C1Nc2ccc(Cl)cc2[C@@](C#CC2CC2)(C(F)(F)F)O1	6.95	112.69	Yes
420	Penciclovir	Nc1nc(=O)c2ncn(CCC(CO)CO)c2[nH]1	6.89	129.41	Yes
522	Etravirine (TMC125)	Cc1cc(C#N)cc(C)c1Oc1nc(Nc2ccc(C#N)cc2)nc(N)c1Br	6.76	175.50	Yes
529	Tenofovir Disoproxil Fumarate	CC(C)OC(=O)OCOP(=O)(COC(C)Cn1cnc2c(N)ncnc21)OCOC(=O)OC(C)C.O=C(O)C=CC(=O)O	6.75	179.45	Yes	Salt form
703	Atazanavir sulfate (BMS-232632-05)	COC(=O)NC(C(=O)NC(Cc1ccccc1)C(O)CN(Cc1ccc(-c2ccccn2)cc1)NC(=O)C(NC(=O)OC)C(C)(C)C)C(C)(C)C.O=S(=O)(O)O	6.54	286.34	Yes	Salt form
727	raltegravir	Cc1nnc(C(=O)NC(C)(C)c2nc(C(=O)NCc3ccc(F)cc3)c(O)c(=O)n2C)o1	6.52	299.81	Yes
728	Raltegravir (MK-0518)	Cc1nnc(C(=O)NC(C)(C)c2nc(C(=O)NCc3ccc(F)cc3)c(O)c(=O)n2C)o1	6.52	299.81	Yes
780	S/GSK1349572	CC1CCOC2Cn3cc(C(=O)NCc4ccc(F)cc4F)c(=O)c(O)c3C(=O)N12	6.48	333.32	Yes	Dolutegravir
823	Nelfinavir	Cc1c(O)cccc1C(=O)NC(CSc1ccccc1)C(O)CN1CC2CCCCC2CC1C(=O)NC(C)(C)C	6.44	365.96	Yes	isomeric SMILES
838	Rilpivirine	Cc1cc(C=CC#N)cc(C)c1Nc1ccnc(Nc2ccc(C#N)cc2)n1	6.42	376.90	Yes
866	indinavir	CC(C)(C)NC(=O)[C@@H]1CN(Cc2cccnc2)CCN1C[C@@H](O)C[C@@H](Cc1ccccc1)C(=O)N[C@H]1c2ccccc2C[C@H]1O	6.40	401.78	Yes
880	Efavirenz	O=C1Nc2ccc(Cl)cc2C(C#CC2CC2)(C(F)(F)F)O1	6.38	412.86	Yes
943	entecavir	C=C1[C@@H](n2cnc3c(=O)nc(N)[nH]c32)C[C@H](O)[C@H]1CO	6.34	452.78	Yes
961	ritonavir	CC(C)c1nc(CN(C)C(=O)N[C@H](C(=O)N[C@@H](Cc2ccccc2)C[C@H](O)[C@H](Cc2ccccc2)NC(=O)OCc2cncs2)C(C)C)cs1	6.34	462.20	Yes
982	Abacavir	Nc1nc(NC2CC2)c2ncn(C3C=CC(CO)C3)c2n1	6.31	484.88	Yes
1011	Boceprevir	CC(C)(C)NC(=O)NC(C(=O)N1CC2C(C1C(=O)NC(CC1CCC1)C(=O)C(N)=O)C2(C)C)C(C)(C)C	6.29	510.35	Yes
1016	Nelfinavir Mesylate	CS(=O)(=O)O.Cc1c(O)cccc1C(=O)NC(CSc1ccccc1)C(O)CN1CC2CCCCC2CC1C(=O)NC(C)(C)C	6.29	511.52	Yes	Salt form
1049	VX-222 (VCH-222, Lomibuvir)	CC1CCC(C(=O)N(c2cc(C#CC(C)(C)C)sc2C(=O)O)C2CCC(O)CC2)CC1	6.26	543.41	Yes
1162	Acyclovir	Nc1nc(=O)c2ncn(COCCO)c2[nH]1	6.18	661.76	Yes
1373	Nevirapine	Cc1ccnc2c1NC(=O)c1cccnc1N2C1CC1	6.06	864.38	Yes
1374	nevirapine	Cc1ccnc2c1NC(=O)c1cccnc1N2C1CC1	6.06	864.38	Yes
1452	Adefovir Dipivoxil	CC(C)(C)C(=O)OCOP(=O)(COCCn1cnc2c(N)ncnc21)OCOC(=O)C(C)(C)C	6.01	971.49	Yes	Salt form
1615	elvitegravir	COc1cc2c(cc1Cc1cccc(Cl)c1F)c(=O)c(C(=O)O)cn2[C@H](CO)C(C)C	5.91	1222.92	Yes
1706	Peramivir Trihydrate	CCC(CC)C(NC(C)=O)C1C(N=C(N)N)CC(C(=O)O)C1O.O.O.O	5.87	1361.37	Yes
1798	Oseltamivir phosphate	CCOC(=O)C1=CC(OC(CC)CC)C(NC(C)=O)C(N)C1.O=P(O)(O)O	5.82	1527.72	Yes
1843	Saquinavir mesylate	CC(C)(C)NC(=O)C1CC2CCCCC2CN1CC(O)C(Cc1ccccc1)NC(=O)C(CC(N)=O)NC(=O)c1ccc2ccccc2n1.CS(=O)(=O)O	5.79	1607.02	Yes	Salt form
1852	Elvitegravir (GS-9137)	COc1cc2c(cc1Cc1cccc(Cl)c1F)c(=O)c(C(=O)O)cn2C(CO)C(C)C	5.79	1628.70	Yes
2001	saquinavir	CC(C)(C)NC(=O)[C@@H]1C[C@@H]2CCCC[C@H]2CN1C[C@@H](O)[C@H](Cc1ccccc1)NC(=O)[C@H](CC(N)=O)NC(=O)c1ccc2ccccc2n1	5.70	2014.02	Yes
2106	Valganciclovir HCl	CC(C)C(N)C(=O)OCC(CO)OCn1cnc2c(=O)nc(N)[nH]c21.Cl	5.63	2324.56	Yes	Salt form
2110	Peramivir	CCC(CC)C(NC(C)=O)C1C(N=C(N)N)CC(C(=O)O)C1O	5.63	2332.09	Yes
2115	Famciclovir	CC(=O)OCC(CCn1cnc2cnc(N)nc21)COC(C)=O	5.63	2367.96	Yes
2149	Lopinavir	Cc1cccc(C)c1OCC(=O)NC(Cc1ccccc1)C(O)CC(Cc1ccccc1)NC(=O)C(C(C)C)N1CCCNC1=O	5.61	2466.58	Yes	isomeric SMILES
2222	Entecavir Hydrate	C=C1C(CO)C(O)CC1n1cnc2c(=O)nc(N)[nH]c21.O	5.57	2693.84	Yes	Salt form
2352	ganciclovir	Nc1nc2c(ncn2COC(CO)CO)c(=O)[nH]1	5.49	3260.26	Yes
2625	Cidofovir	Nc1ccn(CC(CO)OCP(=O)(O)O)c(=O)n1	5.31	4925.44	Yes
2678	tenofovir	C[C@H](Cn1cnc2c(N)ncnc21)OCP(=O)(O)O	5.27	5325.26	Yes
2725	Valaciclovir HCl	CC(C)C(N)C(=O)OCCOCn1cnc2c(=O)nc(N)[nH]c21.Cl	5.23	5926.27	Yes	Salt form
2726	Amprenavir (agenerase)	CC(C)CN(CC(O)C(Cc1ccccc1)NC(=O)OC1CCOC1)S(=O)(=O)c1ccc(N)cc1	5.23	5927.96	Yes
2771	ribavirin	NC(=O)c1ncn(C2OC(CO)C(O)C2O)n1	5.18	6545.95	Yes
2772	Ribavirin	NC(=O)c1ncn(C2OC(CO)C(O)C2O)n1	5.18	6545.95	Yes
2838	valaciclovir	CC(C)[C@H](N)C(=O)OCCOCn1cnc2c(=O)[nH]c(N)nc21	5.12	7556.31	Yes
2884	Tenofovir	CC(Cn1cnc2c(N)ncnc21)OCP(=O)(O)O	5.08	8287.43	Yes
2975	nelfinavir	Cc1c(O)cccc1C(=O)N[C@@H](CSc1ccccc1)[C@H](O)CN1C[C@H]2CCCC[C@H]2C[C@H]1C(=O)NC(C)(C)C	4.98	10463.98	Yes	isomeric SMILES
2989	Oseltamivir	CCOC(=O)C1=CC(OC(CC)CC)C(NC(C)=O)C(N)C1	4.96	11081.51	Yes
3000	Zanamivir	CC(=O)NC1C(N=C(N)N)C=C(C(=O)O)OC1C(O)C(O)CO	4.94	11429.07	Yes
3002	penciclovir	Nc1nc(O)c2ncn(CCC(CO)CO)c2n1	4.94	11550.56	Yes
3053	Abacavir sulfate	Nc1nc(NC2CC2)c2ncn(C3C=CC(CO)C3)c2n1.O=S(=O)(O)O	4.88	13205.08	Yes	Salt form
3263	Oseltamivir acid	CCC(CC)OC1C=C(C(=O)O)CC(N)C1NC(C)=O	4.49	32117.00	Yes
3301	acyclovir	Nc1nc2c(ncn2COCCO)c(=O)[nH]1	4.36	43645.25	Yes
1	Tiotropium Bromide	C[N+]1(C)[C@H]2C[C@H](OC(=O)C(O)(c3cccs3)c3cccs3)C[C@@H]1[C@H]1O[C@@H]21.[Br-]	9.69	0.20
2	Methscopolamine	C[N+]1(C)[C@H]2C[C@H](OC(=O)C(CO)c3ccccc3)C[C@@H]1[C@H]1O[C@@H]21.[Br-]	9.25	0.56
3	IKK-16	O=C(c1ccc(Nc2nccc(-c3cc4ccccc4s3)n2)cc1)N1CCC(N2CCCC2)CC1	8.99	1.03
4	Glycopyrrolate	C[N+]1(C)CCC(OC(=O)C(O)(c2ccccc2)C2CCCC2)C1.[Br-]	8.88	1.33
5	scopolamine	CN1C2CC(OC(=O)C(CO)c3ccccc3)CC1C1OC12	8.82	1.50
6	Ipratropium Bromide	CC(C)[N+]1(C)C2CCC1CC(OC(=O)C(CO)c1ccccc1)C2.[Br-]	8.79	1.63
7	zolmitriptan	CN(C)CCc1c[nH]c2ccc(C[C@H]3COC(=O)N3)cc12	8.76	1.74
8	Pimecrolimus	CC[C@@H]1/C=C(\C)C[C@H](C)C[C@H](OC)[C@H]2O[C@@](O)(C(=O)C(=O)N3CCCC[C@H]3C(=O)O[C@H](/C(C)=C/[C@@H]3CC[C@H](Cl)[C@H](OC)C3)[C@H](C)[C@@H](O)CC1=O)[C@H](C)C[C@@H]2OC	8.71	1.95
9	Apatinib	CS(=O)(=O)O.N#CC1(c2ccc(NC(=O)c3cccnc3NCc3ccncc3)cc2)CCCC1	8.68	2.07
10	somatostatin	C[C@H](N)C(=O)NCC(=O)N[C@H]1CSSC[C@@H](C(=O)O)NC(=O)[C@H](CO)NC(=O)[C@H]([C@@H](C)O)NC(=O)[C@H](Cc2ccccc2)NC(=O)[C@H]([C@@H](C)O)NC(=O)[C@H](CCCCN)NC(=O)[C@H](Cc2c[nH]c3ccccc23)NC(=O)[C@H](Cc2ccccc2)NC(=O)[C@H](Cc2ccccc2)NC(=O)[C@H](CC(N)=O)NC(=O)[C@H](CCCCN)NC1=O	8.54	2.85
11	Brexpiprazole	O=c1ccc2ccc(OCCCCN3CCN(c4cccc5sccc45)CC3)cc2[nH]1	8.54	2.90
12	tipifarnib-P2	Cn1cncc1[C@@](N)(c1ccc(Cl)cc1)c1ccc2c(c1)c(-c1cccc(Cl)c1)cc(=O)n2C	8.45	3.52
13	sirolimus	CO[C@H]1C[C@@H]2CC[C@@H](C)[C@@](O)(O2)C(=O)C(=O)N2CCCC[C@H]2C(=O)O[C@H]([C@H](C)C[C@@H]2CC[C@@H](O)[C@H](OC)C2)CC(=O)[C@H](C)/C=C(\C)[C@@H](O)[C@@H](OC)C(=O)[C@H](C)C[C@H](C)/C=C\C=C\C=C\1C	8.44	3.61
14	Rapamycin (Sirolimus)	CO[C@H]1C[C@@H]2CC[C@@H](C)[C@@](O)(O2)C(=O)C(=O)N2CCCC[C@H]2C(=O)O[C@H]([C@H](C)C[C@@H]2CC[C@@H](O)[C@H](OC)C2)CC(=O)[C@H](C)/C=C(\C)[C@@H](O)[C@@H](OC)C(=O)[C@H](C)C[C@H](C)/C=C/C=C/C=C/1C	8.44	3.61
15	Tacrolimus (FK506)	C=CC[C@@H]1/C=C(\C)C[C@H](C)C[C@H](OC)[C@H]2O[C@@](O)(C(=O)C(=O)N3CCCC[C@H]3C(=O)O[C@H](/C(C)=C/[C@@H]3CC[C@@H](O)[C@H](OC)C3)[C@H](C)[C@@H](O)CC1=O)[C@H](C)C[C@@H]2OC	8.44	3.65
16	trichostatin-a	CC(/C=C/C(=O)NO)=C\[C@@H](C)C(=O)c1ccc(N(C)C)cc1	8.43	3.75
17	MLN2238	CC(C)CC(NC(=O)CNC(=O)c1cc(Cl)ccc1Cl)B(O)O	8.37	4.29
18	Mifepristone	CC#CC1(O)CCC2C3CCC4=CC(=O)CCC4=C3C(c3ccc(N(C)C)cc3)CC21C	8.34	4.53
19	mifepristone	CC#CC1(O)CCC2C3CCC4=CC(=O)CCC4=C3C(c3ccc(N(C)C)cc3)CC21C	8.34	4.53
20	Fluocinonide	CC(=O)OCC(=O)[C@@]12OC(C)(C)O[C@@H]1C[C@H]1[C@@H]3C[C@H](F)C4=CC(=O)C=C[C@]4(C)[C@@]3(F)[C@@H](O)C[C@@]12C	8.34	4.57
21	fluocinonide	CC(=O)OCC(=O)[C@@]12OC(C)(C)O[C@@H]1C[C@H]1[C@@H]3C[C@H](F)C4=CC(=O)C=C[C@]4(C)[C@@]3(F)[C@@H](O)C[C@@]12C	8.34	4.57
22	Batimastat (BB-94)	CNC(=O)[C@H](Cc1ccccc1)NC(=O)[C@H](CC(C)C)[C@H](CSc1cccs1)C(=O)NO	8.34	4.61
23	batimastat	CNC(=O)[C@H](Cc1ccccc1)NC(=O)[C@H](CC(C)C)[C@H](CSc1cccs1)C(=O)NO	8.34	4.61
24	Lonafarnib	NC(=O)N1CCC(CC(=O)N2CCC(C3c4ncc(Br)cc4CCc4cc(Cl)cc(Br)c43)CC2)CC1	8.33	4.68
25	tipifarnib	Cn1cncc1[C@](N)(c1ccc(Cl)cc1)c1ccc2c(c1)c(-c1cccc(Cl)c1)cc(=O)n2C	8.32	4.76
26	calpeptin	CCCC[C@@H](C=O)NC(=O)[C@H](CC(C)C)NC(=O)OCc1ccccc1	8.31	4.92
27	Anisodamine	CN1[C@H]2C[C@H](OC(=O)[C@H](CO)c3ccccc3)C[C@@H]1[C@@H](O)C2	8.28	5.21
28	pitavastatin	O=C(C[C@H](O)C[C@H](O)/C=C/c1c(C2CC2)nc2ccccc2c1-c1ccc(F)cc1)O[Ca]OC(=O)C[C@H](O)C[C@H](O)/C=C/c1c(C2CC2)nc2ccccc2c1-c1ccc(F)cc1	8.27	5.36
29	ivermectin	CC[C@H](C)[C@H]1O[C@]2(CC[C@@H]1C)C[C@@H]1C[C@@H](CC=C(C)[C@@H](O[C@H]3C[C@H](OC)[C@@H](O[C@H]4C[C@H](OC)[C@@H](O)[C@H](C)O4)[C@H](C)O3)[C@@H](C)C=CC=C3CO[C@@H]4[C@H](O)C(C)=C[C@@H](C(=O)O1)[C@]34O)O2	8.25	5.56
30	avermectin	CC[C@H](C)[C@H]1O[C@]2(C=C[C@@H]1C)C[C@@H]1C[C@@H](CC=C(C)C(O[C@H]3C[C@H](OC)C(O[C@H]4C[C@H](OC)[C@@H](O)[C@H](C)O4)[C@H](C)O3)[C@@H](C)C=CC=C3CO[C@H]4[C@H](O)C(C)=C[C@H](C(=O)O1)[C@]34O)O2	8.20	6.33
31	lisuride	CCN(CC)C(=O)N[C@@H]1C=C2c3cccc4[nH]cc(c34)C[C@H]2N(C)C1	8.20	6.33
33	Daptomycin	CCCCCCCCCC(=O)NC(Cc1c[nH]c2ccccc12)C(=O)NC(CC(N)=O)C(=O)NC(CC(=O)O)C(=O)NC1C(=O)NCC(=O)NC(CCCN)C(=O)NC(CC(=O)O)C(=O)NC(C)C(=O)NC(CC(=O)O)C(=O)NCC(=O)NC(CO)C(=O)NC(C(C)CC(=O)O)C(=O)NC(CC(=O)c2ccccc2N)C(=O)OC1C	8.17	6.78
34	Temsirolimus	CO[C@H]1C[C@@H]2CC[C@@H](C)[C@@](O)(O2)C(=O)C(=O)N2CCCC[C@H]2C(=O)O[C@H]([C@H](C)C[C@@H]2CC[C@@H](OC(=O)C(C)(CO)CO)[C@H](OC)C2)CC(=O)[C@H](C)/C=C(\C)[C@@H](O)[C@@H](OC)C(=O)[C@H](C)C[C@H](C)/C=C/C=C/C=C/1C	8.17	6.80
35	phorbol-myristate-acetate	CCCCCCCCCCCCCC(=O)O[C@@H]1[C@@H](C)[C@@]2(O)[C@@H](C=C(CO)C[C@]3(O)C(=O)C(C)=C[C@@H]23)[C@@H]2C(C)(C)[C@]12OC(C)=O	8.16	6.88
36	doxercalciferol	C=C1/C(=C\C=C2/CCC[C@]3(C)[C@@H]2CC[C@H]3[C@H](C)/C=C/[C@H](C)C(C)C)C[C@@H](O)C[C@@H]1O	8.15	7.02
37	everolimus	CO[C@H]1C[C@@H]2CC[C@@H](C)[C@@](O)(O2)C(=O)C(=O)N2CCCC[C@H]2C(=O)O[C@H]([C@H](C)C[C@@H]2CC[C@@H](OCCO)[C@H](OC)C2)CC(=O)[C@H](C)/C=C(\C)[C@@H](O)[C@@H](OC)C(=O)[C@H](C)C[C@H](C)/C=C/C=C/C=C/1C	8.15	7.02
38	Cariprazine	CN(C)C(=O)NC1CCC(CCN2CCN(c3cccc(Cl)c3Cl)CC2)CC1	8.15	7.10
39	dacinostat	O=C(/C=C/c1ccc(CN(CCO)CCc2c[nH]c3ccccc23)cc1)NO	8.10	7.95
40	Bedaquiline	CN(C)CC[C@@](O)(c1cccc2ccccc12)[C@H](c1ccccc1)c1cnc2ccc(Br)cc2c1	8.09	8.22
41	nadolol	CC(C)(C)NCC(O)COc1cccc2c1CC(O)C(O)C2	8.06	8.71
42	Ivermectin	CC[C@H](C)[C@H]1O[C@]2(CC[C@@H]1C)C[C@@H]1C[C@@H](C/C=C(\C)[C@@H](O[C@H]3C[C@H](OC)[C@@H](O[C@H]4C[C@H](OC)[C@@H](O)[C@H](C)O4)[C@H](C)O3)[C@@H](C)/C=C/C=C3\CO[C@@H]4[C@H](O)C(C)=C[C@@H](C(=O)O1)[C@]34O)O2	8.06	8.74
43	Sildenafil Citrate	CCCc1nn(C)c2c(=O)nc(-c3cc(S(=O)(=O)N4CCN(C)CC4)ccc3OCC)[nH]c12.O=C(O)CC(O)(CC(=O)O)C(=O)O	8.06	8.81
44	BX-795	O=C(NCCCNc1nc(Nc2cccc(NC(=O)N3CCCC3)c2)ncc1I)c1cccs1	8.05	8.95
45	bisbenzimide	CCOc1ccc(-c2nc3cc(-c4nc5cc(N6CCN(C)CC6)ccc5[nH]4)ccc3[nH]2)cc1	8.04	9.16
46	Fenticonazole Nitrate	Clc1ccc(C(Cn2ccnc2)OCc2ccc(Sc3ccccc3)cc2)c(Cl)c1.O=[N+]([O-])O	8.04	9.22
47	z-prolyl-prolinal	O=C[C@@H]1CCCN1C(=O)[C@@H]1CCCN1C(=O)OCc1ccccc1	8.03	9.33
48	LY2835219	CCN1CCN(Cc2ccc(Nc3ncc(F)c(-c4cc(F)c5nc(C)n(C(C)C)c5c4)n3)nc2)CC1.CS(=O)(=O)O	8.03	9.40
49	flumetasone	C[C@@H]1C[C@H]2[C@@H]3C[C@H](F)C4=CC(=O)C=C[C@]4(C)[C@@]3(F)[C@@H](O)C[C@]2(C)[C@@]1(O)C(=O)CO	8.03	9.40
50	bosutinib	COc1cc(Nc2c(C#N)cnc3cc(OCCCN4CCN(C)CC4)c(OC)cc23)c(Cl)cc1Cl	8.01	9.80
51	Bosutinib (SKI-606)	COc1cc(Nc2c(C#N)cnc3cc(OCCCN4CCN(C)CC4)c(OC)cc23)c(Cl)cc1Cl	8.01	9.80
52	Radotinib(IY-5511)	Cc1cn(-c2cc(/N=C(\O)c3ccc(C)c(Nc4nccc(-c5cnccn5)n4)c3)cc(C(F)(F)F)c2)cn1	8.00	9.93
53	relcovaptan	COc1ccc(S(=O)(=O)N2c3ccc(Cl)cc3[C@](O)(c3ccccc3Cl)[C@@H]2C(=O)N2CCC[C@H]2C(N)=O)cc1OC	8.00	9.96
54	Dasatinib (BMS-354825)	Cc1nc(Nc2ncc(C(=O)Nc3c(C)cccc3Cl)s2)cc(N2CCN(CCO)CC2)n1	8.00	10.01
55	dasatinib	Cc1nc(Nc2ncc(C(=O)Nc3c(C)cccc3Cl)s2)cc(N2CCN(CCO)CC2)n1	8.00	10.01
56	Roxithromycin	CCC1OC(=O)C(C)C(OC2CC(C)(OC)C(O)C(C)O2)C(C)C(OC2OC(C)CC(N(C)C)C2O)C(C)(O)CC(C)C(=NOCOCCOC)C(C)C(O)C1(C)O	8.00	10.07
57	ergocornine	CC(C)[C@H]1C(=O)N2CCC[C@H]2[C@]2(O)O[C@](NC(=O)[C@@H]3C=C4c5cccc6[nH]cc(c56)C[C@H]4N(C)C3)(C(C)C)C(=O)N12	7.99	10.23
58	LY2228820	CC(C)(C)Cn1c(N)nc2ccc(-c3[nH]c(C(C)(C)C)nc3-c3ccc(F)cc3)nc21.CS(=O)(=O)O.CS(=O)(=O)O	7.99	10.25
59	tosedostat	CC(C)C[C@@H](C(=O)N[C@H](C(=O)OC1CCCC1)c1ccccc1)[C@H](O)C(=O)NO	7.98	10.44
60	givinostat	CCN(CC)Cc1ccc2cc(COC(=O)Nc3ccc(C(=O)NO)cc3)ccc2c1	7.98	10.52
61	pimozide	O=c1[nH]c2ccccc2n1C1CCN(CCCC(c2ccc(F)cc2)c2ccc(F)cc2)CC1	7.98	10.54
62	Pimozide	O=c1[nH]c2ccccc2n1C1CCN(CCCC(c2ccc(F)cc2)c2ccc(F)cc2)CC1	7.98	10.54
63	BI6727 (Volasertib)	CCC1C(=O)N(C)c2cnc(Nc3ccc(C(=O)NC4CCC(N5CCN(CC6CC6)CC5)CC4)cc3OC)nc2N1C(C)C	7.97	10.71
64	torin-2	Nc1ccc(-c2ccc3ncc4ccc(=O)n(-c5cccc(C(F)(F)F)c5)c4c3c2)cn1	7.97	10.81
65	staurosporine	CN[C@@H]1C[C@H]2O[C@@](C)([C@@H]1OC)n1c3ccccc3c3c4c(c5c6ccccc6n2c5c31)C(=O)NC4	7.97	10.83
67	glycopyrrolate	C[N+]1(C)CCC(OC(=O)C(O)(c2ccccc2)C2CCCC2)C1	7.95	11.20
68	epidepride	CCN1CCC[C@H]1CNC(=O)c1cc(I)cc(OC)c1OC	7.95	11.23
69	ixazomib	CC(C)C[C@H](NC(=O)CNC(=O)c1cc(Cl)ccc1Cl)B(O)O	7.95	11.32
70	fulvestrant	C[C@]12CC[C@@H]3c4ccc(O)cc4CC(CCCCCCCCCS(=O)CCCC(F)(F)C(F)(F)F)[C@H]3[C@@H]1CC[C@@H]2O	7.94	11.42
71	flupentixol	OCCN1CCN(CC/C=C2/c3ccccc3Sc3ccc(C(F)(F)F)cc32)CC1	7.93	11.63
72	Verteporfin	C=Cc1c(C)c2cc3nc(cc4[nH]c(cc5nc(cc1[nH]2)C(C)=C5CCC(=O)O)c(CCC(=O)OC)c4C)[C@@]1(C)C3=CC=C(C(=O)OC)[C@H]1C(=O)OC	7.93	11.85
73	thiostrepton	C=C(NC(=O)C(=C)NC(=O)c1csc(C2=N[C@H]3c4csc(n4)[C@H]4NC(=O)c5csc(n5)[C@H]([C@@](C)(O)[C@@H](C)O)NC(=O)[C@H]5CSC(=N5)C(=CC)NC(=O)[C@H]([C@@H](C)O)NC(=O)c5csc(n5)[C@]3(CC2)NC(=O)[C@H](C)NC(=O)C(=C)NC(=O)[C@H](C)NC(=O)[C@H](C(C)CC)N[C@@H]2C=Cc3c([C@H](C)O)cc(nc3[C@H]2O)C(=O)O[C@@H]4C)n1)C(N)=O	7.91	12.27
74	metitepine	CSc1ccc2c(c1)C(N1CCN(C)CC1)Cc1ccccc1S2	7.90	12.72
75	quiflapon	CC(C)(C)Sc1c(CC(C)(C)C(=O)O)n(Cc2ccc(Cl)cc2)c2ccc(OCc3ccc4ccccc4n3)cc12	7.89	12.83
76	asenapine	CN1C[C@H]2c3ccccc3Oc3ccc(Cl)cc3[C@@H]2C1	7.89	12.91
77	eprosartan	CCCCc1ncc(/C=C(\Cc2cccs2)C(=O)O)n1Cc1ccc(C(=O)O)cc1	7.88	13.05
78	Proxyphylline	CC(O)Cn1cnc2c1c(=O)n(C)c(=O)n2C	7.88	13.06
79	Rupatadine Fumarate	Cc1cncc(CN2CCC(=C3c4ccc(Cl)cc4CCc4cccnc43)CC2)c1.O=C(O)C=CC(=O)O	7.88	13.27
80	Rifabutin	CO[C@H]1/C=C/O[C@@]2(C)Oc3c(C)c(O)c4c(c3C2=O)C2=NC3(CCN(CC(C)C)CC3)NC2=C(NC(=O)/C(C)=C\C=C\[C@H](C)[C@H](O)[C@@H](C)[C@@H](O)[C@@H](C)[C@H](OC(C)=O)[C@@H]1C)C4=O	7.86	13.84
81	levocabastine	C[C@@H]1CN([C@H]2CC[C@](C#N)(c3ccc(F)cc3)CC2)CC[C@]1(C(=O)O)c1ccccc1	7.86	13.92
82	mupirocin	C/C(=C\C(=O)OCCCCCCCCC(=O)O)C[C@@H]1OC[C@H](C[C@@H]2O[C@H]2[C@@H](C)[C@H](C)O)[C@@H](O)[C@H]1O	7.85	14.09
83	CAM-9-021	Cc1noc(C)c1NC(=O)Nc1ccc2c(c1)C(=O)N([C@@H](C)CO)C[C@@H](C)[C@H](CN(C)S(=O)(=O)c1ccc(F)cc1)OCCCC[C@H](C)O2	7.85	14.28
84	CP-945598 HCl	CCNC1(C(N)=O)CCN(c2ncnc3c2nc(-c2ccccc2Cl)n3-c2ccc(Cl)cc2)CC1.Cl	7.84	14.40
85	naloxone	C=CCN1CCC23c4c5ccc(O)c4OC2C(=NNC(=O)c2ccccc2)CCC3(O)C1C5	7.84	14.57
86	dinoprostone	CCCCC[C@H](O)/C=C/[C@H]1[C@H](O)CC(=O)[C@@H]1C/C=C\CCCC(=O)O	7.83	14.78
87	Torcetrapib	CCOC(=O)N1c2ccc(C(F)(F)F)cc2C(N(Cc2cc(C(F)(F)F)cc(C(F)(F)F)c2)C(=O)OC)CC1CC	7.83	14.79
88	Docetaxel	CC(=O)O[C@@]12CO[C@@H]1C[C@H](O)[C@@]1(C)C(=O)[C@H](O)C3=C(C)[C@@H](OC(=O)[C@H](O)[C@@H](NC(=O)OC(C)(C)C)c4ccccc4)C[C@@](O)([C@@H](OC(=O)c4ccccc4)[C@@H]12)C3(C)C	7.82	15.18
89	docetaxel	CC(=O)O[C@@]12CO[C@@H]1C[C@H](O)[C@@]1(C)C(=O)[C@H](O)C3=C(C)[C@@H](OC(=O)[C@H](O)[C@@H](NC(=O)OC(C)(C)C)c4ccccc4)C[C@](O)([C@@H](OC(=O)c4ccccc4)[C@@H]12)C3(C)C	7.82	15.18
90	Tigecycline	CN(C)c1cc(NC(=O)CNC(C)(C)C)c(O)c2c1CC1CC3C(N(C)C)C(=O)C(C(N)=O)=C(O)C3(O)C(=O)C1=C2O	7.81	15.54
91	beclometasone	CCC(=O)OCC(=O)[C@@]1(OC(=O)CC)[C@@H](C)C[C@H]2[C@H]3CCC4=CC(=O)C=C[C@]4(C)[C@@]3(Cl)[C@@H](O)C[C@@]21C	7.80	15.89
92	Etomidate	CCOC(=O)c1cncn1C(C)c1ccccc1	7.80	15.92
93	temsirolimus	COC1CC2CCC(C)C(O)(O2)C(=O)C(=O)N2CCCCC2C(=O)OC(C(C)CC2CCC(OC(=O)C(C)(CO)CO)C(OC)C2)CC(=O)C(C)/C=C(\C)C(O)C(OC)C(=O)C(C)CC(C)/C=C/C=C/C=C/1C	7.79	16.15
94	Mitiglinide Calcium	O=C([O-])C(CC(=O)N1CC2CCCCC2C1)Cc1ccccc1.O=C([O-])C(CC(=O)N1CC2CCCCC2C1)Cc1ccccc1.[Ca+2]	7.79	16.32
95	fluticasone	CC1CC2C3CC(F)C4=CC(=O)C=CC4(C)C3(F)C(O)CC2(C)C1(CC(=O)CO)C(=O)SCF	7.78	16.46
96	verteporfin	C=Cc1c(C)c2cc3nc(cc4[nH]c(cc5nc(cc1[nH]2)C(C)=C5CCC(=O)O)c(CCC(=O)OC)c4C)[C@@]1(C)C3=CC=C(C(=O)OC)C1C(=O)OC	7.78	16.60
97	panobinostat	Cc1[nH]c2ccccc2c1CCNCc1ccc(/C=C/C(=O)NO)cc1	7.78	16.76
98	Cabozantinib malate (XL184)	COc1cc2nccc(Oc3ccc(NC(=O)C4(C(=O)Nc5ccc(F)cc5)CC4)cc3)c2cc1OC.O=C(O)CC(O)C(=O)O	7.77	16.84
99	Toremifene Citrate	CN(C)CCOc1ccc(C(=C(CCCl)c2ccccc2)c2ccccc2)cc1.O=C(O)CC(O)(CC(=O)O)C(=O)O	7.77	16.92
100	LDN-193189	c1ccc2c(-c3cnn4cc(-c5ccc(N6CCNCC6)cc5)cnc34)ccnc2c1	7.76	17.41
101	Oxybutynin	CCN(CC)CC#CCOC(=O)C(O)(c1ccccc1)C1CCCCC1	7.76	17.45
102	oxybutynin	CCN(CC)CC#CCOC(=O)C(O)(c1ccccc1)C1CCCCC1	7.76	17.45
103	Ambroxol HCl	Cl.Nc1c(Br)cc(Br)cc1CNC1CCC(O)CC1	7.75	17.87
104	lysergol	CN1C[C@H](CO)C=C2c3cccc4[nH]cc(c34)C[C@H]21	7.75	17.98
105	nalbuphine	Oc1ccc2c3c1OC1C(O)CC[C@@]4(O)[C@@H](C2)N(CC2CCC2)CC[C@]314	7.74	18.26
106	Quinidine	C=C[C@@H]1CN2CC[C@H]1C[C@@H]2[C@H](O)c1ccnc2ccc(OC)cc12	7.73	18.44
107	ibrutinib	C=CC(=O)N1CCCC(n2nc(-c3ccc(Oc4ccccc4)cc3)c3c(N)ncnc32)C1	7.73	18.47
108	PCI-32765 (Ibrutinib)	C=CC(=O)N1CCCC(n2nc(-c3ccc(Oc4ccccc4)cc3)c3c(N)ncnc32)C1	7.73	18.47
109	Diclofenac Diethylamine	CCNCC.O=C(O)Cc1ccccc1Nc1c(Cl)cccc1Cl	7.72	19.03
110	methyllycaconitine	CCN1CC2(COC(=O)c3ccccc3N3C(=O)CC(C)C3=O)CCC(OC)C34C5CC6C(OC)CC(O)(C5C6OC)C(O)(C(OC)C23)C14	7.71	19.41
111	Fluoro-SAHA	O=C(CCCCCCC(=O)Nc1ccc(F)cc1)NO	7.71	19.52
112	Bardoxolone methyl	COC(=O)C12CCC(C)(C)CC1C1C(=O)C=C3C4(C)C=C(C#N)C(=O)C(C)(C)C4CCC3(C)C1(C)CC2	7.71	19.66
114	apicidin	CCC(=O)CCCCC[C@@H]1NC(=O)[C@H]2CCCCN2C(=O)[C@H](C(C)CC)NC(=O)[C@H](Cc2cn(OC)c3ccccc23)NC1=O	7.67	21.43
115	Voglibose	OCC(CO)NC1CC(O)(CO)C(O)C(O)C1O	7.67	21.46
116	Ziprasidone HCl	Cl.O=C1Cc2cc(CCN3CCN(c4nsc5ccccc45)CC3)c(Cl)cc2N1	7.66	21.63
117	penbutolol	CC(C)(C)NCC(O)COc1ccccc1C1CCCC1.CC(C)(C)NCC(O)COc1ccccc1C1CCCC1	7.66	21.74
118	Rocilinostat (ACY-1215)	O=C(CCCCCCNC(=O)c1cnc(N(c2ccccc2)c2ccccc2)nc1)NO	7.65	22.21
119	Everolimus (RAD001)	CO[C@H]1C[C@@H]2CC[C@@H](C)[C@@](O)(O2)C(=O)C(=O)N2CCCC[C@H]2C(=O)O[C@H]([C@@H](C)C[C@@H]2CC[C@@H](OCCO)[C@H](OC)C2)CC(=O)[C@H](C)/C=C(\C)[C@@H](O)[C@@H](OC)C(=O)[C@H](C)C[C@H](C)/C=C/C=C/C=C/1C	7.65	22.47
120	Idarubicin HCl	CC(=O)C1(O)Cc2c(O)c3c(c(O)c2C(OC2CC(N)C(O)C(C)O2)C1)C(=O)c1ccccc1C3=O.Cl	7.64	22.84
121	zosuquidar	O[C@@H](COc1cccc2ncccc12)CN1CCN([C@@H]2c3ccccc3[C@@H]3[C@H](c4ccccc42)C3(F)F)CC1	7.63	23.29
123	Bacitracin	CCC(C)C(N)C1=NC(C(=O)NC(CC(C)C)C(=O)NC(CCC(=O)O)C(=O)NC(C(=O)NC2CCCCNC(=O)C(CC(N)=O)NC(=O)C(CC(=O)O)NC(=O)C(Cc3cnc[nH]3)NC(=O)C(Cc3ccccc3)NC(=O)C(C(C)CC)NC(=O)C(CCCN)NC2=O)C(C)C)CS1	7.62	23.73
124	Pitavastatin Calcium	O=C([O-])CC(O)CC(O)C=Cc1c(C2CC2)nc2ccccc2c1-c1ccc(F)cc1.O=C([O-])CC(O)CC(O)C=Cc1c(C2CC2)nc2ccccc2c1-c1ccc(F)cc1.[Ca+2]	7.62	23.77
125	mometasone	C[C@@H]1C[C@H]2[C@@H]3CCC4=CC(=O)C=C[C@]4(C)[C@@]3(Cl)[C@@H](O)C[C@]2(C)[C@@]1(OC(=O)c1ccco1)C(=O)CCl	7.62	23.94
126	L-Glutamine	NC(=O)CCC(N)C(=O)O	7.62	24.24
127	calcifediol	C=C1CC[C@H](O)C/C1=C/C=C1\CCC[C@@]2(C)[C@H]1CC[C@@H]2[C@H](C)CCCC(C)(C)O	7.61	24.51
128	vincristine	CCC1(O)CC2CN(CCc3c([nH]c4ccccc34)C(C(=O)OC)(c3cc4c(cc3OC)N(C=O)C3C(O)(C(=O)OC)C(C(=O)OC)C5(CC)C=CCN6CCC43C65)C2)C1	7.61	24.52
129	deforolimus	CO[C@H]1C[C@@H]2CC[C@@H](C)[C@@](O)(O2)C(=O)C(=O)N2CCCC[C@H]2C(=O)O[C@H]([C@H](C)C[C@@H]2CC[C@@H](OP(C)(C)=O)[C@H](OC)C2)CC(=O)[C@H](C)/C=C(\C)[C@@H](O)[C@@H](OC)C(=O)[C@H](C)C[C@H](C)/C=C/C=C\C=C\1C	7.61	24.53
130	APEC	CCNC(=O)C1OC(n2cnc3c(N)nc(NCCc4ccc(CCC(=O)NCCN)cc4)nc32)[C@@H](O)[C@H]1O	7.61	24.61
131	tolterodine	Cc1ccc(O)c([C@H](CCN(C(C)C)C(C)C)c2ccccc2)c1	7.61	24.78
132	Natamycin	C[C@@H]1C/C=C\C=C/C=C\C=C/[C@H](O[C@@H]2O[C@H](C)[C@@H](O)[C@H](N)[C@@H]2O)C[C@@H]2O[C@](O)(C[C@@H](O)C[C@H]3O[C@@H]3/C=C\C(=O)O1)C[C@H](O)[C@H]2C(=O)O	7.61	24.82
133	naltrindole	Oc1ccc2c3c1OC1c4[nH]c5ccccc5c4CC4(O)C(C2)N(CC2CC2)CCC314	7.60	24.87
134	ispinesib	Cc1ccc(C(=O)N(CCCN)[C@@H](c2nc3cc(Cl)ccc3c(=O)n2Cc2ccccc2)C(C)C)cc1	7.60	25.30
135	Olopatadine HCl	CN(C)CCC=C1c2ccccc2COc2ccc(CC(=O)O)cc21.Cl	7.59	25.70
137	Darifenacin HBr	Br.NC(=O)C(c1ccccc1)(c1ccccc1)C1CCN(CCc2ccc3c(c2)CCO3)C1	7.58	26.09
138	lovastatin	CCC(C)C(=O)OC1CC(C)C=C2C=CC(C)C(CCC(O)CC(O)CC(=O)O)C21	7.58	26.20
140	cyclosporin-a	C/C=C/C[C@@H](C)[C@@H](O)C1C(=O)NC(CC)C(=O)N(C)CC(=O)N(C)C(CC(C)C)C(=O)NC(C(C)C)C(=O)N(C)C(CC(C)C)C(=O)NC(C)C(=O)N[C@H](C)C(=O)N(C)C(CC(C)C)C(=O)N(C)C(CC(C)C)C(=O)N(C)C(C(C)C)C(=O)N1C	7.58	26.29
141	isoflupredone-acetate	CC(=O)OCC(=O)[C@@]1(O)CC[C@H]2[C@@H]3CCC4=CC(=O)C=C[C@]4(C)[C@@]3(F)[C@@H](O)C[C@@]21C	7.57	26.71
142	LY2784544	Cc1cc(Nc2cc(CN3CCOCC3)c3nc(C)c(Cc4ccc(Cl)cc4F)n3n2)n[nH]1	7.57	26.75
143	alitretinoin	CC1=C(/C=C/C(C)=C\C=C\C(C)=C\C(=O)O)C(C)(C)CCC1	7.56	27.23
144	halometasone	C[C@@H]1C[C@H]2[C@@H]3C[C@H](F)C4=CC(=O)C(Cl)=C[C@]4(C)[C@@]3(F)[C@@H](O)C[C@]2(C)[C@@]1(O)C(=O)CO	7.56	27.43
145	CAM-9-026	C[C@H]1CCCCO[C@@H](CN(C)S(=O)(=O)c2ccc(F)cc2)[C@H](C)CN([C@@H](C)COC(=O)C(C)(C)C)C(=O)c2cc(NC(=O)Nc3ccccc3)ccc2O1	7.56	27.50
146	clofazimine	CC(C)/N=c1\cc2n(-c3ccc(Cl)cc3)c3ccccc3nc-2cc1Nc1ccc(Cl)cc1	7.56	27.64
147	(-)-Huperzine A	C/C=C1\[C@H]2C=C(C)C[C@]1(N)c1ccc(=O)[nH]c1C2	7.56	27.74
148	vicriviroc	COC[C@@H](c1ccc(C(F)(F)F)cc1)N1CCN(C2(C)CCN(C(=O)c3c(C)ncnc3C)CC2)C[C@@H]1C	7.55	28.00
149	RG7388	COc1cc(C(=O)O)ccc1NC(=O)C1NC(CC(C)(C)C)C(C#N)(c2ccc(Cl)cc2F)C1c1cccc(Cl)c1F	7.55	28.14
150	VER-155008	N#Cc1ccc(COC[C@H]2O[C@@H](n3c(NCc4ccc(Cl)c(Cl)c4)nc4c(N)ncnc43)[C@H](O)[C@@H]2O)cc1	7.55	28.16
152	methylergometrine	CCC(CO)NC(=O)C1C=C2c3cccc4[nH]cc(c34)CC2N(C)C1	7.55	28.26
153	Olmesartan medoxomil	CCCc1nc(C(C)(C)O)c(C(=O)OCc2oc(=O)oc2C)n1Cc1ccc(-c2ccccc2-c2nn[nH]n2)cc1	7.55	28.31
154	Leuprolide Acetate	CC(=O)O.CCNC(=O)C1CCCN1C(=O)C(CCCN=C(N)N)NC(=O)C(CC(C)C)NC(=O)C(CC(C)C)NC(=O)C(Cc1ccc(O)cc1)NC(=O)C(CO)NC(=O)C(Cc1c[nH]c2ccccc12)NC(=O)C(Cc1cnc[nH]1)NC(=O)C1CCC(=O)N1	7.54	28.62
155	Fosaprepitant dimeglumine salt	CC(OC1OCCN(Cc2nc(=O)n(P(=O)(O)O)[nH]2)C1c1ccc(F)cc1)c1cc(C(F)(F)F)cc(C(F)(F)F)c1.CNCC(O)C(O)C(O)C(O)CO.CNCC(O)C(O)C(O)C(O)CO	7.54	28.72
156	Roflumilast	O=C(Nc1c(Cl)cncc1Cl)c1ccc(OC(F)F)c(OCC2CC2)c1	7.54	28.82
157	belinostat	O=C(/C=C/c1cccc(S(=O)(=O)Nc2ccccc2)c1)NO	7.54	28.84
158	Metoprolol Succinate	COCCc1ccc(OCC(O)CNC(C)C)cc1.COCCc1ccc(OCC(O)CNC(C)C)cc1.O=C(O)CCC(=O)O	7.53	29.27
159	AKT-inhibitor-1-2	O=c1[nH]c2ccccc2n1C1CCN(Cc2ccc(-c3nc4cc5[nH]cnc5cc4nc3-c3ccccc3)cc2)CC1	7.53	29.50
160	Cyclosporin A	CC=CCC(C)C(O)C1C(=O)NC(CC)C(=O)N(C)CC(=O)N(C)C(CC(C)C)C(=O)NC(C(C)C)C(=O)N(C)C(CC(C)C)C(=O)NC(C)C(=O)NC(C)C(=O)N(C)C(CC(C)C)C(=O)N(C)C(CC(C)C)C(=O)N(C)C(C(C)C)C(=O)N1C	7.53	29.60
161	Cyclosporine	CC=CCC(C)C(O)C1C(=O)NC(CC)C(=O)N(C)CC(=O)N(C)C(CC(C)C)C(=O)NC(C(C)C)C(=O)N(C)C(CC(C)C)C(=O)NC(C)C(=O)NC(C)C(=O)N(C)C(CC(C)C)C(=O)N(C)C(CC(C)C)C(=O)N(C)C(C(C)C)C(=O)N1C	7.53	29.60
162	prostaglandin	CCCCC[C@H](O)/C=C/[C@@H]1C(=O)C[C@H](O)[C@H]1C/C=C\CCCC(=O)O	7.52	30.34
163	darifenacin	NC(=O)C(c1ccccc1)(c1ccccc1)[C@@H]1CCN(CCc2ccc3c(c2)CCO3)C1	7.51	30.61
164	Posaconazole	CCC(C(C)O)n1ncn(-c2ccc(N3CCN(c4ccc(OCC5COC(Cn6cncn6)(c6ccc(F)cc6F)C5)cc4)CC3)cc2)c1=O	7.51	30.94
165	bromocriptine	CC(C)C[C@H]1C(=O)N2CCC[C@@H]2[C@]2(O)O[C@](NC(=O)[C@@H]3C=C4c5cccc6[nH]c(Br)c(c56)C[C@@H]4N(C)C3)(C(C)C)C(=O)N12	7.50	31.34
166	cyanoquinoline-11	N#Cc1cnc2c(Cl)cc(NCc3cnc[nH]3)cc2c1Nc1ccc(F)c(Cl)c1	7.50	31.71
167	rifabutin	CO[C@H]1/C=C/O[C@@]2(C)Oc3c(C)c(O)c4c(O)c(c5c(c4c3C2=O)=NC2(CCN(CC(C)C)CC2)N=5)NC(=O)/C(C)=C/C=C/[C@H](C)[C@H](O)[C@@H](C)[C@@H](O)[C@@H](C)[C@H](OC(C)=O)[C@@H]1C	7.49	32.26
168	Itraconazole	CCC(C)n1ncn(-c2ccc(N3CCN(c4ccc(OCC5COC(Cn6cncn6)(c6ccc(Cl)cc6Cl)O5)cc4)CC3)cc2)c1=O	7.49	32.36
169	itraconazole	CCC(C)n1ncn(-c2ccc(N3CCN(c4ccc(OCC5COC(Cn6cncn6)(c6ccc(Cl)cc6Cl)O5)cc4)CC3)cc2)c1=O	7.49	32.36
170	amcinonide	CC(=O)OCC(=O)C12OC3(CCCC3)OC1CC1C3CCC4=CC(=O)C=CC4(C)C3(F)C(O)CC12C	7.49	32.53
171	terguride	CCN(CC)C(=O)N[C@@H]1C[C@@H]2c3cccc4[nH]cc(c34)C[C@H]2N(C)C1	7.47	33.52
172	LE-300	CN1CCc2ccccc2Cc2[nH]c3ccccc3c2CC1	7.47	33.53
173	imipenem	C[C@@H](O)[C@@H]1C(=O)N2C(C(=O)O)=C(SCCNC=N)C[C@H]12	7.47	33.79
174	demecarium	CN(CCCCCCCCCCN(C)C(=O)Oc1cccc([N+](C)(C)C)c1)C(=O)Oc1cccc([N+](C)(C)C)c1	7.47	34.04
175	Oxybutynin chloride	CCN(CC)CC#CCOC(=O)C(O)(c1ccccc1)C1CCCCC1.Cl	7.47	34.08
176	Olaparib (AZD2281, Ku-0059436)	O=C(c1cc(Cc2n[nH]c(=O)c3ccccc23)ccc1F)N1CCN(C(=O)C2CC2)CC1	7.45	35.79
177	olaparib	O=C(c1cc(Cc2n[nH]c(=O)c3ccccc23)ccc1F)N1CCN(C(=O)C2CC2)CC1	7.45	35.79
178	Carteolol HCl	CC(C)(C)NCC(O)COc1cccc2c1CCC(O)=N2.Cl	7.44	36.22
179	Hyoscyamine	CN1C2CCC1CC(OC(=O)C(CO)c1ccccc1)C2	7.44	36.39
180	cytochalasin-b	C=C1[C@@H](C)[C@H]2[C@H](Cc3ccccc3)NC(=O)[C@]23OC(=O)/C=C/[C@H](O)CCC[C@@H](C)C/C=C/[C@H]3[C@@H]1O	7.44	36.44
181	Lomitapide	O=C(NC1CCN(CCCCC2(C(=O)NCC(F)(F)F)c3ccccc3-c3ccccc32)CC1)c1ccccc1-c1ccc(C(F)(F)F)cc1	7.44	36.63
182	ketocholesterol	CC(C)CCCC(C)[C@H]1CC[C@H]2[C@@H]3C(=O)C=C4C[C@@H](O)CC[C@]4(C)[C@H]3CC[C@@]21C	7.43	36.95
183	Dirithromycin	CCC1OC(=O)C(C)C(OC2CC(C)(OC)C(O)C(C)O2)C(C)C(OC2OC(C)CC(N(C)C)C2O)C(C)(O)CC(C)C2NC(COCCOC)OC(C2C)C1(C)O	7.42	38.12
184	Adenosine	Nc1ncnc2c1ncn2C1OC(CO)C(O)C1O	7.41	38.72
185	Vidarabine	Nc1ncnc2c1ncn2C1OC(CO)C(O)C1O	7.41	38.72
186	fluticasone-propionate	CCC(=O)O[C@]1(C(=O)SCF)[C@H](C)C[C@H]2[C@@H]3C[C@H](F)C4=CC(=O)C=C[C@]4(C)[C@@]3(F)[C@@H](O)C[C@@]21C	7.41	38.94
187	Atropine	CN1C2CCC1CC(OC(=O)C(CO)c1ccccc1)C2.CN1C2CCC1CC(OC(=O)C(CO)c1ccccc1)C2.O.O=S(=O)(O)O	7.41	39.04
188	eserine	CNC(=O)Oc1ccc2c(c1)[C@]1(C)CCN(C)[C@@H]1N2C.CNC(=O)Oc1ccc2c(c1)[C@]1(C)CCN(C)[C@@H]1N2C	7.40	39.79
189	Tofacitinib (CP-690550) Citrate	CC1CCN(C(=O)CC#N)CC1N(C)c1ncnc2[nH]ccc12.O=C(O)CC(O)(CC(=O)O)C(=O)O	7.40	39.85
190	Raloxifene HCl	Cl.O=C(c1ccc(OCCN2CCCCC2)cc1)c1c(-c2ccc(O)cc2)sc2cc(O)ccc12	7.40	39.91
191	IQ1	CC(=O)c1ccc(/N=N/C(C(N)=O)=C2/NC(C)(C)Cc3ccccc32)cc1	7.40	39.97
192	Avanafil	COc1ccc(CNc2nc(N3CCC[C@H]3CO)ncc2C(=O)NCc2ncccn2)cc1Cl	7.40	40.18
193	Cobimetinib	O=C(c1ccc(F)c(F)c1Nc1ccc(I)cc1F)N1CC(O)(C2CCCCN2)C1	7.39	40.44
195	nemonapride	CNc1cc(OC)c(C(=O)NC2CCN(Cc3ccccc3)C2C)cc1Cl	7.39	40.75
197	MK3102	CS(=O)(=O)n1cc2c(n1)CN([C@H]1CO[C@H](c3cc(F)ccc3F)[C@@H](N)C1)C2	7.38	42.05
198	Halcinonide	CC1(C)O[C@@H]2C[C@H]3[C@@H]4CCC5=CC(=O)CC[C@]5(C)[C@@]4(F)[C@@H](O)C[C@]3(C)[C@]2(C(=O)CCl)O1	7.37	42.54
199	halcinonide	CC1(C)O[C@@H]2C[C@H]3[C@@H]4CCC5=CC(=O)CC[C@]5(C)[C@@]4(F)[C@@H](O)C[C@]3(C)[C@]2(C(=O)CCl)O1	7.37	42.54
200	Clofazimine	CC(C)N=c1cc2n(-c3ccc(Cl)cc3)c3ccccc3nc-2cc1Nc1ccc(Cl)cc1	7.36	43.48
201	Pracinostat (SB939)	CCCCc1nc2cc(C=CC(=O)NO)ccc2n1CCN(CC)CC	7.36	44.05
202	Deflazacort	CC(=O)OCC(=O)[C@@]12N=C(C)O[C@@H]1C[C@H]1[C@@H]3CCC4=CC(=O)C=C[C@]4(C)[C@H]3[C@@H](O)C[C@@]12C	7.35	44.19
203	GSK2126458	COc1ncc(-c2ccc3nccc(-c4ccnnc4)c3c2)cc1NS(=O)(=O)c1ccc(F)cc1F	7.35	44.32
204	Alfacalcidol	C=C1C(=CC=C2CCCC3(C)C2CCC3C(C)CCCC(C)C)CC(O)CC1O	7.35	44.38
205	CEP-18770	CC(C)CC(NC(=O)C(NC(=O)c1cccc(-c2ccccc2)n1)C(C)O)B(O)O	7.35	44.44
206	ERK-inhibitor-11E	Cc1cnc(Nc2ccc(F)cc2Cl)nc1-c1c[nH]c(C(=O)N[C@H](CO)c2cccc(Cl)c2)c1	7.35	44.74
207	piperacetazine	CC(=O)c1ccc2c(c1)N(CCCN1CCC(CCO)CC1)c1ccccc1S2	7.35	44.79
208	Maraviroc	Cc1nnc(C(C)C)n1C1CC2CCC(C1)N2CCC(NC(=O)C1CCC(F)(F)CC1)c1ccccc1	7.35	44.82
209	Vinorelbine	CCC1=CC2CN(C1)Cc1c([nH]c3ccccc13)C(C(=O)OC)(c1cc3c(cc1OC)N(C)C1C(O)(C(=O)OC)C(OC(C)=O)C4(CC)C=CCN5CCC31C54)C2	7.35	44.93
210	vinblastine	CCC1(O)CC2CN(CCc3c([nH]c4ccccc34)C(C(=O)OC)(c3cc4c(cc3OC)N(C)C3C(O)(C(=O)OC)C(OC(C)=O)C5(CC)C=CCN6CCC43C65)C2)C1	7.34	45.85
211	Aclidinium Bromide	O=C(OC1C[N+]2(CCCOc3ccccc3)CCC1CC2)C(O)(c1cccs1)c1cccs1.[Br-]	7.34	46.15
212	nutlin-3	COc1ccc(C2=NC(c3ccc(Cl)cc3)C(c3ccc(Cl)cc3)N2C(=O)N2CCNC(=O)C2)c(OC(C)C)c1	7.33	46.27
213	camptothecin	CC[C@@]1(O)C(=O)OCc2c1cc1n(c2=O)Cc2cc3ccccc3nc2-1	7.32	47.44
214	Poziotinib	C=CC(=O)N1CCC(Oc2cc3c(Nc4ccc(Cl)c(Cl)c4F)ncnc3cc2OC)CC1	7.32	47.56
215	Merck60	CC(=O)Nc1ccc(C(=O)Nc2cc(-c3cccs3)ccc2N)cc1	7.32	47.80
216	Defactinib	CNC(=O)c1ccc(Nc2ncc(C(F)(F)F)c(NCc3nccnc3N(C)S(C)(=O)=O)n2)cc1	7.32	47.83
217	fluprostenol	O=C(O)CCC/C=C\C[C@H]1[C@@H](O)C[C@@H](O)[C@@H]1/C=C/[C@@H](O)COc1cccc(C(F)(F)F)c1	7.32	48.36
218	dexamethasone	CC(=O)OCC(=O)[C@@]1(O)[C@H](C)C[C@H]2[C@H]3CCC4=CC(=O)C=C[C@]4(C)[C@@]3(F)[C@@H](O)C[C@@]21C	7.31	48.82
219	Cabazitaxel	CO[C@H]1C[C@H]2OC[C@@]2(OC(C)=O)[C@H]2[C@H](OC(=O)c3ccccc3)[C@]3(O)C[C@H](OC(=O)[C@H](O)[C@@H](NC(=O)OC(C)(C)C)c4ccccc4)C(C)=C([C@@H](OC)C(=O)[C@]12C)C3(C)C	7.31	49.53
220	Pemetrexed	Nc1nc(=O)c2c(CCc3ccc(C(=O)NC(CCC(=O)[O-])C(=O)[O-])cc3)c[nH]c2[nH]1.[Na+].[Na+]	7.30	49.98
221	Altrenogest	C=CCC1(O)CCC2C3CCC4=CC(=O)CCC4=C3C=CC21C	7.30	50.41
222	isoflupredone	CC(=O)OCC(=O)[C@@]1(O)CC[C@H]2[C@H]3CCC4=CC(=O)C=C[C@]4(C)[C@@]3(F)[C@@H](O)C[C@@]21C	7.30	50.41
223	cyanocobalamin	CC1=C2N=C(C=C3N=C(C(C)=C4[C@@H](CCC(N)=O)[C@](C)(CC(N)=O)[C@](C)([C@H]5N=C1[C@](C)(CCC(=O)NC[C@@H](C)OP(=O)(O)O[C@@H]1[C@@H](CO)O[C@H](n6cnc7cc(C)c(C)cc76)[C@@H]1O)[C@H]5CC(N)=O)N4[Co+]C#N)[C@@](C)(CC(N)=O)[C@@H]3CCC(N)=O)C(C)(C)[C@@H]2CCC(N)=O	7.30	50.55
224	sonidegib	Cc1c(C(=O)Nc2ccc(N3C[C@H](C)O[C@H](C)C3)nc2)cccc1-c1ccc(OC(F)(F)F)cc1	7.29	50.85
225	Dovitinib Dilactic acid	CC(O)C(=O)O.CC(O)C(=O)O.CN1CCN(c2ccc3c(c2)NC(=C2C(=O)N=c4cccc(F)c4=C2N)N3)CC1	7.29	51.36
226	oligomycin-a	CC[C@@H]1/C=C/C=C/C[C@H](C)[C@@H](O)[C@](C)(O)C(=O)[C@H](C)[C@@H](O)[C@H](C)C(=O)[C@H](C)[C@@H](O)[C@H](C)/C=C/C(=O)O[C@H]2[C@@H](C)[C@@H](CC1)O[C@@]1(CC[C@@H](C)[C@@H](C[C@H](C)O)O1)[C@@H]2C	7.28	52.38
227	Mepenzolate Bromide	C[N+]1(C)CCCC(OC(=O)C(O)(c2ccccc2)c2ccccc2)C1.[Br-]	7.27	53.19
228	Caspofungin	CCC(C)CC(C)CCCCCCCCC(=O)CC1C[C@@H](O)[C@H](NCCN)NC(=O)[C@@H]2[C@@H](O)CCN2C(=O)[C@H]([C@H](O)CCN)NC(=O)[C@H]([C@H](O)[C@@H](O)c2ccc(O)cc2)NC(=O)[C@@H]2C[C@@H](O)CN2C(=O)[C@H]([C@@H](C)O)NC1=O	7.27	53.59
229	dihydroergotamine	CN1C[C@H](C(=O)N[C@]2(C)O[C@@]3(O)[C@@H]4CCCN4C(=O)[C@H](Cc4ccccc4)N3C2=O)CC2c3cccc4[nH]cc(c34)C[C@@H]21.CN1C[C@H](C(=O)N[C@]2(C)O[C@@]3(O)[C@@H]4CCCN4C(=O)[C@H](Cc4ccccc4)N3C2=O)C[C@@H]2c3cccc4[nH]cc(c34)C[C@@H]21	7.27	53.62
230	hemicholinium-3	C[N+]1(C)CCOC(O)(c2ccc(-c3ccc(C4(O)C[N+](C)(C)CCO4)cc3)cc2)C1	7.27	53.65
231	TWS-119	Nc1cccc(-c2cc3c(Oc4cccc(O)c4)ncnc3[nH]2)c1	7.27	53.72
232	Irbesartan	CCCCC1=NC2(CCCC2)C(=O)N1Cc1ccc(-c2ccccc2-c2nn[nH]n2)cc1	7.27	53.81
233	GM 6001	CNC(=O)C(Cc1c[nH]c2ccccc12)NC(=O)C(CC(=O)NO)CC(C)C	7.27	54.07
234	ABT-199	CC1(C)CCC(CN2CCN(c3ccc(C(=O)NS(=O)(=O)c4ccc(NCC5CCOCC5)c([N+](=O)[O-])c4)c(Oc4cnc5[nH]ccc5c4)c3)CC2)=C(c2ccc(Cl)cc2)C1	7.27	54.09
235	clobetasol	CCC(=O)O[C@]1(C(=O)CCl)[C@@H](C)C[C@H]2[C@H]3CCC4=CC(=O)C=C[C@]4(C)[C@@]3(F)[C@@H](O)C[C@@]21C	7.26	54.93
236	Dovitinib (TKI-258, CHIR-258)	CN1CCN(c2ccc3c(c2)NC(=C2C(=O)N=c4cccc(F)c4=C2N)N3)CC1	7.25	55.63
237	Linagliptin (BI-1356)	CC#CCn1c(N2CCCC(N)C2)nc2c1c(=O)n(Cc1nc(C)c3ccccc3n1)c(=O)n2C	7.25	55.69
238	prostaglandin-e1	CCCCC[C@H](O)C=C[C@H]1[C@H](O)CC(=O)[C@@H]1CCCCCCC(=O)O	7.25	56.21
239	bacitracin	CCC(C)C(N)C1=NC(C(=O)N[C@@H](CC(C)C)C(=O)N[C@H](CCC(=O)O)C(=O)N[C@H](C(=O)N[C@H]2CCCCNC(=O)[C@H](CC(N)=O)NC(=O)[C@@H](CC(=O)O)NC(=O)[C@H](Cc3cnc[nH]3)NC(=O)[C@@H](Cc3ccccc3)NC(=O)[C@H]([C@@H](C)CC)NC(=O)[C@@H](CCCN)NC2=O)[C@@H](C)CC)CS1	7.25	56.37
240	Estradiol Benzoate	CC12CCC3c4ccc(OC(=O)c5ccccc5)cc4CCC3C1CCC2O	7.25	56.47
241	IAA-94	C[C@@]1(C2CCCC2)Cc2cc(OCC(=O)O)c(Cl)c(Cl)c2C1=O	7.24	57.41
242	hemado	CCCCC#Cc1nc(NC)c2ncn(C3OC(CO)C(O)C3O)c2n1	7.24	57.43
243	IB-MECA	CNC(=O)C1OC(n2cnc3c(NCc4cccc(I)c4)ncnc32)C(O)C1O	7.24	57.93
244	alfacalcidol	C=C1/C(=C\C=C2/CCC[C@]3(C)[C@@H]2CC[C@H]3[C@H](C)CCCC(C)C)C[C@@H](O)C[C@@H]1O	7.24	58.10
245	VRT752271	CC(C)Nc1cc(-c2c[nH]c(C(=O)NC(CO)c3cccc(Cl)c3)c2)c(Cl)cn1	7.23	58.45
246	Apixaban	COc1ccc(-n2nc(C(N)=O)c3c2C(=O)N(c2ccc(N4CCCCC4=O)cc2)CC3)cc1	7.23	59.17
247	methysergide	CCC(CO)NC(=O)C1C=C2c3cccc4c3c(cn4C)CC2N(C)C1	7.23	59.26
248	tamoxifen	CC/C(=C(\c1ccccc1)c1ccc(OCCN(C)C)cc1)c1ccccc1	7.22	59.71
249	Tamoxifen	CC/C(=C(\c1ccccc1)c1ccc(OCCN(C)C)cc1)c1ccccc1	7.22	59.71
250	Silodosin	CC(Cc1cc2c(c(C(N)=O)c1)N(CCCO)CC2)NCCOc1ccccc1OCC(F)(F)F	7.22	59.97
251	deflazacort	CC(=O)OCC(=O)[C@@]12N=C(C)O[C@@H]1C[C@H]1[C@H]3CCC4=CC(=O)C=C[C@]4(C)[C@H]3[C@@H](O)C[C@@]12C	7.22	60.32
252	tosufloxacin	NC1CCN(c2nc3c(cc2F)c(=O)c(C(=O)O)cn3-c2ccc(F)cc2F)C1	7.22	60.38
253	anastrozole	CC(C)(C#N)c1cc(Cn2cncn2)cc(C(C)(C)C#N)c1	7.21	61.49
254	Anastrozole	CC(C)(C#N)c1cc(Cn2cncn2)cc(C(C)(C)C#N)c1	7.21	61.49
255	Doxazosin Mesylate	COc1cc2nc(N3CCN(C(=O)C4COc5ccccc5O4)CC3)nc(N)c2cc1OC.CS(=O)(=O)O	7.21	61.78
256	Marimastat	CNC(=O)C(NC(=O)C(CC(C)C)C(O)C(=O)NO)C(C)(C)C	7.21	61.81
257	Otilonium Bromide	CCCCCCCCOc1ccccc1C(=O)Nc1ccc(C(=O)OCC[N+](C)(CC)CC)cc1.[Br-]	7.21	62.09
258	(R)-Crizotinib	CC(Oc1cc(-c2cnn(C3CCNCC3)c2)cnc1N)c1c(Cl)ccc(F)c1Cl	7.21	62.18
259	Valnemulin HCl	C=C[C@]1(C)C[C@@H](OC(=O)CSC(C)(C)CNC(=O)[C@H](N)C(C)C)[C@]2(C)[C@H](C)CC[C@]3(CCC(=O)[C@H]32)[C@@H](C)[C@@H]1O.Cl	7.20	63.25
260	homoharringtonine	COC(=O)C[C@](O)(CCCC(C)(C)O)C(=O)O[C@@H]1C(OC)=C[C@]23CCCN2CCc2cc4c(cc2[C@H]13)OCO4	7.20	63.28
261	perospirone	O=C1[C@H]2CCCC[C@H]2C(=O)N1CCCCN1CCN(c2nsc3ccccc23)CC1	7.20	63.36
262	Losmapimod	Cc1c(F)cc(C(=O)NC2CC2)cc1-c1ccc(C(=O)NCC(C)(C)C)cn1	7.20	63.54
263	Acetylcholine Chloride	CC(=O)OCC[N+](C)(C)C.[Cl-]	7.20	63.61
264	Ziprasidone hydrochloride monohydrate	Cl.O.O=C1Cc2cc(CCN3CCN(c4nsc5ccccc45)CC3)c(Cl)cc2N1	7.19	64.03
265	Clomiphene citrate	CCN(CC)CCOc1ccc(C(=C(Cl)c2ccccc2)c2ccccc2)cc1.O=C(O)CC(O)(CC(=O)O)C(=O)O	7.19	64.68
266	isoreserpine	COC(=O)[C@H]1[C@H]2C[C@H]3c4[nH]c5cc(OC)ccc5c4CCN3C[C@H]2C[C@@H](OC(=O)c2cc(OC)c(OC)c(OC)c2)[C@@H]1OC	7.18	65.66
267	oxantel	CN1CCCN=C1C=Cc1cccc(O)c1.CN1CCCN=C1C=Cc1cccc(O)c1.O=C(O)c1c(O)cc2ccccc2c1Cc1c(C(=O)O)c(O)cc2ccccc12	7.18	65.75
268	Difloxacin HCl	CN1CCN(c2cc3c(cc2F)c(=O)c(C(=O)O)cn3-c2ccc(F)cc2)CC1	7.18	66.30
269	Olmesartan	CCCc1nc(C(C)(C)O)c(C(=O)O)n1Cc1ccc(-c2ccccc2-c2nn[nH]n2)cc1	7.18	66.51
270	olmesartan	CCCc1nc(C(C)(C)O)c(C(=O)O)n1Cc1ccc(-c2ccccc2-c2nn[nH]n2)cc1	7.18	66.51
271	16,16-dimethylprostaglandin-e2	CCCCC(C)(C)[C@H](O)/C=C/[C@H]1[C@H](O)CC(=O)[C@@H]1C/C=C\CCCC(=O)O	7.18	66.81
272	Erythromycin Ethylsuccinate	CCOC(=O)CCC(=O)OC1C(OC2C(C)C(OC3CC(C)(OC)C(O)C(C)O3)C(C)C(=O)OC(CC)C(C)(O)C(O)C(C)C(=O)C(C)CC2(C)O)OC(C)CC1N(C)C	7.17	67.93
273	erythromycin	CCOC(=O)CCC(=O)OC1C(OC2C(C)C(OC3CC(C)(OC)C(O)C(C)O3)C(C)C(=O)OC(CC)C(C)(O)C(O)C(C)C(=O)C(C)CC2(C)O)OC(C)CC1N(C)C	7.17	67.93
274	MLN9708	CC(C)CC(NC(=O)CNC(=O)c1cc(Cl)ccc1Cl)B1OC(=O)CC(CC(=O)O)(C(=O)O)O1	7.16	68.94
275	Tylosin tartrate	CCC1OC(=O)CC(O)C(C)C(OC2OC(C)C(OC3CC(C)(O)C(O)C(C)O3)C(N(C)C)C2O)C(CC=O)CC(C)C(=O)C=CC(C)=CC1COC1OC(C)C(O)C(OC)C1OC.O=C(O)C(O)C(O)C(=O)O	7.15	70.59
276	goserelin	CC(C)CC(NC(=O)C(COC(C)(C)C)NC(=O)C(Cc1ccc(O)cc1)NC(=O)C(CO)NC(=O)C(Cc1c[nH]c2ccccc12)NC(=O)C(Cc1c[nH]cn1)NC(=O)C1CCC(=O)N1)C(=O)N[C@@H](CCCN=C(N)N)C(=O)N1CCCC1C(=O)NNC(N)=O	7.15	70.81
277	5-nonyloxytryptamine	CCCCCCCCCOc1ccc2[nH]cc(CCN)c2c1	7.15	71.00
278	clocortolone	C[C@@H]1C[C@@H]2[C@@H]3C[C@H](F)C4=CC(=O)C=C[C@]4(C)[C@@]3(Cl)[C@@H](O)C[C@]2(C)[C@H]1C(=O)COC(=O)C(C)(C)C	7.15	71.18
279	Vorapaxar	CCOC(=O)NC1CCC2C(C1)CC1C(=O)OC(C)C1C2C=Cc1ccc(-c2cccc(F)c2)cn1	7.15	71.60
280	torin-1	CCC(=O)N1CCN(c2ccc(-n3c(=O)ccc4cnc5ccc(-c6cnc7ccccc7c6)cc5c43)cc2C(F)(F)F)CC1	7.14	72.32
281	ACP-196	CC#CC(=O)N1CCC[C@H]1c1nc(-c2ccc(C(=O)Nc3ccccn3)cc2)c2c(N)nccn12	7.14	72.38
282	Panobinostat (LBH589)	Cc1[nH]c2ccccc2c1CCNCc1ccc(C=CC(=O)NO)cc1	7.14	72.44
283	amiodarone	CCCCCc1oc2ccccc2c1C(=O)c1cc(I)c(OCCN(CC)CC)c(I)c1	7.14	72.66
284	Tolvaptan	Cc1ccccc1C(=O)Nc1ccc(C(=O)N2CCCC(O)c3cc(Cl)ccc32)c(C)c1	7.14	72.85
285	Cobicistat (GS-9350)	CC(C)c1nc(CN(C)C(=O)NC(CCN2CCOCC2)C(=O)NC(CCC(Cc2ccccc2)NC(=O)OCc2cncs2)Cc2ccccc2)cs1	7.14	72.86
286	ryanodine	CC(C)[C@]1(O)[C@@H](OC(=O)c2ccc[nH]2)[C@@]2(O)[C@@]3(C)C[C@]4(O)O[C@@]5([C@H](O)[C@@H](C)CC[C@]35O)[C@@]2(O)[C@]41C	7.12	76.04
287	tylosin	CC[C@H]1OC(=O)C[C@@H](O)[C@H](C)[C@@H](O[C@@H]2O[C@H](C)[C@@H](O[C@H]3C[C@@](C)(O)[C@@H](O)[C@H](C)O3)[C@H](N(C)C)[C@H]2O)[C@@H](CC=O)C[C@@H](C)C(=O)C=CC(C)=C[C@@H]1CO[C@@H]1O[C@H](C)[C@@H](O)[C@@H](OC)[C@H]1OC	7.12	76.13
288	M-344	CN(C)c1ccc(C(=O)NCCCCCCC(=O)NO)cc1	7.12	76.31
289	Conivaptan HCl	Cc1nc2c([nH]1)CCN(C(=O)c1ccc(NC(=O)c3ccccc3-c3ccccc3)cc1)c1ccccc1-2.Cl	7.12	76.52
290	Birinapant (TL32711)	CCC(NC(=O)C(C)NC)C(=O)N1CC(O)CC1Cc1c(-c2[nH]c3cc(F)ccc3c2CC2CC(O)CN2C(=O)C(CC)NC(=O)C(C)NC)[nH]c2cc(F)ccc12	7.11	76.81
291	Dibutyryl-cAMP, sodium salt	CCCC(=O)O[C@@H]1[C@@H]2OP(=O)(O)OC[C@H]2O[C@H]1n1cnc2c(/N=C(\[O-])CCC)ncnc21.[Na+]	7.11	77.24
292	Homatropine Methylbromide	C[N+]1(C)C2CCC1CC(OC(=O)C(O)c1ccccc1)C2.[Br-]	7.11	77.73
293	lypressin	NCCCC[C@H](NC(=O)[C@@H]1CCCN1C(=O)[C@@H]1CSSC[C@H](N)C(=O)N[C@@H](Cc2ccc(O)cc2)C(=O)N[C@@H](Cc2ccccc2)C(=O)N[C@@H](CCC(N)=O)C(=O)N[C@@H](CC(N)=O)C(=O)N1)C(=O)NCC(N)=O	7.11	78.11
294	granisetron	CN1[C@H]2CCC[C@H]1CC(NC(=O)c1nn(C)c3ccccc13)C2	7.11	78.44
296	BAF312 (Siponimod)	CCc1cc(C(C)=NOCc2ccc(C3CCCCC3)c(C(F)(F)F)c2)ccc1CN1CC(C(=O)O)C1	7.11	78.52
297	Pitavastatin	O=C(O)CC(O)CC(O)C=Cc1c(C2CC2)nc2ccccc2c1-c1ccc(F)cc1	7.10	79.33
298	Bedaquiline fumarate	COc1nc2ccc(Br)cc2cc1[C@@H](c1ccccc1)[C@@](O)(CCN(C)C)c1cccc2ccccc12.O=C(O)/C=C/C(=O)O	7.10	79.58
299	IPI-145 (INK1197)	CC(Nc1ncnc2nc[nH]c12)c1cc2cccc(Cl)c2c(=O)n1-c1ccccc1	7.10	79.99
300	Carvedilol	COc1ccccc1OCCNCC(O)COc1cccc2[nH]c3ccccc3c12	7.10	80.03
301	monensin	CC[C@@]1([C@@H]2O[C@@H]([C@H]3O[C@@](O)(CO)[C@H](C)C[C@@H]3C)C[C@@H]2C)CC[C@H]([C@]2(C)CC[C@]3(C[C@H](O)[C@@H](C)[C@@H]([C@@H](C)[C@@H](OC)[C@H](C)C(=O)O)O3)O2)O1	7.09	80.85
302	Amikacin	NCCC(O)C(=O)NC1CC(N)C(OC2OC(CN)C(O)C(O)C2O)C(O)C1OC1OC(CO)C(O)C(N)C1O	7.09	81.07
303	Vortioxetine (Lu AA21004) HBr	Br.Cc1ccc(Sc2ccccc2N2CCNCC2)c(C)c1	7.09	81.12
304	Azelnidipine	CC1=C(C(=O)OC(C)C)C(c2cccc([N+](=O)[O-])c2)C(C(=O)OC2CN(C(c3ccccc3)c3ccccc3)C2)=C(N)N1	7.09	81.26
305	lanatoside-c	CC(=O)O[C@H]1C[C@H](O[C@H]2[C@@H](O)C[C@H](O[C@H]3[C@@H](O)C[C@H](O[C@H]4CC[C@@]5(C)C(CCC6C5C[C@@H](O)[C@]5(C)[C@@H](C7=CC(=O)OC7)CC[C@]65O)C4)O[C@@H]3C)O[C@@H]2C)O[C@H](C)[C@H]1O[C@@H]1O[C@H](CO)[C@@H](O)[C@H](O)[C@H]1O	7.09	81.35
306	Ticagrelor	CCCSc1nc(NC2CC2c2ccc(F)c(F)c2)c2nnn(C3CC(OCCO)C(O)C3O)c2n1	7.09	81.75
307	naltriben	Oc1ccc2c3c1OC1c4oc5ccccc5c4CC4(O)C(C2)N(CC2CC2)CCC314	7.09	81.76
308	1,2,3,4,5,6-hexabromocyclohexane	BrC1C(Br)C(Br)C(Br)C(Br)C1Br	7.09	82.05
309	oxamflatin	O=C(/C=C/C#Cc1cccc(NS(=O)(=O)c2ccccc2)c1)NO	7.08	82.78
310	Motolimod (VTX-2337)	CCCN(CCC)C(=O)C1=Cc2ccc(-c3ccc(C(=O)N4CCCC4)cc3)cc2NC(=N)C1	7.08	82.83
311	CAM-9-027-3	C[C@H]1CCCCO[C@@H](CN(C)S(=O)(=O)c2ccc(F)cc2)[C@H](C)CN([C@@H](C)CN(C)C)C(=O)c2cc(NC(=O)Nc3ccccc3)ccc2O1	7.08	82.89
312	Dehydroepiandrosterone (DHEA)	CC12CCC3C(CC=C4CC(O)CCC43C)C1CCC2=O	7.08	83.28
313	bulleyaconitine-a	CCN1C[C@]2(COC)CCC(OC)[C@@]34C5C[C@]6(O)[C@H](OC)C[C@](OC(C)=O)(C5[C@H]6OC(=O)c5ccc(OC)cc5)[C@@H]([C@H](OC)C23)[C@@H]14	7.08	83.42
314	LY335979 (Zosuquidar 3HCL)	Cl.Cl.Cl.O[C@@H](COc1cccc2ncccc12)CN1CCN([C@H]2c3ccccc3[C@@H]3[C@H](c4ccccc42)C3(F)F)CC1	7.07	84.27
315	metergoline	CN1C[C@H](CNC(=O)OCc2ccccc2)C[C@@H]2c3cccc4c3c(cn4C)C[C@H]21	7.07	84.37
316	propantheline	CC(C)[N+](C)(CCOC(=O)C1c2ccccc2Oc2ccccc21)C(C)C	7.07	85.46
317	Ketotifen Fumarate	CN1CCC(=C2c3ccccc3CC(=O)c3sccc32)CC1.O=C(O)C=CC(=O)O	7.06	86.16
318	Bazedoxifene acetate	CC(=O)O.Cc1c(-c2ccc(O)cc2)n(Cc2ccc(OCCN3CCCCCC3)cc2)c2ccc(O)cc12	7.06	86.45
319	ionomycin	CCC[C@@H](C)C[C@H](C)C[C@H](C)C(=O)CC(=O)[C@H](C)C[C@H](C)C/C=C/[C@@H](C)[C@@H](O)[C@@H](C)[C@@H](O)C[C@@H]1CC[C@@](C)(C2CC[C@@](C)([C@@H](C)O)O2)O1	7.06	86.48
320	zidovudine	Cc1cn([C@H]2C[C@H](N=[N+]=[N-])[C@@H](CO)O2)c(=O)[nH]c1=O	7.06	87.07
321	valsartan	CCCCC(=O)N(Cc1ccc(-c2ccccc2-c2nn[nH]n2)cc1)[C@H](C(=O)O)C(C)C	7.06	87.70
322	candesartan	CCOc1nc2cccc(C(=O)O)c2n1Cc1ccc(-c2ccccc2-c2nnn[nH]2)cc1	7.05	88.11
323	Benztropine mesylate	CN1C2CCC1CC(OC(c1ccccc1)c1ccccc1)C2.CS(=O)(=O)O	7.05	88.38
324	Ethynodiol diacetate	C#CC1(OC(C)=O)CCC2C3CCC4=CC(OC(C)=O)CCC4C3CCC21C	7.05	88.87
325	Cilengitide	CC(C)C1C(=O)NC(CCCN=C(N)N)C(=O)NCC(=O)NC(CC(=O)O)C(=O)NC(Cc2ccccc2)C(=O)N1C	7.05	89.14
326	sarafloxacin	O=C(O)c1cn(-c2ccc(F)cc2)c2cc(N3CCNCC3)c(F)cc2c1=O	7.05	89.51
327	Tedizolid	Cn1nnc(-c2ccc(-c3ccc(N4CC(CO)OC4=O)cc3F)cn2)n1	7.05	89.91
329	Estropipate	C1CNCCN1.C[C@@]12CC[C@H]3c4ccc(OS(=O)(=O)O)cc4CC[C@H]3[C@H]1CCC2=O	7.04	91.87
330	Methylprednisolone	CC1CC2C(C(O)CC3(C)C2CCC3(O)C(=O)CO)C2(C)C=CC(=O)C=C12	7.04	91.91
331	Clarithromycin	CCC1OC(=O)C(C)C(OC2CC(C)(OC)C(O)C(C)O2)C(C)C(OC2OC(C)CC(N(C)C)C2O)C(C)(OC)CC(C)C(=O)C(C)C(O)C1(C)O	7.04	92.06
332	butenafine	CN(Cc1ccc(C(C)(C)C)cc1)Cc1cccc2ccccc12	7.03	92.31
333	endo-IWR-1	O=C(Nc1cccc2cccnc12)c1ccc(N2C(=O)[C@H]3[C@H]4C=C[C@H](C4)[C@H]3C2=O)cc1	7.03	93.04
334	NBI-27914	CCCN(CC1CC1)c1nc(C)nc(Nc2c(Cl)cc(Cl)cc2Cl)c1Cl	7.03	93.43
335	tetrabenazine	COc1cc2c(cc1OC)[C@H]1CC(=O)[C@H](CC(C)C)CN1CC2	7.02	94.64
336	Hydroxychloroquine Sulfate	CCN(CCO)CCCC(C)Nc1ccnc2cc(Cl)ccc12.O=S(=O)(O)O	7.02	95.70
337	Candesartan Cilexetil	CCOc1nc2cccc(C(=O)OC(C)OC(=O)OC3CCCCC3)c2n1Cc1ccc(-c2ccccc2-c2nn[nH]n2)cc1	7.02	95.91
338	cytochalasin-d	C=C1[C@@H](O)[C@@H]2/C=C/C[C@H](C)C(=O)[C@@](C)(O)/C=C/[C@@H](OC(C)=O)[C@]23C(=O)N[C@@H](Cc2ccccc2)[C@@H]3[C@@H]1C	7.02	96.00
339	Lansoprazole sodium	Cc1c(OCC(F)(F)F)ccnc1CS(=O)c1nc2ccccc2[n-]1.[Na+]	7.01	96.66
340	lestaurtinib	C[C@]12O[C@H](C[C@]1(O)CO)n1c3ccccc3c3c4c(c5c6ccccc6n2c5c31)CNC4=O	7.01	97.02
341	10-hydroxycamptothecin	CC[C@@]1(O)C(=O)OCc2c1cc1n(c2=O)Cc2cc3cc(O)ccc3nc2-1	7.01	97.17
342	diphenoxylate	CCOC(=O)C1(c2ccccc2)CCN(CCC(C#N)(c2ccccc2)c2ccccc2)CC1	7.01	97.32
343	VX-809	Cc1ccc(NC(=O)C2(c3ccc4c(c3)OC(F)(F)O4)CC2)nc1-c1cccc(C(=O)O)c1	7.01	98.15
344	BX-912	O=C(Nc1cccc(Nc2ncc(Br)c(NCCc3c[nH]cn3)n2)c1)N1CCCC1	7.01	98.51
345	Pergolide mesylate	CCCN1CC(CSC)CC2c3cccc4[nH]cc(c34)CC21.CS(=O)(=O)O	7.01	98.61
346	mirtazapine	CN1CCN2c3ncccc3Cc3ccccc3[C@@H]2C1	7.00	100.66
347	levobunolol	CC(C)(C)NC[C@@H](O)COc1cccc2c1CCCC2=O	6.99	101.97
348	tunicamycin	CC(=O)NC1C(OC2OC(CC(O)C3OC(n4ccc(=O)[nH]c4=O)C(O)C3O)C(O)C(O)C2NC(=O)/C=C\CC(C)C)OC(C)C(O)C1O	6.99	103.25
349	Etonogestrel	C#C[C@]1(O)CC[C@H]2[C@@H]3CCC4=CC(=O)CC[C@@H]4[C@H]3C(=C)C[C@@]21CC	6.98	103.93
350	Candesartan	CCOc1nc2cccc(C(=O)O)c2n1Cc1ccc(-c2ccccc2-c2nn[nH]n2)cc1	6.98	104.21
351	maraviroc	Cc1nnc(C(C)C)n1C1CC2CCC(C1)N2CC[C@H](NC(=O)C1CCC(F)(F)CC1)c1ccccc1	6.98	104.54
352	cyanopindolol	CC(C)(C)NCC(O)COc1cccc2[nH]c(C#N)cc12	6.98	105.13
353	Pralatrexate	C#CCC(Cc1cnc2nc(N)nc(N)c2n1)c1ccc(C(=O)NC(CCC(=O)O)C(=O)O)cc1	6.98	105.22
354	Budesonide	CCCC1O[C@@H]2C[C@H]3[C@@H]4CCC5=CC(=O)C=C[C@]5(C)[C@H]4[C@@H](O)C[C@]3(C)[C@]2(C(=O)CO)O1	6.98	105.39
355	kitasamycin	CO[C@@H]1[C@@H](O[C@@H]2O[C@H](C)[C@@H](O[C@H]3C[C@@](C)(OC(=O)CC(C)C)[C@@H](O)[C@H](C)O3)[C@H](N(C)C)[C@H]2O)[C@@H](CC=O)C[C@@H](C)[C@@H](O)/C=C/C=C\C[C@@H](C)OC(=O)C[C@H]1OC(C)=O	6.98	105.63
356	josamycin	CO[C@@H]1[C@@H](O[C@@H]2O[C@H](C)[C@@H](O[C@H]3C[C@@](C)(OC(=O)CC(C)C)[C@@H](O)[C@H](C)O3)[C@H](N(C)C)[C@H]2O)[C@@H](CC=O)C[C@@H](C)[C@@H](O)C=CC=CC[C@@H](C)OC(=O)C[C@H]1OC(C)=O	6.98	105.63
357	NAS-181	C1=C(CN2CCOCC2)COc2c1cccc2OCC1CNCCO1	6.97	106.09
358	LDE225 (NVP-LDE225,Erismodegib)	Cc1c(C(=O)Nc2ccc(N3CC(C)OC(C)C3)nc2)cccc1-c1ccc(OC(F)(F)F)cc1	6.97	106.46
359	Methylcobalamin	CC1=C2N=C(C=C3N=C(C(C)=C4[N-]C(C)(C5N=C1C(C)(CCC(=O)NCC(C)OP(=O)([O-])OC1C(CO)OC(n6cnc7cc(C)c(C)cc76)C1O)C5CC(N)=O)C(C)(CC(N)=O)C4CCC(N)=O)C(C)(CC(N)=O)C3CCC(N)=O)C(C)(C)C2CCC(N)=O.[CH3-].[Co+3]	6.97	106.76
360	rucaparib	CNCc1ccc(-c2[nH]c3cc(F)cc4c3c2CCNC4=O)cc1	6.97	107.24
361	MLN8237 (Alisertib)	COc1cc(Nc2ncc3c(n2)-c2ccc(Cl)cc2C(c2c(F)cccc2OC)=NC3)ccc1C(=O)O	6.97	107.64
362	alisertib	COc1cc(Nc2ncc3c(n2)-c2ccc(Cl)cc2C(c2c(F)cccc2OC)=NC3)ccc1C(=O)O	6.97	107.64
363	Droperidol	O=C(CCCN1CC=C(n2c(=O)[nH]c3ccccc32)CC1)c1ccc(F)cc1	6.97	107.97
364	Spectinomycin (hydrochloride hydrate)	CN[C@H]1[C@@H](O)[C@@H](NC)[C@H](O)[C@H]2O[C@@H]3O[C@H](C)CC(=O)[C@]3(O)O[C@H]12.Cl.Cl.O.O.O.O.O	6.97	108.10
366	ipratropium	CC(C)[N+]1(C)C2CC[C@@H]1C[C@@H](OC(=O)C(CO)c1ccccc1)C2	6.96	108.94
367	methazolamide	CC(=O)N=c1sc(S(N)(=O)=O)nn1C	6.96	109.03
368	Methazolamide	CC(=O)N=c1sc(S(N)(=O)=O)nn1C	6.96	109.03
369	diflorasone	CC(=O)OCC(=O)[C@@]1(OC(C)=O)[C@@H](C)C[C@@H]2[C@@H]3C[C@H](F)C4=CC(=O)C=C[C@]4(C)[C@@]3(F)[C@@H](O)C[C@@]21C	6.96	109.54
370	Tiagabine hydrochloride	Cc1ccsc1C(=CCCN1CCC[C@@H](C(=O)O)C1)c1sccc1C.Cl	6.96	110.83
371	Tadalafil	CN1CC(=O)N2[C@H](Cc3c([nH]c4ccccc34)[C@H]2c2ccc3c(c2)OCO3)C1=O	6.95	111.08
372	17-hydroxyprogesterone-caproate	CCCCCC(=O)O[C@]1(C(C)=O)CCC2C3CCC4=CC(=O)CC[C@]4(C)C3CC[C@@]21C	6.95	111.44
373	TAK-715	CCc1nc(-c2cccc(C)c2)c(-c2ccnc(NC(=O)c3ccccc3)c2)s1	6.95	111.68
374	danazol	C#C[C@]1(O)CC[C@@H]2[C@@H]3CCC4=Cc5oncc5C[C@]4(C)[C@@H]3CC[C@@]21C	6.95	112.12
375	Rifapentine	CO[C@H]1/C=C/O[C@@]2(C)Oc3c(C)c(O)c4c(O)c(c(/C=N/N5CCN(C6CCCC6)CC5)c(O)c4c3C2=O)NC(=O)/C(C)=C\C=C\[C@H](C)[C@H](O)[C@@H](C)[C@@H](O)[C@@H](C)[C@H](OC(C)=O)[C@@H]1C	6.95	112.57
377	CYT-997	CCC[C@H](Nc1nc(-c2ccc(NC(=O)NCC)c(OC)c2)ncc1C)c1cccnc1	6.95	113.12
378	Arsonic acid	CC(=O)Nc1cc([As](=O)(O)O)ccc1O	6.95	113.17
379	raclopride	CCN1CCC[C@H]1CNC(=O)c1c(O)c(Cl)cc(Cl)c1OC	6.95	113.44
380	GS-9973	c1cn2cc(-c3ccc4cn[nH]c4c3)nc(Nc3ccc(N4CCOCC4)cc3)c2n1	6.94	114.46
381	prednisolone	C[C@H]1C[C@H]2[C@H]3CC[C@](O)(C(=O)CO)[C@@]3(C)C[C@H](O)[C@H]2[C@@]2(C)C=CC(=O)C=C12	6.94	115.10
382	rifapentine	CO[C@H]1/C=C/O[C@@]2(C)Oc3c(C)c(O)c4c(O)c(c(/C=N/N5CCN(C6CCCC6)CC5)c(O)c4c3C2=O)NC(=O)/C(C)=C/C=C/[C@H](C)[C@H](O)[C@@H](C)[C@@H](O)[C@@H](C)[C@H](OC(C)=O)[C@@H]1C	6.94	115.27
383	timolol	CC(C)(C)NC[C@H](O)COc1nsnc1N1CCOCC1	6.94	115.45
384	pramipexole	CCCN[C@H]1CCc2nc(N)sc2C1	6.94	115.52
385	benzatropine	CN1C2CCC1CC(OC(c1ccccc1)c1ccccc1)C2	6.94	115.72
386	alosetron	Cc1[nH]cnc1CN1CCc2c(c3ccccc3n2C)C1=O	6.94	115.91
387	alpha-estradiol	CC12CCC3c4ccc(O)cc4CCC3C1CCC2O	6.93	116.28
388	Estradiol	CC12CCC3c4ccc(O)cc4CCC3C1CCC2O	6.93	116.28
389	cyproheptadine	CN1CCC(=C2c3ccccc3C=Cc3ccccc32)CC1	6.93	117.47
390	Thioridazine HCl	CSc1ccc2c(c1)N(CCC1CCCCN1C)c1ccccc1S2.Cl	6.93	117.65
391	Catharanthine	CCC1=C[C@H]2CN3CCc4c([nH]c5ccccc45)[C@@](C(=O)OC)(C2)[C@@H]13	6.93	118.07
392	p-aminophenethylspiperone	Nc1ccc(CCN2CN(c3ccccc3)C3(CCN(CCCC(=O)c4ccc(F)cc4)CC3)C2=O)cc1	6.93	118.25
393	solanine	C[C@H]1CC[C@@H]2[C@@H](C)[C@H]3[C@H](C[C@H]4[C@@H]5CC=C6C[C@@H](O[C@@H]7O[C@H](CO)[C@H](O)[C@H](O[C@@H]8O[C@H](CO)[C@@H](O)[C@H](O)[C@H]8O)[C@H]7O[C@@H]7O[C@@H](C)[C@H](O)[C@@H](O)[C@H]7O)CC[C@]6(C)[C@H]5CC[C@@]43C)N2C1	6.93	118.29
394	Atovaquone	O=C1C(=O)c2ccccc2C(O)=C1C1CCC(c2ccc(Cl)cc2)CC1	6.93	118.51
395	Simvastatin (Zocor)	CCC(C)(C)C(=O)OC1CC(C)C=C2C=CC(C)C(CCC3CC(O)CC(=O)O3)C21	6.93	118.65
396	Bephenium Hydroxynaphthoate	C[N+](C)(CCOc1ccccc1)Cc1ccccc1.O=C(O)c1cc2ccccc2cc1[O-]	6.92	118.94
397	2',5'-dideoxyadenosine	CC1OC(n2cnc3c(N)ncnc32)CC1O	6.92	119.45
398	alimemazine	CC(CN(C)C)CN1c2ccccc2Sc2ccccc21.CC(CN(C)C)CN1c2ccccc2Sc2ccccc21	6.92	119.73
399	deptropine	CN1[C@H]2CC[C@@H]1CC(OC1c3ccccc3CCc3ccccc31)C2	6.92	119.75
400	Ibandronate sodium	CCCCCN(C)CCC(O)(P(=O)([O-])O)P(=O)(O)O.O.[Na+]	6.92	119.98
401	acetazolamide	CC(=O)Nc1nnc(S(N)(=O)=O)s1	6.92	120.72
402	Diphenylpyraline HCl	CN1CCC(OC(c2ccccc2)c2ccccc2)CC1.Cl	6.91	122.00
403	atenolol	CC(C)NC[C@H](O)COc1ccc(CC(N)=O)cc1	6.91	122.16
404	biotin	O=C(O)CCCC[C@@H]1SC[C@H]2NC(=O)N[C@@H]21	6.91	122.71
405	Vinblastine sulfate	CCC1(O)CC2CN(CCc3c([nH]c4ccccc34)C(C(=O)OC)(c3cc4c(cc3OC)N(C)C3C(O)(C(=O)OC)C(OC(C)=O)C5(CC)C=CCN6CCC43C65)C2)C1.O=S(=O)(O)O	6.91	122.89
406	diarylsulfonesulfonamide	CCc1ccc(S(=O)(=O)c2ccccc2)cc1S(=O)(=O)NCCc1ccc(OC)c(OC)c1	6.91	124.13
407	Mefloquine hydrochloride	Cl.OC(c1cc(C(F)(F)F)nc2c(C(F)(F)F)cccc12)C1CCCCN1	6.91	124.38
408	Clozapine	CN1CCN(C2=c3ccccc3=Nc3ccc(Cl)cc3N2)CC1	6.90	124.84
409	Eprosartan Mesylate	CCCCc1ncc(C=C(Cc2cccs2)C(=O)O)n1Cc1ccc(C(=O)O)cc1.CS(=O)(=O)O	6.90	124.91
410	Mubritinib (TAK 165)	FC(F)(F)c1ccc(C=Cc2nc(COc3ccc(CCCCn4ccnn4)cc3)co2)cc1	6.90	125.37
411	NGB-2904	O=C(NCCCCN1CCN(c2cccc(Cl)c2Cl)CC1)c1ccc2c(c1)Cc1ccccc1-2	6.90	126.07
412	tacrine	Nc1c2c(nc3ccccc13)CCCC2	6.90	126.65
413	Vitamin D2 (Ergocalciferol)	C=C1CCC(O)CC1=CC=C1CCCC2(C)C1CCC2C(C)C=CC(C)C(C)C	6.90	126.73
414	Fluocinolone Acetonide	CC1(C)O[C@@H]2C[C@H]3[C@@H]4C[C@H](F)C5=CC(=O)C=C[C@]5(C)[C@@]4(F)[C@@H](O)C[C@]3(C)[C@]2(C(=O)CO)O1	6.90	126.79
415	Cyproheptadine hydrochloride	CN1CCC(=C2c3ccccc3C=Cc3ccccc32)CC1.Cl	6.90	126.85
416	varenicline	c1cnc2cc3c(cc2n1)[C@H]1CNC[C@@H]3C1	6.90	126.99
417	fluphenazine	FC(F)(F)c1ccc2c(c1)N(CCCN1CCN(CCCl)CC1)c1ccccc1S2	6.89	128.24
418	Chlorhexidine HCl	Cl.Cl.NC(=NCCCCCCN=C(N)N=C(N)Nc1ccc(Cl)cc1)N=C(N)Nc1ccc(Cl)cc1	6.89	128.72
419	Quinestrol	C#C[C@]1(O)CC[C@H]2[C@@H]3CCc4cc(OC5CCCC5)ccc4[C@H]3CC[C@@]21C	6.89	129.13
421	ambrisentan	COC(c1ccccc1)(c1ccccc1)C(Oc1nc(C)cc(C)n1)C(=O)O	6.89	130.22
422	Ambrisentan	COC(c1ccccc1)(c1ccccc1)C(Oc1nc(C)cc(C)n1)C(=O)O	6.89	130.22
423	Vorinostat (SAHA, MK0683)	O=C(CCCCCCC(=O)Nc1ccccc1)NO	6.88	130.38
424	MEK162 (ARRY-162, ARRY-438162)	Cn1cnc2c(F)c(Nc3ccc(Br)cc3F)c(C(=O)NOCCO)cc21	6.88	131.64
425	Fexofenadine HCl	CC(C)(C(=O)O)c1ccc(C(O)CCCN2CCC(C(O)(c3ccccc3)c3ccccc3)CC2)cc1.Cl	6.88	131.68
426	dinoprost	CCCCC[C@H](O)C=C[C@H]1[C@H](O)C[C@H](O)[C@@H]1CC=CCCCC(=O)O.COC(N)(CO)CO	6.88	131.78
427	huperzine-a	C/C=C1\[C@@H]2C=C(C)C[C@@]1(N)c1ccc(=O)[nH]c1C2	6.88	132.46
428	Estradiol Cypionate	CC12CCC3c4ccc(O)cc4CCC3C1CCC2OC(=O)CCC1CCCC1	6.88	133.27
429	orlistat	CCCCCCCCCCC[C@@H](C[C@@H]1OC(=O)[C@H]1CCCCCC)OC(=O)[C@H](CC(C)C)NC=O	6.87	133.55
430	Ebastine	CC(C)(C)c1ccc(C(=O)CCCN2CCC(OC(c3ccccc3)c3ccccc3)CC2)cc1	6.87	134.56
431	Macitentan	CCCNS(=O)(=O)Nc1ncnc(OCCOc2ncc(Br)cn2)c1-c1ccc(Br)cc1	6.87	135.02
432	Cinepazide maleate	COc1cc(C=CC(=O)N2CCN(CC(=O)N3CCCC3)CC2)cc(OC)c1OC.O=C(O)C=CC(=O)O	6.87	135.22
433	nomegestrol-acetate	CC(=O)O[C@]1(C(C)=O)CC[C@H]2[C@@H]3C=C(C)C4=CC(=O)CC[C@@H]4[C@H]3CC[C@@]21C	6.87	135.77
434	digoxin	C[C@H]1O[C@@H](O[C@H]2[C@@H](O)C[C@H](O[C@H]3[C@@H](O)C[C@H](O[C@H]4CC[C@]5(C)[C@H]6C[C@@H](O)[C@]7(C)C(C8=CC(=O)OC8)CC[C@]7(O)[C@@H]6CC[C@@H]5C4)O[C@@H]3C)O[C@@H]2C)C[C@H](O)[C@@H]1O	6.87	135.93
435	Triamcinolone	CC12C=CC(=O)C=C1CCC1C3CC(O)C(O)(C(=O)CO)C3(C)CC(O)C12F	6.87	135.95
436	midazolam	Cc1ncc2n1-c1ccc(Cl)cc1C(c1ccccc1F)=NC2	6.87	136.19
437	rivaroxaban	O=C(NC[C@H]1CN(c2ccc(N3CCOCC3=O)cc2)C(=O)O1)c1ccc(Cl)s1	6.87	136.23
438	pevonedistat	NS(=O)(=O)OC[C@@H]1C[C@@H](n2ccc3c(N[C@H]4CCc5ccccc54)ncnc32)C[C@@H]1O	6.86	136.69
439	serdemetan	c1cc(NCCc2c[nH]c3ccccc23)cc(Nc2ccncc2)c1	6.86	137.46
440	BIIB-021	COc1c(C)cnc(Cn2cnc3c(Cl)nc(N)nc32)c1C	6.86	138.60
441	vinorelbine	CCC1=C[C@H]2CN(C1)Cc1c([nH]c3ccccc13)[C@@](C(=O)OC)(c1cc3c(cc1OC)N(C)[C@H]1[C@@](O)(C(=O)OC)[C@H](OC(C)=O)[C@]4(CC)C=CCN5CC[C@]31[C@@H]54)C2	6.86	139.18
442	Topotecan	CC[C@@]1(O)C(=O)OCc2c1cc1n(c2=O)Cc2cc3c(CN(C)C)c(O)ccc3nc2-1	6.86	139.26
443	Dutasteride	CC12C=CC(=O)NC1CCC1C2CCC2(C)C(C(=O)Nc3cc(C(F)(F)F)ccc3C(F)(F)F)CCC12	6.86	139.38
444	loperamide	CN(C)C(=O)C(CCN1CCC(O)(c2ccc(Cl)cc2)CC1)(c1ccccc1)c1ccccc1	6.85	139.90
445	atractyloside	C=C1[C@H]2CC[C@@H]3[C@]4(C)C[C@H](O[C@H]5O[C@H](CO)[C@@H](OS(=O)(=O)O)[C@H](OS(=O)(=O)O)[C@H]5OC(=O)CC(C)C)C[C@@H](C(=O)O)[C@@H]4CC[C@]3(C2)[C@H]1O	6.85	141.10
446	propylpyrazole	CCCc1cn(-c2ccc(O)cc2)nc1-c1ccc(O)cc1	6.85	141.97
447	hydroxyzine	OCCOCCN1CCN(C(c2ccccc2)c2ccc(Cl)cc2)CC1	6.85	142.19
448	MDV3100 (Enzalutamide)	CNC(=O)c1ccc(N2C(=S)N(c3ccc(C#N)c(C(F)(F)F)c3)C(=O)C2(C)C)cc1F	6.84	143.26
449	enzalutamide	CNC(=O)c1ccc(N2C(=S)N(c3ccc(C#N)c(C(F)(F)F)c3)C(=O)C2(C)C)cc1F	6.84	143.26
450	KW-06	COc1ccc(CNC2CC2c2ccc(Br)cc2)c(Cl)c1OC	6.84	143.58
451	TCDD-dioxin	Clc1cc2c(cc1Cl)Oc1cc(Cl)c(Cl)cc1O2	6.84	144.84
452	sorafenib	CNC(=O)c1cccc(Oc2ccc(NC(=O)Nc3ccc(Cl)c(C(F)(F)F)c3)cc2)c1	6.84	145.01
453	INCB-024360	NS(=O)(=O)NCCNc1nonc1/C(=N\c1ccc(F)c(Br)c1)NO	6.84	145.06
454	Zibotentan (ZD4054)	COc1nc(C)cnc1NS(=O)(=O)c1cccnc1-c1ccc(-c2nnco2)cc1	6.84	145.96
455	zibotentan	COc1nc(C)cnc1NS(=O)(=O)c1cccnc1-c1ccc(-c2nnco2)cc1	6.84	145.96
456	Domperidone	O=c1[nH]c2ccccc2n1CCCN1CCC(n2c(=O)[nH]c3cc(Cl)ccc32)CC1	6.84	146.05
457	levcromakalim	CC1(C)Oc2ccc(C#N)cc2[C@@H](N2CCCC2=O)[C@@H]1O	6.83	147.56
458	Losartan	CCCCc1nc(Cl)c(CO)n1Cc1ccc(-c2ccccc2-c2nn[nH]n2)cc1	6.83	147.62
459	Prasugrel hydrochloride	CC(=O)Oc1cc2c(s1)CCN(C(C(=O)C1CC1)c1ccccc1F)C2.Cl	6.83	148.14
460	Tivantinib (ARQ 197)	O=C1NC(=O)[C@@H](c2c[nH]c3ccccc23)[C@H]1c1cn2c3c(cccc13)CCC2	6.83	148.99
461	desoximetasone	C[C@@H]1C[C@H]2[C@@H]3CCC4=CC(=O)C=C[C@]4(C)[C@@]3(F)[C@@H](O)C[C@]2(C)[C@H]1C(=O)CO	6.83	149.02
462	Plerixafor (AMD3100)	c1cc(CN2CCCNCCNCCCNCC2)ccc1CN1CCCNCCNCCCNCC1	6.83	149.40
463	plerixafor	c1cc(CN2CCCNCCNCCCNCC2)ccc1CN1CCCNCCNCCCNCC1	6.83	149.40
464	Sunitinib malate	CCN(CC)CCNC(=O)c1c(C)[nH]c(C=C2C(=O)Nc3ccc(F)cc32)c1C.O=C(O)CC(O)C(=O)O	6.83	149.55
465	Cinacalcet HCl	CC(NCCCc1cccc(C(F)(F)F)c1)c1cccc2ccccc12.Cl	6.82	149.91
466	Mirtazapine	CN1CCN2c3ncccc3Cc3ccccc3C2C1	6.82	150.53
467	Retapamulin	C=C[C@]1(C)C[C@@H](OC(=O)CSC2C[C@@H]3CC[C@H](C2)N3C)[C@]2(C)[C@H](C)CC[C@]3(CCC(=O)[C@H]32)[C@@H](C)[C@@H]1O	6.82	151.29
468	aminobenztropine	Clc1ccc2c(c1)N(CCCN1CCN(C3C4CC5CC(C4)CC3C5)CC1)c1ccccc1S2	6.82	151.59
469	nicergoline	CO[C@]12C[C@@H](COC(=O)c3cncc(Br)c3)CN(C)[C@H]1Cc1cn(C)c3cccc2c13	6.82	152.87
470	Calcifediol	C=C1CCC(O)CC1=CC=C1CCCC2(C)C1CCC2C(C)CCCC(C)(C)O	6.81	153.15
471	mianserin	CN1CCN2c3ccccc3Cc3ccccc3C2C1	6.81	153.68
472	Carbidopa	CC(Cc1ccc(O)c(O)c1)(NN)C(=O)O	6.81	153.72
473	Guanabenz Acetate	CC(=O)O.NC(N)=NN=Cc1c(Cl)cccc1Cl	6.81	154.30
474	SANT-1	Cc1nn(-c2ccccc2)c(C)c1C=NN1CCN(Cc2ccccc2)CC1	6.81	154.66
475	epirubicin	COc1cccc2c1C(=O)c1c(O)c3c(c(O)c1C2=O)C[C@@](O)(C(=O)CO)C[C@@H]3OC1CC(N)C(O)C(C)O1	6.81	155.21
476	Prasugrel	CC(=O)Oc1cc2c(s1)CCN(C(C(=O)C1CC1)c1ccccc1F)C2	6.81	155.88
477	phenoxazine	c1ccc2c(c1)Nc1ccccc1O2	6.81	156.12
478	Levobupivacaine HCl	CCCCN1CCCCC1C(=O)Nc1c(C)cccc1C.Cl	6.80	157.24
479	Bupivacaine HCl	CCCCN1CCCCC1C(=O)Nc1c(C)cccc1C.Cl	6.80	157.24
480	Montelukast Sodium	CC(C)(O)c1ccccc1CCC(SCC1(CC(=O)[O-])CC1)c1cccc(C=Cc2ccc3ccc(Cl)cc3n2)c1.[Na+]	6.80	157.80
481	Pexidartinib (PLX3397)	FC(F)(F)c1ccc(CNc2ccc(Cc3c[nH]c4ncc(Cl)cc34)cn2)cn1	6.80	159.16
482	GS-7340	CC(C)OC(=O)[C@H](C)N[P@](=O)(CO[C@H](C)Cn1cnc2c(N)ncnc21)Oc1ccccc1	6.80	159.92
483	esomeprazole	COc1ccc2c(c1)nc(S(=O)Cc1ncc(C)c(OC)c1C)n2[Mg]n1c(S(=O)Cc2ncc(C)c(OC)c2C)nc2cc(OC)ccc21	6.79	161.18
484	Ulipristal acetate	CC(=O)OC1(C(C)=O)CCC2C3CCC4=CC(=O)CCC4=C3C(c3ccc(N(C)C)cc3)CC21C	6.79	161.31
485	Ulipristal	CC(=O)OC1(C(C)=O)CCC2C3CCC4=CC(=O)CCC4=C3C(c3ccc(N(C)C)cc3)CC21C	6.79	161.31
486	esatenolol	CC(C)NC[C@@H](O)COc1ccc(CC(N)=O)cc1	6.79	161.50
487	tivantinib	O=C1NC(=O)[C@@H](c2cn3c4c(cccc24)CCC3)[C@@H]1c1c[nH]c2ccccc12	6.79	161.57
488	ethylestrenol	CC[C@]1(O)CC[C@H]2[C@@H]3CCC4=CCCC[C@@H]4[C@H]3CC[C@@]21C	6.79	161.66
489	Ponatinib (AP24534)	Cc1ccc(C(=O)Nc2ccc(CN3CCN(C)CC3)c(C(F)(F)F)c2)cc1C#Cc1cnc2cccnn12	6.79	161.86
490	ponatinib	Cc1ccc(C(=O)Nc2ccc(CN3CCN(C)CC3)c(C(F)(F)F)c2)cc1C#Cc1cnc2cccnn12	6.79	161.86
491	Benidipine HCl	COC(=O)C1=C(C)NC(C)=C(C(=O)OC2CCCN(Cc3ccccc3)C2)C1c1cccc([N+](=O)[O-])c1.Cl	6.79	161.94
492	olopatadine	CN(C)CCC=C1c2ccccc2COc2ccc(CC(=O)O)cc21	6.79	162.62
493	Regorafenib hydrochloride	CNC(=O)c1cc(Oc2ccc(NC(=O)Nc3ccc(Cl)c(C(F)(F)F)c3)c(F)c2)ccn1.Cl	6.79	162.99
494	Idoxuridine	O=c1[nH]c(=O)n(C2CC(O)C(CO)O2)cc1I	6.79	163.11
495	PHA-793887	CC(C)CC(=O)Nc1n[nH]c2c1CN(C(=O)C1CCN(C)CC1)C2(C)C	6.79	163.36
496	olanzapine	Cc1cc2c(s1)Nc1ccccc1N=C2N1CCN(C)CC1	6.78	164.51
497	TAK-438	CNCc1cc(-c2ccccc2F)n(S(=O)(=O)c2cccnc2)c1.O=C(O)C=CC(=O)O	6.78	164.51
498	ibutilide	CCCCCCCN(CC)CCCC(O)c1ccc(NS(C)(=O)=O)cc1.CCCCCCCN(CC)CCCC(O)c1ccc(NS(C)(=O)=O)cc1	6.78	165.30
499	Dabrafenib Mesylate (GSK-2118436)	CC(C)(C)c1nc(-c2cccc(NS(=O)(=O)c3c(F)cccc3F)c2F)c(-c2ccnc(N)n2)s1.CS(=O)(=O)O	6.78	165.30
500	CUDC-101	C#Cc1cccc(Nc2ncnc3cc(OC)c(OCCCCCCC(=O)NO)cc23)c1	6.78	165.42
501	Tiagabine	Cc1ccsc1C(=CCCN1CCC[C@@H](C(=O)O)C1)c1sccc1C	6.78	167.45
502	tiagabine	Cc1ccsc1C(=CCCN1CCC[C@@H](C(=O)O)C1)c1sccc1C	6.78	167.45
503	Ibutilide Fumarate	CCCCCCCN(CC)CCCC(O)c1ccc(NS(C)(=O)=O)cc1.CCCCCCCN(CC)CCCC(O)c1ccc(NS(C)(=O)=O)cc1.O=C(O)C=CC(=O)O	6.77	168.66
504	TAK-700 (Orteronel)	CNC(=O)c1ccc2cc(C3(O)CCn4cncc43)ccc2c1	6.77	168.82
505	orteronel	CNC(=O)c1ccc2cc(C3(O)CCn4cncc43)ccc2c1	6.77	168.82
506	cerivastatin	COCc1c(C(C)C)nc(C(C)C)c(/C=C/[C@@H](O)C[C@@H](O)CC(=O)O)c1-c1ccc(F)cc1	6.77	168.83
507	Ifenprodil Tartrate	CC(C(O)c1ccc(O)cc1)N1CCC(Cc2ccccc2)CC1.O=C(O)C(O)C(O)C(=O)O	6.77	169.20
508	Sildenafil	CCCc1nn(C)c2c(=O)nc(-c3cc(S(=O)(=O)N4CCN(C)CC4)ccc3OCC)[nH]c12	6.77	169.85
509	sildenafil	CCCc1nn(C)c2c(=O)nc(-c3cc(S(=O)(=O)N4CCN(C)CC4)ccc3OCC)[nH]c12	6.77	169.85
510	apafant	Cc1nnc2n1-c1sc(CCC(=O)N3CCOCC3)cc1C(c1ccccc1Cl)=NC2	6.77	170.23
511	5-methoxytryptamine	COc1ccc2[nH]cc(CCN)c2c1	6.77	170.33
512	pinacidil	CC(/N=C(\NC#N)Nc1ccncc1)C(C)(C)C	6.77	170.69
513	calcipotriol	C=C1C(=CC=C2CCC[C@@]3(C)[C@H]2CC[C@@H]3[C@H](C)C=C[C@@H](O)C2CC2)C[C@@H](O)C[C@@H]1O	6.77	171.43
514	Vilazodone Hydrochloride	Cl.N#Cc1ccc2[nH]cc(CCCCN3CCN(c4ccc5oc(C(N)=O)cc5c4)CC3)c2c1	6.77	171.68
515	Nortriptyline (hydrochloride)	CNCCC=C1c2ccccc2CCc2ccccc21.Cl	6.76	172.48
516	Pentoxyverine Citrate	CCN(CC)CCOCCOC(=O)C1(c2ccccc2)CCCC1.O=C(O)CC(O)(CC(=O)O)C(=O)O	6.76	173.44
517	meclizine	Cc1cccc(CN2CCN(C(c3ccccc3)c3ccc(Cl)cc3)CC2)c1	6.76	173.64
518	Fluvastatin	CC(C)n1c(C=CC(O)CC(O)CC(=O)O)c(-c2ccc(F)cc2)c2ccccc21	6.76	174.03
519	Alosetron Hydrochloride	Cc1[nH]cnc1CN1CCc2c(c3ccccc3n2C)C1=O.Cl	6.76	174.22
520	Sucralose	OCC1OC(OC2(CCl)OC(CCl)C(O)C2O)C(O)C(O)C1Cl	6.76	174.44
521	Amiloride HCl dihydrate	Cl.NC(N)=NC(=O)c1nc(Cl)c(N)nc1N.O.O	6.76	175.20
523	Triclabendazole	CSc1nc2cc(Oc3cccc(Cl)c3Cl)c(Cl)cc2[nH]1	6.76	175.65
524	chlorhexidine	N=C(NCCCCCCNC(=N)NC(=N)Nc1ccc(Cl)cc1)NC(=N)Nc1ccc(Cl)cc1	6.75	176.03
525	Ispinesib (SB-715992)	Cc1ccc(C(=O)N(CCCN)C(c2nc3cc(Cl)ccc3c(=O)n2Cc2ccccc2)C(C)C)cc1	6.75	177.12
526	CO-1686 (AVL-301)	C=CC(=O)Nc1cccc(Nc2nc(Nc3ccc(N4CCN(C(C)=O)CC4)cc3OC)ncc2C(F)(F)F)c1	6.75	178.04
527	Netilmicin Sulfate	CCNC1CC(N)C(OC2OC(CN)=CCC2N)C(O)C1OC1OCC(C)(O)C(NC)C1O.CCNC1CC(N)C(OC2OC(CN)=CCC2N)C(O)C1OC1OCC(C)(O)C(NC)C1O.O=S(=O)(O)O.O=S(=O)(O)O.O=S(=O)(O)O.O=S(=O)(O)O.O=S(=O)(O)O	6.75	178.07
528	Voriconazole	CC(c1ncncc1F)C(O)(Cn1cncn1)c1ccc(F)cc1F	6.75	178.16
530	tigecycline	CN(C)c1cc(NC(=O)CNC(C)(C)C)c(O)c2c1C[C@H]1C[C@H]3[C@H](N(C)C)C(=O)C(C(N)=O)C(=O)[C@@]3(O)C(=O)C1C2=O	6.74	180.57
531	J-104129	CC(C)=CCCN1CCC(NC(=O)[C@](O)(c2ccccc2)C2CCCC2)CC1	6.74	180.66
532	bafilomycin	CO/C1=C\C(C)=C\[C@@H](C)[C@@H](O)[C@@H](C)C/C(C)=C/C=C\[C@H](OC)C([C@@H](C)[C@@H](O)[C@H](C)[C@@]2(O)C[C@@H](O)[C@H](C)[C@@H](C(C)C)O2)OC1=O	6.74	180.69
533	oligomycin-c	CC[C@@H]1/C=C/C=C/C[C@H](C)[C@@H](O)[C@@H](C)C(=O)[C@H](C)[C@@H](O)[C@H](C)C(=O)[C@H](C)[C@@H](O)[C@H](C)/C=C/C(=O)O[C@H]2[C@@H](C)[C@@H](CC1)O[C@@]1(CC[C@@H](C)[C@@H](C[C@H](C)O)O1)[C@@H]2C	6.74	181.54
534	IRL-2500	Cc1cc(C)cc(C(=O)N(C)C(Cc2ccc(-c3ccccc3)cc2)C(=O)NC(Cc2c[nH]c3ccccc23)C(=O)O)c1	6.74	182.90
535	Citalopram hydrobromide	Br.CN(C)CCC[C@]1(c2ccc(F)cc2)OCc2cc(C#N)ccc21	6.74	183.25
536	Fluconazole hydrate	O.OC(Cn1cncn1)(Cn1cncn1)c1ccc(F)cc1F	6.74	183.29
537	Ezetimibe	O=C1C(CCC(O)c2ccc(F)cc2)C(c2ccc(O)cc2)N1c1ccc(F)cc1	6.73	185.03
538	Methotrexate	CN(Cc1cnc2nc(N)nc(N)c2n1)c1ccc(C(=O)NC(CCC(=O)O)C(=O)O)cc1	6.73	185.04
539	methotrexate	CN(Cc1cnc2nc(N)nc(N)c2n1)c1ccc(C(=O)NC(CCC(=O)O)C(=O)O)cc1	6.73	185.04
540	lorazepam	O=C1Nc2ccc(Cl)cc2C(c2ccccc2Cl)=NC1O	6.73	185.44
541	ketoconazole	CC(=O)N1CCN(c2ccc(OC[C@H]3CO[C@](Cn4ccnc4)(c4ccc(Cl)cc4Cl)O3)cc2)CC1	6.73	185.46
542	lynestrenol	C#C[C@]1(O)CC[C@@H]2[C@@H]3CCC4=CCCC[C@@H]4[C@H]3CC[C@@]21C	6.73	185.47
543	actinomycin-d	Cc1c2oc3c(C)ccc(C(=O)NC4C(=O)NC(C(C)C)C(=O)N5CCCC5C(=O)N(C)CC(=O)N(C)C(C(C)C)C(=O)OC4C)c3nc-2c(C(=O)NC2C(=O)NC(C(C)C)C(=O)N3CCCC3C(=O)N(C)CC(=O)N(C)C(C(C)C)C(=O)OC2C)c(N)c1=O	6.73	186.49
544	bicuculline	CN1CCc2cc3c(cc2[C@H]1C1OC(=O)c2c1ccc1c2OCO1)OCO3	6.73	187.45
545	PF-04217903	OCCn1cc(-c2cnc3nnn(Cc4ccc5ncccc5c4)c3n2)cn1	6.73	188.02
546	trihexyphenidyl	OC(CCN1CCCCC1)(c1ccccc1)C1CCCCC1	6.72	188.67
547	Teneligliptin hydrobromide	Br.Br.Br.Br.Br.Cc1cc(N2CCN(C3CNC(C(=O)N4CCSC4)C3)CC2)n(-c2ccccc2)n1.Cc1cc(N2CCN(C3CNC(C(=O)N4CCSC4)C3)CC2)n(-c2ccccc2)n1	6.72	189.73
548	losartan	CCCCc1nc(Cl)c(CO)n1Cc1ccc(-c2ccccc2-c2nnn[nH]2)cc1	6.72	190.12
549	Dapagliflozin	CCOc1ccc(Cc2cc(C3OC(CO)C(O)C(O)C3O)ccc2Cl)cc1	6.72	190.91
550	Amodiaquine dihydrochloride dihydrate	CCN(CC)Cc1cc(Nc2ccnc3cc(Cl)ccc23)ccc1O.Cl.Cl.O.O	6.72	191.01
551	BYL-719	Cc1nc(NC(=O)N2CCCC2C(N)=O)sc1-c1ccnc(C(C)(C)C(F)(F)F)c1	6.72	191.24
552	farnesylpyrophosphate	CC(C)=CCC/C(C)=C/CC/C(C)=C/COP(=O)(O)OP(=O)(O)O	6.72	191.45
553	glutamine	NC(=O)CC[C@H](N)C(=O)O	6.72	191.88
554	vincamine	CC[C@]12CCCN3CCc4c(n(c5ccccc45)[C@@](O)(C(=O)OC)C1)[C@@H]32	6.72	192.03
555	vardenafil	CCCc1nc(C)c2c(=O)[nH]c(-c3cc(S(=O)(=O)N4CCN(CC)CC4)ccc3OCC)nn12	6.72	192.21
556	Evacetrapib (LY2484595)	Cc1cc(C)c2c(c1)C(N(Cc1cc(C(F)(F)F)cc(C(F)(F)F)c1)c1nnn(C)n1)CCCN2CC1CCC(C(=O)O)CC1	6.72	192.56
557	bongkrek-acid	COC(C/C=C/C=C/CC/C=C\CC(C)/C=C\C(=C/C(=O)O)CC(=O)O)/C(C)=C\C=C(/C)C(=O)O	6.71	193.81
558	Afuresertib	Cn1ncc(Cl)c1-c1cc(C(=O)NC(CN)Cc2cccc(F)c2)sc1Cl	6.71	194.48
559	Etomidate hydrochloride	CCOC(=O)c1cncn1C(C)c1ccccc1.Cl	6.71	194.64
560	NAN-190	COc1ccccc1N1CCN(CCCCN2C(=O)c3ccccc3C2=O)CC1	6.71	194.92
561	Halobetasol Propionate	CCC(=O)OC1(C(=O)CCl)C(C)CC2C3CC(F)C4=CC(=O)C=CC4(C)C3(F)C(O)CC21C	6.71	195.52
562	pantoprazole	COc1ccnc(CS(=O)c2nc3cc(OC(F)F)ccc3[nH]2)c1OC	6.71	196.78
563	antimycin-a	CCCCCC[C@H]1C(=O)O[C@H](C)C(NC(=O)c2cccc(NC=O)c2O)C(=O)O[C@@H](C)[C@@H]1OC(=O)CC(C)C	6.70	197.72
564	ethinyl-estradiol	C#CC1(O)CCC2C3CCc4cc(O)ccc4C3CCC21C	6.70	198.16
565	Ethinyl Estradiol	C#CC1(O)CCC2C3CCc4cc(O)ccc4C3CCC21C	6.70	198.16
566	cyproterone	CC(=O)O[C@]1(C(C)=O)CC[C@@H]2[C@@H]3C=C(Cl)C4=CC(=O)C5CC5[C@]4(C)[C@@H]3CC[C@@]21C	6.70	198.34
567	Octreotide acetate	CC(=O)O.CC(O)C(CO)NC(=O)C1CSSCC(NC(=O)C(N)Cc2ccccc2)C(=O)NC(Cc2ccccc2)C(=O)NC(Cc2c[nH]c3ccccc23)C(=O)NC(CCCCN)C(=O)NC(C(C)O)C(=O)N1	6.70	198.47
568	4-hydroxyretinoic-acid	CC1=C(/C=C/C(C)=C/C=C/C(C)=C/C(=O)O)C(C)(C)CCC1O	6.70	198.61
569	Ruxolitinib phosphate	N#CCC(C1CCCC1)n1cc(-c2ncnc3[nH]ccc23)cn1.O=P(=O)OO.[HH]	6.70	198.75
570	Anidulafungin	CCCCCOc1ccc(-c2ccc(-c3ccc(C(=O)N[C@H]4C[C@@H](O)[C@H](O)NC(=O)[C@@H]5[C@@H](O)[C@H](C)CN5C(=O)[C@H]([C@H](C)O)NC(=O)[C@H]([C@H](O)[C@H](O)c5ccc(O)cc5)NC(=O)[C@@H]5C[C@@H](O)CN5C(=O)[C@H]([C@H](C)O)NC4=O)cc3)cc2)cc1	6.70	199.83
571	norethisterone	C#C[C@]1(O)CC[C@H]2[C@@H]3CCC4=CC(=O)CC[C@@H]4[C@H]3CC[C@@]21C	6.70	200.81
572	naftopidil	COc1ccccc1N1CCN(CC(O)COc2cccc3ccccc23)CC1	6.70	201.70
573	Naftopidil	COc1ccccc1N1CCN(CC(O)COc2cccc3ccccc23)CC1	6.70	201.70
574	Dabigatran etexilate mesylate	CCCCCCOC(=O)NC(=N)c1ccc(NCc2nc3cc(C(=O)N(CCC(=O)OCC)c4ccccn4)ccc3n2C)cc1.CS(=O)(=O)O	6.69	201.89
575	Butenafine HCl	CN(Cc1ccc(C(C)(C)C)cc1)Cc1cccc2ccccc12.Cl	6.69	201.93
576	myriocin	CCCCCCC(=O)CCCCCC/C=C/C[C@H](O)[C@@H](O)C(N)(CO)C(=O)O	6.69	205.67
577	15-delta-prostaglandin-j2	CCCCC/C=C/C=C1/C(=O)C=C[C@@H]1C/C=C\CCCC(=O)O	6.69	205.72
578	geldanamycin	COC1=C2C[C@@H](C)C[C@H](OC)[C@H](O)[C@@H](C)/C=C(\C)[C@H](OC(N)=O)[C@@H](OC)/C=C\C=C(/C)C(=O)NC(=CC1=O)C2=O	6.69	205.84
579	Edoxaban tosylate monohydrate	CN1CCc2nc(C(=O)NC3CC(C(=O)N(C)C)CCC3NC(=O)C(=O)Nc3ccc(Cl)cn3)sc2C1.Cc1ccc(S(=O)(=O)O)cc1.O	6.69	205.96
580	Metoprolol Tartrate	COCCc1ccc(OCC(O)CNC(C)C)cc1.COCCc1ccc(OCC(O)CNC(C)C)cc1.O=C(O)C(O)C(O)C(=O)O	6.69	206.53
581	BE-2254	O=C1c2ccccc2CCC1CNCCc1ccc(O)cc1	6.68	206.70
582	iloprost	CC#CCC(C)[C@H](O)/C=C/[C@@H]1[C@H]2C/C(=C/CCCC(=O)O)C[C@H]2C[C@H]1O	6.68	207.08
583	Mestranol	C#CC1(O)CCC2C3CCc4cc(OC)ccc4C3CCC21C	6.68	207.09
584	catharanthine	CCC1=C[C@@H]2CN3CCc4c([nH]c5ccccc45)[C@@](C(=O)OC)(C2)[C@H]13	6.68	207.79
585	Gallamine Triethiodide	CC[N+](CC)(CC)CCOc1cccc(OCC[N+](CC)(CC)CC)c1OCC[N+](CC)(CC)CC.[I-].[I-].[I-]	6.68	209.10
586	reversine	c1nc2c(NC3CCCCC3)nc(Nc3ccc(N4CCOCC4)cc3)nc2[nH]1	6.68	209.50
587	reserpine	COC(=O)[C@H]1[C@@H]2C[C@H]3c4[nH]c5cc(OC)ccc5c4CCN3C[C@H]2C[C@@H](OC(=O)c2cc(OC)c(OC)c(OC)c2)[C@@H]1OC	6.68	209.81
588	Homatropine Bromide	Br.CN1C2CCC1CC(OC(=O)C(O)c1ccccc1)C2	6.68	210.10
589	triclabendazole	CSc1nc2cc(Cl)c(Oc3cccc(Cl)c3Cl)cc2[nH]1	6.68	210.16
590	diaminoquinazoline	CNc1nc(NCc2ccc(NC(=O)c3ccc(F)cc3)cc2)c2ccccc2n1	6.68	210.77
591	dirithromycin	CC[C@H]1OC(=O)[C@H](C)[C@@H](O[C@H]2C[C@@](C)(OC)[C@@H](O)[C@H](C)O2)[C@H](C)[C@@H](O[C@@H]2O[C@H](C)C[C@H](N(C)C)[C@H]2O)[C@](C)(O)C[C@@H](C)[C@@H]2N[C@@H](COCCOC)O[C@H]([C@H]2C)[C@]1(C)O	6.68	211.11
592	hydroxychloroquine	CCN(CCO)CCCC(C)Nc1ccnc2cc(Cl)ccc12	6.67	211.58
593	Digoxin	C[C@H]1O[C@@H](O[C@H]2[C@@H](O)C[C@H](O[C@H]3[C@@H](O)C[C@H](O[C@H]4CC[C@]5(C)[C@H]6C[C@@H](O)[C@]7(C)[C@@H](C8=CC(=O)OC8)CC[C@]7(O)[C@@H]6CC[C@@H]5C4)O[C@@H]3C)O[C@@H]2C)C[C@H](O)[C@@H]1O	6.67	212.66
594	levomepromazine	COc1ccc2c(c1)N(C[C@H](C)CN(C)C)c1ccccc1S2	6.67	213.59
595	fenoprofen	CC(C(=O)O)c1cccc(Oc2ccccc2)c1.CC(C(=O)O)c1cccc(Oc2ccccc2)c1	6.67	214.71
596	isamoltane	CC(C)NCC(O)COc1ccccc1-n1cccc1	6.67	215.19
597	Puromycin dihydrochloride	COc1ccc(C[C@H](N)C(=O)N[C@H]2[C@@H](CO)O[C@@H](n3cnc4c(N(C)C)ncnc43)[C@H]2O)cc1.Cl.Cl	6.67	215.29
598	sitagliptin	N[C@@H](CC(=O)N1CCn2c(nnc2C(F)(F)F)C1)Cc1cc(F)c(F)cc1F	6.67	215.43
599	R788 disodium	COc1cc(Nc2ncc(F)c(Nc3ccc4c(n3)N(COP(=O)([O-])[O-])C(=O)C(C)(C)O4)n2)cc(OC)c1OC.[Na+].[Na+]	6.66	216.56
600	mizolastine	CN(c1nccc(=O)[nH]1)C1CCN(c2nc3ccccc3n2Cc2ccc(F)cc2)CC1	6.66	217.37
601	Tamoxifen Citrate	CCC(=C(c1ccccc1)c1ccc(OCCN(C)C)cc1)c1ccccc1.O=C(O)CC(O)(CC(=O)O)C(=O)O	6.66	218.41
602	Azithromycin	CCC1OC(=O)C(C)C(OC2CC(C)(OC)C(O)C(C)O2)C(C)C(OC2OC(C)CC(N(C)C)C2O)C(C)(O)CC(C)CN(C)C(C)C(O)C1(C)O	6.66	219.24
603	AG-221 (Enasidenib)	CC(C)(O)CNc1nc(Nc2ccnc(C(F)(F)F)c2)nc(-c2cccc(C(F)(F)F)n2)n1	6.66	220.19
604	azasetron	CN1C(=O)COc2c(C(=O)NC3CN4CCC3CC4)cc(Cl)cc21	6.66	220.51
605	tropapride	COc1cccc(C(=O)N[C@@H]2CC3CC[C@H](C2)N3Cc2ccccc2)c1OC	6.66	220.98
606	nintedanib	COC(=O)c1ccc2c(c1)NC(=O)/C2=C(\Nc1ccc(N(C)C(=O)CN2CCN(C)CC2)cc1)c1ccccc1	6.66	221.01
607	prostratin	CC(=O)O[C@@]12C[C@@H](C)[C@@]3(O)[C@@H](C=C(CO)C[C@]4(O)C(=O)C(C)=C[C@H]43)[C@@H]1C2(C)C	6.66	221.05
608	amphotericin-b	C[C@@H]1OC(=O)C[C@H](O)C[C@H](O)CC[C@@H](O)[C@H](O)C[C@H](O)C[C@]2(O)C[C@H](O)[C@@H](C(=O)O)[C@@H](C[C@@H](O[C@@H]3O[C@H](C)[C@@H](O)[C@H](N)[C@@H]3O)C=CC=CC=CC=CC=CC=CC=C[C@H](C)[C@@H](O)[C@H]1C)O2	6.66	221.25
609	Tropicamide	CCN(Cc1ccncc1)C(=O)C(CO)c1ccccc1	6.65	221.32
610	navitoclax	CC1(C)CCC(c2ccc(Cl)cc2)=C(CN2CCN(c3ccc(C(=O)NS(=O)(=O)c4ccc(N[C@H](CCN5CCOCC5)CSc5ccccc5)c(S(=O)(=O)C(F)(F)F)c4)cc3)CC2)C1	6.65	221.85
611	ABT-263 (Navitoclax)	CC1(C)CCC(c2ccc(Cl)cc2)=C(CN2CCN(c3ccc(C(=O)NS(=O)(=O)c4ccc(N[C@H](CCN5CCOCC5)CSc5ccccc5)c(S(=O)(=O)C(F)(F)F)c4)cc3)CC2)C1	6.65	221.85
612	prostaglandin-a1	CCCCC[C@H](O)/C=C/[C@H]1C=CC(=O)[C@@H]1CCCCCCC(=O)O	6.65	221.94
613	latrepirdine	Cc1ccc2c(c1)c1c(n2CCc2ccc(C)nc2)CCN(C)C1	6.65	223.31
614	chicago-sky-blue-6b	COc1cc(-c2ccc(/N=N/c3ccc4c(S(=O)(=O)O)cc(S(=O)(=O)O)c(N)c4c3O)c(OC)c2)ccc1/N=N/c1ccc2c(S(=O)(=O)O)cc(S(=O)(=O)O)c(N)c2c1O	6.65	223.32
615	Dexamethasone (DHAP)	C[C@@H]1C[C@H]2[C@H]3CCC4=CC(=O)C=C[C@]4(C)[C@@]3(F)[C@@H](O)C[C@]2(C)[C@@]1(O)C(=O)CO	6.65	223.81
616	chloropyramine	CN(C)CCN(Cc1ccc(Cl)cc1)c1ccccn1	6.65	224.66
617	meptazinol	CCC1(c2cccc(O)c2)CCCCN(C)C1	6.65	224.70
618	clenbuterol	CC(C)(C)NCC(O)c1cc(Cl)c(N)c(Cl)c1	6.65	225.92
619	Desonide	CC1(C)O[C@@H]2C[C@H]3[C@@H]4CCC5=CC(=O)C=C[C@]5(C)[C@H]4[C@@H](O)C[C@]3(C)[C@]2(C(=O)CO)O1	6.65	226.36
620	Regorafenib monohydrate	CNC(=O)c1cc(Oc2ccc(NC(=O)Nc3ccc(Cl)c(C(F)(F)F)c3)c(F)c2)ccn1.O	6.64	227.13
621	Reserpine hydrochloride	COC(=O)C1C2CC3c4[nH]c5cc(OC)ccc5c4CCN3CC2CC(OC(=O)c2cc(OC)c(OC)c(OC)c2)C1OC.Cl	6.64	229.63
622	Azaguanine-8	Nc1nc2[nH][nH]nc-2c(=O)n1	6.64	229.66
623	Proparacaine HCl	CCCOc1ccc(C(=O)OCCN(CC)CC)cc1N.Cl	6.64	229.96
624	Almotriptan Malate	CN(C)CCc1c[nH]c2ccc(CS(=O)(=O)N3CCCC3)cc12.O=C(O)CC(O)C(=O)O	6.64	230.69
625	Safinamide Mesylate	CC(NCc1ccc(OCc2cccc(F)c2)cc1)C(N)=O.CS(=O)(=O)O	6.64	230.71
626	kenpaullone	O=C1Cc2c([nH]c3ccc(Br)cc23)-c2ccccc2N1	6.64	231.19
627	reichstein	CC12CCC(=O)C=C1CCC1C2CCC2(C)C1CCC2(O)C(=O)CO	6.63	231.86
628	bortezomib	CC(C)C[C@H](NC(=O)[C@H](Cc1ccccc1)NC(=O)c1cnccn1)B(O)O	6.63	231.97
629	triamcinolone	C[C@]12C[C@H](O)[C@@]3(F)[C@@H](CCC4=CC(=O)C=C[C@@]43C)[C@@H]1C[C@@H](O)[C@]2(O)C(=O)CO	6.63	232.77
630	Prostaglandin F2&#945;	CCCCC[C@H](O)/C=C/[C@H]1[C@H](O)C[C@H](O)[C@@H]1C/C=C\CCCC(=O)O.NC(CO)(CO)CO	6.63	232.88
631	medroxyprogesterone	CC(=O)O[C@]1(C(C)=O)CC[C@H]2[C@@H]3C[C@H](C)C4=CC(=O)CC[C@]4(C)[C@H]3CC[C@@]21C	6.63	233.06
632	oxindole-I	O=C1Nc2ccccc2/C1=C/c1ccc[nH]1	6.63	233.12
633	Dexlansoprazole	Cc1c(OCC(F)(F)F)ccnc1CS(=O)c1nc2ccccc2[nH]1	6.63	233.74
634	Lansoprazole	Cc1c(OCC(F)(F)F)ccnc1CS(=O)c1nc2ccccc2[nH]1	6.63	233.74
635	lansoprazole	Cc1c(OCC(F)(F)F)ccnc1CS(=O)c1nc2ccccc2[nH]1	6.63	233.74
636	PSI-7977	CC(C)OC(=O)C(C)NP(=O)(OCC1OC(n2ccc(=O)[nH]c2=O)C(C)(F)C1O)Oc1ccccc1	6.63	233.99
637	voriconazole	C[C@@H](c1ncncc1F)[C@](O)(Cn1cncn1)c1ccc(F)cc1F	6.63	234.23
638	guanadrel	N=C(N)NCC1COC2(CCCCC2)O1.N=C(N)NCC1COC2(CCCCC2)O1	6.63	234.33
639	Deferoxamine mesylate	CC(=O)N(O)CCCCC/N=C(\O)CCC(=O)N(O)CCCCC/N=C(\O)CCC(=O)N(O)CCCCCN.CS(=O)(=O)O	6.63	234.60
640	Chlorambucil	O=C(O)CCCc1ccc(N(CCCl)CCCl)cc1	6.63	234.95
641	Calcipotriol	C=C1C(=CC=C2CCCC3(C)C2CCC3C(C)C=CC(O)C2CC2)CC(O)CC1O	6.63	235.24
642	desmethylclozapine	Clc1ccc2c(c1)N=C(N1CCNCC1)c1ccccc1N2	6.63	236.30
643	dimercaptosuccinic-acid	O=C(O)[C@H](S)[C@H](S)C(=O)O	6.63	236.73
644	Romidepsin (FK228, depsipeptide)	CC=C1NC(=O)C2CSSCCC=CC(CC(=O)NC(C(C)C)C(=O)N2)OC(=O)C(C(C)C)NC1=O	6.62	237.35
645	totaralolal	CC(C)c1c(O)ccc2c1CCC1[C@@](C)(C=O)CCC[C@]21C	6.62	237.55
646	Fulvestrant	CC12CCC3c4ccc(O)cc4CC(CCCCCCCCCS(=O)CCCC(F)(F)C(F)(F)F)C3C1CCC2O	6.62	238.66
647	azithromycin	CC[C@H]1OC(=O)[C@H](C)[C@@H](O[C@H]2C[C@@](C)(OC)[C@@H](O)[C@H](C)O2)[C@H](C)[C@@H](O[C@@H]2O[C@H](C)C[C@H](N(C)C)[C@H]2O)[C@](C)(O)C[C@@H](C)CN(C)[C@H](C)[C@@H](O)[C@]1(C)O	6.62	239.09
648	noretynodrel	C#C[C@]1(O)CC[C@H]2[C@@H]3CCC4=C(CCC(=O)C4)[C@H]3CC[C@@]21C	6.62	241.00
649	dequalinium	Cc1cc(N)c2ccccc2[n+]1CCCCCCCCCC[n+]1c(C)cc(N)c2ccccc21	6.62	242.48
650	simvastatin	CCC(C)(C)C(=O)O[C@H]1C[C@@H](C)C=C2C=C[C@H](C)[C@@H](CC[C@@H]3C[C@@H](O)CC(=O)O3)[C@@H]21	6.61	242.71
651	Nintedanib (BIBF 1120)	COC(=O)c1ccc2c(c1)NC(=O)C2=C(Nc1ccc(N(C)C(=O)CN2CCN(C)CC2)cc1)c1ccccc1	6.61	243.92
652	Propranolol HCl	CC(C)NCC(O)COc1cccc2ccccc12.Cl	6.61	244.05
653	PD 0332991 (Palbociclib) HCl	CC(=O)c1c(C)c2cnc(Nc3ccc(N4CCNCC4)cn3)nc2n(C2CCCC2)c1=O.Cl	6.61	245.39
654	Diphenhydramine HCl	CN(C)CCOC(c1ccccc1)c1ccccc1.Cl	6.61	245.39
655	ergometrine	CC(CO)NC(=O)C1C=C2c3cccc4[nH]cc(c34)CC2N(C)C1	6.61	246.65
656	calcitriol	C=C1/C(=C\C=C2/CCCC3(C)C2CCC3C(C)CCCC(C)(C)O)CC(O)CC1O	6.61	246.81
657	pirarubicin	COc1cccc2c1C(=O)c1c(O)c3c(c(O)c1C2=O)C[C@@](O)(C(=O)CO)C[C@@H]3O[C@H]1C[C@H](N)[C@H](O[C@@H]2CCCCO2)[C@H](C)O1	6.61	247.28
658	YM155	COCCn1c2c([n+](Cc3cnccn3)c1C)C(=O)c1ccccc1C2=O.[Br-]	6.61	247.29
659	AGK-2	N#C/C(=C\c1ccc(-c2cc(Cl)ccc2Cl)o1)C(=O)Nc1cccc2ncccc12	6.61	247.87
660	HC-toxin	CC1NC(=O)C(C)NC(=O)C2CCCN2C(=O)C(CCCCCC(=O)C2CO2)NC1=O	6.61	247.99
661	tripelennamine	CN(C)CCN(Cc1ccccc1)c1ccccn1	6.60	248.58
662	ICI-199441	CN(C(=O)Cc1ccc(Cl)c(Cl)c1)[C@H](CN1CCCC1)c1ccccc1	6.60	249.77
663	pirenzepine	CN1CCN(CC(=O)N2c3ccccc3C(=O)Nc3cccnc32)CC1	6.60	249.92
664	foxy-5	CSCC[C@H](NC=O)C(=O)N[C@@H](CC(=O)O)C(=O)NCC(=O)N[C@@H](CS)C(=O)N[C@@H](CCC(=O)O)C(=O)N[C@@H](CC(C)C)C(=O)O	6.60	251.15
665	Vitamin B12	CC1=C2N=C(C=C3N=C(C(C)=C4[N-]C(C)(C5N=C1C(C)(CCC(=O)NCC(C)OP(=O)([O-])OC1C(CO)OC(n6cnc7cc(C)c(C)cc76)C1O)C5CC(N)=O)C(C)(CC(N)=O)C4CCC(N)=O)C(C)(CC(N)=O)C3CCC(N)=O)C(C)(C)C2CCC(N)=O.[C-]#N.[Co+3]	6.60	252.05
666	nefazodone	CCc1nn(CCCN2CCN(c3cccc(Cl)c3)CC2)c(=O)n1CCOc1ccccc1	6.60	252.62
667	ISOX	CC(C)(C)OC(=O)Nc1ccc(-c2cc(C(=O)NCCCCCCC(=O)NO)no2)cc1	6.60	253.19
668	Cytisine	O=c1cccc2n1C[C@@H]1CNC[C@H]2C1	6.59	254.73
669	Canagliflozin	Cc1ccc(C2OC(CO)C(O)C(O)C2O)cc1Cc1ccc(-c2ccc(F)cc2)s1	6.59	255.20
670	5-iodotubercidin	Nc1ncnc2c1c(I)cn2C1OC(CO)C(O)C1O	6.59	255.69
671	fexaramine	COC(=O)C=Cc1cccc(N(Cc2ccc(-c3ccc(N(C)C)cc3)cc2)C(=O)C2CCCCC2)c1	6.59	256.65
672	fluvastatin	CC(C)n1c(C=C[C@H](O)C[C@H](O)CC(=O)O)c(-c2ccc(F)cc2)c2ccccc21	6.59	256.69
673	Olanzapine	Cc1cc2c(s1)=Nc1ccccc1NC=2N1CCN(C)CC1	6.59	257.44
674	Vardenafil	CCCc1nc(C)c2c(=O)nc(-c3cc(S(=O)(=O)N4CCN(CC)CC4)ccc3OCC)[nH]n12	6.59	258.42
675	geranyl-geranyl-pyrophosphate	CC(C)=CCC/C(C)=C/CC/C(C)=C/CC/C(C)=C/COP(=O)(O)OP(=O)(O)O	6.58	260.41
676	pyrazolanthrone	O=C1c2ccccc2-c2n[nH]c3cccc1c23	6.58	261.72
677	harmine	COc1ccc2c(c1)[nH]c1c(C)nccc12	6.58	262.90
678	Naratriptan	CNS(=O)(=O)CCc1ccc2[nH]cc(C3CCN(C)CC3)c2c1.Cl	6.58	263.88
679	latrunculin-b	C/C1=C/C(=O)O[C@@H]2C[C@@H](CC[C@H](C)/C=C\CC1)O[C@@](O)(C1CSC(=O)N1)C2	6.58	264.95
680	nadifloxacin	CC1CCc2c(N3CCC(O)CC3)c(F)cc3c(=O)c(C(=O)O)cn1c23	6.58	265.12
681	Nadifloxacin	CC1CCc2c(N3CCC(O)CC3)c(F)cc3c(=O)c(C(=O)O)cn1c23	6.58	265.12
682	lomerizine	COc1ccc(CN2CCN(C(c3ccc(F)cc3)c3ccc(F)cc3)CC2)c(OC)c1OC	6.57	268.22
683	nomegestrol	CC(=O)O[C@]1(C(C)=O)CC[C@@H]2[C@@H]3C=C(C)C4=CC(=O)CC[C@@H]4[C@@H]3CC[C@@]21C	6.57	268.50
684	Carbamoylcholine chloride	C[N+](C)(C)CCOC(N)=O.[Cl-]	6.57	270.13
685	lidoflazine	Cc1cccc(C)c1NC(=O)CN1CCN(CCCC(c2ccc(F)cc2)c2ccc(F)cc2)CC1	6.57	270.29
686	dorzolamide	CCN[C@H]1C[C@H](C)S(=O)(=O)c2sc(S(N)(=O)=O)cc21	6.57	270.53
687	Bromocriptine mesylate	CC(C)C[C@H]1C(=O)N2CCC[C@H]2[C@]2(O)O[C@](NC(=O)[C@@H]3C=C4c5cccc6[nH]c(Br)c(c56)C[C@H]4N(C)C3)(C(C)C)C(=O)N12.CS(=O)(=O)O	6.57	270.82
688	Isavuconazole	CC(c1nc(-c2ccc(C#N)cc2)cs1)C(O)(Cn1cncn1)c1cc(F)ccc1F	6.57	271.53
689	Flumethasone	CC1CC2C3CC(F)C4=CC(=O)C=CC4(C)C3(F)C(O)CC2(C)C1(O)C(=O)CO	6.56	272.98
690	fatostatin	CCCc1cc(-c2nc(-c3ccc(C)cc3)cs2)ccn1	6.56	273.15
691	megestrol-acetate	CC(=O)O[C@]1(C(C)=O)CCC2C3C=C(C)C4=CC(=O)CCC4(C)C3CCC21C	6.56	274.25
692	buparlisib	Nc1cc(C(F)(F)F)c(-c2cc(N3CCOCC3)nc(N3CCOCC3)n2)cn1	6.56	275.95
693	levopropoxyphene	CCC(=O)OC(Cc1ccccc1)(c1ccccc1)C(C)CN(C)C	6.56	277.04
694	Carfilzomib (PR-171)	CC(C)CC(NC(=O)C(CCc1ccccc1)NC(=O)CN1CCOCC1)C(=O)NC(Cc1ccccc1)C(=O)NC(CC(C)C)C(=O)C1(C)CO1	6.56	277.31
695	Sotalol	CC(C)NCC(O)c1ccc(NS(C)(=O)=O)cc1.Cl	6.56	278.23
696	topotecan	CCC1(O)C(=O)OCc2c1cc1n(c2=O)Cc2cc3c(CN(C)C)c(O)ccc3nc2-1	6.55	279.13
697	TPCA-1	NC(=O)Nc1sc(-c2ccc(F)cc2)cc1C(N)=O	6.55	279.37
698	neomycin	NC[C@@H]1O[C@H](O[C@@H]2[C@@H](CO)O[C@@H](O[C@@H]3[C@@H](O)[C@H](N)C[C@H](N)[C@H]3O[C@H]3O[C@H](CN)[C@@H](O)[C@H](O)[C@H]3N)[C@@H]2O)[C@H](N)[C@@H](O)[C@@H]1O	6.55	280.82
699	dactinomycin	Cc1c2oc3c(C)ccc(C(=O)N[C@@H]4C(=O)N[C@H](C(C)C)C(=O)N5CCC[C@H]5C(=O)N(C)CC(=O)N(C)[C@@H](C(C)C)C(=O)O[C@@H]4C)c3nc-2c(C(=O)N[C@@H]2C(=O)N[C@H](C(C)C)C(=O)N3CCC[C@H]3C(=O)N(C)CC(=O)N(C)[C@@H](C(C)C)C(=O)O[C@@H]2C)c(N)c1=O	6.55	281.58
700	Desvenlafaxine	CN(C)CC(c1ccc(O)cc1)C1(O)CCCCC1	6.55	283.91
701	Guanfacine hydrochloride	Cl.NC(N)=NC(=O)Cc1c(Cl)cccc1Cl	6.54	285.83
702	Azelastine HCl	CN1CCCC(n2nc(Cc3ccc(Cl)cc3)c3ccccc3c2=O)CC1.Cl	6.54	285.99
704	AR-C133057XX	COc1ccnc(NC2CCN(C(=O)c3ccc(C#N)cc3)CC2)c1	6.54	286.87
705	physostigmine	CNC(=O)Oc1ccc2c(c1)[C@]1(C)CCN(C)C1N2C	6.54	288.01
706	Dopamine HCl	Cl.NCCc1ccc(O)c(O)c1	6.54	288.57
707	linifanib	Cc1ccc(F)c(NC(=O)Nc2ccc(-c3cccc4[nH]nc(N)c34)cc2)c1	6.54	289.03
708	Linifanib (ABT-869)	Cc1ccc(F)c(NC(=O)Nc2ccc(-c3cccc4[nH]nc(N)c34)cc2)c1	6.54	289.03
709	embelin	CCCCCCCCCCCC1C(=O)C(=O)CC(=O)C1=O	6.54	289.13
710	forskolin	C=C[C@@]1(C)CC(=O)[C@@]2(O)[C@](C)(O1)[C@@H](OC(=O)CCCN1CCN(C)CC1)[C@@H](O)[C@H]1C(C)(C)CC[C@H](O)[C@@]12C	6.54	290.04
711	palonosetron	O=C1c2cccc3c2[C@H](CCC3)CN1[C@@H]1CN2CCC1CC2	6.54	290.75
712	mebhydrolin	CN1CCc2c(c3ccccc3n2Cc2ccccc2)C1.CN1CCc2c(c3ccccc3n2Cc2ccccc2)C1	6.54	290.97
713	Loxapine Succinate	CN1CCN(C2=Nc3ccccc3Oc3ccc(Cl)cc32)CC1.O=C(O)CCC(=O)O	6.54	291.37
714	clomifene	CCN(CC)CCOc1ccc(C(=C(Cl)c2ccccc2)c2ccccc2)cc1	6.53	292.32
715	trametinib	CC(=O)Nc1cccc(-n2c(=O)n(C3CC3)c(=O)c3c(Nc4ccc(I)cc4F)n(C)c(=O)c(C)c32)c1	6.53	293.21
716	Trametinib (GSK1120212)	CC(=O)Nc1cccc(-n2c(=O)n(C3CC3)c(=O)c3c(Nc4ccc(I)cc4F)n(C)c(=O)c(C)c32)c1	6.53	293.21
717	Reboxetine mesylate	CCOc1ccccc1OC(c1ccccc1)C1CNCCO1.CS(=O)(=O)O	6.53	293.62
718	AG-14361	CN(C)Cc1ccc(-c2nc3cccc4c3n2CCNC4=O)cc1	6.53	294.04
719	alcuronium	C=CC[N@@+]12CC[C@]34c5ccccc5N5C=C6C7N(C=C(C53)[C@@H](C[C@@H]41)C(=CCO)C2)c1ccccc1[C@@]71CC[N@@+]2(CC=C)CC(=CCO)[C@H]6C[C@H]12	6.53	294.46
720	Protoporphyrin IX	C=CC1=C(C)c2cc3[nH]c(cc4nc(cc5[nH]c(cc1n2)c(C)c5CCC(=O)O)C(CCC(=O)O)=C4C)c(C)c3C=C	6.53	294.48
721	Fusidic Acid (sodium salt)	CC(=O)O[C@H]1C[C@@]2(C)[C@@H](C[C@@H](O)[C@H]3[C@@]4(C)CC[C@@H](O)[C@@H](C)[C@@H]4CC[C@@]32C)/C1=C(\CCC=C(C)C)C(=O)[O-].[Na+]	6.53	294.90
722	LY2157299	Cc1cccc(-c2nn3c(c2-c2ccnc4ccc(C(N)=O)cc24)CCC3)n1	6.53	296.01
723	Scopolamine butylbromide	CCCC[N@@+]1(C)[C@H]2C[C@H](OC(=O)[C@@H](CO)c3ccccc3)C[C@@H]1[C@H]1O[C@@H]21.[Br-]	6.53	298.29
724	Sunitinib	CCN(CC)CCNC(=O)c1c(C)[nH]c(C=C2C(=O)Nc3ccc(F)cc32)c1C	6.53	298.37
725	oxolamine	CCN(CC)CCc1nc(-c2ccccc2)no1	6.52	299.48
726	Azilsartan	CCOc1nc2cccc(C(=O)O)c2n1Cc1ccc(-c2ccccc2-c2nc(=O)o[nH]2)cc1	6.52	299.65
729	Danazol	C#C[C@]1(O)CC[C@H]2[C@@H]3CCC4=Cc5oncc5C[C@]4(C)[C@H]3CC[C@@]21C	6.52	300.00
730	Lapatinib Ditosylate	CS(=O)(=O)CCNCc1ccc(-c2ccc3ncnc(Nc4ccc(OCc5cccc(F)c5)c(Cl)c4)c3c2)o1.Cc1ccc(S(=O)(=O)O)cc1.Cc1ccc(S(=O)(=O)O)cc1	6.52	300.41
731	mepyramine	COc1ccc(CN(CCN(C)C)c2ccccn2)cc1	6.52	301.48
732	Tazarotene	CCOC(=O)c1ccc(C#Cc2ccc3c(c2)C(C)(C)CCS3)nc1	6.52	301.60
733	Mometasone furoate	CC1CC2C3CCC4=CC(=O)C=CC4(C)C3(Cl)C(O)CC2(C)C1(OC(=O)c1ccco1)C(=O)CCl	6.52	302.46
734	clorsulon	Nc1cc(C(Cl)=C(Cl)Cl)c(S(N)(=O)=O)cc1S(N)(=O)=O	6.52	303.49
735	Clorsulon	Nc1cc(C(Cl)=C(Cl)Cl)c(S(N)(=O)=O)cc1S(N)(=O)=O	6.52	303.49
736	immepip	c1nc(CC2CCNCC2)c[nH]1	6.52	304.05
737	pentoxyverine	CCN(CC)CCOCCOC(=O)C1(c2ccccc2)CCCC1	6.52	304.18
738	Betamethasone Valerate	CCCCC(=O)OC1(C(=O)CO)C(C)CC2C3CCC4=CC(=O)C=CC4(C)C3(F)C(O)CC21C	6.52	304.42
739	fananserin	O=S1(=O)c2cccc3cccc(c23)N1CCCN1CCN(c2ccc(F)cc2)CC1	6.51	306.51
740	ABT-888 (Veliparib)	CC1(c2nc3c(C(N)=O)cccc3[nH]2)CCCN1	6.51	306.59
741	Entrectinib	CN1CCN(c2ccc(C(=O)/N=c3\[nH][nH]c4ccc(Cc5cc(F)cc(F)c5)cc34)c(NC3CCOCC3)c2)CC1	6.51	307.28
742	Climbazole	CC(C)(C)C(=O)C(Oc1ccc(Cl)cc1)n1ccnc1	6.51	308.10
743	hydroxycholesterol	CC(CC[C@@H](O)C(C)C)C1CCC2C3CC=C4C[C@@H](O)CC[C@@]4(C)C3CC[C@@]12C	6.51	308.17
744	oxiconazole	Clc1ccc(CON=C(Cn2ccnc2)c2ccc(Cl)cc2Cl)c(Cl)c1	6.51	308.20
745	Chlorhexidine digluconate	N=C(NCCCCCCNC(=N)NC(=N)Nc1ccc(Cl)cc1)NC(=N)Nc1ccc(Cl)cc1.O=C(O)[C@H](O)[C@@H](O)[C@H](O)[C@H](O)CO.O=C(O)[C@H](O)[C@@H](O)[C@H](O)[C@H](O)CO	6.51	308.80
746	Efinaconazole	C=C1CCN(C(C)C(O)(Cn2cncn2)c2ccc(F)cc2F)CC1	6.51	308.83
747	Flunarizine 2HCl	Cl.Cl.Fc1ccc(C(c2ccc(F)cc2)N2CCN(CC=Cc3ccccc3)CC2)cc1	6.51	309.43
748	nor-2-chlorpromazine	NCCCN1c2ccccc2S(=O)c2ccc(Cl)cc21	6.51	309.62
749	Manidipine	COC(=O)C1=C(C)NC(C)=C(C(=O)OCCN2CCN(C(c3ccccc3)c3ccccc3)CC2)C1c1cccc([N+](=O)[O-])c1	6.51	311.27
750	NF-449	O=C(Nc1cc(C(=O)Nc2ccc(S(=O)(=O)O)c(S(=O)(=O)O)c2)cc(C(=O)Nc2ccc(S(=O)(=O)O)c(S(=O)(=O)O)c2)c1)Nc1cc(C(=O)Nc2ccc(S(=O)(=O)O)c(S(=O)(=O)O)c2)cc(C(=O)Nc2ccc(S(=O)(=O)O)c(S(=O)(=O)O)c2)c1	6.51	311.98
751	EX 527 (SEN0014196)	NC(=O)C1CCCc2c1[nH]c1ccc(Cl)cc21	6.50	313.03
752	ezetimibe	O=C1[C@H](CC[C@H](O)c2ccc(F)cc2)[C@@H](c2ccc(O)cc2)N1c1ccc(F)cc1	6.50	313.45
753	linsitinib	CC1(C)CC(c2nc(-c3ccc4ccc(-c5ccccc5)nc4c3)c3c(N)nccn23)C1	6.50	314.29
754	Sorafenib	CNC(=O)c1cc(Oc2ccc(NC(=O)Nc3ccc(Cl)c(C(F)(F)F)c3)cc2)ccn1	6.50	314.84
755	Oxeladin Citrate	CCN(CC)CCOCCOC(=O)C(CC)(CC)c1ccccc1.O=C(O)CC(O)(CC(=O)O)C(=O)O	6.50	315.19
756	Aprepitant	CC(OC1OCCN(Cc2nc(=O)[nH][nH]2)C1c1ccc(F)cc1)c1cc(C(F)(F)F)cc(C(F)(F)F)c1	6.50	315.43
757	Amfenac Sodium Monohydrate	Nc1c(CC(=O)[O-])cccc1C(=O)c1ccccc1.O.[Na+]	6.50	315.43
758	Cinacalcet	CC(NCCCc1cccc(C(F)(F)F)c1)c1cccc2ccccc12	6.50	317.33
759	Duloxetine HCl	CNCCC(Oc1cccc2ccccc12)c1cccs1.Cl	6.50	317.47
760	flunarizine	Fc1ccc(C(c2ccc(F)cc2)N2CCN(CC=Cc3ccccc3)CC2)cc1	6.50	317.82
761	Toltrazuril	Cc1cc(-n2c(=O)[nH]c(=O)n(C)c2=O)ccc1Oc1ccc(SC(F)(F)F)cc1	6.50	318.27
762	Prazosin HCl	COc1cc2nc(N3CCN(C(=O)c4ccco4)CC3)nc(N)c2cc1OC.Cl	6.50	319.80
763	Prochlorperazine	CN1CCN(CCCN2c3ccccc3Sc3ccc(Cl)cc32)CC1	6.50	319.89
764	ebselen	O=c1c2ccccc2[se]n1-c1ccccc1	6.49	320.57
765	digitoxin	C[C@H]1O[C@H](O[C@H]2[C@@H](O)C[C@@H](O[C@H]3[C@@H](O)C[C@@H](O[C@H]4CC[C@]5(C)[C@H]6CC[C@]7(C)[C@@H](C8=CC(=O)OC8)CC[C@]7(O)[C@@H]6CC[C@@H]5C4)O[C@@H]3C)O[C@@H]2C)C[C@H](O)[C@@H]1O	6.49	321.01
766	Phenoxybenzamine HCl	CC(COc1ccccc1)N(CCCl)Cc1ccccc1.Cl	6.49	321.33
767	idazoxan	c1ccc2c(c1)OCC(C1=NCCN1)O2	6.49	321.47
768	perindopril	CCC[C@H](N[C@@H](C)C(=O)N1[C@H](C(=O)O)C[C@H]2CCCC[C@@H]21)C(=O)OCC	6.49	321.48
769	Streptomycin sulfate	CNC1C(OC2C(OC3C(O)C(O)C(N=C(N)N)C(O)C3N=C(N)N)OC(C)C2(O)C=O)OC(CO)C(O)C1O.CNC1C(OC2C(OC3C(O)C(O)C(N=C(N)N)C(O)C3N=C(N)N)OC(C)C2(O)C=O)OC(CO)C(O)C1O.O=S(=O)(O)O.O=S(=O)(O)O.O=S(=O)(O)O	6.49	322.79
770	Trazodone HCl	Cl.O=c1n(CCCN2CCN(c3cccc(Cl)c3)CC2)nc2ccccn12	6.49	324.09
771	pramocaine	CCCCOc1ccc(OCCCN2CCOCC2)cc1	6.49	324.18
772	Baricitinib phosphate	CCS(=O)(=O)N1CC(CC#N)(n2cc(-c3ncnc4[nH]ccc34)cn2)C1.O=P(O)(O)O	6.49	325.31
773	toremifene	CN(C)CCOc1ccc(C(=C(CCCl)c2ccccc2)c2ccccc2)cc1	6.49	326.15
774	mephentermine	CNC(C)(C)Cc1ccccc1.CNC(C)(C)Cc1ccccc1	6.49	327.32
775	GNF-2	NC(=O)c1cccc(-c2cc(Nc3ccc(OC(F)(F)F)cc3)ncn2)c1	6.48	329.37
776	Riociguat	COC(=O)N(C)c1c(N)nc(-c2nn(Cc3ccccc3F)c3ncccc23)nc1N	6.48	329.49
777	midostaurin	CO[C@@H]1[C@H](N(C)C(=O)c2ccccc2)C[C@H]2O[C@]1(C)n1c3ccccc3c3c4c(c5c6ccccc6n2c5c31)C(=O)NC4	6.48	329.76
778	Florfenicol	CS(=O)(=O)c1ccc(C(O)C(CF)NC(=O)C(Cl)Cl)cc1	6.48	331.30
779	TCPOBOP	Clc1cnc(Oc2ccc(Oc3ncc(Cl)cc3Cl)cc2)c(Cl)c1	6.48	331.65
781	clarithromycin	CC[C@H]1OC(=O)[C@H](C)[C@@H](O[C@H]2C[C@@](C)(OC)[C@@H](O)[C@H](C)O2)[C@H](C)[C@@H](O[C@@H]2O[C@H](C)C[C@H](N(C)C)[C@H]2O)[C@](C)(OC)C[C@@H](C)C(=O)[C@H](C)[C@@H](O)[C@]1(C)O	6.47	335.55
782	Linsitinib	CC1(O)CC(c2nc(-c3ccc4ccc(-c5ccccc5)nc4c3)c3c(N)nccn23)C1	6.47	335.64
783	Yohimbine Hydrochloride	COC(=O)C1C(O)CCC2CN3CCc4c([nH]c5ccccc45)C3CC21.Cl	6.47	336.52
784	Pimavanserin	CC(C)COc1ccc(CNC(=O)N(Cc2ccc(F)cc2)C2CCN(C)CC2)cc1	6.47	337.25
785	Ritodrine HCl	CC(NCCc1ccc(O)cc1)C(O)c1ccc(O)cc1.Cl	6.47	338.26
786	Fludarabine	Nc1nc(F)nc2c1ncn2C1OC(CO)C(O)C1O	6.47	339.05
787	mesoridazine	CN1CCCCC1CCN1c2ccccc2Sc2ccc(S(C)=O)cc21	6.47	339.31
788	procyclidine	OC(CCN1CCCC1)(c1ccccc1)C1CCCCC1	6.47	339.92
789	Sotrastaurin (AEB071)	CN1CCN(c2nc(C3=C(c4c[nH]c5ccccc45)C(=O)NC3=O)c3ccccc3n2)CC1	6.47	340.36
790	Latrepirdine	Cc1ccc2c(c1)c1c(n2CCc2ccc(C)nc2)CCN(C)C1.Cl.Cl	6.47	340.46
791	thiocolchicoside	COc1c(O[C@@H]2O[C@H](CO)[C@@H](O)[C@H](O)[C@H]2O)cc2c(c1OC)-c1ccc(SC)c(=O)cc1C(NC(C)=O)CC2	6.47	340.95
792	Brinzolamide	CCNC1CN(CCCOC)S(=O)(=O)c2sc(S(N)(=O)=O)cc21	6.47	341.14
793	Loteprednol etabonate	CCOC(=O)OC1(C(=O)OCCl)CCC2C3CCC4=CC(=O)C=CC4(C)C3C(O)CC21C	6.47	341.19
794	Valsartan	CCCCC(=O)N(Cc1ccc(-c2ccccc2-c2nn[nH]n2)cc1)C(C(=O)O)C(C)C	6.46	342.77
795	zonisamide	CN1C2CCC1CC(OC(c1ccccc1)c1ccccc1N)C2	6.46	347.60
796	Trelagliptin	Cn1c(=O)cc(N2CCCC(N)C2)n(Cc2cc(F)ccc2C#N)c1=O	6.46	347.89
797	isorotenone	COc1cc2c(cc1OC)[C@@H]1C(=O)c3ccc4oc(C(C)C)cc4c3O[C@@H]1CO2	6.46	348.51
798	thiothixene	CN(C)S(=O)(=O)c1ccc2c(c1)/C(=C\CCN1CCNCC1)c1ccccc1S2	6.46	348.56
799	tubastatin-a	CN1CCc2c(c3ccccc3n2Cc2ccc(C(=O)NO)cc2)C1	6.46	348.59
800	Flunixin Meglumin	CNCC(O)C(O)C(O)C(O)CO.Cc1c(Nc2ncccc2C(=O)O)cccc1C(F)(F)F	6.46	350.16
801	Vortioxetine	Cc1ccc(Sc2ccccc2N2CCNCC2)c(C)c1	6.46	350.51
802	idarubicin	CC(=O)[C@]1(O)Cc2c(O)c3c(c(O)c2[C@@H](OC2CC(N)C(O)C(C)O2)C1)C(=O)c1ccccc1C3=O	6.45	350.90
803	paromomycin	NC[C@@H]1O[C@H](O[C@@H]2[C@@H](CO)O[C@@H](O[C@H]3[C@@H](OC4O[C@H](CO)[C@@H](O)[C@H](O)[C@H]4N)[C@@H](N)C[C@@H](N)[C@@H]3O)[C@@H]2O)[C@H](N)[C@@H](O)[C@@H]1O	6.45	351.04
804	formoterol	COc1ccc(C[C@H](C)NC[C@@H](O)c2ccc(O)c(NC=O)c2)cc1	6.45	351.34
805	Calcitriol	C=C1C(=CC=C2CCCC3(C)C2CCC3C(C)CCCC(C)(C)O)CC(O)CC1O	6.45	353.10
806	obatoclax	COC1=CC(c2cc3ccccc3[nH]2)=N/C1=C\c1[nH]c(C)cc1C	6.45	355.28
807	NFKB-activation-inhibitor-II	Cc1ccc(NCCCc2ccccc2)c(N)c1	6.45	355.94
808	Brucine	COc1cc2c(cc1OC)C13CCN4CC5=CCOC6CC(=O)N2C1C6C5CC43	6.45	355.97
809	Amuvatinib (MP-470, HPK 56)	S=C(NCc1ccc2c(c1)OCO2)N1CCN(c2ncnc3c2oc2ccccc23)CC1	6.45	357.11
810	amuvatinib	S=C(NCc1ccc2c(c1)OCO2)N1CCN(c2ncnc3c2oc2ccccc23)CC1	6.45	357.11
811	ponalrestat	O=C(O)Cc1nn(Cc2ccc(Br)cc2F)c(=O)c2ccccc12	6.45	358.72
812	z-leu3-VS	CC(C)C[C@@H](/C=C/S(C)(=O)=O)NC(=O)[C@H](CC(C)C)NC(=O)[C@H](CC(C)C)NC(=O)OCc1ccccc1	6.44	359.11
813	Belinostat (PXD101)	O=C(C=Cc1cccc(S(=O)(=O)Nc2ccccc2)c1)NO	6.44	359.19
814	halofantrine	CCCCN(CCCC)CCC(O)c1cc2c(Cl)cc(Cl)cc2c2cc(C(F)(F)F)ccc12	6.44	359.33
815	Vandetanib (ZD6474)	COc1cc2c(Nc3ccc(Br)cc3F)ncnc2cc1OCC1CCN(C)CC1	6.44	359.69
816	Desogestrel	C#C[C@]1(O)CC[C@H]2[C@@H]3CCC4=CCCC[C@@H]4[C@H]3C(=C)C[C@@]21CC	6.44	359.99
817	fostamatinib	COc1cc(Nc2ncc(F)c(Nc3ccc4c(n3)NC(=O)C(C)(C)O4)n2)cc(OC)c1OC	6.44	361.05
818	nTZDpa	O=C(O)c1c(Sc2ccccc2)c2cc(Cl)ccc2n1Cc1ccc(Cl)cc1	6.44	362.31
819	Vincristine	CC[C@]1(O)C[C@H]2CN(CCc3c([nH]c4ccccc34)[C@@](C(=O)OC)(c3cc4c(cc3OC)N(C=O)[C@H]3[C@@](O)(C(=O)OC)C(OC(C)=O)[C@]5(CC)C=CCN6CC[C@]43C65)C2)C1.O=S(=O)(O)O	6.44	362.57
820	motesanib	CC1(C)CNc2cc(NC(=O)c3cccnc3NCc3ccncc3)ccc21	6.44	363.48
821	emetine	CC[C@H]1CN2CCc3cc(OC)c(OC)cc3[C@@H]2C[C@@H]1C[C@H]1NCCc2cc(OC)c(OC)cc21	6.44	363.81
822	5-hydroxytryptophan	NC(Cc1c[nH]c2cccc(O)c12)C(=O)O	6.44	364.29
824	prima-1-met	COC[C@@]1(CO)C(=O)[C@H]2CC[N@]1CC2	6.43	367.39
825	digoxigenin	C[C@]12CC[C@H](O)C[C@@H]1CC[C@H]1[C@@H]2C[C@@H](O)[C@]2(C)[C@@H](C3=CC(=O)OC3)CC[C@]12O	6.43	368.74
826	dyclonine	CCCCOc1ccc(C(=O)CCN2CCCCC2)cc1	6.43	369.83
827	Tiratricol	O=C(O)Cc1cc(I)c(Oc2ccc(O)c(I)c2)c(I)c1	6.43	372.20
828	tiratricol	O=C(O)Cc1cc(I)c(Oc2ccc(O)c(I)c2)c(I)c1	6.43	372.20
829	Iloperidone	COc1cc(C(C)=O)ccc1OCCCN1CCC(c2noc3cc(F)ccc23)CC1	6.43	373.13
830	iloperidone	COc1cc(C(C)=O)ccc1OCCCN1CCC(c2noc3cc(F)ccc23)CC1	6.43	373.13
831	Pilocarpine HCl	CC[C@@H]1C(=O)OC[C@@H]1Cc1cncn1C.Cl	6.43	374.98
832	Doxercalciferol	C=C1C(=CC=C2CCCC3(C)C2CCC3C(C)C=CC(C)C(C)C)CC(O)CC1O	6.43	375.09
833	melengestrol	C=C1C[C@@H]2[C@@H]3C=C(C)C4=CC(=O)CC[C@]4(C)[C@H]3CC[C@]2(C)[C@@]1(OC(C)=O)C(C)=O	6.42	375.87
834	Paroxetine HCl	Cl.Fc1ccc(C2CCNCC2COc2ccc3c(c2)OCO3)cc1	6.42	376.19
835	vinpocetine	CCOC(=O)C1=CC2(CC)CCCN3CCc4c(n1c1ccccc41)C32	6.42	376.57
836	Topotecan HCl	CC[C@@]1(O)C(=O)OCc2c1cc1n(c2=O)Cc2cc3c(CN(C)C)c(O)ccc3nc2-1.Cl	6.42	376.65
837	urosiol	C[C@H](CCC(=O)O)[C@@H]1CC[C@H]2[C@H]3[C@@H](O)C[C@@H]4C[C@H](O)CC[C@]4(C)[C@@H]3CC[C@@]21C	6.42	376.78
839	pranlukast	O=C(Nc1cccc2c(=O)cc(-c3nnn[nH]3)oc12)c1ccc(OCCCCc2ccccc2)cc1	6.42	381.19
840	MG-132	CC(C)C[C@@H](C=O)NC(=O)[C@H](CC(C)C)NC(=O)[C@H](CC(C)C)NC(=O)OCc1ccccc1	6.42	382.02
841	Mepyramine maleate	COc1ccc(CN(CCN(C)C)c2ccccn2)cc1.O=C(O)/C=C\C(=O)O	6.42	382.15
842	phenoxybenzamine	CC(COc1ccccc1)N(CCCl)Cc1ccccc1	6.42	383.70
843	Desipramine hydrochloride	CNCCCN1c2ccccc2CCc2ccccc21.Cl	6.41	385.60
844	COT-10b	C=C(N)c1cc2c(-c3cccc(-c4ccccc4)c3)cnc(N)c2s1	6.41	387.20
845	timosaponin	CC1CC[C@@]2(CO1)O[C@H]1C[C@H]3[C@@H]4CC[C@@H]5C[C@@H](O[C@@H]6O[C@H](CO)[C@H](O)[C@H](O)[C@H]6O[C@@H]6O[C@H](CO)[C@@H](O)[C@H](O)[C@H]6O)CC[C@]5(C)[C@H]4CC[C@]3(C)[C@H]1[C@@H]2C	6.41	387.88
846	pivampicillin	CC(C)(C)C(=O)OCOC(=O)[C@@H]1N2C(=O)[C@@H](NC(=O)[C@H](N)c3ccccc3)[C@@H]2SC1(C)C	6.41	388.08
847	Repaglinide	CCOc1cc(CC(=O)NC(CC(C)C)c2ccccc2N2CCCCC2)ccc1C(=O)O	6.41	389.00
848	methylprednisolone	C[C@H]1C[C@H]2[C@@H]3CC[C@](O)(C(=O)CO)[C@@]3(C)C[C@H](O)[C@@H]2[C@@]2(C)C=CC(=O)C=C12	6.41	389.68
849	Cetirizine DiHCl	Cl.Cl.O=C(O)COCCN1CCN(C(c2ccccc2)c2ccc(Cl)cc2)CC1	6.41	390.05
850	deoxycholic-acid	CC(CCC(=O)O)[C@H]1CC[C@H]2[C@@H]3CC[C@@H]4C[C@H](O)CC[C@]4(C)[C@H]3C[C@H](O)[C@@]21C	6.41	391.10
851	BIBR-1048	CCCCCCOC(=O)N=C(N)c1ccc(NCc2nc3cc(C(=O)N(CCC(=O)OCC)c4ccccn4)ccc3n2C)cc1	6.41	392.29
852	withaferin-a	CC1=C(CO)C(=O)O[C@@H]([C@@H](C)[C@H]2CC[C@H]3[C@@H]4C[C@H]5O[C@]56[C@@H](O)C=CC(=O)[C@]6(C)[C@H]4CC[C@@]32C)C1	6.41	392.35
853	propidium	CC[N+](C)(CC)CCC[n+]1c(-c2ccccc2)c2cc(N)ccc2c2ccc(N)cc21	6.41	393.06
854	proscillaridin-a	C[C@@H]1O[C@@H](O[C@@H]2C=C3CC[C@H]4[C@H](CC[C@]5(C)[C@@H](c6ccc(=O)oc6)CC[C@]45O)[C@@]3(C)CC2)[C@H](O)[C@H](O)[C@H]1O	6.40	394.39
855	suberoyl-bis-hydroxamic-acid	O=C(CCCCCCC(=O)NO)NO	6.40	394.88
856	nornicotine	c1cncc(C2CCCN2)c1	6.40	394.90
857	Rocuronium Bromide	C=CC[N+]1(C2CC3C4CCC5CC(O)C(N6CCOCC6)CC5(C)C4CCC3(C)C2OC(C)=O)CCCC1.[Br-]	6.40	397.04
858	diphenylpyraline	CN1CCC(OC(c2ccccc2)c2ccccc2)CC1	6.40	397.68
859	Baricitinib (LY3009104, INCB028050)	CCS(=O)(=O)N1CC(CC#N)(n2cc(-c3ncnc4[nH]ccc34)cn2)C1	6.40	398.67
860	thapsigargin	C/C=C(\C)C(=O)OC1C(C)=C2C(C1OC(=O)CCCCCCC)C(C)(OC(C)=O)CC(OC(=O)CCC)C1(O)C2OC(=O)C1(C)O	6.40	398.67
861	ziprasidone	O=C1Cc2cc(CCN3CCN(c4nsc5ccccc45)CC3)c(Cl)cc2N1	6.40	399.26
862	Ziprasidone	O=C1Cc2cc(CCN3CCN(c4nsc5ccccc45)CC3)c(Cl)cc2N1	6.40	399.26
863	clobutinol	CC(CN(C)C)C(C)(O)Cc1ccc(Cl)cc1	6.40	399.34
864	methoxypyruvic-acid	COc1cc(CC(=O)C(=O)O)ccc1OCc1ccccc1	6.40	399.48
865	Bisoprolol fumarate	CC(C)NCC(O)COc1ccc(COCCOC(C)C)cc1.O=C(O)C=CC(=O)O	6.40	400.53
867	Anagrelide HCl	Cl.O=C1CN2Cc3c(ccc(Cl)c3Cl)NC2=N1	6.40	402.15
868	dihydrexidine	Oc1cc2c(cc1O)[C@H]1c3ccccc3CN[C@@H]1CC2	6.39	403.83
869	syrosingopine	CCOC(=O)Oc1c(OC)cc(C(=O)O[C@@H]2C[C@@H]3CN4CCc5c([nH]c6cc(OC)ccc56)[C@H]4C[C@@H]3[C@H](C(=O)OC)[C@H]2OC)cc1OC	6.39	404.61
870	Quetiapine Fumarate	O=C(O)C=CC(=O)O.OCCOCCN1CCN(C2=Nc3ccccc3Sc3ccccc32)CC1.OCCOCCN1CCN(C2=Nc3ccccc3Sc3ccccc32)CC1	6.39	407.06
871	thioproperazine	CN1CCN(CCCN2c3ccccc3Sc3ccc(S(=O)(=O)N(C)C)cc32)CC1	6.39	407.24
872	Pizotifen Malate	CN1CCC(=C2c3ccccc3CCc3sccc32)CC1.O=C(O)CC(O)C(=O)O	6.39	407.96
873	Tripelennamine HCl	CN(C)CCN(Cc1ccccc1)c1ccccn1.Cl	6.39	408.29
874	trap-101	CCn1c(=O)n(C2=C(CO)CN(CC3CCCCCCC3)CC2)c2ccccc21	6.39	408.34
875	purmorphamine	c1ccc2c(Oc3nc(Nc4ccc(N5CCOCC5)cc4)c4ncn(C5CCCCC5)c4n3)cccc2c1	6.39	409.09
876	Betamethasone	CC1CC2C3CCC4=CC(=O)C=CC4(C)C3(F)C(O)CC2(C)C1(O)C(=O)CO	6.39	410.22
877	Naphazoline HCl	Cl.c1ccc2c(CC3=NCCN3)cccc2c1	6.39	410.34
878	lithocholic-acid	C[C@H](CCC(=O)O)[C@H]1CC[C@H]2[C@@H]3CC[C@@H]4C[C@H](O)CC[C@]4(C)[C@H]3CC[C@@]21C	6.38	412.23
879	Pioglitazone HCl	CCc1ccc(CCOc2ccc(CC3SC(=O)NC3=O)cc2)nc1.Cl	6.38	412.30
881	meprylcaine	CCCNC(C)(C)COC(=O)c1ccccc1	6.38	412.96
882	Lenvatinib (E7080)	COc1cc2nccc(Oc3ccc(NC(=O)NC4CC4)c(Cl)c3)c2cc1C(N)=O	6.38	413.07
883	vesamicol	O[C@@H]1CCCC[C@H]1N1CCC(c2ccccc2)CC1	6.38	413.57
884	tanespimycin	C=CCNC1=C2C[C@@H](C)C[C@H](OC)[C@H](O)[C@@H](C)/C=C(\C)[C@H](OC(N)=O)[C@@H](OC)/C=C\C=C(/C)C(=O)NC(=CC1=O)C2=O	6.38	413.75
885	veliparib	C[C@]1(c2nc3c(C(N)=O)cccc3[nH]2)CCCN1	6.38	415.25
886	iohexol	CC(=O)N(CC(O)CO)c1c(I)c(C(=O)NCC(O)CO)c(I)c(C(=O)NCC(O)CO)c1I	6.38	415.81
887	bupivacaine	CCCCN1CCCCC1C(=O)Nc1c(C)cccc1C	6.38	415.89
888	sertaconazole	Clc1ccc(C(Cn2ccnc2)OCc2csc3c(Cl)cccc23)c(Cl)c1	6.38	416.08
889	nystatin	CC1C=CC=CCCC=CC=CC=CC=CC(O[C@@H]2O[C@H](C)[C@@H](O)[C@H](N)[C@@H]2O)CC(O)C(C(=O)O)C(O)CC(=O)CC(O)C(O)CCC(O)CC(O)CC(O)CC(=O)OC(C)C(C)C1O	6.38	416.25
890	isoprenaline	CC(C)NC[C@H](O)c1ccc(O)c(O)c1	6.38	416.67
891	CYT387	N#CCNC(=O)c1ccc(-c2ccnc(Nc3ccc(N4CCOCC4)cc3)n2)cc1	6.38	416.75
892	brucine	COc1cc2c(cc1OC)[C@@]13CCN4CC5=CCO[C@H]6CC(=O)N2[C@H]1[C@H]6[C@H]5C[C@H]43	6.38	416.76
893	NCI-16221	O=C(O)c1ccccc1Nc1cccc2c1C(=O)c1cccc(Nc3ccccc3C(=O)O)c1C2=O	6.38	417.15
894	flumethasone	C[C@@H]1C[C@@H]2[C@@H]3C[C@H](F)C4=CC(=O)C=C[C@]4(C)[C@@]3(F)[C@@H](O)C[C@]2(C)[C@@]1(O)C(=O)CO	6.38	417.50
895	Trametinib DMSO solvate	CC(=O)Nc1cccc(-n2c(=O)n(C3CC3)c(=O)c3c(Nc4ccc(I)cc4F)n(C)c(=O)c(C)c32)c1.CS(C)=O	6.38	417.70
896	barasertib-HQPA	CCN(CCO)CCCOc1ccc2c(Nc3cc(CC(=O)Nc4cccc(F)c4)[nH]n3)ncnc2c1	6.38	417.76
897	Barasertib (AZD1152-HQPA)	CCN(CCO)CCCOc1ccc2c(Nc3cc(CC(=O)Nc4cccc(F)c4)[nH]n3)ncnc2c1	6.38	417.76
898	lomefloxacin	CCn1cc(C(=O)O)c(=O)c2cc(F)c(N3CCNC(C)C3)c(F)c21	6.38	417.81
899	mocetinostat	Nc1ccccc1NC(=O)c1ccc(CNc2nccc(-c3cccnc3)n2)cc1	6.38	419.67
900	Mocetinostat (MGCD0103, MG0103)	Nc1ccccc1NC(=O)c1ccc(CNc2nccc(-c3cccnc3)n2)cc1	6.38	419.67
901	5-aminolevulinic-acid	NCC(=O)CCC(=O)O	6.38	419.86
902	Atorvastatin Calcium	CC(C)c1c(C(=O)Nc2ccccc2)c(-c2ccccc2)c(-c2ccc(F)cc2)n1CCC(O)CC(O)CC(=O)[O-].CC(C)c1c(C(=O)Nc2ccccc2)c(-c2ccccc2)c(-c2ccc(F)cc2)n1CCC(O)CC(O)CC(=O)[O-].[Ca+2]	6.38	421.12
903	mibefradil	COCC(=O)OC1(CCN(C)CCCc2nc3ccccc3[nH]2)CCc2cc(F)ccc2C1C(C)C	6.37	423.19
904	digitoxigenin	C[C@]12CC[C@H](O)C[C@@H]1CC[C@H]1[C@@H]2CC[C@]2(C)[C@@H](C3=CC(=O)OC3)CC[C@]12O	6.37	423.20
905	ifenprodil	CC(C(O)c1ccc(O)cc1)N1CCC(Cc2ccccc2)CC1	6.37	423.37
906	oxacillin	Cc1onc(-c2ccccc2)c1C(=O)N[C@@H]1C(=O)N2[C@@H](C(=O)O)C(C)(C)S[C@H]12	6.37	424.03
907	Val-Val-Val	CC(C)[C@H](N)C(=O)N[C@H](C(=O)N[C@H](C(=O)O)C(C)C)C(C)C	6.37	424.13
908	Flumazenil	CCOC(=O)c1ncn2c1CN(C)C(=O)c1cc(F)ccc1-2	6.37	425.50
909	flumazenil	CCOC(=O)c1ncn2c1CN(C)C(=O)c1cc(F)ccc1-2	6.37	425.50
910	hycanthone	CCN(CC)CCNc1ccc(CO)c2sc3ccccc3c(=O)c12	6.37	426.21
911	Drospirenone	CC12CCC(=O)C=C1C1CC1C1C2CCC2(C)C1C1CC1C21CCC(=O)O1	6.37	426.75
912	scriptaid	O=C(CCCCCN1C(=O)c2cccc3cccc(c23)C1=O)NO	6.37	427.84
913	ICI-89406	N#Cc1ccccc1OCC(O)CNCCNC(=O)Nc1ccccc1	6.37	427.88
914	Semagacestat (LY450139)	CC(NC(=O)C(O)C(C)C)C(=O)NC1C(=O)N(C)CCc2ccccc21	6.37	428.39
915	JAK3-inhibitor-VI	O=C1Nc2ccc(-c3cccnc3)cc2/C1=C/c1ccc[nH]1	6.37	428.66
916	Sivelestat (ONO-5046)	CC(C)(C)C(=O)Oc1ccc(S(=O)(=O)Nc2ccccc2C(=O)NCC(=O)O)cc1	6.37	429.19
917	dimenhydrinate	CN(C)CCOC(c1ccccc1)c1ccccc1.Cn1c(=O)c2[nH]c(Cl)nc2n(C)c1=O	6.37	429.71
918	AKT-inhibitor-IV	CC[n+]1c(/C=C/N(C)c2ccccc2)n(-c2ccccc2)c2ccc(-c3nc4ccccc4s3)cc21	6.37	429.86
919	GBR-13069	Fc1ccc(C(OCCN2CCN(CC=Cc3ccccc3)CC2)c2ccc(F)cc2)cc1	6.37	430.28
920	Lafutidine	O=C(CS(=O)Cc1ccco1)NCC=CCOc1cc(CN2CCCCC2)ccn1	6.37	430.44
921	Foretinib (GSK1363089)	COc1cc2c(Oc3ccc(NC(=O)C4(C(=O)Nc5ccc(F)cc5)CC4)cc3F)ccnc2cc1OCCCN1CCOCC1	6.37	430.96
922	foretinib	COc1cc2c(Oc3ccc(NC(=O)C4(C(=O)Nc5ccc(F)cc5)CC4)cc3F)ccnc2cc1OCCCN1CCOCC1	6.37	430.96
923	salermide	CC(C(=O)Nc1cccc(/N=C/c2c(O)ccc3ccccc23)c1)c1ccccc1	6.37	431.21
924	hexylcaine	CC(CNC1CCCCC1)OC(=O)c1ccccc1	6.36	433.36
925	Chenodeoxycholic Acid	CC(CCC(=O)O)C1CCC2C3C(O)CC4CC(O)CCC4(C)C3CCC12C	6.36	433.39
926	Ursodiol	CC(CCC(=O)O)C1CCC2C3C(O)CC4CC(O)CCC4(C)C3CCC12C	6.36	433.39
927	pyrvinium	Cc1cc(CCc2ccc3cc(N(C)C)ccc3[n+]2C)c(C)n1-c1ccccc1	6.36	433.56
928	pyrvinium-pamoate	Cc1cc(CCc2ccc3cc(N(C)C)ccc3[n+]2C)c(C)n1-c1ccccc1	6.36	433.56
929	alfadolone	CC(=O)OCC(=O)[C@H]1CC[C@H]2[C@H]3CC[C@H]4C[C@H](O)CC[C@]4(C)[C@@H]3C(=O)C[C@]12C	6.36	433.60
930	siguazodan	CN/C(=N\c1ccc(C2=NNC(=O)CC2C)cc1)NC#N	6.36	435.53
931	epitiostanol	C[C@]12CC[C@@H]3[C@@H](CC[C@@H]4CC5SC5C[C@@]43C)[C@@H]1CC[C@@H]2O	6.36	436.66
932	5-methoxy-alpha-methyltryptamine	COc1ccc2[nH]cc(CC(C)N)c2c1	6.36	439.21
933	benidipine	COC(=O)C1C(C)=NC(C)=C(C(=O)O[C@@H]2CCCN(Cc3ccccc3)C2)[C@@H]1c1cccc([N+](=O)[O-])c1	6.36	440.23
934	glafenine	O=C(OCC(O)CO)c1ccccc1Nc1ccnc2cc(Cl)ccc12	6.36	440.58
935	tacrolimus	C=CC[C@@H]1/C=C(/C)C[C@H](C)C[C@H](OC)C[C@H]2O[C@@](O)(C(=O)C(=O)N3CCCC[C@H]3C(=O)O[C@H](/C(C)=C/[C@@H]3CC[C@@H](O)[C@H](OC)C3)[C@H](C)[C@@H](O)CC1=O)[C@H](C)C[C@@H]2OC	6.35	442.88
936	2-aminobenzenesulfonamide	Nc1ccccc1S(N)(=O)=O	6.35	445.24
937	mevastatin	CC[C@H](C)C(=O)O[C@H]1CCC=C2C=C[C@H](C)[C@H](CC[C@@H]3C[C@@H](O)CC(=O)O3)[C@@H]21	6.35	445.43
938	vindesine	CC[C@]1(O)C[C@H]2CN(CCc3c([nH]c4ccccc34)[C@@](C(=O)OC)(c3cc4c(cc3OC)N(C)[C@H]3[C@@](O)(C(N)=O)[C@H](O)[C@]5(CC)C=CCN6CC[C@]43[C@@H]65)C2)C1	6.35	445.99
939	Rosuvastatin Calcium	CC(C)c1nc(N(C)S(C)(=O)=O)nc(-c2ccc(F)cc2)c1C=CC(O)CC(O)CC(=O)[O-].CC(C)c1nc(N(C)S(C)(=O)=O)nc(-c2ccc(F)cc2)c1C=CC(O)CC(O)CC(=O)[O-].[Ca+2]	6.35	446.13
940	nortriptyline	CNCCC=C1c2ccccc2CCc2ccccc21	6.35	446.70
941	cortisone	C[C@]12CC(=O)[C@@H]3[C@H](CCC4=CC(=O)CC[C@@]43C)[C@@H]1CC[C@]2(O)C(=O)CO	6.35	447.27
942	norgestrel	C#C[C@]1(O)CCC2C3CCC4=CC(=O)CC[C@@H]4C3CC[C@@]21CC	6.35	448.13
944	carbidopa	C[C@@](Cc1ccc(O)c(O)c1)(NN)C(=O)O	6.34	454.21
945	phylloquinone	CC1=C(C/C=C(\C)CCCC(C)CCCC(C)CCCC(C)C)C(=O)c2ccccc2C1=O	6.34	454.73
946	Trifluoperazine 2HCl	CN1CCN(CCCN2c3ccccc3Sc3ccc(C(F)(F)F)cc32)CC1.Cl.Cl	6.34	454.81
947	rimcazole	C[C@H]1CN(CCCn2c3ccccc3c3ccccc32)C[C@@H](C)N1	6.34	455.16
948	amikacin	NCC[C@H](O)C(=O)N[C@@H]1C[C@H](N)[C@@H](O[C@H]2O[C@H](CN)[C@@H](O)[C@H](O)[C@H]2O)[C@H](O)[C@H]1O[C@H]1O[C@H](CO)[C@@H](O)[C@H](N)[C@H]1O	6.34	456.29
949	Troxipide	COc1cc(C(=O)NC2CCCNC2)cc(OC)c1OC	6.34	456.57
950	troxipide	COc1cc(C(=O)NC2CCCNC2)cc(OC)c1OC	6.34	456.57
951	LEE011	CN(C)C(=O)c1cc2cnc(Nc3ccc(N4CCNCC4)cn3)nc2n1C1CCCC1	6.34	456.84
952	lonidamine	O=C(O)c1nn(Cc2ccc(Cl)cc2Cl)c2ccccc12	6.34	457.00
953	Lonidamine	O=C(O)c1nn(Cc2ccc(Cl)cc2Cl)c2ccccc12	6.34	457.00
954	Nicardipine HCl	COC(=O)C1=C(C)NC(C)=C(C(=O)OCCN(C)Cc2ccccc2)C1c1cccc([N+](=O)[O-])c1.Cl	6.34	458.54
955	Amoxapine	Clc1ccc2c(c1)C(N1CCNCC1)=Nc1ccccc1O2	6.34	458.96
956	Mevastatin	CCC(C)C(=O)OC1CCC=C2C=CC(C)C(CCC3CC(O)CC(=O)O3)C21	6.34	459.10
957	Pramoxine HCl	CCCCOc1ccc(OCCCN2CCOCC2)cc1.Cl	6.34	459.18
958	Aliskiren Hemifumarate	COCCCOc1cc(CC(CC(N)C(O)CC(C(=O)NCC(C)(C)C(N)=O)C(C)C)C(C)C)ccc1OC.COCCCOc1cc(CC(CC(N)C(O)CC(C(=O)NCC(C)(C)C(N)=O)C(C)C)C(C)C)ccc1OC.O=C(O)C=CC(=O)O	6.34	460.68
959	norfenfluramine	C[C@H](N)Cc1cccc(C(F)(F)F)c1	6.34	461.26
960	etomoxir	CCOC(=O)[C@@]1(CCCCCCOc2ccc(Cl)cc2)CO1	6.34	462.14
962	Ozanimod (RPC1063)	CC(C)Oc1ccc(-c2nc(-c3cccc4c3CC[C@@H]4NCCO)no2)cc1C#N	6.33	463.77
963	Plerixafor 8HCl (AMD3100 8HCl)	Cl.Cl.Cl.Cl.Cl.Cl.Cl.Cl.c1cc(CN2CCCNCCNCCCNCC2)ccc1CN1CCCNCCNCCCNCC1	6.33	464.47
964	Ethacridine lactate monohydrate	CC(O)C(=O)O.CCOc1ccc2nc3cc(N)ccc3c(N)c2c1.O	6.33	464.60
965	Fludarabine Phosphate (Fludara)	Nc1nc(F)nc2c1ncn2C1OC(COP(=O)(O)O)C(O)C1O	6.33	465.80
966	leucovorin	Nc1nc(=O)c2c([nH]1)NCC(CNc1ccc(C(=O)N[C@@H](CCC(=O)O)C(=O)O)cc1)N2C=O	6.33	467.65
967	Levonorgestrel	C#CC1(O)CCC2C3CCC4=CC(=O)CCC4C3CCC21CC	6.33	469.75
968	Gestodene	C#CC1(O)C=CC2C3CCC4=CC(=O)CCC4C3CCC21CC	6.33	469.83
969	Tetrahydrozoline HCl	Cl.c1ccc2c(c1)CCCC2C1=NCCN1	6.33	471.22
970	brivanib	Cc1cc2c(F)c(Oc3ncnn4cc(OCC(C)O)c(C)c34)ccc2[nH]1	6.33	472.78
971	fipexide	O=C(COc1ccc(Cl)cc1)N1CCN(Cc2ccc3c(c2)OCO3)CC1	6.32	474.30
972	nateglinide	CC(C)[C@H]1CC[C@H](C(=O)N[C@@H](Cc2ccccc2)C(=O)O)CC1	6.32	476.02
973	Cefazolin (sodium salt)	Cc1nnc(SCC2=C(C(=O)[O-])N3C(=O)[C@@H](NC(=O)Cn4cnnn4)[C@H]3SC2)s1.[Na+]	6.32	476.07
974	Tianeptine sodium	CN1c2ccccc2C(NCCCCCCC(=O)[O-])c2ccc(Cl)cc2S1(=O)=O.[Na+]	6.32	478.73
975	Ornidazole	Cc1ncc([N+](=O)[O-])n1CC(O)CCl	6.32	478.91
976	nisoxetine	CNCCC(Oc1ccccc1OC)c1ccccc1	6.32	479.72
977	Tizanidine	Clc1ccc2nsnc2c1NC1=NCCN1	6.32	480.34
978	tizanidine	Clc1ccc2nsnc2c1NC1=NCCN1	6.32	480.34
979	norgestimate	C#C[C@]1(OC(C)=O)CC[C@@H]2[C@@H]3CCC4=CC(=NO)CC[C@@H]4[C@H]3CC[C@@]21CC	6.32	480.65
980	Fluorouracil (Adrucil)	O=c1[nH]cc(F)c(=O)[nH]1	6.32	483.65
981	fluorouracil	O=c1[nH]cc(F)c(=O)[nH]1	6.32	483.65
983	atorvastatin	CC(C)c1c(C(=O)Nc2ccccc2)c(-c2ccccc2)c(-c2ccc(F)cc2)n1CC[C@@H](O)C[C@@H](O)CC(=O)O	6.31	485.97
984	yohimbine	COC(=O)[C@H]1[C@@H](O)CC[C@H]2CN3CCc4c([nH]c5ccccc45)[C@H]3C[C@H]21	6.31	487.74
985	Rivaroxaban	O=C(NCC1CN(c2ccc(N3CCOCC3=O)cc2)C(=O)O1)c1ccc(Cl)s1	6.31	488.00
986	Atomoxetine HCl	CNCCC(Oc1ccccc1C)c1ccccc1.Cl	6.31	489.11
987	aprepitant	C[C@@H](O[C@@H]1OCCN(Cc2nc(=O)[nH][nH]2)[C@@H]1c1ccc(F)cc1)c1cc(C(F)(F)F)cc(C(F)(F)F)c1	6.31	489.35
988	Regorafenib	CNC(=O)c1cc(Oc2ccc(NC(=O)Nc3ccc(Cl)c(C(F)(F)F)c3)c(F)c2)ccn1	6.31	489.61
989	equilin	C[C@]12CC[C@@H]3C(=CCc4cc(O)ccc43)[C@H]1CCC2=O	6.31	489.97
990	Sertaconazole nitrate	Clc1ccc(C(Cn2ccnc2)OCc2csc3c(Cl)cccc23)c(Cl)c1.O=[N+]([O-])O	6.31	490.08
991	ibudilast	CC(C)C(=O)c1c(C(C)C)nn2ccccc12	6.31	491.15
992	pazufloxacin	C[C@H]1COc2c(C3(N)CC3)c(F)cc3c(=O)c(C(=O)O)cn1c23	6.31	491.25
993	Cytarabine hydrochloride	Cl.Nc1ccn(C2OC(CO)C(O)C2O)c(=O)n1	6.31	491.45
994	IM-12	Cc1[nH]c2ccccc2c1C1=C(NCCc2ccc(F)cc2)C(=O)N(C)C1=O	6.31	491.68
995	dihydrostreptomycin	CN[C@@H]1[C@H](O[C@H]2[C@H](O[C@@H]3[C@@H](O)[C@H](O)[C@@H](NC(=N)N)[C@H](O)[C@H]3NC(=N)N)O[C@@H](C)[C@]2(O)CO)O[C@@H](CO)[C@H](O)[C@H]1O.CN[C@@H]1[C@H](O[C@H]2[C@H](O[C@@H]3[C@@H](O)[C@H](O)[C@@H](NC(=N)N)[C@H](O)[C@H]3NC(=N)N)O[C@@H](C)[C@]2(O)CO)O[C@@H](CO)[C@H](O)[C@H]1O	6.31	493.59
996	flubendazole	COC(=O)Nc1nc2cc(C(=O)c3ccc(F)cc3)ccc2[nH]1	6.31	493.71
997	abiraterone	C[C@]12CC[C@@H]3[C@@H](CC=C4C[C@@H](O)CC[C@]43C)[C@@H]1CC=C2c1cccnc1	6.31	495.38
998	Temocapril HCl	CCOC(=O)C(CCc1ccccc1)NC1CSC(c2cccs2)CN(CC(=O)O)C1=O.Cl	6.30	495.87
999	Vinpocetine	CCOC(=O)C1=C[C@]2(CC)CCCN3CCc4c(n1c1ccccc41)[C@@H]32	6.30	496.21
1000	famprofazone	CC(C)c1c(CN(C)C(C)Cc2ccccc2)n(C)n(-c2ccccc2)c1=O	6.30	496.62
1001	Famprofazone	CC(C)c1c(CN(C)C(C)Cc2ccccc2)n(C)n(-c2ccccc2)c1=O	6.30	496.62
1002	Aztreonam	CC1C(NC(=O)C(=NOC(C)(C)C(=O)O)c2csc(N)n2)C(=O)N1S(=O)(=O)O	6.30	498.70
1003	Oxaprozin	O=C(O)CCc1nc(-c2ccccc2)c(-c2ccccc2)o1	6.30	500.12
1004	andarine	CC(=O)Nc1ccc(OC[C@](C)(O)C(=O)Nc2ccc([N+](=O)[O-])c(C(F)(F)F)c2)cc1	6.30	502.07
1005	Scopine	CN1[C@H]2C[C@H](O)C[C@@H]1[C@H]1O[C@@H]21	6.30	502.11
1006	cinacalcet	C[C@@H](NCCCc1cccc(C(F)(F)F)c1)c1cccc2ccccc12	6.30	502.75
1007	Norethindrone	C#CC1(O)CCC2C3CCC4=CC(=O)CCC4C3CCC21C	6.30	506.81
1008	GDC-0449 (Vismodegib)	CS(=O)(=O)c1ccc(C(=O)Nc2ccc(Cl)c(-c3ccccn3)c2)c(Cl)c1	6.29	507.41
1009	Aripiprazole	O=C1CCc2ccc(OCCCCN3CCN(c4cccc(Cl)c4Cl)CC3)cc2N1	6.29	508.58
1010	aripiprazole	O=C1CCc2ccc(OCCCCN3CCN(c4cccc(Cl)c4Cl)CC3)cc2N1	6.29	508.58
1012	cinnarizine	C(=Cc1ccccc1)CN1CCN(C(c2ccccc2)c2ccccc2)CC1	6.29	511.10
1013	procainamide	CCN(CC)CCNC(=O)c1ccc(N)cc1	6.29	511.18
1014	7-hydroxy-PIPAT	CCCN(C/C=C/I)C1CCc2ccc(O)cc2C1	6.29	511.22
1015	Mosapride Citrate	CCOc1cc(N)c(Cl)cc1C(=O)NCC1CN(Cc2ccc(F)cc2)CCO1.O=C(O)CC(O)(CC(=O)O)C(=O)O	6.29	511.37
1017	Timolol Maleate	CC(C)(C)NCC(O)COc1nsnc1N1CCOCC1.O=C(O)C=CC(=O)O	6.29	513.02
1018	4-carboxy-3-hydroxyphenylglycine-(RS)	NC(C(=O)O)c1ccc(C(=O)O)c(O)c1	6.29	513.66
1019	oxymetazoline	Cc1cc(C(C)(C)C)c(O)c(C)c1CC1=NCCN1	6.29	515.71
1020	rotenonic-acid	COc1cc2c(cc1OC)[C@@H]1C(=O)c3ccc(O)c(CC=C(C)C)c3O[C@@H]1CO2	6.29	516.96
1021	Clobetasol propionate	CCC(=O)OC1(C(=O)CCl)C(C)CC2C3CCC4=CC(=O)C=CC4(C)C3(F)C(O)CC21C	6.29	517.17
1022	Clonidine HCl	Cl.Clc1cccc(Cl)c1NC1=NCCN1	6.29	518.23
1023	metoprolol	COCCc1ccc(OCC(O)CNC(C)C)cc1	6.29	518.37
1024	Fenoprofen Calcium	CC(C(=O)[O-])c1cccc(Oc2ccccc2)c1.CC(C(=O)[O-])c1cccc(Oc2ccccc2)c1.[Ca+2]	6.28	521.25
1025	Levofloxacin	C[C@H]1COc2c(N3CCN(C)CC3)c(F)cc3c(=O)c(C(=O)O)cn1c23	6.28	522.29
1026	levofloxacin	C[C@H]1COc2c(N3CCN(C)CC3)c(F)cc3c(=O)c(C(=O)O)cn1c23	6.28	522.29
1027	17-beta-estradiol	CCCCC(=O)O[C@H]1CC[C@H]2[C@@H]3CCc4cc(O)ccc4[C@H]3CC[C@]12C	6.28	522.74
1028	Diclazuril	N#CC(c1ccc(Cl)cc1)c1c(Cl)cc(-n2ncc(=O)[nH]c2=O)cc1Cl	6.28	523.14
1029	Doxorubicin	COc1cccc2c1C(=O)c1c(O)c3c(c(O)c1C2=O)CC(O)(C(=O)CO)CC3OC1CC(N)C(O)C(C)O1	6.28	523.74
1030	celiprolol	CCN(CC)C(=O)Nc1ccc(OCC(O)CNC(C)(C)C)c(C(C)=O)c1	6.28	525.87
1031	GANT-58	c1cc(-c2sc(-c3ccncc3)c(-c3ccncc3)c2-c2ccncc2)ccn1	6.28	528.14
1032	propranolol	CC(C)NCC(O)COc1cccc2ccccc12	6.28	528.49
1033	alpha-methylserotonin	CC(N)Cc1c[nH]c2ccc(O)cc12	6.28	528.53
1034	IDAM	CN(C)Cc1ccccc1Sc1ccc(I)cc1CO	6.28	529.42
1035	plinabulin	CC(C)(C)c1[nH]cnc1/C=c1\[nH]c(=O)/c(=C/c2ccccc2)[nH]c1=O	6.27	534.16
1036	milnacipran	CCN(CC)C(=O)[C@]1(c2ccccc2)C[C@@H]1CN	6.27	535.22
1037	CX-4945 (Silmitasertib)	O=C(O)c1ccc2c(c1)nc(Nc1cccc(Cl)c1)c1ccncc12	6.27	535.25
1038	rescinnamine	COC(=O)[C@H]1[C@H]2C[C@@H]3c4[nH]c5cc(OC)ccc5c4CCN3C[C@H]2C[C@@H](OC(=O)/C=C/c2cc(OC)c(OC)c(OC)c2)[C@@H]1OC	6.27	536.12
1039	Alvelestat	Cc1c(-c2ccnn2C)cc(C(=O)NCc2ccc(S(C)(=O)=O)cn2)c(=O)n1-c1cccc(C(F)(F)F)c1	6.27	537.39
1040	ethisterone	C#C[C@]1(O)CC[C@@H]2[C@@H]3CCC4=CC(=O)CC[C@]4(C)[C@@H]3CC[C@@]21C	6.27	539.14
1041	Hydroxyzine 2HCl	Cl.Cl.OCCOCCN1CCN(C(c2ccccc2)c2ccc(Cl)cc2)CC1	6.27	539.24
1042	neostigmine	CN(C)C(=O)Oc1cccc([N+](C)(C)C)c1	6.27	539.30
1043	ENMD-2076	Cc1cc(Nc2cc(N3CCN(C)CC3)nc(/C=C/c3ccccc3)n2)n[nH]1	6.27	539.61
1044	hyoscyamine	CN1[C@@H]2CC[C@@H]1CC(OC(=O)[C@H](CO)c1ccccc1)C2	6.27	540.28
1045	brefeldin-a	CC1CCC/C=C\C2CC(O)CC2C(O)/C=C\C(=O)O1	6.27	540.30
1046	dicloxacillin	Cc1onc(-c2c(Cl)cccc2Cl)c1C(=O)N[C@@H]1C(=O)N2[C@@H](C(=O)O)C(C)(C)S[C@H]12	6.27	540.60
1047	cyclopamine	CC1=C2C[C@H]3[C@@H](CC=C4C[C@@H](O)CC[C@@]43C)[C@@H]2CC[C@]12O[C@@H]1C[C@H](C)CN[C@H]1[C@H]2C	6.27	541.44
1048	latanoprost	CC(C)OC(=O)CCC/C=C\C[C@H]1[C@@H](O)C[C@@H](O)[C@@H]1CC[C@@H](O)CCc1ccccc1	6.27	542.27
1050	chlormadinone	CC(=O)O[C@]1(C(C)=O)CC[C@@H]2[C@H]3C=C(Cl)C4=CC(=O)CC[C@]4(C)[C@@H]3CC[C@@]21C	6.26	543.58
1051	Enrofloxacin	CCN1CCN(c2cc3c(cc2F)c(=O)c(C(=O)O)cn3C2CC2)CC1	6.26	545.62
1052	budesonide	CCCC1O[C@@H]2C[C@H]3[C@H]4CCC5=CC(=O)C=C[C@]5(C)[C@H]4[C@@H](O)C[C@]3(C)[C@]2(C(=O)CO)O1	6.26	546.90
1053	PKCbeta-inhibitor	O=C1NC(=O)C(c2cn(CCCn3ccnc3)c3ccccc23)=C1Nc1ccccc1	6.26	547.52
1054	Afatinib (BIBW2992)	CN(C)CC=CC(=O)Nc1cc2c(Nc3ccc(F)c(Cl)c3)ncnc2cc1OC1CCOC1	6.26	548.40
1055	Haloperidol	O=C(CCCN1CCC(O)(c2ccc(Cl)cc2)CC1)c1ccc(F)cc1	6.26	548.79
1056	peruvoside	CO[C@@H]1[C@@H](O)[C@H](C)O[C@H](O[C@H]2CC[C@]3(C=O)C4CC[C@]5(C)[C@@H](C6=CC(=O)OC6)CC[C@]5(O)C4CC[C@@H]3C2)[C@H]1O	6.26	548.94
1057	roscovitine	CC[C@H](CO)Nc1nc(NCc2ccccc2)c2ncn(C(C)C)c2n1	6.26	549.18
1058	dithiothreitol	OC(CS)C(O)CS	6.26	549.25
1059	zolantidine	c1cc(CN2CCCCC2)cc(OCCCNc2nc3ccccc3s2)c1	6.26	550.59
1060	sirtinol	CC(NC(=O)c1ccccc1/N=C/c1c(O)ccc2ccccc12)c1ccccc1	6.25	557.05
1061	guggulsterone	C/C=C1\C(=O)CC2C3CCC4=CC(=O)CC[C@@]4(C)C3CC[C@@]12C	6.25	557.60
1062	prenylamine	CC(Cc1ccccc1)NCCC(c1ccccc1)c1ccccc1	6.25	560.41
1063	aurora-a-inhibitor-i	CCN1CCN(C(=O)Cc2ccc(Nc3ncc(F)c(Nc4ccc(C(=O)Nc5ccccc5Cl)cc4)n3)cc2)CC1	6.25	560.49
1064	Erythromycin	CCC1OC(=O)C(C)C(OC2CC(C)(OC)C(O)C(C)O2)C(C)C(OC2OC(C)CC(N(C)C)C2O)C(C)(O)CC(C)C(=O)C(C)C(O)C1(C)O	6.25	560.63
1065	eseroline	CN1CC[C@@]2(C)c3cc(O)ccc3N(C)[C@H]12	6.25	563.41
1066	Glimepiride	CCC1=C(C)CN(C(=O)NCCc2ccc(S(=O)(=O)NC(=O)NC3CCC(C)CC3)cc2)C1=O	6.25	566.00
1067	Iohexol	CC(=O)N(CC(O)CO)c1c(I)c(/C(O)=N/CC(O)CO)c(I)c(/C(O)=N/CC(O)CO)c1I	6.25	566.68
1068	Vecuronium Bromide	CC(=O)OC1CC2CCC3C(CCC4(C)C3CC([N+]3(C)CCCCC3)C4OC(C)=O)C2(C)CC1N1CCCCC1.[Br-]	6.25	568.70
1069	proxymetacaine	CCCOc1ccc(C(=O)OCCN(CC)CC)cc1N	6.24	570.10
1070	topiramate	CC1(C)O[C@@H]2CO[C@@]3(COS(N)(=O)=O)OC(C)(C)O[C@H]3[C@@H]2O1	6.24	570.72
1071	androstenol	C[C@@]12C=CC[C@H]1[C@@H]1CC[C@H]3C[C@H](O)CC[C@]3(C)[C@H]1CC2	6.24	572.60
1072	Desvenlafaxine Succinate	CN(C)CC(c1ccc(O)cc1)C1(O)CCCCC1.O.O=C(O)CCC(=O)O	6.24	574.49
1073	Bexarotene	C=C(c1ccc(C(=O)O)cc1)c1cc2c(cc1C)C(C)(C)CCC2(C)C	6.24	575.35
1074	vigabatrin	C=CC(N)CCC(=O)O	6.24	575.52
1075	tropisetron	CN1C2CCC1CC(OC(=O)c1c[nH]c3ccccc13)C2	6.24	577.10
1076	STF-62247	Cc1cccc(Nc2nc(-c3ccncc3)cs2)c1	6.24	577.45
1077	gefitinib	COc1cc2ncnc(Nc3ccc(F)c(Cl)c3)c2cc1OCCCN1CCOCC1	6.24	577.68
1078	Gefitinib (ZD1839)	COc1cc2ncnc(Nc3ccc(F)c(Cl)c3)c2cc1OCCCN1CCOCC1	6.24	577.68
1079	tridihexethyl	CC[N+](CC)(CC)CCC(O)(c1ccccc1)C1CCCCC1	6.24	580.03
1080	doxazosin	COc1cc2nc(N3CCN(C(=O)C4COc5ccccc5O4)CC3)nc(N)c2cc1OC	6.24	580.17
1081	antazoline	c1ccc(CN(CC2=NCCN2)c2ccccc2)cc1	6.24	580.51
1082	fluperlapine	CN1CCN(C2=Nc3cc(F)ccc3Cc3ccccc32)CC1	6.24	580.63
1083	Etoricoxib	Cc1ccc(-c2ncc(Cl)cc2-c2ccc(S(C)(=O)=O)cc2)cn1	6.23	582.26
1084	etoricoxib	Cc1ccc(-c2ncc(Cl)cc2-c2ccc(S(C)(=O)=O)cc2)cn1	6.23	582.26
1085	streptozotocin	CN([N+][O-])C(=O)N[C@H]1[C@@H](O)O[C@H](CO)[C@@H](O)[C@@H]1O	6.23	584.29
1086	Reserpine	COC(=O)C1C2CC3c4[nH]c5cc(OC)ccc5c4CCN3CC2CC(OC(=O)c2cc(OC)c(OC)c(OC)c2)C1OC	6.23	585.56
1087	fentiazac	O=C(O)Cc1sc(-c2ccccc2)nc1-c1ccc(Cl)cc1	6.23	585.72
1088	blebbistatin	Cc1ccc2c(c1)C(=O)C1(O)CCN(c3ccccc3)C1=N2	6.23	586.62
1089	sarmentogenin	CC12CCC(O)CC1CCC1C2[C@H](O)CC2(C)C(C3=CC(=O)OC3)CCC12O	6.23	587.85
1090	capsaicin	COc1cc(CNC(=O)CCCC/C=C\C(C)C)ccc1O	6.23	588.89
1091	tramadol	COc1cccc([C@@]2(O)CCCC[C@@H]2CN(C)C)c1	6.23	589.23
1092	epoxycholesterol	C[C@H](CC[C@@H]1OC1(C)C)[C@H]1CC[C@H]2[C@@H]3CC=C4C[C@@H](O)CC[C@]4(C)[C@H]3CC[C@@]21C	6.23	591.21
1093	Sitafloxacin Hydrate	NC1CN(c2c(F)cc3c(=O)c(C(=O)O)cn(C4CC4F)c3c2Cl)CC12CC2.O	6.23	592.16
1094	Fumagillin	COC1C(OC(=O)C=CC=CC=CC=CC(=O)O)CCC2(CO2)C1C1(C)OC1CC=C(C)C	6.23	592.72
1095	strophanthidin	C[C@]12CC[C@H]3[C@@H](CC[C@]4(O)C[C@@H](O)CC[C@]34C=O)[C@@]1(O)CC[C@@H]2C1=CC(=O)OC1	6.23	593.63
1096	opipramol	OCCN1CCN(CCCN2c3ccccc3C=Cc3ccccc32)CC1	6.22	595.93
1097	Triamcinolone Acetonide	CC1(C)O[C@@H]2C[C@H]3[C@@H]4CCC5=CC(=O)C=C[C@]5(C)[C@@]4(F)[C@@H](O)C[C@]3(C)[C@]2(C(=O)CO)O1	6.22	595.93
1098	Doripenem Hydrate	CC(O)C1C(=O)N2C(C(=O)O)=C(SC3CNC(CNS(N)(=O)=O)C3)C(C)C12.O	6.22	596.36
1099	Amiodarone HCl	CCCCc1oc2ccccc2c1C(=O)c1cc(I)c(OCCN(CC)CC)c(I)c1.Cl	6.22	597.04
1100	Ketoconazole	CC(=O)N1CCN(c2ccc(OCC3COC(Cn4ccnc4)(c4ccc(Cl)cc4Cl)O3)cc2)CC1	6.22	598.00
1101	(+)-Ketoconazole	CC(=O)N1CCN(c2ccc(OCC3COC(Cn4ccnc4)(c4ccc(Cl)cc4Cl)O3)cc2)CC1	6.22	598.00
1102	tazobactam	C[C@]1(Cn2ccnn2)[C@H](C(=O)O)N2C(=O)C[C@H]2S1(=O)=O	6.22	598.66
1103	rhizocarpic-acid	COC(=O)[C@H](Cc1ccccc1)NC(=O)/C(=C1\OC(=O)C(c2ccccc2)C1=O)c1ccccc1	6.22	598.73
1104	dibutyrylcyclic-gmp	CCCC(=O)Nc1nc2c(ncn2C2O[C@H]3COP(=O)(O)O[C@@H]3[C@@H]2OC(=O)CCC)c(=O)[nH]1	6.22	599.53
1105	GBR-12783	C(=Cc1ccccc1)CN1CCN(CCOC(c2ccccc2)c2ccccc2)CC1	6.22	599.57
1106	lisinopril	NCCCC[C@H](N[C@@H](CCc1ccccc1)C(=O)O)C(=O)N1CCC[C@H]1C(=O)O	6.22	599.58
1107	misoprostol	CCCCC(C)(O)CC=C[C@H]1[C@H](O)CC(=O)[C@@H]1CCCCCCC(=O)OC	6.22	599.65
1108	tivozanib	COc1cc2nccc(Oc3ccc(NC(=O)Nc4cc(C)on4)c(Cl)c3)c2cc1OC	6.22	601.47
1109	Tivozanib (AV-951)	COc1cc2nccc(Oc3ccc(NC(=O)Nc4cc(C)on4)c(Cl)c3)c2cc1OC	6.22	601.47
1110	Daunorubicin HCl	COc1cccc2c1C(=O)c1c(O)c3c(c(O)c1C2=O)C[C@@](O)(C(C)=O)C[C@@H]3O[C@H]1C[C@H](N)[C@H](O)[C@H](C)O1.Cl	6.22	601.55
1111	sunitinib	CCN(CC)CCNC(=O)c1c(C)[nH]c(/C=C2\C(=O)Nc3ccc(F)cc32)c1C	6.22	602.87
1112	Proflavine Hemisulfate	Nc1ccc2cc3ccc([NH3+])cc3nc2c1.Nc1ccc2cc3ccc([NH3+])cc3nc2c1.O=S(=O)([O-])[O-]	6.22	605.39
1113	cediranib	COc1cc2c(Oc3ccc4[nH]c(C)cc4c3F)ncnc2cc1OCCCN1CCCC1	6.22	606.10
1114	Cediranib (AZD217)	COc1cc2c(Oc3ccc4[nH]c(C)cc4c3F)ncnc2cc1OCCCN1CCCC1	6.22	606.10
1115	Mezlocillin Sodium	CC1(C)SC2C(NC(=O)C(NC(=O)N3CCN(S(C)(=O)=O)C3=O)c3ccccc3)C(=O)N2C1C(=O)O.[Na]	6.22	606.95
1116	Fenofibrate	CC(C)OC(=O)C(C)(C)Oc1ccc(C(=O)c2ccc(Cl)cc2)cc1	6.22	607.22
1117	fenofibrate	CC(C)OC(=O)C(C)(C)Oc1ccc(C(=O)c2ccc(Cl)cc2)cc1	6.22	607.22
1118	quinidine	C=C[C@H]1CN2CC[C@H]1C[C@H]2[C@@H](O)c1ccnc2ccc(OC)cc12	6.21	612.55
1119	pazopanib	Cc1ccc(Nc2nccc(N(C)c3ccc4c(C)n(C)nc4c3)n2)cc1S(N)(=O)=O	6.21	615.37
1120	GBR-12935	c1ccc(CCCN2CCN(CCOC(c3ccccc3)c3ccccc3)CC2)cc1	6.21	615.54
1121	azelastine	CN1CCCC(n2nc(Cc3ccc(Cl)cc3)c3ccccc3c2=O)CC1	6.21	615.74
1122	rotenone	C=C(C)[C@H]1Cc2c(ccc3c2O[C@@H]2COc4cc(OC)c(OC)cc4[C@@H]2C3=O)O1	6.21	616.82
1123	Doxapram HCl	CCN1CC(CCN2CCOCC2)C(c2ccccc2)(c2ccccc2)C1=O.Cl.O	6.21	617.47
1124	Ropivacaine HCl	CCCN1CCCCC1C(=O)Nc1c(C)cccc1C.Cl	6.21	617.86
1125	lofexidine	CC(Oc1c(Cl)cccc1Cl)C1=NCCN1	6.21	618.65
1126	Pravastatin sodium	CCC(C)C(=O)OC1CC(O)C=C2C=CC(C)C(CCC(O)CC(O)CC(=O)[O-])C21.[Na+]	6.21	619.74
1127	pronetalol	CC(C)NCC(O)c1ccc2ccccc2c1	6.20	624.05
1128	palbociclib	CC(=O)c1c(C)c2cnc(Nc3ccc(N4CCNCC4)cn3)nc2n(C2CCCC2)c1=O	6.20	624.61
1129	Abiraterone	CC12CCC(O)CC1=CCC1C2CCC2(C)C(c3cccnc3)=CCC12	6.20	625.84
1130	carbetocin	CCC(C)[C@H]1NC(=O)[C@H](Cc2ccc(OC)cc2)NC(=O)CCCSC[C@@H](C(=O)N2CCC[C@H]2C(=O)N[C@H](C(=O)NCC(N)=O)C(C)(C)C)NC(=O)[C@H](CC(N)=O)NC(=O)[C@@H](CCC(N)=O)NC1=O	6.20	626.72
1131	ciproxifan	O=C(c1ccc(OCCCc2c[nH]cn2)cc1)C1CC1	6.20	629.02
1132	Rotundine	COc1cc2c(cc1OC)C1Cc3ccc(OC)c(OC)c3CN1CC2	6.20	629.41
1133	Bosentan	COc1ccccc1Oc1c(NS(=O)(=O)c2ccc(C(C)(C)C)cc2)nc(-c2ncccn2)nc1OCCO	6.20	629.65
1134	bosentan	COc1ccccc1Oc1c(NS(=O)(=O)c2ccc(C(C)(C)C)cc2)nc(-c2ncccn2)nc1OCCO	6.20	629.65
1135	Ciclopirox ethanolamine	Cc1cc(C2CCCCC2)n(O)c(=O)c1.NCCO	6.20	631.65
1136	chlorpromazine	NCCCCNCCCN1c2ccccc2Sc2ccc(Cl)cc21	6.20	634.02
1137	Orlistat	CCCCCCCCCCCC(CC1OC(=O)C1CCCCCC)OC(=O)C(CC(C)C)NC=O	6.20	634.09
1138	estriol	CC12CCC3c4ccc(O)cc4CCC3C1CC(O)C2O	6.20	636.97
1139	Estriol	CC12CCC3c4ccc(O)cc4CCC3C1CC(O)C2O	6.20	636.97
1140	Deoxycholic acid	CC(CCC(=O)O)C1CCC2C3CCC4CC(O)CCC4(C)C3CC(O)C12C	6.20	637.19
1141	Piperine	O=C(C=CC=Cc1ccc2c(c1)OCO2)N1CCCCC1	6.20	638.11
1142	Trilostane	C[C@]12CC[C@H]3[C@@H](CC[C@@]45O[C@@H]4C(O)=C(C#N)C[C@]35C)[C@@H]1CC[C@@H]2O	6.19	638.33
1143	nafadotride	CCCCN1CCCC1CNC(=O)c1cc(C#N)c2ccccc2c1OC	6.19	638.73
1144	Thio-TEPA	S=P(N1CC1)(N1CC1)N1CC1	6.19	638.83
1145	tacedinaline	CC(=O)Nc1ccc(C(=O)Nc2ccccc2N)cc1	6.19	639.66
1146	Olprinone Hydrochloride	Cc1[nH]c(=O)c(C#N)cc1-c1ccc2nccn2c1.Cl	6.19	640.06
1147	Dinaciclib (SCH727965)	CCc1cnn2c(NCc3ccc[n+]([O-])c3)cc(N3CCCCC3CCO)nc12	6.19	641.47
1148	fludrocortisone	CC(=O)OCC(=O)[C@@]1(O)CC[C@H]2[C@H]3CCC4=CC(=O)CC[C@]4(C)C3(F)[C@@H](O)C[C@@]21C	6.19	643.13
1149	chaetocin	CN1C(=O)C23CC4(C56CC78SSC(CO)(C(=O)N7C5Nc5ccccc56)N(C)C8=O)c5ccccc5NC4N2C(=O)C1(CO)SS3	6.19	643.88
1150	benproperine	CC(COc1ccccc1Cc1ccccc1)N1CCCCC1	6.19	645.83
1151	necrostatin-1	CN1C(=O)C(Cc2c[nH]c3ccccc23)NC1=S	6.19	645.96
1152	Ac-Leu-Leu-Nle-CHO	CCCC[C@@H](C=O)NC(=O)[C@H](CC(C)C)NC(=O)[C@H](CC(C)C)NC(C)=O	6.19	647.27
1153	dizocilpine	C[C@@]12N[C@@H](Cc3ccccc31)c1ccccc12	6.19	647.58
1154	Cisapride	COc1cc(N)c(Cl)cc1C(=O)NC1CCN(CCCOc2ccc(F)cc2)CC1OC	6.19	648.60
1155	trans-bis-q	C[N+](C)(C)Cc1cccc(/N=N/c2cccc(C[N+](C)(C)C)c2)c1	6.19	649.42
1156	tremorine	C(#CCN1CCCC1)CN1CCCC1	6.19	650.89
1157	Prucalopride	COCCCN1CCC(NC(=O)c2cc(Cl)c(N)c3c2OCC3)CC1	6.19	651.98
1158	exemestane	C=C1C[C@@H]2[C@H](CC[C@]3(C)C(=O)CC[C@@H]23)[C@@]2(C)C=CC(=O)C=C12	6.18	654.85
1159	atenolol-(+/-)	CC(C)NCC(O)COc1ccc(CC(N)=O)cc1	6.18	656.89
1160	(R,S)-Atenolol	CC(C)NCC(O)COc1ccc(CC(N)=O)cc1	6.18	656.89
1161	LE-135	CN1c2cc3c(cc2N=C(c2ccc(C(=O)O)cc2)c2ccccc21)C(C)(C)CCC3(C)C	6.18	660.12
1163	Lapatinib	CS(=O)(=O)CCNCc1ccc(-c2ccc3ncnc(Nc4ccc(OCc5cccc(F)c5)c(Cl)c4)c3c2)o1	6.18	663.36
1164	lapatinib	CS(=O)(=O)CCNCc1ccc(-c2ccc3ncnc(Nc4ccc(OCc5cccc(F)c5)c(Cl)c4)c3c2)o1	6.18	663.36
1165	VEGF-receptor-2-kinase-inhibitor-IV	COc1ccc(-c2cnc3c(-c4ccsc4)cnn3c2)cc1	6.18	664.39
1166	niguldipine	COC(=O)C1=C(C)NC(C)=C(C(=O)OCCCN2CCC(c3ccccc3)(c3ccccc3)CC2)C1c1cccc([N+](=O)[O-])c1	6.18	666.48
1167	danusertib	CO[C@@H](C(=O)N1Cc2[nH]nc(NC(=O)c3ccc(N4CCN(C)CC4)cc3)c2C1)c1ccccc1	6.18	667.71
1168	Lovastatin	CCC(C)C(=O)OC1CC(C)C=C2C=CC(C)C(CCC3CC(O)CC(=O)O3)C21	6.18	668.15
1169	QX-314	CC[N+](CC)(CC)CC(=O)Nc1c(C)cccc1C	6.17	668.49
1170	flavoxate	Cc1c(-c2ccccc2)oc2c(C(=O)OCCN3CCCCC3)cccc2c1=O	6.17	669.40
1171	viomycin	NCCC[C@H](N)CC(=O)N[C@H]1CNC(=O)[C@H]([C@H]2C[C@H](O)N=C(N)N2)NC(=O)C(=CNC(N)=O)NC(=O)[C@H](CO)NC(=O)[C@H](CO)NC1=O	6.17	669.96
1172	loteprednol	CCOC(=O)O[C@]1(C(=O)OCCl)CC[C@H]2[C@@H]3CCC4=CC(=O)C=C[C@]4(C)[C@H]3[C@@H](O)C[C@@]21C	6.17	671.17
1173	Lenalidomide (CC-5013)	Nc1cccc2c1CN(C1CCC(=O)NC1=O)C2=O	6.17	671.72
1174	rilmenidine	C1COC(NC(C2CC2)C2CC2)=N1	6.17	672.04
1175	Chlorogenic acid	O=C(C=Cc1ccc(O)c(O)c1)OC1CC(O)(C(=O)O)CC(O)C1O	6.17	672.09
1176	CAL-101 (Idelalisib, GS-1101)	CCC(Nc1ncnc2nc[nH]c12)c1nc2cccc(F)c2c(=O)n1-c1ccccc1	6.17	672.59
1177	glimepiride	CCC1=C(C)CN(C(=O)NCCc2ccc(S(=O)(=O)NC(=O)N[C@H]3CC[C@H](C)CC3)cc2)C1=O	6.17	673.02
1178	SAR245409 (XL765)	COc1cc(Nc2nc3ccccc3nc2NS(=O)(=O)c2ccc(NC(=O)c3ccc(C)c(OC)c3)cc2)cc(OC)c1	6.17	674.73
1179	Palonosetron HCl	Cl.O=C1c2cccc3c2C(CCC3)CN1C1CN2CCC1CC2	6.17	674.74
1180	p-azido-PE-TFMPP	[N-]=[N+]=Nc1ccc(CCN2CCN(c3cccc(C(F)(F)F)c3)CC2)cc1	6.17	674.84
1181	Dyclonine HCl	CCCCOc1ccc(C(=O)CCN2CCCCC2)cc1.Cl	6.17	675.12
1182	dihydrocapsaicin	COc1cc(CNC(=O)CCCCCCC(C)C)ccc1O	6.17	676.51
1183	Miglitol	OCCN1CC(O)C(O)C(O)C1CO	6.17	677.37
1184	Ranolazine 2HCl	COc1ccccc1OCC(O)CN1CCN(CC(=O)Nc2c(C)cccc2C)CC1.Cl.Cl	6.17	677.41
1185	Sorafenib Tosylate	CNC(=O)c1cc(Oc2ccc(NC(=O)Nc3ccc(Cl)c(C(F)(F)F)c3)cc2)ccn1.Cc1ccc(S(=O)(=O)O)cc1	6.17	677.55
1186	caffeic-acid-phenethyl-ester	O=C(/C=C/c1ccc(O)c(O)c1)OCCc1ccccc1	6.17	678.10
1187	Estradiol valerate	CCCCC(=O)OC1CCC2C3CCc4cc(O)ccc4C3CCC12C	6.17	678.43
1188	mycophenolate-mofetil	COc1c(C)c2c(c(O)c1C/C=C(\C)CCC(=O)OCCN1CCOCC1)C(=O)OC2	6.17	678.45
1189	5-Aminolevulinic acid HCl	Cl.NCC(=O)CCC(=O)O	6.17	679.10
1190	Pramipexole dihydrochloride	CCCNC1CCc2nc(N)sc2C1.Cl.Cl	6.17	680.38
1191	Ciclesonide	CC(C)C(=O)OCC(=O)[C@@]12O[C@H](C3CCCCC3)O[C@@H]1C[C@H]1[C@@H]3CCC4=CC(=O)C=C[C@]4(C)[C@H]3[C@@H](O)C[C@@]12C	6.17	682.11
1192	tioconazole	Clc1ccc(C(Cn2ccnc2)OCc2ccsc2Cl)c(Cl)c1	6.17	682.30
1193	Tioconazole	Clc1ccc(C(Cn2ccnc2)OCc2ccsc2Cl)c(Cl)c1	6.17	682.30
1194	penfluridol	OC1(c2ccc(Cl)c(C(F)(F)F)c2)CCN(CCCC(c2ccc(F)cc2)c2ccc(F)cc2)CC1	6.17	682.85
1195	Penfluridol	OC1(c2ccc(Cl)c(C(F)(F)F)c2)CCN(CCCC(c2ccc(F)cc2)c2ccc(F)cc2)CC1	6.17	682.85
1196	Metoclopramide	CCN(CC)CCNC(=O)c1cc(Cl)c(N)cc1OC	6.17	683.91
1197	metoclopramide	CCN(CC)CCNC(=O)c1cc(Cl)c(N)cc1OC	6.17	683.91
1198	Exemestane	C=C1CC2C(CCC3(C)C(=O)CCC23)C2(C)C=CC(=O)C=C12	6.16	684.55
1199	enalaprilat	C[C@H](N[C@@H](CCc1ccccc1)C(=O)O)C(=O)N1CCC[C@H]1C(=O)O	6.16	684.70
1200	Chlorothiazide	NS(=O)(=O)c1cc2c(cc1Cl)N=CNS2(=O)=O	6.16	685.73
1201	chlorothiazide	NS(=O)(=O)c1cc2c(cc1Cl)N=CNS2(=O)=O	6.16	685.73
1202	fumonisin-b1	CCCC[C@@H](C)[C@@H](OC(=O)C[C@@H](CC(=O)O)C(=O)O)[C@H](CC(C)C[C@H](O)CCCC[C@@H](O)C[C@H](O)[C@H](C)N)OC(=O)C[C@@H](CC(=O)O)C(=O)O	6.16	688.77
1203	Cepharanthine	COc1ccc2cc1Oc1ccc(cc1)CC1c3c(cc4c(c3Oc3cc5c(cc3OC)CCN(C)C5C2)OCO4)CCN1C	6.16	689.89
1204	acarbose	C[C@H]1O[C@H](O[C@@H]2[C@@H](CO)O[C@H](O[C@@H]3[C@@H](CO)O[C@@H](O)[C@H](O)[C@H]3O)[C@H](O)[C@H]2O)[C@H](O)[C@@H](O)[C@@H]1N[C@H]1C=C(CO)[C@@H](O)[C@H](O)[C@H]1O	6.16	690.27
1205	lincomycin	CCC[C@@H]1C[C@@H](C(=O)N[C@H]([C@@H](C)O)[C@H]2O[C@H](SC)[C@H](O)[C@@H](O)[C@H]2O)N(C)C1	6.16	690.84
1206	ACDPP	CN(C)c1nc(N)c(C(=O)Nc2cccnc2)nc1Cl	6.16	691.10
1207	rimexolone	CCC(=O)[C@@]1(C)[C@H](C)C[C@@H]2[C@@H]3CCC4=CC(=O)C=C[C@]4(C)[C@H]3[C@@H](O)C[C@@]21C	6.16	691.79
1208	Gliquidone	COc1ccc2c(c1)C(=O)N(CCc1ccc(S(=O)(=O)NC(=O)NC3CCCCC3)cc1)C(=O)C2(C)C	6.16	692.09
1209	gliquidone	COc1ccc2c(c1)C(=O)N(CCc1ccc(S(=O)(=O)NC(=O)NC3CCCCC3)cc1)C(=O)C2(C)C	6.16	692.09
1210	Levomefolate calcium	CN1c2c([nH]c(N)nc2=O)NCC1CNc1ccc(C(=O)NC(CCC(=O)O)C(=O)O)cc1.[Ca+2]	6.16	694.39
1211	Epothilone B (EPO906, Patupilone)	CC(=Cc1csc(C)n1)C1CC2OC2(C)CCCC(C)C(O)C(C)C(=O)C(C)(C)C(O)CC(=O)O1	6.16	697.20
1212	bephenium	C[N+](C)(CCOc1ccccc1)Cc1ccccc1	6.16	697.61
1213	Mianserin HCl	CN1CCN2c3ccccc3Cc3ccccc3C2C1.Cl	6.16	697.71
1214	ecopipam	CN1CCc2cc(Cl)c(O)cc2[C@H]2c3ccccc3CC[C@@H]21	6.16	697.76
1215	Roscovitine (Seliciclib,CYC202)	CCC(CO)Nc1nc(NCc2ccccc2)c2ncn(C(C)C)c2n1	6.16	699.35
1216	lobeline	CN1[C@H](C[C@H](O)c2ccccc2)CCC[C@@H]1CC(=O)c1ccccc1	6.15	700.43
1217	norfloxacin	CCn1cc(C(=O)O)c(=O)c2cc(F)c(N3CCNCC3)cc21	6.15	700.76
1218	mitomycin-c	CO[C@]12[C@H](COC(N)=O)C3=C(C(=O)C(C)=C(N)C3=O)N1C[C@@H]1N[C@@H]12	6.15	701.83
1219	bimatoprost	CCNC(=O)CCC/C=C\CC1C(O)CC(O)[C@@H]1/C=C/C(O)CCc1ccccc1	6.15	703.16
1220	Axitinib (AG 013736)	CNC(=O)c1ccccc1Sc1ccc2c(C=Cc3ccccn3)n[nH]c2c1	6.15	703.36
1221	clinafloxacin	NC1CCN(c2c(F)cc3c(=O)c(C(=O)O)cn(C4CC4)c3c2Cl)C1	6.15	704.34
1222	Flubendazole	COC(=O)Nc1nc2ccc(C(=O)c3ccc(F)cc3)cc2[nH]1	6.15	705.03
1223	Doxepin (hydrochloride)	CN(C)CC/C=C1/c2ccccc2COc2ccccc21.Cl	6.15	706.15
1224	Raltitrexed	Cc1nc(=O)c2cc(CN(C)c3ccc(C(=O)NC(CCC(=O)O)C(=O)O)s3)ccc2[nH]1	6.15	706.56
1225	methoprene-acid	COC(C)(C)CCCC(C)C/C=C/C(C)=C/C(=O)O	6.15	710.40
1226	triptolide	CC(C)[C@]12O[C@H]1[C@@H]1O[C@@]13[C@@]1(C)CCC4=C(COC4=O)[C@@H]1C[C@@H]1O[C@@]13[C@@H]2O	6.15	713.04
1227	saracatinib	CN1CCN(CCOc2cc(OC3CCOCC3)c3c(Nc4c(Cl)ccc5c4OCO5)ncnc3c2)CC1	6.15	714.08
1228	Saracatinib (AZD0530)	CN1CCN(CCOc2cc(OC3CCOCC3)c3c(Nc4c(Cl)ccc5c4OCO5)ncnc3c2)CC1	6.15	714.08
1229	anthothecol	CC(=O)O[C@@H]1C[C@@]2(C)[C@H](c3ccoc3)C[C@H]3O[C@]32[C@]2(C)C(=O)C(=O)C3C(C)(C)C(=O)C=C[C@]3(C)C12	6.15	715.36
1230	cefixime	C=CC1=C(C(=O)O)N2C(=O)[C@H](NC(=O)C(=NOCC(=O)O)c3csc(N)n3)[C@H]2SC1	6.15	715.53
1231	puromycin	COc1ccc(C[C@H](N)C(=O)N[C@@H]2[C@@H](CO)O[C@@H](n3cnc4c(N(C)C)ncnc43)[C@@H]2O)cc1	6.14	716.35
1232	Vitamin A Acetate	CC(=O)OCC=C(C)C=CC=C(C)C=CC1=C(C)CCCC1(C)C	6.14	716.84
1233	diphenhydramine	CN(C)CCOC(c1ccccc1)c1ccccc1	6.14	717.63
1234	Ampicillin Trihydrate	CC1(C)SC2C(NC(=O)C(N)c3ccccc3)C(=O)N2C1C(=O)O.O.O.O	6.14	719.60
1235	propoxycaine	CCCOc1cc(N)ccc1C(=O)OCCN(CC)CC	6.14	720.91
1236	clotrimazole	Clc1ccccc1C(c1ccccc1)(c1ccccc1)n1ccnc1	6.14	721.92
1237	Clotrimazole	Clc1ccccc1C(c1ccccc1)(c1ccccc1)n1ccnc1	6.14	721.92
1238	Dipyridamole	OCCN(CCO)c1nc(N2CCCCC2)c2nc(N(CCO)CCO)nc(N3CCCCC3)c2n1	6.14	722.55
1239	Masitinib (AB1010)	Cc1ccc(NC(=O)c2ccc(CN3CCN(C)CC3)cc2)cc1Nc1nc(-c2cccnc2)cs1	6.14	723.25
1240	masitinib	Cc1ccc(NC(=O)c2ccc(CN3CCN(C)CC3)cc2)cc1Nc1nc(-c2cccnc2)cs1	6.14	723.25
1241	atovaquone	O=C1C(=O)C(C2CCC(c3ccc(Cl)cc3)CC2)C(=O)c2ccccc21	6.14	723.32
1242	mocimycin	C/C=C\C=C/C1OC(O)(C(CC)C(=O)NC/C=C\C=C(\C)C(OC)C(C)C2OC(/C=C\C=C/C=C(/C)C(=O)c3c(O)cc[nH]c3=O)C(O)C2O)C(O)C(O)C1(C)C	6.14	723.71
1243	epigallocatechin-gallate-(-)	O=C(O[C@@H]1Cc2c(O)cc(O)cc2O[C@@H]1c1cc(O)c(O)c(O)c1)c1cc(O)c(O)c(O)c1	6.14	724.25
1244	haloprogin	Clc1cc(Cl)c(OCC#CI)cc1Cl	6.14	725.03
1245	neratinib	CCOc1cc2ncc(C#N)c(Nc3ccc(OCc4ccccn4)c(Cl)c3)c2cc1NC(=O)/C=C/CN(C)C	6.14	727.20
1246	10-DEBC	CCN(CC)CCCCN1c2ccccc2Oc2ccc(Cl)cc21	6.14	727.22
1247	importazole	CC(Nc1nc(N2CCCC2)nc2ccccc12)c1ccccc1	6.14	727.72
1248	Labetalol HCl	CC(CCc1ccccc1)NCC(O)c1ccc(O)c(C(N)=O)c1.Cl	6.14	729.49
1249	evodiamine	CN1c2ccccc2C(=O)N2CCc3c([nH]c4ccccc34)C21	6.14	731.55
1250	Milnacipran HCl	CCN(CC)C(=O)C1(c2ccccc2)CC1CN.Cl	6.14	732.49
1251	Scopolamine hydrobromide	Br.CN1C2CC(OC(=O)C(CO)c3ccccc3)CC1C1OC12	6.13	733.24
1252	IC-261	COc1cc(OC)c(/C=C2/C(=O)Nc3ccccc32)c(OC)c1	6.13	733.71
1253	Istradefylline (KW-6002)	CCn1c(=O)c2c(nc(C=Cc3ccc(OC)c(OC)c3)n2C)n(CC)c1=O	6.13	734.23
1254	Licofelone	CC1(C)Cc2c(-c3ccccc3)c(-c3ccc(Cl)cc3)c(CC(=O)O)n2C1	6.13	735.77
1255	rondual-kinase-inhibitor	COc1ccc2c(Oc3ccc(NC(=O)c4c(C)n(CC(C)(C)O)n(-c5ccccc5)c4=O)cc3F)ccnc2c1	6.13	735.97
1256	Alendronate	NCCCC(O)(P(=O)([O-])O)P(=O)(O)O.O.O.O.[Na+]	6.13	736.20
1257	Thiamphenicol	CS(=O)(=O)c1ccc(C(O)C(CO)NC(=O)C(Cl)Cl)cc1	6.13	736.24
1258	nitrocaramiphen	CCN(CC)CCOC(=O)C1(c2ccc([N+](=O)[O-])cc2)CCCC1	6.13	737.61
1259	Spiramycin	COC1C(O)CC(=O)OC(C)CC=CC=CC(OC2CCC(N(C)C)C(C)O2)C(C)CC(CC=O)C1OC1OC(C)C(OC2CC(C)(O)C(O)C(C)O2)C(N(C)C)C1O	6.13	738.38
1260	verrucarin-a	CC1=CC2OC3CC4OC(=O)/C=C\C=C\C(=O)OCCC(C)C(O)C(=O)OCC2(CC1)C4(C)C31CO1	6.13	738.84
1261	Azaperone	O=C(CCCN1CCN(c2ccccn2)CC1)c1ccc(F)cc1	6.13	738.95
1262	Oltipraz	Cc1c(-c2cnccn2)ssc1=S	6.13	741.42
1263	Dabrafenib (GSK2118436)	CC(C)(C)c1nc(-c2cccc(NS(=O)(=O)c3c(F)cccc3F)c2F)c(-c2ccnc(N)n2)s1	6.13	741.56
1264	dabrafenib	CC(C)(C)c1nc(-c2cccc(NS(=O)(=O)c3c(F)cccc3F)c2F)c(-c2ccnc(N)n2)s1	6.13	741.56
1265	pentolinium	C[N+]1(CCCCC[N+]2(C)CCCC2)CCCC1	6.13	742.11
1266	SYK-inhibitor	Cn1cc(/C=C2\C(=O)Nc3ccc(S(N)(=O)=O)cc32)c2ccccc21	6.13	743.46
1267	flavokavain-b	COc1cc(O)c(C(=O)/C=C/c2ccccc2)c(OC)c1	6.13	745.24
1268	Embelin	CCCCCCCCCCCC1=C(O)C(=O)C=C(O)C1=O	6.13	747.10
1269	acetyl-geranygeranyl-cysteine	CC(=O)N[C@@H](CSC/C=C(\C)CC/C=C(\C)CC/C=C(\C)CCC=C(C)C)C(=O)O	6.13	748.00
1270	phosphodiesterase-V-inhibitor-II	CCCCN1C(=O)[C@H]2Cc3c([nH]c4ccccc34)[C@H](c3ccc(OC)cc3)N2C1=O	6.13	748.14
1271	Dorzolamide HCl	CCNC1CC(C)S(=O)(=O)c2sc(S(N)(=O)=O)cc21.Cl	6.13	748.76
1272	Hydrochlorothiazide	NS(=O)(=O)c1cc2c(cc1Cl)NCNS2(=O)=O	6.13	749.38
1273	hydrochlorothiazide	NS(=O)(=O)c1cc2c(cc1Cl)NCNS2(=O)=O	6.13	749.38
1274	Crenolanib (CP-868596)	CC1(COc2ccc3c(c2)ncn3-c2ccc3cccc(N4CCC(N)CC4)c3n2)COC1	6.12	754.42
1275	Isosorbide	O[C@H]1CO[C@@H]2[C@H](O)CO[C@H]12	6.12	756.86
1276	verapamil	COc1ccc(CCN(C)CCCC(C#N)(c2ccc(OC)c(OC)c2)C(C)C)cc1OC	6.12	760.44
1277	lofepramine	CN(CCCN1c2ccccc2CCc2ccccc21)CC(=O)c1ccc(Cl)cc1	6.12	762.74
1278	dantrolene	O=C1CN(N=Cc2ccc(-c3ccc([N+](=O)[O-])cc3)o2)C(=O)N1	6.12	764.80
1279	Tetracaine HCl	CCCCNc1ccc(C(=O)OCCN(C)C)cc1.Cl	6.12	765.86
1280	rolitetracycline	CN(C)[C@@H]1C(=O)C(C(=O)NCN2CCCC2)C(=O)[C@@]2(O)C(=O)C3C(=O)c4c(O)cccc4[C@@](C)(O)C3CC12	6.12	766.12
1281	oxetacaine	CN(C(=O)CN(CCO)CC(=O)N(C)C(C)(C)Cc1ccccc1)C(C)(C)Cc1ccccc1	6.11	768.71
1282	Oxethazaine	CN(C(=O)CN(CCO)CC(=O)N(C)C(C)(C)Cc1ccccc1)C(C)(C)Cc1ccccc1	6.11	768.71
1283	Losartan Potassium (DuP 753)	CCCCc1nc(Cl)c(CO)n1Cc1ccc(-c2ccccc2-c2nnn[n-]2)cc1.[K+]	6.11	768.93
1284	vanoxerine	Fc1ccc(C(OCCN2CCN(CCCc3ccccc3)CC2)c2ccc(F)cc2)cc1	6.11	770.10
1285	gentamicin	CN[C@@H]1[C@@H](O)[C@@H](O[C@@H]2[C@@H](O)[C@H](O[C@H]3O[C@H](CN)CC[C@H]3N)[C@@H](N)C[C@H]2N)OC[C@]1(C)O.CN[C@@H]1[C@@H](O)[C@@H](O[C@@H]2[C@@H](O)[C@H](O[C@H]3O[C@H]([C@@H](C)N)CC[C@H]3N)[C@@H](N)C[C@H]2N)OC[C@]1(C)O.CN[C@H](C)[C@@H]1CC[C@@H](N)[C@@H](O[C@@H]2[C@@H](N)C[C@@H](N)[C@H](O[C@H]3OC[C@](C)(O)[C@H](NC)[C@H]3O)[C@H]2O)O1	6.11	770.51
1286	EMD-1214063	CN1CCC(COc2cnc(-c3cccc(Cn4nc(-c5cccc(C#N)c5)ccc4=O)c3)nc2)CC1	6.11	770.73
1287	paroxetine	Fc1ccc(C2CCNCC2COc2ccc3c(c2)OCO3)cc1	6.11	770.77
1288	Medroxyprogesterone	CC(=O)[C@@]1(O)CC[C@H]2[C@@H]3C[C@H](C)C4=CC(=O)CC[C@]4(C)[C@H]3CC[C@@]21C	6.11	770.83
1289	Fidaxomicin	CCc1c(Cl)c(O)c(Cl)c(O)c1C(=O)OC1C(C)OC(OCC2=CC=CCC(O)C(C)=CC(CC)C(OC3OC(C)(C)C(OC(=O)C(C)C)C(O)C3O)C(C)=CC(C)=CCC(C(C)O)OC2=O)C(OC)C1O	6.11	773.43
1290	Pioglitazone	CCc1ccc(CCOc2ccc(CC3SC(=O)NC3=O)cc2)nc1	6.11	774.38
1291	Salmeterol xinafoate	O=C(O)c1ccc2ccccc2c1O.OCc1cc(C(O)CNCCCCCCOCCCCc2ccccc2)ccc1O	6.11	775.32
1292	ampiroxicam	CCOC(=O)OC(C)OC1=C(C(=O)Nc2ccccn2)N(C)S(=O)(=O)c2ccccc21	6.11	777.17
1293	Levobetaxolol HCl	CC(C)NCC(O)COc1ccc(CCOCC2CC2)cc1.Cl	6.11	777.52
1294	Betaxolol HCl	CC(C)NCC(O)COc1ccc(CCOCC2CC2)cc1.Cl	6.11	777.52
1295	procaterol	CCC(NC(C)C)C(O)c1ccc(O)c2[nH]c(=O)ccc12	6.11	778.87
1296	rimonabant	Cc1c(C(=O)NN2CCCCC2)nn(-c2ccc(Cl)cc2Cl)c1-c1ccc(Cl)cc1	6.11	779.30
1297	Rimonabant	Cc1c(C(=O)NN2CCCCC2)nn(-c2ccc(Cl)cc2Cl)c1-c1ccc(Cl)cc1	6.11	779.30
1298	Terazosin HCl	COc1cc2nc(N3CCN(C(=O)C4CCCO4)CC3)nc(N)c2cc1OC.Cl.O.O	6.11	779.94
1299	Pranlukast	O=C(Nc1cccc2c(=O)cc(-c3nn[nH]n3)oc12)c1ccc(OCCCCc2ccccc2)cc1	6.11	781.96
1300	Progesterone	CC(=O)C1CCC2C3CCC4=CC(=O)CCC4(C)C3CCC12C	6.11	782.47
1301	Gadodiamide	CNC(=O)CN(CCN(CCN(CC(=O)[O-])CC(=O)NC)CC(=O)[O-])CC(=O)[O-].O.[Gd+3]	6.11	782.47
1302	Cefotaxime (sodium salt)	CO/N=C(\C(=O)N[C@@H]1C(=O)N2C(C(=O)[O-])=C(COC(C)=O)CS[C@H]12)c1csc(N)n1.[Na+]	6.11	782.56
1303	apomorphine	CN1CCc2cccc3c2[C@@H]1Cc1ccc(O)c(O)c1-3.CN1CCc2cccc3c2[C@@H]1Cc1ccc(O)c(O)c1-3	6.11	782.60
1304	daunorubicin	COc1cccc2c1C(=O)c1c(O)c3c(c(O)c1C2=O)CC(O)(C(C)=O)CC3OC1CC(N)C(O)C(C)O1	6.11	783.32
1305	mestranol	C#C[C@]1(O)CCC2C3CCc4cc(OC)ccc4C3CC[C@@]21C	6.11	784.72
1306	IKK-inhibitor-X	O=C(Nc1cc(Cl)cc2c1[nH]c1cnccc12)c1cccnc1	6.11	785.03
1307	Esmolol HCl	COC(=O)CCc1ccc(OCC(O)CNC(C)C)cc1.Cl	6.10	787.30
1308	acetylcholine	CC(=O)OCC[N+](C)(C)C	6.10	793.19
1309	C2-dihydroceramide	CCCCCCCCCCCCCCC[C@@H](O)[C@H](CO)NC(C)=O	6.10	793.62
1310	leflunomide	Cc1oncc1C(=O)Nc1ccc(C(F)(F)F)cc1	6.10	795.19
1311	Leflunomide	Cc1oncc1C(=O)Nc1ccc(C(F)(F)F)cc1	6.10	795.19
1312	Dicyclomine HCl	CCN(CC)CCOC(=O)C1(C2CCCCC2)CCCCC1.Cl	6.10	795.80
1313	tracazolate	CCCCNc1c(C(=O)OCC)c(C)nc2c1cnn2CC	6.10	797.20
1314	ingenol	CC1=CC23C(=O)C(C=C(COC(=O)c4ccccc4)C(O)C2(O)C1OC(=O)c1ccccc1)C1C(CC3C)C1(C)C	6.10	799.66
1315	benzydamine	CN(C)CCCOc1nn(Cc2ccccc2)c2ccccc12	6.10	800.33
1316	Streptozocin	CN(N=O)C(=O)NC1C(O)OC(CO)C(O)C1O	6.10	800.96
1317	Adapalene sodium salt	COc1ccc(-c2ccc3cc(C(=O)[O-])ccc3c2)cc1C12C[C@H]3C[C@@H](C1)C[C@@H](C2)C3.[Na+]	6.10	801.28
1318	BCI-hydrochloride	O=C1/C(=C\c2ccccc2)C(NC2CCCCC2)c2ccccc21	6.10	801.61
1319	diperodon	O=C(Nc1ccccc1)OCC(CN1CCCCC1)OC(=O)Nc1ccccc1	6.10	801.91
1320	SJB-AF-2	O=C(c1cccc(Cl)c1)N1CCN(c2ccnc3cc(Cl)ccc23)CC1	6.10	802.43
1321	dexbrompheniramine	CN(C)CC[C@@H](c1ccc(Br)cc1)c1ccccn1	6.09	803.98
1322	Benzethonium Chloride	CC(C)(C)CC(C)(C)c1ccc(OCCOCC[N+](C)(C)Cc2ccccc2)cc1.[Cl-]	6.09	805.17
1323	moxonidine	COc1nc(C)nc(Cl)c1NC1=NCCN1	6.09	807.02
1324	Moxonidine	COc1nc(C)nc(Cl)c1NC1=NCCN1	6.09	807.02
1325	Butoconazole nitrate	Clc1ccc(CCC(Cn2ccnc2)Sc2c(Cl)cccc2Cl)cc1.O=[N+]([O-])O	6.09	807.14
1326	Orphenadrine Citrate	Cc1ccccc1C(OCCN(C)C)c1ccccc1.O=C(O)CC(O)(CC(=O)O)C(=O)O	6.09	809.08
1327	bromperidol	O=C(CCCN1CCC(O)(c2ccc(Br)cc2)CC1)c1ccc(F)cc1	6.09	810.46
1328	olvanil	CCCCCCCCC=CCCCCCCCC(=O)NCc1ccc(O)c(OC)c1	6.09	810.92
1329	Ronidazole	Cn1c([N+](=O)[O-])cnc1COC(N)=O	6.09	810.96
1330	ronidazole	Cn1c([N+](=O)[O-])cnc1COC(N)=O	6.09	810.96
1331	BMS-708163 (Avagacestat)	NC(=O)C(CCC(F)(F)F)N(Cc1ccc(-c2ncon2)cc1F)S(=O)(=O)c1ccc(Cl)cc1	6.09	811.97
1332	roxithromycin	CC[C@H]1OC(=O)[C@H](C)[C@@H](O[C@H]2C[C@@](C)(OC)[C@@H](O)[C@H](C)O2)[C@H](C)[C@@H](O[C@H]2O[C@H](C)C[C@H](N(C)C)[C@H]2O)[C@](C)(O)C[C@@H](C)C(=NOCOCCOC)[C@H](C)[C@@H](O)[C@]1(C)O	6.09	812.64
1333	veratridine	COc1ccc(C(=O)O[C@H]2CC[C@@]3(C)[C@@H]4CC[C@@H]5[C@@]3(C[C@@]3(O)[C@@H]6CN7C[C@@H](C)CC[C@H]7[C@@](C)(O)[C@@]6(O)[C@@H](O)C[C@@]53O)O[C@]24O)cc1OC	6.09	812.81
1334	hippeastrine	CN1CCC2=C[C@H](O)[C@H]3OC(=O)c4cc5c(cc4[C@H]3[C@@H]21)OCO5	6.09	813.86
1335	Dacomitinib (PF299804, PF299)	COc1cc2ncnc(Nc3ccc(F)c(Cl)c3)c2cc1NC(=O)C=CCN1CCCCC1	6.09	814.12
1336	alexidine	CCCCC(CC)CNC(=N)NC(=N)NCCCCCCNC(=N)NC(=N)NCC(CC)CCCC	6.09	815.13
1337	Saxagliptin	N#CC1CC2CC2N1C(=O)C(N)C12CC3CC(CC(O)(C3)C1)C2	6.09	816.58
1338	octopamine	NCC(O)c1ccc(O)cc1	6.09	820.78
1339	TTNPB	CC(=Cc1ccc(C(=O)O)cc1)c1ccc2c(c1)C(C)(C)CCC2(C)C	6.08	823.88
1340	Chlorquinaldol	Cc1ccc2c(Cl)cc(Cl)c(O)c2n1	6.08	824.23
1341	cefazolin	Cc1nnc(SCC2=C(C(=O)O)N3C(=O)C(NC(=O)Cn4cnnn4)C3SC2)s1	6.08	824.79
1342	Chlorpromazine HCl	CN(C)CCCN1c2ccccc2Sc2ccc(Cl)cc21.Cl	6.08	828.78
1343	Flavoxate hydrochloride	Cc1c(-c2ccccc2)oc2c(C(=O)OCCN3CCCCC3)cccc2c1=O.Cl	6.08	828.87
1344	Trospium chloride	O=C(OC1CC2CCC(C1)[N+]21CCCC1)C(O)(c1ccccc1)c1ccccc1.[Cl-]	6.08	829.52
1345	mecillinam	CC1(C)S[C@@H]2[C@H](/N=C/N3CCCCCC3)C(=O)N2[C@H]1C(=O)O	6.08	829.84
1346	lumicolchicine	COC1=C[C@@H]2C3=C([C@@H](NC(C)=O)CCc4cc(OC)c(OC)c(OC)c43)[C@@H]2C1=O	6.08	833.12
1347	naphazoline	c1ccc2c(CC3=NCCN3)cccc2c1	6.08	833.24
1348	hexestrol	CCC(c1ccc(O)cc1)C(CC)c1ccc(O)cc1	6.08	835.56
1349	Hexestrol	CCC(c1ccc(O)cc1)C(CC)c1ccc(O)cc1	6.08	835.56
1350	pyroxamide	O=C(CCCCCCC(=O)Nc1cccnc1)NO	6.08	837.61
1351	Pizotifen	CN1CCC(=C2c3ccccc3CCc3sccc32)CC1	6.08	838.68
1352	epigallocatechin	O=C(O[C@@H]1Cc2c(O)cc(O)cc2O[C@H]1c1cc(O)c(O)c(O)c1)c1cc(O)c(O)c(O)c1	6.08	840.54
1353	Sertraline HCl	CNC1CCC(c2ccc(Cl)c(Cl)c2)c2ccccc21.Cl	6.08	841.11
1354	Nebivolol	Cl.OC(CNCC(O)C1CCc2cc(F)ccc2O1)C1CCc2cc(F)ccc2O1	6.08	841.12
1355	cloperastine	Clc1ccc(C(OCCN2CCCCC2)c2ccccc2)cc1	6.07	841.77
1356	Azacyclonol	OC(c1ccccc1)(c1ccccc1)C1CCNCC1	6.07	843.83
1357	inhibitor-BEC	N[C@H](CSCCB(O)O)C(=O)O	6.07	846.47
1358	SJ-172550	CCOc1cc(/C=C2\C(=O)N(c3ccccc3)N=C2C)cc(Cl)c1OCC(=O)OC	6.07	846.50
1359	ochratoxin-a	C[C@@H]1Cc2c(Cl)cc(C(=O)N[C@@H](Cc3ccccc3)C(=O)O)c(O)c2C(=O)O1	6.07	846.52
1360	atomoxetine	CNCC[C@@H](Oc1ccccc1C)c1ccccc1	6.07	849.12
1361	Rifampin	CO[C@H]1/C=C/O[C@@]2(C)Oc3c(C)c(O)c4c(c3C2=O)C(=O)/C(=C/NN2CCN(C)CC2)C(=C4O)NC(=O)/C(C)=C/C=C/[C@H](C)[C@H](O)[C@@H](C)[C@@H](O)[C@@H](C)[C@H](OC(C)=O)[C@@H]1C	6.07	854.39
1362	prostaglandin-b2	CCCCC[C@H](O)/C=C/C1=C(C/C=C\CCCC(=O)O)C(=O)CC1	6.07	855.83
1363	tiotidine	CNC(=NC#N)NCCSCc1csc(N=C(N)N)n1	6.07	857.58
1364	Nystatin (Fungicidin)	CC1C=CC=CCCC=CC=CC=CC=CC(OC2OC(C)C(O)C(N)C2O)CC2OC(O)(CC(O)C(O)CCC(O)CC(O)CC(O)CC(=O)OC(C)C(C)C1O)CC(O)C2C(=O)O	6.07	859.12
1365	Ruxolitinib (INCB018424)	N#CCC(C1CCCC1)n1cc(-c2ncnc3[nH]ccc23)cn1	6.07	859.97
1366	Neratinib (HKI-272)	CCOc1cc2ncc(C#N)c(Nc3ccc(OCc4ccccn4)c(Cl)c3)c2cc1NC(=O)C=CCN(C)C	6.07	859.98
1367	phentolamine	Cc1ccc(N(CC2=NCCN2)c2ccc(O)cc2)cc1	6.07	859.99
1368	pheniramine	CN(C)CCC(c1ccccc1)c1ccccn1	6.07	860.09
1369	crizotinib	C[C@@H](Oc1cc(-c2cnn(C3CCNCC3)c2)cnc1N)c1c(Cl)ccc(F)c1Cl	6.07	860.60
1370	triphenyl-tin	Cl[Sn](c1ccccc1)(c1ccccc1)c1ccccc1	6.06	862.36
1371	Clomipramine HCl	CN(C)CCCN1c2ccccc2CCc2ccc(Cl)cc21.Cl	6.06	862.68
1372	depomedrol	CC(=O)OCC(=O)[C@@]1(O)CC[C@H]2[C@@H]3C[C@H](C)C4=CC(=O)C=C[C@]4(C)[C@H]3[C@@H](O)C[C@@]21C	6.06	863.54
1375	tyrphostin-AG-835	C[C@H](NC(=O)/C(C#N)=C/c1ccc(O)c(O)c1)c1ccccc1	6.06	867.64
1376	rufloxacin	CN1CCN(c2c(F)cc3c(=O)c(C(=O)O)cn4c3c2SCC4)CC1	6.06	867.91
1377	brimonidine	Brc1c(NC2=NCCN2)ccc2nccnc12	6.06	868.60
1378	Vinorelbine ditartrate	CCC1=CC2CN(C1)Cc1c([nH]c3ccccc13)C(C(=O)OC)(c1cc3c(cc1OC)N(C)C1C(O)(C(=O)OC)C(OC(C)=O)C4(CC)C=CCN5CCC31C54)C2.O=C(O)C(O)C(O)C(=O)O.O=C(O)C(O)C(O)C(=O)O	6.06	870.69
1379	heliomycin	Cc1cc(O)c2c3c4c(cc(O)c13)C(C)(C)C(=O)c1c(O)cc(O)c(c1-4)C2=O	6.06	871.11
1380	sulmazole	COc1cc(S(C)=O)ccc1-c1nc2ccncc2[nH]1	6.06	872.61
1381	Pazopanib (GW-786034)	Cc1ccc(Nc2nccc(N(C)c3ccc4c(C)n(C)nc4c3)n2)cc1S(N)(=O)=O.Cl	6.06	877.29
1382	TOK-001	CC12CCC(O)CC1=CCC1C2CCC2(C)C(n3cnc4ccccc43)=CCC12	6.06	878.53
1383	Pentostatin	OCC1OC(n2cnc3c2NC=NCC3O)CC1O	6.06	879.80
1384	montelukast	CC(C)(O)c1ccccc1CC[C@@H](SCC1(CC(=O)O)CC1)c1cccc(/C=C/c2ccc3ccc(Cl)cc3n2)c1	6.05	881.50
1385	methapyrilene	CN(C)CCN(Cc1cccs1)c1ccccn1	6.05	881.87
1386	avrainvillamide-analog-5	CC1(C)C=Cc2cc3c(cc2O1)[N+]([O-])=C1C3=CC23NC(=O)C4(CCCN4C2=O)CC3C1(C)C	6.05	881.96
1387	Medroxyprogesterone acetate	CC(=O)OC1(C(C)=O)CCC2C3CC(C)C4=CC(=O)CCC4(C)C3CCC21C	6.05	886.26
1388	Haloperidol hydrochloride	Cl.O=C(CCCN1CCC(O)(c2ccc(Cl)cc2)CC1)c1ccc(F)cc1	6.05	886.28
1389	sparfosic-acid	O=C(O)C[C@H](NC(=O)CP(=O)(O)O)C(=O)O	6.05	886.38
1390	isotretinoin	CC1=C(/C=C/C(C)=C/C=C/C(C)=C\C(=O)O)C(C)(C)CCC1	6.05	886.90
1391	fenspiride	O=C1NCC2(CCN(CCc3ccccc3)CC2)O1	6.05	892.71
1392	Triciribine	Cn1nc(N)c2cn([C@@H]3O[C@H](CO)[C@@H](O)[C@H]3O)c3ncnc1c23	6.05	893.02
1393	fillalbin	COc1cc(C(=O)O[C@@H]2C[C@@H]3CC[C@H](C2)N3C)ccc1O	6.05	893.80
1394	isoxsuprine	CC(COc1ccccc1)NC(C)C(O)c1ccc(O)cc1	6.05	894.81
1395	Argatroban	C[C@H]1CNc2c(cccc2S(=O)(=O)N[C@@H](CCCN=C(N)N)C(=O)N2CC[C@@H](C)C[C@@H]2C(=O)O)C1	6.05	895.01
1396	Perindopril Erbumine	CC(C)(C)N.CCCC(NC(C)C(=O)N1C(C(=O)O)CC2CCCCC21)C(=O)OCC	6.05	897.20
1397	Maprotiline HCl	CNCCCC12CCC(c3ccccc31)c1ccccc12.Cl	6.05	897.26
1398	canertinib	C=CC(=O)Nc1cc2c(Nc3ccc(F)c(Cl)c3)ncnc2cc1OCCCN1CCOCC1	6.05	899.61
1399	ropivacaine	CCCN1CCCC[C@H]1C(=O)Nc1c(C)cccc1C	6.05	901.47
1400	erastin	CCOc1ccccc1-n1c(C(C)N2CCN(C(=O)COc3ccc(Cl)cc3)CC2)nc2ccccc2c1=O	6.04	902.93
1401	trimidox	N=C(NO)c1cc(O)c(O)c(O)c1	6.04	903.03
1402	MDM2-inhibitor	O=C(/C=C/c1ccc(I)cc1)c1ccc(B(O)O)cc1	6.04	905.18
1403	Cefoxitin (sodium salt)	CO[C@@]1(NC(=O)Cc2cccs2)C(=O)N2C(C(=O)[O-])=C(COC(N)=O)CS[C@@H]21.[Na+]	6.04	905.46
1404	butylscopolammonium	CCCC[N+]1(C)[C@H]2C[C@H](OC(=O)[C@H](CO)c3ccccc3)C[C@@H]1[C@@H]1O[C@H]12	6.04	906.25
1405	maprotiline	CNCCCC12CCC(c3ccccc31)c1ccccc12	6.04	906.26
1406	KB188-III-56	Cc1c(NC(=O)/C(C#N)=C/c2ccc3ccccc3c2)c(=O)n(-c2ccccc2)n1C	6.04	909.04
1407	Eltrombopag	Cc1ccc(-n2[nH]c(C)c(NN=C3C=CC=C(c4cccc(C(=O)O)c4)C3=O)c2=O)cc1C	6.04	911.13
1408	Buspirone HCl	Cl.O=C1CC2(CCCC2)CC(=O)N1CCCCN1CCN(c2ncccn2)CC1	6.04	911.65
1409	promethazine	CC(CN1c2ccccc2Sc2ccccc21)N(C)C	6.04	912.10
1410	Nafcillin Sodium	CCOc1ccc2ccccc2c1C(=O)NC1C(=O)N2C1SC(C)(C)C2C(=O)[O-].O.[Na+]	6.04	912.62
1411	Alogliptin Benzoate	Cn1c(=O)cc(N2CCCC(N)C2)n(Cc2ccccc2C#N)c1=O.O=C(O)c1ccccc1	6.04	913.54
1412	Benzydamine HCl	CN(C)CCCOc1nn(Cc2ccccc2)c2ccccc12.Cl	6.04	914.75
1413	cefepime	CON=C(C(=O)N[C@H]1C(=O)N2C(C(=O)O)=C(C[N+]3(C)CCCC3)CS[C@H]12)c1csc(N)n1	6.04	920.62
1414	cucurbitacin-i	CC(C)(O)/C=C/C(=O)[C@](C)(O)C1[C@H](O)C[C@@]2(C)C3CC=C4C(CC(=O)C(=O)C4(C)C)[C@]3(C)C(=O)C[C@]12C	6.03	923.40
1415	Rizatriptan Benzoate	CN(C)CCc1c[nH]c2ccc(Cn3cncn3)cc12.O=C(O)c1ccccc1	6.03	923.95
1416	Propafenone HCl	CCCNCC(O)COc1ccccc1C(=O)CCc1ccccc1.Cl	6.03	924.68
1417	Pimasertib (AS-703026)	O=C(NCC(O)CO)c1ccncc1Nc1ccc(I)cc1F	6.03	924.90
1418	Crystal Violet	CN(C)c1ccc(C(=C2C=CC(=[N+](C)C)C=C2)c2ccc(N(C)C)cc2)cc1.[Cl-]	6.03	926.73
1419	RHO-kinase-inhibitor-III[rockout]	c1ccc2c(-c3ccncc3)c[nH]c2c1	6.03	927.16
1420	pimethixene	CN1CCC(=C2c3ccccc3Sc3ccccc32)CC1	6.03	927.91
1421	ethynodiol	C#C[C@]1(OC(C)=O)CC[C@@H]2[C@@H]3CCC4=C[C@@H](OC(C)=O)CC[C@@H]4[C@H]3CC[C@@]21C	6.03	929.12
1422	mefloquine	O[C@@H](c1cc(C(F)(F)F)nc2c(C(F)(F)F)cccc12)[C@H]1CCCCN1	6.03	929.13
1423	Micafungin sodium	CCCCCOc1ccc(-c2cc(-c3ccc(C(=O)NC4CC(O)C(O)NC(=O)C5C(O)C(C)CN5C(=O)C(C(O)CC(N)=O)NC(=O)C(C(O)C(O)c5ccc(O)c(OS(=O)(=O)[O-])c5)NC(=O)C5CC(O)CN5C(=O)C(C(C)O)NC4=O)cc3)no2)cc1.[Na+]	6.03	930.17
1424	cefotaxime	CO/N=C(/C(=O)NC1C(=O)N2C(C(=O)O)=C(COC(C)=O)CSC12)c1csc(N)n1	6.03	931.00
1425	clemizole	Clc1ccc(Cn2c(CN3CCCC3)nc3ccccc32)cc1	6.03	931.19
1426	nifenazone	Cc1c(NC(=O)c2cccnc2)c(=O)n(-c2ccccc2)n1C	6.03	932.64
1427	Nifenazone	Cc1c(NC(=O)c2cccnc2)c(=O)n(-c2ccccc2)n1C	6.03	932.64
1428	KPT-330	O=C(C=Cn1cnc(-c2cc(C(F)(F)F)cc(C(F)(F)F)c2)n1)NNc1cnccn1	6.03	934.02
1429	cromoglicic-acid	O=C(O)c1cc(=O)c2c(OCC(O)COc3cccc4oc(C(=O)O)cc(=O)c34)cccc2o1	6.03	935.49
1430	4-(2-amino-ethyl)-benzenesulfonamide	NCCc1ccc(S(N)(=O)=O)cc1	6.03	936.03
1431	Pitolisant hydrochloride	Cl.Clc1ccc(CCCOCCCN2CCCCC2)cc1	6.02	946.65
1432	GSK1349572 sodiuM salt	C[C@@H]1CCO[C@H]2Cn3cc(/C(O)=N/Cc4ccc(F)cc4F)c(=O)c([O-])c3C(=O)N21.[Na+]	6.02	949.35
1433	Marbofloxacin	CN1CCN(c2c(F)cc3c(=O)c(C(=O)O)cn4c3c2OCN4C)CC1	6.02	952.13
1434	marbofloxacin	CN1CCN(c2c(F)cc3c(=O)c(C(=O)O)cn4c3c2OCN4C)CC1	6.02	952.13
1435	Lomerizine HCl	COc1ccc(CN2CCN(C(c3ccc(F)cc3)c3ccc(F)cc3)CC2)c(OC)c1OC.Cl.Cl	6.02	953.34
1436	tienilic-acid	O=C(O)COc1ccc(C(=O)c2cccs2)c(Cl)c1Cl	6.02	953.91
1437	temefos	COP(=S)(OC)Oc1ccc(Sc2ccc(OP(=S)(OC)OC)cc2)cc1	6.02	954.96
1438	Fingolimod (FTY720)	CCCCCCCCc1ccc(CCC(N)(CO)CO)cc1.Cl	6.02	956.62
1439	enoxacin	CCn1cc(C(=O)O)c(=O)c2cc(F)c(N3CCNCC3)nc21	6.02	958.84
1440	Enoxacin (Penetrex)	CCn1cc(C(=O)O)c(=O)c2cc(F)c(N3CCNCC3)nc21	6.02	958.84
1441	MK-4827	NC(=O)c1cccc2cn(-c3ccc(C4CCCNC4)cc3)nc12	6.02	958.95
1442	pefloxacin	CCn1cc(C(=O)O)c(=O)c2cc(F)c(N3CCN(C)CC3)cc21	6.02	959.33
1443	hesperidin	COc1ccc([C@@H]2CC(=O)c3c(O)cc(O[C@@H]4O[C@H](CO[C@@H]5O[C@@H](C)[C@H](O)[C@@H](O)[C@H]5O)[C@@H](O)[C@H](O)[C@H]4O)cc3O2)cc1O	6.02	961.30
1444	Epinastine HCl	Cl.NC1=NCC2c3ccccc3Cc3ccccc3N12	6.02	961.92
1445	Cetirizine	O=C(O)COCCN1CCN(C(c2ccccc2)c2ccc(Cl)cc2)CC1	6.02	961.99
1446	Doxorubicin (Adriamycin) HCl	COc1cccc2c1C(=O)c1c(O)c3c(c(O)c1C2=O)CC(O)(C(=O)CO)CC3OC1CC(N)C(O)C(C)O1.Cl	6.02	964.14
1447	Epirubicin HCl	COc1cccc2c1C(=O)c1c(O)c3c(c(O)c1C2=O)CC(O)(C(=O)CO)CC3OC1CC(N)C(O)C(C)O1.Cl	6.02	964.14
1448	papaverine	COc1ccc(Cc2nccc3cc(OC)c(OC)cc23)cc1OC	6.02	964.67
1449	ouabain	C[C@@H]1O[C@@H](O[C@H]2C[C@@H](O)[C@]3(CO)[C@H]4[C@H](O)C[C@]5(C)[C@@H](C6=CC(=O)OC6)CC[C@]5(O)[C@@H]4CC[C@]3(O)C2)[C@H](O)[C@H](O)[C@H]1O	6.02	965.31
1450	Bromfenac Sodium	Nc1c(CC(=O)[O-])cccc1C(=O)c1ccc(Br)cc1.[Na+]	6.01	968.57
1451	Difluprednate	CCCC(=O)OC1(C(=O)COC(C)=O)CCC2C3CC(F)C4=CC(=O)C=CC4(C)C3(F)C(O)CC21C	6.01	970.17
1453	tibolone	C#C[C@]1(O)CC[C@H]2[C@H]3[C@H](CC[C@@]21C)C1=C(CC(=O)CC1)C[C@H]3C	6.01	974.86
1454	dalcetrapib	CCC(CC)CC1(C(=O)Nc2ccccc2SC(=O)C(C)C)CCCCC1	6.01	974.91
1455	suloctidil	CCCCCCCCNC(C)C(O)c1ccc(SC(C)C)cc1	6.01	976.28
1456	nizatidine	CN/C(=C/[N+](=O)[O-])NCCSCc1csc(CN(C)C)n1	6.01	985.56
1457	pilocarpine	CC[C@@H]1C(=O)OC[C@@H]1Cc1cncn1C	6.00	993.23
1458	Celecoxib	Cc1ccc(-c2cc(C(F)(F)F)nn2-c2ccc(S(N)(=O)=O)cc2)cc1	6.00	994.09
1459	trimetazidine	COc1ccc(CN2CCNCC2)c(OC)c1OC	6.00	994.54
1460	norcyclobenzaprine	CNCCC=C1c2ccccc2C=Cc2ccccc21	6.00	994.61
1461	Urapidil HCl	COc1ccccc1N1CCN(CCCNc2cc(=O)n(C)c(=O)n2C)CC1.Cl	6.00	994.79
1462	oxymetholone	C[C@]12CC(C=O)C(=O)C[C@@H]1CC[C@@H]1[C@@H]2CC[C@@]2(C)[C@H]1CC[C@]2(C)O	6.00	994.80
1463	Clenbuterol (hydrochloride)	CC(C)(C)NCC(O)c1cc(Cl)c(N)c(Cl)c1.Cl	6.00	996.10
1464	Isoprenaline HCl	CC(C)NCC(O)c1ccc(O)c(O)c1.Cl	6.00	999.67
1465	Dihydroartemisinin	C[C@@H]1CC[C@H]2[C@@H](C)[C@H](O)O[C@@H]3O[C@@]4(C)CC[C@@H]1[C@@]23OO4	6.00	999.80
1466	ataluren	O=C(O)c1cccc(-c2noc(-c3ccccc3F)n2)c1	6.00	1000.15
1467	PTC124 (Ataluren)	O=C(O)c1cccc(-c2noc(-c3ccccc3F)n2)c1	6.00	1000.15
1468	Ginkgolide A	C[C@H]1C(=O)O[C@@H]2C[C@@]34[C@H]5C[C@H](C(C)(C)C)[C@@]36[C@H](OC(=O)[C@@H]6O)O[C@@]4(C(=O)O5)[C@@]21O	6.00	1000.19
1469	Tipiracil hydrochloride	Cl.N=C1CCCN1Cc1[nH]c(=O)[nH]c(=O)c1Cl	6.00	1002.32
1470	adipiodone	O=C(CCCCC(=O)Nc1c(I)cc(I)c(C(=O)O)c1I)Nc1c(I)cc(I)c(C(=O)O)c1I	6.00	1003.23
1471	mead-ethanolamide	CCCCCCCC/C=C\C/C=C\C/C=C\CCCC(=O)NCCO	6.00	1003.99
1472	pravastatin	CCC(C)C(=O)O[C@H]1C[C@H](O)C=C2C=C[C@H](C)[C@H](CC[C@@H](O)C[C@@H](O)CC(=O)O)C21	6.00	1004.16
1473	Agomelatine	COc1ccc2cccc(CCNC(C)=O)c2c1	6.00	1008.31
1474	treprostinil	CCCCC[C@H](O)CC[C@@H]1C2Cc3cccc(C)c3CC2C[C@H]1O	6.00	1009.82
1475	fomepizole	Cc1cn[nH]c1	5.99	1013.26
1476	chenodeoxycholic-acid	C[C@H](CCC(=O)O)[C@H]1CC[C@H]2[C@H]3[C@H](CC[C@@]21C)[C@@]1(C)CC[C@@H](O)C[C@H]1C[C@H]3O	5.99	1015.75
1477	Clemizole hydrochloride	Cl.Clc1ccc(Cn2c(CN3CCCC3)nc3ccccc32)cc1	5.99	1016.04
1478	temozolomide	Cn1nnc2c(C(N)=O)ncn2c1=O	5.99	1018.74
1479	Temozolomide	Cn1nnc2c(C(N)=O)ncn2c1=O	5.99	1018.74
1480	urapidil	COc1ccccc1N1CCN(CCCNc2cc(=O)n(C)c(=O)n2C)CC1	5.99	1018.89
1481	Ospemifene	OCCOc1ccc(C(=C(CCCl)c2ccccc2)c2ccccc2)cc1	5.99	1023.53
1482	PRL-3-inhibitor-I	O=C1NC(=S)S/C1=C/c1cc(Br)ccc1OCc1ccccc1Br	5.99	1024.20
1483	alvocidib	CN1CC[C@H](c2c(O)cc(O)c3c(=O)cc(-c4ccccc4Cl)oc23)[C@H](O)C1	5.99	1025.92
1484	proxyfan	c1ccc(COCCCc2cnc[nH]2)cc1	5.99	1025.98
1485	MMPX	COCc1nc2c(=O)n(C)c(=O)n(CC(C)C)c2[nH]1	5.99	1027.80
1486	atropine	CN1[C@@H]2CC[C@@H]1CC(OC(=O)C(CO)c1ccccc1)C2.CN1[C@@H]2CC[C@@H]1CC(OC(=O)C(CO)c1ccccc1)C2	5.99	1029.25
1487	7,8-dihydro-L-biopterin	CC(O)[C@H](O)C1=Nc2c(nc(N)[nH]c2=O)NC1	5.99	1029.64
1488	KDM-103	Clc1ccccc1OCCc1nn2c(COc3ccccc3)nnc2s1	5.99	1033.83
1489	cefmetazole	CO[C@@]1(NC(=O)CSCC#N)C(=O)N2C(C(=O)O)=C(CSc3nnnn3C)CS[C@@H]21	5.98	1035.73
1490	Neostigmine Bromide	CN(C)C(=O)Oc1cccc([N+](C)(C)C)c1.[Br-]	5.98	1035.98
1491	Ramelteon	CCC(=O)NCCC1CCc2ccc3c(c21)CCO3	5.98	1039.60
1492	Asenapine	CN1C[C@@H]2c3ccccc3Oc3ccc(Cl)cc3[C@H]2C1.O=C(O)/C=C/C(=O)O	5.98	1039.64
1493	Metronidazole	Cc1ncc([N+](=O)[O-])n1CCO	5.98	1039.68
1494	metronidazole	Cc1ncc([N+](=O)[O-])n1CCO	5.98	1039.68
1495	RDR-01440SC	O=C(Nc1ccc(NC(=O)c2ccccc2O)cc1)c1ccc(Cl)cc1	5.98	1041.70
1496	Cimetidine	CN=C(NC#N)NCCSCc1nc[nH]c1C	5.98	1042.25
1497	Mebendazole	COC(=O)Nc1nc2cc(C(=O)c3ccccc3)ccc2[nH]1	5.98	1043.16
1498	carmofur	CCCCCCNC(=O)n1cc(F)c(=O)[nH]c1=O	5.98	1043.81
1499	Carmofur	CCCCCCNC(=O)n1cc(F)c(=O)[nH]c1=O	5.98	1043.81
1500	morphothebaine	COc1ccc2c(c1O)-c1cc(O)cc3c1[C@@H](C2)N(C)CC3	5.98	1048.45
1501	gavestinel	O=C(C=Cc1c(C(=O)O)[nH]c2cc(Cl)cc(Cl)c12)Nc1ccccc1	5.98	1050.61
1502	dexchlorpheniramine	CN(C)CC[C@@H](c1ccc(Cl)cc1)c1ccccn1	5.98	1050.90
1503	nikkomycin	CC(c1ccc(O)cn1)C(C)C(N)C(=O)NC(C(=O)O)[C@H]1O[C@@H](N2C=CC(=O)CC2=O)[C@@H](O)[C@H]1O	5.98	1051.64
1504	Fluconazole	OC(Cn1cncn1)(Cn1cncn1)c1ccc(F)cc1F	5.97	1059.29
1505	fluconazole	OC(Cn1cncn1)(Cn1cncn1)c1ccc(F)cc1F	5.97	1059.29
1506	Vemurafenib (PLX4032, RG7204)	CCCS(=O)(=O)Nc1ccc(F)c(C(=O)c2c[nH]c3ncc(-c4ccc(Cl)cc4)cc23)c1F	5.97	1060.56
1507	vemurafenib	CCCS(=O)(=O)Nc1ccc(F)c(C(=O)c2c[nH]c3ncc(-c4ccc(Cl)cc4)cc23)c1F	5.97	1060.56
1508	Clindamycin HCl	CCCC1CC(C(=O)NC(C(C)Cl)C2OC(SC)C(O)C(O)C2O)N(C)C1.Cl	5.97	1062.06
1509	PHTPP	Oc1ccc(-c2c(-c3ccccc3)nn3c(C(F)(F)F)cc(C(F)(F)F)nc23)cc1	5.97	1063.67
1510	Zolmitriptan	CN(C)CCc1c[nH]c2ccc(CC3COC(=O)N3)cc12	5.97	1063.79
1511	mepivacaine	Cc1cccc(C)c1NC(=O)C1CCCCN1C	5.97	1063.98
1512	Edrophonium (chloride)	CC[N+](C)(C)c1cccc(O)c1.[Cl-]	5.97	1065.80
1513	Histamine Phosphate	NCCc1cnc[nH]1.O=P(O)(O)O.O=P(O)(O)O	5.97	1065.99
1514	nicardipine	COC(=O)C1=C(C)N=C(C)C(C(=O)OCCN(C)Cc2ccccc2)C1c1cccc([N+](=O)[O-])c1	5.97	1066.28
1515	Tizanidine HCl	Cl.Clc1ccc2nsnc2c1NC1=NCCN1	5.97	1067.11
1516	hexetidine	CCCCC(CC)CN1CN(CC(CC)CCCC)CC(C)(N)C1	5.97	1070.47
1517	Tolterodine tartrate	Cc1ccc(O)c(C(CCN(C(C)C)C(C)C)c2ccccc2)c1.O=C(O)C(O)C(O)C(=O)O	5.97	1070.49
1518	testosterone-propionate	CCC(=O)O[C@H]1CCC2C3CCC4=CC(=O)CC[C@]4(C)C3CC[C@@]21C	5.97	1071.53
1519	clindamycin	CCC[C@@H]1C[C@@H](C(=O)N[C@@H](C2O[C@H](SC)[C@H](O)[C@@H](O)[C@H]2O)[C@H](C)Cl)N(C)C1	5.97	1071.78
1520	xaliproden	FC(F)(F)c1cccc(C2=CCN(CCc3ccc4ccccc4c3)CC2)c1	5.97	1073.26
1521	Rigosertib (ON-01910,Estybon)	COc1cc(OC)c(C=CS(=O)(=O)Cc2ccc(OC)c(NCC(=O)[O-])c2)c(OC)c1.[Na+]	5.97	1078.86
1522	cycloheximide	CCOC(=O)CN1C(=O)CC(C[C@@H](O)C2C[C@@H](C)C[C@H](C)C2=O)CC1=O	5.97	1081.64
1523	GDC-0879	OCCn1cc(-c2ccc3c(c2)CC/C3=N\O)c(-c2ccncc2)n1	5.97	1081.95
1524	cyclazosin	COc1cc2nc(N3CCN(C(=O)c4ccco4)C4CCCCC43)nc(N)c2cc1OC	5.97	1082.22
1525	Donepezil HCl	COc1cc2c(cc1OC)C(=O)C(CC1CCN(Cc3ccccc3)CC1)C2.Cl	5.96	1086.53
1526	noreleagnine	c1ccc2c3c([nH]c2c1)CNCC3	5.96	1088.57
1527	Fenoldopam	Oc1ccc(C2CNCCc3c2cc(O)c(O)c3Cl)cc1	5.96	1088.94
1528	fenoldopam	Oc1ccc(C2CNCCc3c2cc(O)c(O)c3Cl)cc1	5.96	1088.94
1529	allantoxanamide	NC(=O)c1nc(=O)[nH]c(=O)[nH]1	5.96	1090.64
1530	edrophonium	CC[N+](C)(C)c1cccc(O)c1	5.96	1092.17
1531	thiazolopyrimidine	CCOC(=O)C1=C(C)N=c2s/c(=C\c3cc(Br)c(O)c(Br)c3)c(=O)n2C1c1ccc2c(c1)OCO2	5.96	1095.44
1532	levonorgestrel	C#C[C@]1(O)CC[C@@H]2[C@H]3CCC4=CC(=O)CC[C@H]4[C@@H]3CC[C@]21CC	5.96	1100.61
1533	cefuroxime	CO/N=C(/C(=O)N[C@@H]1C(=O)N2C(C(=O)O)=C(COC(N)=O)CS[C@H]12)c1ccco1	5.96	1101.73
1534	bifonazole	c1ccc(-c2ccc(C(c3ccccc3)n3ccnc3)cc2)cc1	5.96	1102.14
1535	Bifonazole	c1ccc(-c2ccc(C(c3ccccc3)n3ccnc3)cc2)cc1	5.96	1102.14
1536	fendiline	CC(NCCC(c1ccccc1)c1ccccc1)c1ccccc1	5.96	1104.48
1537	norethindrone	C#C[C@]1(OC(C)=O)CC[C@H]2[C@@H]3CCC4=CC(=O)CC[C@@H]4[C@H]3CC[C@@]21C	5.96	1107.01
1538	fluorometholone	CC(=O)[C@@]1(O)CC[C@@H]2[C@@H]3C[C@H](C)C4=CC(=O)C=C[C@]4(C)[C@@]3(F)[C@@H](O)C[C@@]21C	5.95	1109.82
1539	neurodazine	COc1ccc(-c2nc(-c3ccc(-c4cccc(Cl)c4)o3)[nH]c2-c2ccc(OC)cc2)cc1	5.95	1110.07
1540	avrainvillamide-analog-3	CC1(C)C2=[N+]([O-])c3cc4c(cc3C2=C[C@@]23NC(=O)[C@]5(CCCN5C2=O)C[C@@H]13)OCO4	5.95	1110.81
1541	Clofarabine	Nc1nc(Cl)nc2c1ncn2C1OC(CO)C(O)C1F	5.95	1112.28
1542	GANT-61	CN(C)c1ccccc1CN1CCCN(Cc2ccccc2N(C)C)C1c1ccncc1	5.95	1114.81
1543	Alprostadil	CCCCCC(O)C=CC1C(O)CC(=O)C1CCCCCCC(=O)O	5.95	1114.99
1544	sparfloxacin	C[C@H]1CN(c2c(F)c(N)c3c(=O)c(C(=O)O)cn(C4CC4)c3c2F)C[C@@H](C)N1	5.95	1115.10
1545	novobiocin	CO[C@@H]1[C@@H](OC(N)=O)[C@@H](O)[C@H](Oc2ccc3c(O)c(NC(=O)c4ccc(O)c(CC=C(C)C)c4)c(=O)oc3c2C)OC1(C)C	5.95	1115.47
1546	III606050	CO[C@H]1O[C@H](CO)[C@@H](OC(=O)Nc2ccccc2)[C@H](OC(=O)Nc2ccccc2-c2ccccc2)[C@@H]1OC(=O)Nc1ccccc1-c1ccccc1	5.95	1117.24
1547	Procarbazine HCl	CNNCc1ccc(C(=O)NC(C)C)cc1.Cl	5.95	1121.09
1548	estradiol-valerate	CCCCC(=O)O[C@H]1CCC2C3CCc4cc(O)ccc4C3CC[C@@]21C	5.95	1123.97
1549	Nicotinic Acid	O=C(O)c1cccnc1	5.95	1124.62
1550	Fluvastatin Sodium	CC(C)n1c(C=CC(O)CC(O)CC(=O)[O-])c(-c2ccc(F)cc2)c2ccccc21.[Na+]	5.95	1124.80
1551	tandutinib	COc1cc2c(N3CCN(C(=O)Nc4ccc(OC(C)C)cc4)CC3)ncnc2cc1OCCCN1CCCCC1	5.95	1125.09
1552	Abiraterone acetate	CC(=O)OC1CCC2(C)C(=CCC3C2CCC2(C)C(c4cccnc4)=CCC32)C1	5.95	1126.20
1553	Antazoline HCl	Cl.c1ccc(CN(CC2=NCCN2)c2ccccc2)cc1	5.95	1129.73
1554	todralazine	CCOC(=O)NNc1nncc2ccccc12	5.95	1132.95
1555	aceclofenac	O=C(O)COC(=O)Cc1ccccc1Nc1c(Cl)cccc1Cl	5.94	1135.02
1556	Indapamide	CC1Cc2ccccc2N1NC(=O)c1ccc(Cl)c(S(N)(=O)=O)c1	5.94	1135.78
1557	sulconazole	Clc1ccc(CSC(Cn2ccnc2)c2ccc(Cl)cc2Cl)cc1	5.94	1137.55
1558	Febuxostat	Cc1nc(-c2ccc(OCC(C)C)c(C#N)c2)sc1C(=O)O	5.94	1138.18
1559	febuxostat	Cc1nc(-c2ccc(OCC(C)C)c(C#N)c2)sc1C(=O)O	5.94	1138.18
1560	Regadenoson	C/N=C(\O)c1cnn(-c2nc(N)c3ncn([C@@H]4O[C@H](CO)[C@@H](O)[C@H]4O)c3n2)c1	5.94	1139.20
1561	Elacridar	COc1cc2c(cc1OC)CN(CCc1ccc(NC(=O)c3cccc4c(=O)c5cccc(OC)c5[nH]c34)cc1)CC2	5.94	1139.63
1562	levodopa	N[C@@H](Cc1ccc(O)c(O)c1)C(=O)O	5.94	1142.83
1563	trifluridine	O=c1[nH]c(=O)n([C@H]2C[C@H](O)[C@@H](CO)O2)cc1C(F)(F)F	5.94	1143.78
1564	moxifloxacin	COc1c(N2C[C@@H]3CCCN[C@@H]3C2)c(F)cc2c(=O)c(C(=O)O)cn(C3CC3)c12	5.94	1147.67
1565	Piroxicam	CN1C(C(=O)Nc2ccccn2)=C(O)c2ccccc2S1(=O)=O	5.94	1149.76
1566	Granisetron HCl	CN1C2CCCC1CC(NC(=O)c1nn(C)c3ccccc13)C2.Cl	5.94	1151.70
1567	securinine	O=C1C=C2C=C[C@@H]3C[C@@]2(O1)[C@H]1CCCCN31	5.94	1151.92
1568	Ranitidine	CNC(=C[N+](=O)[O-])NCCSCc1ccc(CN(C)C)o1.Cl	5.94	1152.60
1569	afatinib	CN(C)C/C=C/C(=O)Nc1cc2c(Nc3ccc(F)c(Cl)c3)ncnc2cc1OC1CCOC1	5.94	1153.29
1570	Ivabradine HCl	COc1cc2c(cc1OC)CC(=O)N(CCCN(C)CC1Cc3cc(OC)c(OC)cc31)CC2.Cl	5.94	1155.13
1571	dolasetron	O=C(O[C@@H]1C[C@@H]2C[C@@H]3C[C@H](C1)N2CC3=O)c1c[nH]c2ccccc12	5.94	1155.18
1572	bromfenac	Nc1c(CC(=O)O)cccc1C(=O)c1ccc(Br)cc1	5.94	1157.01
1573	BIRB 796 (Doramapimod)	Cc1ccc(-n2nc(C(C)(C)C)cc2NC(=O)Nc2ccc(OCCN3CCOCC3)c3ccccc23)cc1	5.94	1157.83
1574	doramapimod	Cc1ccc(-n2nc(C(C)(C)C)cc2NC(=O)Nc2ccc(OCCN3CCOCC3)c3ccccc23)cc1	5.94	1157.83
1575	acadesine	NC(=O)c1ncn(C2OC(CO)C(O)C2O)c1N	5.94	1157.85
1576	AZD6244 (Selumetinib)	Cn1cnc2c(F)c(Nc3ccc(Br)cc3Cl)c(C(=O)NOCCO)cc21	5.93	1162.86
1577	selumetinib	Cn1cnc2c(F)c(Nc3ccc(Br)cc3Cl)c(C(=O)NOCCO)cc21	5.93	1162.86
1578	Ganetespib (STA-9090)	CC(C)C1=CC(=C2NNC(=O)N2c2ccc3c(ccn3C)c2)C(=O)C=C1O	5.93	1165.43
1579	zopiclone	CN1CCN(C(=O)OC2c3nccnc3C(=O)N2c2ccc(Cl)cn2)CC1	5.93	1166.92
1580	Osimertinib (AZD9291)	C=CC(=O)Nc1cc(Nc2nccc(-c3cn(C)c4ccccc34)n2)c(OC)cc1N(C)CCN(C)C	5.93	1169.53
1581	AZD-9291	C=CC(=O)Nc1cc(Nc2nccc(-c3cn(C)c4ccccc34)n2)c(OC)cc1N(C)CCN(C)C	5.93	1169.53
1582	butacaine	CCCCN(CCCC)CCCOC(=O)c1ccc(N)cc1	5.93	1172.77
1583	raltitrexed	Cc1nc(=O)c2cc(CN(C)c3ccc(C(=O)N[C@@H](CCC(=O)O)C(=O)O)s3)ccc2[nH]1	5.93	1174.00
1584	salsolidine	COc1cc2c(cc1OC)C(C)NCC2	5.93	1174.12
1585	iodophenpropit	N=C(NCCc1ccc(I)cc1)SCCCc1c[nH]cn1	5.93	1176.87
1586	dovitinib	CN1CCN(c2ccc3nc(-c4c(N)c5c(F)cccc5[nH]c4=O)[nH]c3c2)CC1	5.93	1176.94
1587	formestane	CC12CCC3C(CCC4C(=O)C(=O)CCC43C)C1CCC2=O	5.93	1177.24
1588	TG101348 (SAR302503)	Cc1cnc(Nc2ccc(OCCN3CCCC3)cc2)nc1Nc1cccc(S(=O)(=O)NC(C)(C)C)c1	5.93	1178.02
1589	Nizatidine	CNC(=C[N+](=O)[O-])NCCSCc1csc(CN(C)C)n1	5.93	1178.71
1590	ungerine	CO[C@H]1C=C2CCN(C)[C@H]2C2c3cc4c(cc3C(=O)O[C@@H]21)OCO4	5.93	1183.70
1591	artemisinin	C[C@@H]1CC[C@@H]2[C@@H](C)C(=O)O[C@H]3O[C@@]4(C)CC[C@@H]1[C@]32OO4	5.92	1189.33
1592	Bromhexine HCl	CN(Cc1cc(Br)cc(Br)c1N)C1CCCCC1.Cl	5.92	1200.39
1593	Eletriptan HBr	Br.CN1CCCC1Cc1c[nH]c2ccc(CCS(=O)(=O)c3ccccc3)cc12	5.92	1202.26
1594	axitinib	CNC(=O)c1ccccc1Sc1ccc2c(/C=C/c3ccccn3)n[nH]c2c1	5.92	1202.70
1595	Lithocholic Acid	CC(CCC(=O)O)C1CCC2C3CCC4CC(O)CCC4(C)C3CCC12C	5.92	1203.07
1596	Oxiconazole (nitrate)	Clc1ccc(CO/N=C(\Cn2ccnc2)c2ccc(Cl)cc2Cl)c(Cl)c1.O=[N+]([O-])O	5.92	1203.51
1597	hexamethylenebisacetamide	CC(=O)NCCCCCCNC(C)=O	5.92	1204.70
1598	artemether	CO[C@H]1O[C@@H]2O[C@@]3(C)CC[C@H]4[C@H](C)CC[C@@H]([C@H]1C)[C@]42OO3	5.92	1205.07
1599	mebendazole	COC(=O)Nc1nc2ccc(C(=O)c3ccccc3)cc2[nH]1	5.92	1205.47
1600	Dovitinib (TKI258) Lactate	CC(O)C(=O)O.CN1CCN(c2ccc3nc(-c4c(N)c5c(F)cccc5[nH]c4=O)[nH]c3c2)CC1.O	5.92	1207.08
1601	Tideglusib	O=c1sn(-c2cccc3ccccc23)c(=O)n1Cc1ccccc1	5.92	1209.45
1602	Moxifloxacin HCl	COc1c(N2CC3CCCNC3C2)c(F)cc2c(=O)c(C(=O)O)cn(C3CC3)c12.Cl	5.92	1209.97
1603	bucladesine	CCCC(=O)Nc1ncnc2c1ncn2[C@@H]1O[C@@H]2OP(=O)(O)OC[C@@H]2[C@H]1OC(=O)CCC	5.92	1210.55
1604	methantheline	CC[N+](C)(CC)CCOC(=O)C1c2ccccc2Oc2ccccc21	5.92	1213.39
1605	4,5,6,7-tetrabromobenzotriazole	Brc1c(Br)c(Br)c2[nH]nnc2c1Br	5.92	1214.06
1606	zimelidine	CN(C)CC=C(c1ccc(Br)cc1)c1cccnc1	5.92	1214.69
1607	Risperidone	Cc1nc2n(c(=O)c1CCN1CCC(c3noc4cc(F)ccc34)CC1)CCCC2	5.92	1215.58
1608	risperidone	Cc1nc2n(c(=O)c1CCN1CCC(c3noc4cc(F)ccc34)CC1)CCCC2	5.92	1215.58
1609	APHA-compound-8	Cn1cc(C(=O)Cc2ccccc2)cc1/C=C/C(=O)NO	5.92	1216.14
1610	flumequine	CC1CCc2cc(F)cc3c(=O)c(C(=O)O)cn1c23	5.91	1216.37
1611	Flumequine	CC1CCc2cc(F)cc3c(=O)c(C(=O)O)cn1c23	5.91	1216.37
1612	ciprofloxacin	O=C(O)c1cn(C2CC2)c2cc(N3CCNCC3)c(F)cc2c1=O	5.91	1217.04
1613	ethaverine	CCOc1ccc(Cc2nccc3cc(OCC)c(OCC)cc23)cc1OCC	5.91	1219.34
1614	Prednisolone Acetate	CC(=O)OCC(=O)C1(O)CCC2C3CCC4=CC(=O)C=CC4(C)C3C(O)CC21C	5.91	1222.54
1616	Meptazinol HCl	CCC1(c2cccc(O)c2)CCCCN(C)C1.Cl	5.91	1223.75
1617	Amprolium HCl	CCCc1ncc(C[n+]2ccccc2C)c(N)n1.Cl.[Cl-]	5.91	1230.00
1618	nonoxynol-9	CCCCCCCCCc1ccc(OCCOCCOCCOCCOCCOCCOCCOCCOCCO)cc1	5.91	1230.50
1619	Imipramine (hydrochloride)	CN(C)CCCN1c2ccccc2CCc2ccccc21.Cl	5.91	1235.26
1620	AF-DX-116	CCN(CC)CC1CCCCN1CC(=O)N1c2ccccc2C(=O)Nc2cccnc21	5.91	1238.68
1621	guanethidine	N=C(N)NCCN1CCCCCCC1.N=C(N)NCCN1CCCCCCC1	5.91	1239.20
1622	pargyline	C#CCN(C)Cc1ccccc1	5.91	1239.25
1623	Furaltadone HCl	Cl.O=C1OC(CN2CCOCC2)CN1N=Cc1ccc([N+](=O)[O-])o1	5.91	1240.84
1624	MAPP-D-erythro	CCCCCCCCCCCCCC(=O)N[C@H](C)[C@@H](O)c1ccccc1	5.91	1241.96
1625	sertindole	O=C1NCCN1CCN1CCC(c2cn(-c3ccc(F)cc3)c3ccc(Cl)cc23)CC1	5.91	1242.34
1626	Estrone	CC12CCC3c4ccc(O)cc4CCC3C1CCC2=O	5.91	1243.15
1627	doxapram	CCN1CC(CCN2CCOCC2)C(c2ccccc2)(c2ccccc2)C1=O	5.90	1247.57
1628	ITE	COC(=O)c1csc(C(=O)c2c[nH]c3ccccc23)n1	5.90	1247.71
1629	norepinephrine	NCC(O)c1ccc(O)c(O)c1	5.90	1249.11
1630	prazosin	COc1cc2nc(N3CCN(C(=O)c4ccco4)CC3)nc(N)c2cc1OC	5.90	1249.66
1631	Serotonin HCl	Cl.NCCc1c[nH]c2ccc(O)cc12	5.90	1250.19
1632	zardaverine	COc1cc(-c2ccc(=O)[nH]n2)ccc1OC(F)F	5.90	1251.72
1633	triciribine	Cn1nc(N)c2cn([C@@H]3O[C@H](CO)C(O)[C@@H]3O)c3ncnc1c23	5.90	1252.67
1634	L-Adrenaline	CNCC(O)c1ccc(O)c(O)c1	5.90	1254.38
1635	epinephrine-(racemic)	CNCC(O)c1ccc(O)c(O)c1	5.90	1254.38
1636	cortisol	CC(=O)OCC(=O)[C@@]1(O)CC[C@@H]2[C@@H]3CCC4=CC(=O)CC[C@]4(C)[C@H]3[C@@H](O)C[C@@]21C	5.90	1256.25
1637	cycloserine-(d)	N[C@@H]1CONC1=O	5.90	1256.82
1638	methyl-hydantoin	C[C@@H]1NC(=O)NC1=O	5.90	1258.33
1639	Terbutaline Sulfate	CC(C)(C)NCC(O)c1cc(O)cc(O)c1.CC(C)(C)NCC(O)c1cc(O)cc(O)c1.O=S(=O)(O)O	5.90	1259.01
1640	Ropivacaine hydrochloride monohydrate	CCCN1CCCCC1C(=O)Nc1c(C)cccc1C.Cl.O	5.90	1259.49
1641	Lornoxicam	CN1C(C(=O)Nc2ccccn2)=C(O)c2sc(Cl)cc2S1(=O)=O	5.90	1262.28
1642	enobosarm	C[C@@](O)(COc1ccc(C#N)cc1)C(=O)Nc1ccc(C#N)c(C(F)(F)F)c1	5.90	1264.13
1643	Teniposide	COc1cc(C2c3cc4c(cc3C(OC3OC5COC(c6cccs6)OC5C(O)C3O)C3COC(=O)C23)OCO4)cc(OC)c1O	5.90	1266.39
1644	Cholic acid	CC(CCC(=O)O)C1CCC2C3C(O)CC4CC(O)CCC4(C)C3CC(O)C12C	5.90	1267.70
1645	sphingosine	CCCCCCCCCCCCC/C=C/[C@@H](O)[C@@H](N)CO	5.90	1267.75
1646	bethanechol	CC(C[N+](C)(C)C)OC(N)=O	5.90	1268.13
1647	Alverine Citrate	CCN(CCCc1ccccc1)CCCc1ccccc1.O=C(O)CC(O)(CC(=O)O)C(=O)O	5.90	1268.81
1648	Fostamatinib (R788)	COc1cc(Nc2ncc(F)c(Nc3ccc4c(n3)N(COP(=O)(O)O)C(=O)C(C)(C)O4)n2)cc(OC)c1OC	5.90	1269.26
1649	ebelactone-b	CC[C@@H]1C(=O)O[C@@H]1[C@@H](C)C/C(C)=C/[C@@H](C)C(=O)[C@@H](C)[C@H](O)[C@H](C)CC	5.89	1276.45
1650	Azlocillin sodium salt	CC1(C)SC2C(NC(=O)C(NC(=O)N3CCNC3=O)c3ccccc3)C(=O)N2C1C(=O)[O-].[Na+]	5.89	1276.77
1651	dibutyryl-cAMP-Na	CCCC(=O)Nc1ncnc2c1ncn2[C@H]1O[C@H]2COP(=O)(O)O[C@@H]2[C@@H]1OC(=O)CCC	5.89	1276.91
1652	enalapril	CCOC(=O)[C@@H](CCc1ccccc1)N[C@@H](C)C(=O)N1CCC[C@H]1C(=O)O	5.89	1282.07
1653	orphenadrine	Cc1ccccc1C(OCCN(C)C)c1ccccc1	5.89	1289.74
1654	N-(3-acetamidophenyl)-3-chlorobenzamide	CC(=O)Nc1cccc(NC(=O)c2cccc(Cl)c2)c1	5.89	1289.84
1655	flucloxacillin	Cc1onc(-c2c(F)cccc2Cl)c1C(=O)N[C@@H]1C(=O)N2C(C(=O)O)C(C)(C)S[C@@H]12	5.89	1295.14
1656	3,3'-diindolylmethane	c1ccc2c(Cc3c[nH]c4ccccc34)c[nH]c2c1	5.89	1297.61
1657	Cefepime Dihydrochloride Monohydrate	CO/N=C(\C(=O)N[C@@H]1C(=O)C2C(C(=O)[O-])=C(C[N+]3(C)CCCC3)CS[C@@H]21)c1csc(N)n1.Cl.Cl.O	5.89	1299.59
1658	Closantel	Cc1cc(C(C#N)c2ccc(Cl)cc2)c(Cl)cc1NC(=O)c1cc(I)cc(I)c1O	5.89	1299.79
1659	closantel	Cc1cc(C(C#N)c2ccc(Cl)cc2)c(Cl)cc1NC(=O)c1cc(I)cc(I)c1O	5.89	1299.79
1660	norcitalopram	[C-]#[N+]c1ccc2c(c1)COC2(CCCNC)c1ccc(F)cc1	5.89	1300.07
1661	cefoxitin	CO[C@@]1(NC(=O)Cc2cccs2)C(=O)N2C(C(=O)O)=C(COC(N)=O)CS[C@@H]21	5.89	1300.97
1662	telenzepine	Cc1scc2c1N(C(=O)CN1CCN(C)CC1)c1ccccc1NC2=O	5.89	1301.26
1663	ritodrine	CC(NCCc1ccc(O)cc1)C(O)c1ccc(O)cc1	5.89	1301.62
1664	6-nitronorepinephrine	NCC(O)c1cc(O)c(O)cc1[N+](=O)[O-]	5.89	1303.12
1665	ethambutol	CC[C@H](CO)NCCN[C@H](CC)CO	5.88	1303.64
1666	Meloxicam (Mobic)	Cc1cnc(NC(=O)C2=C(O)c3ccccc3S(=O)(=O)N2C)s1	5.88	1307.44
1667	Rivastigmine	CCN(C)C(=O)Oc1cccc(C(C)N(C)C)c1	5.88	1311.42
1668	Cefadroxil (hydrate)	CC1=C(C(=O)O)N2C(=O)[C@@H](NC(=O)[C@H](N)c3ccc(O)cc3)[C@H]2SC1.O	5.88	1312.95
1669	phenanthridone	O=c1[nH]c2ccccc2c2ccccc12	5.88	1313.31
1670	roquinimex	CN(C(=O)c1c(O)c2ccccc2n(C)c1=O)c1ccccc1	5.88	1315.17
1671	mirin	NC1=NC(=O)/C(=C/c2ccc(O)cc2)S1	5.88	1315.82
1672	Deoxycorticosterone acetate	CC(=O)OCC(=O)C1CCC2C3CCC4=CC(=O)CCC4(C)C3CCC12C	5.88	1317.85
1673	6-hydroxytropinone	CN1C2CC(=O)CC1[C@H](O)C2	5.88	1318.55
1674	cilomilast	COc1ccc([C@]2(C#N)CC[C@H](C(=O)O)CC2)cc1OC1CCCC1	5.88	1322.18
1675	flurandrenolide	CC1(C)O[C@@H]2C[C@H]3[C@H]4C[C@H](F)C5=CC(=O)CC[C@]5(C)[C@H]4[C@@H](O)C[C@]3(C)[C@]2(C(=O)CO)O1	5.88	1322.58
1676	Erlotinib Hydrochloride	C#Cc1cccc(Nc2ncnc3cc(OCCOC)c(OCCOC)cc23)c1.Cl	5.88	1327.06
1677	folic-acid	Nc1nc(=O)c2nc(CNc3ccc(C(=O)N[C@@H](CCC(=O)O)C(=O)O)cc3)cnc2[nH]1	5.88	1330.69
1678	nilotinib	Cc1cn(-c2cc(NC(=O)c3ccc(C)c(Nc4nccc(-c5cccnc5)n4)c3)cc(C(F)(F)F)c2)cn1	5.88	1330.79
1679	Nilotinib(AMN-107)	Cc1cn(-c2cc(NC(=O)c3ccc(C)c(Nc4nccc(-c5cccnc5)n4)c3)cc(C(F)(F)F)c2)cn1	5.88	1330.79
1680	benfluorex	CC(Cc1cccc(C(F)(F)F)c1)NCCOC(=O)c1ccccc1	5.88	1332.64
1681	cyclizine	CN1CCN(C(c2ccccc2)c2ccccc2)CC1	5.88	1332.87
1682	hydrastine-(1r,-9s)	COc1ccc2c(c1OC)C(=O)O[C@@H]2[C@H]1c2cc3c(cc2CCN1C)OCO3	5.87	1335.51
1683	acenocoumarol	CC(=O)CC(c1ccc([N+](=O)[O-])cc1)c1c(O)c2ccccc2oc1=O	5.87	1336.28
1684	Divalproex Sodium	CCCC(CCC)C(=O)O.CCCC(CCC)C(=O)[O-].[Na+]	5.87	1339.86
1685	Ciprofibrate	CC(C)(Oc1ccc(C2CC2(Cl)Cl)cc1)C(=O)O	5.87	1340.94
1686	Noscapine HCl	COc1ccc2c(c1OC)C(=O)OC2C1c2c(cc3c(c2OC)OCO3)CCN1C.Cl	5.87	1341.88
1687	Pefloxacin Mesylate	CCn1cc(C(=O)O)c(=O)c2cc(F)c(N3CCN(C)CC3)cc21.CS(=O)(=O)O	5.87	1341.95
1688	cefsulodin	NC(=O)c1cc[n+](CC2=C(C(=O)O)N3C(=O)[C@H](NC(=O)[C@@H](c4ccccc4)S(=O)(=O)O)[C@H]3SC2)cc1	5.87	1345.58
1689	Sulfasalazine	O=C(O)C1=CC(=NNc2ccc(S(=O)(=O)Nc3ccccn3)cc2)C=CC1=O	5.87	1345.66
1690	Bepotastine Besilate	O=C(O)CCCN1CCC(OC(c2ccc(Cl)cc2)c2ccccn2)CC1.O=S(=O)(O)c1ccccc1	5.87	1346.86
1691	GLPG0634	O=C(Nc1nc2cccc(-c3ccc(CN4CCS(=O)(=O)CC4)cc3)n2n1)C1CC1	5.87	1347.52
1692	alda-1	O=C(NCc1ccc2c(c1)OCO2)c1c(Cl)cccc1Cl	5.87	1347.62
1693	PHA-665752	Cc1[nH]c(/C=C2\C(=O)Nc3ccc(S(=O)(=O)Cc4c(Cl)cccc4Cl)cc32)c(C)c1C(=O)N1CCC[C@@H]1CN1CCCC1	5.87	1348.00
1694	amonafide	CN(C)CCN1C(=O)c2cccc3cc(N)cc(c23)C1=O	5.87	1348.44
1695	Amonafide	CN(C)CCN1C(=O)c2cccc3cc(N)cc(c23)C1=O	5.87	1348.44
1696	gangaleoidin	COC(=O)c1c(OC)cc2c(c1C)Oc1c(Cl)c(O)c(Cl)c(C)c1C(=O)O2	5.87	1349.14
1697	Topiroxostat	N#Cc1cc(-c2n[nH]c(-c3ccncc3)n2)ccn1	5.87	1349.58
1698	Omeprazole	COc1ccc2nc(S(=O)Cc3ncc(C)c(OC)c3C)[nH]c2c1	5.87	1351.04
1699	omeprazole	COc1ccc2nc(S(=O)Cc3ncc(C)c(OC)c3C)[nH]c2c1	5.87	1351.04
1700	Imidapril HCl	CCOC(=O)C(CCc1ccccc1)NC(C)C(=O)N1C(=O)N(C)CC1C(=O)O.Cl	5.87	1352.30
1701	Icotinib	C#Cc1cccc(Nc2ncnc3cc4c(cc23)OCCOCCOCCO4)c1	5.87	1352.60
1702	IWP-2	Cc1ccc2nc(NC(=O)CSc3nc4c(c(=O)n3-c3ccccc3)SCC4)sc2c1	5.87	1355.28
1703	Pancuronium dibromide	CC(=O)OC1CC2CCC3C(CCC4(C)C3CC([N+]3(C)CCCCC3)C4OC(C)=O)C2(C)CC1[N+]1(C)CCCCC1.[Br-].[Br-]	5.87	1355.64
1704	debrisoquine	N=C(N)N1CCc2ccccc2C1.N=C(N)N1CCc2ccccc2C1	5.87	1356.88
1705	tofacitinib	C[C@@H]1CCN(C(=O)CC#N)C[C@@H]1N(C)c1ncnc2[nH]ccc12	5.87	1360.63
1707	nomifensine	CN1Cc2c(N)cccc2C(c2ccccc2)C1	5.87	1364.58
1708	Dantrolene, sodium salt	O=C1CN(/N=C/c2ccc(-c3ccc([N+](=O)[O-])cc3)o2)C([O-])=N1.[Na+]	5.86	1365.95
1709	mepenzolate	C[N+]1(C)CCCC(OC(=O)C(O)(c2ccccc2)c2ccccc2)C1	5.86	1370.67
1710	gamma-linolenic-acid	CCCCC/C=C\C/C=C\C/C=C\CCCCC(=O)O	5.86	1371.81
1711	Betamethasone Dipropionate	CCC(=O)OCC(=O)C1(OC(=O)CC)C(C)CC2C3CCC4=CC(=O)C=CC4(C)C3(F)C(O)CC21C	5.86	1372.67
1712	benzethonium	CC(C)(C)CC(C)(C)c1ccc(OCCOCC[N+](C)(C)Cc2ccccc2)cc1	5.86	1373.00
1713	zatebradine	COc1ccc(CCN(C)CCCN2CCc3cc(OC)c(OC)cc3CC2=O)cc1OC	5.86	1379.22
1714	Pelitinib (EKB-569)	CCOc1cc2ncc(C#N)c(Nc3ccc(F)c(Cl)c3)c2cc1NC(=O)C=CCN(C)C	5.86	1380.18
1715	didanosine	OC[C@@H]1CC[C@H](n2cnc3c(O)ncnc32)O1	5.86	1380.52
1716	Mesoridazine Besylate	CN1CCCC[C@H]1CCN1c2ccccc2Sc2ccc(S(C)=O)cc21.O=S(=O)(O)c1ccccc1	5.86	1381.65
1717	clofilium	CCCCCCC[N+](CC)(CC)CCCCc1ccc(Cl)cc1	5.86	1382.37
1718	iobenguane	N=C(N)NCc1cccc(I)c1	5.86	1383.17
1719	etodolac	CCC1C=CC=C2C1=NC1=C2CCOC1(CC)CC(=O)O	5.86	1385.42
1720	m-chlorophenylbiguanide	N=C(N)NC(=N)Nc1cccc(Cl)c1	5.86	1389.93
1721	lobelanidine	CN1C(CC(O)c2ccccc2)CCCC1CC(O)c1ccccc1	5.86	1392.50
1722	isradipine	COC(=O)C1C(C)=NC(C)=C(C(=O)OC(C)C)C1c1cccc2nonc12	5.86	1393.24
1723	Avobenzone	COc1ccc(C(=O)CC(=O)c2ccc(C(C)(C)C)cc2)cc1	5.86	1393.61
1724	triacsin-c	CCC/C=C/C/C=C/C=C/C=N/N[NH2+][O-]	5.85	1396.60
1725	MGCD-265	Cn1cnc(-c2cc3nccc(Oc4ccc(NC(=S)NC(=O)Cc5ccccc5)cc4F)c3s2)c1	5.85	1397.81
1726	hydrocortisone-valerate	CCCCC(=O)O[C@]1(C(=O)CO)CCC2C3CCC4=CC(=O)CC[C@]4(C)C3[C@@H](O)C[C@@]21C	5.85	1400.45
1727	Zileuton	CC(c1cc2ccccc2s1)N(O)C(N)=O	5.85	1408.09
1728	zileuton	CC(c1cc2ccccc2s1)N(O)C(N)=O	5.85	1408.09
1729	diltiazem	COc1ccc([C@H]2Sc3ccccc3N(CCN(C)C)C(=O)[C@H]2OC(C)=O)cc1	5.85	1409.25
1730	dinorcitalopram-oxalate	[C-]#[N+]c1ccc2c(c1)COC2(CCCN)c1ccc(F)cc1	5.85	1409.68
1731	Xylometazoline HCl	Cc1cc(C(C)(C)C)cc(C)c1CC1=NCCN1.Cl	5.85	1410.01
1732	zuclopenthixol	OCCN1CCN(CCC=C2c3ccccc3Sc3ccc(Cl)cc32)CC1	5.85	1411.74
1733	10-DAB (10-Deacetylbaccatin)	CC(=O)O[C@@]12CO[C@@H]1C[C@@H](O)[C@@]1(C)C(=O)[C@@H](O)C3=C(C)[C@@H](O)C[C@@](O)([C@@H](OC(=O)c4ccccc4)[C@H]21)C3(C)C	5.85	1412.22
1734	fludarabine	Nc1nc(F)nc2c1ncn2[C@@H]1O[C@H](CO)[C@@H](O)[C@@H]1O	5.85	1412.61
1735	bacampicilline	CCOC(=O)OC(C)OC(=O)[C@@H]1N2C(=O)[C@@H](NC(=O)[C@H](N)c3ccccc3)[C@@H]2SC1(C)C	5.85	1418.03
1736	L-erythro-MAPP	CCCCCCCCCCCCCC(=O)N[C@@H](C)[C@H](O)c1ccccc1	5.85	1419.12
1737	Oxiracetam	N=C(O)CN1CC(O)CC1=O	5.85	1419.66
1738	6-aminochrysene	Nc1cc2c3ccccc3ccc2c2ccccc12	5.85	1420.77
1739	vatalanib	Clc1ccc(Nc2nnc(Cc3ccncc3)c3ccccc23)cc1	5.85	1420.84
1740	Chloroquine diphosphate	CCN(CC)CCCC(C)Nc1ccnc2cc(Cl)ccc12.O=P(O)(O)O.O=P(O)(O)O	5.85	1421.43
1741	cetraxate	NC[C@H]1CC[C@H](C(=O)Oc2ccc(CCC(=O)O)cc2)CC1	5.85	1421.50
1742	Tranylcypromine hydrochloride	Cl.N[C@@H]1C[C@H]1c1ccccc1	5.85	1421.61
1743	Miconazole	Clc1ccc(COC(Cn2ccnc2)c2ccc(Cl)cc2Cl)c(Cl)c1	5.85	1421.99
1744	miconazole	Clc1ccc(COC(Cn2ccnc2)c2ccc(Cl)cc2Cl)c(Cl)c1	5.85	1421.99
1745	Amphotericin B	CC1C=CC=CC=CC=CC=CC=CC=CC(OC2OC(C)C(O)C(N)C2O)CC2OC(O)(CC(O)CC(O)C(O)CCC(O)CC(O)CC(=O)OC(C)C(C)C1O)CC(O)C2C(=O)O	5.85	1422.65
1746	Beclomethasone dipropionate	CCC(=O)OCC(=O)C1(OC(=O)CC)C(C)CC2C3CCC4=CC(=O)C=CC4(C)C3(Cl)C(O)CC21C	5.85	1423.99
1747	butirosin	NCCC(O)C(=O)N[C@@H]1C[C@H](N)[C@@H](OC2O[C@H](CN)[C@@H](O)[C@H](O)[C@H]2N)[C@H](OC2O[C@H](CO)C(O)[C@H]2O)[C@H]1O	5.85	1425.34
1748	westcort	CCCCC(=O)OC1(C(=O)CO)CCC2C3CCC4=CC(=O)CCC4(C)C3C(O)CC21C	5.85	1426.13
1749	tozasertib	Cc1cc(Nc2cc(N3CCN(C)CC3)nc(Sc3ccc(NC(=O)C4CC4)cc3)n2)n[nH]1	5.85	1427.78
1750	VX-680 (MK-0457,Tozasertib)	Cc1cc(Nc2cc(N3CCN(C)CC3)nc(Sc3ccc(NC(=O)C4CC4)cc3)n2)n[nH]1	5.85	1427.78
1751	ruxolitinib	N#CC[C@H](C1CCCC1)n1cc(-c2ncnc3[nH]ccc23)cn1	5.84	1430.78
1752	a-disintegrin-and-metalloproteinase	CN(C)c1ccccc1Sc1ccc(I)cc1N	5.84	1430.94
1753	deoxyrhapontin	COc1ccc(C=Cc2cc(O)cc(O[C@@H]3O[C@H](CO)[C@@H](O)[C@H](O)[C@H]3O)c2)cc1	5.84	1435.67
1754	Spironolactone	CC(=O)SC1CC2=CC(=O)CCC2(C)C2CCC3(C)C(CCC34CCC(=O)O4)C12	5.84	1437.92
1755	Venlafaxine	COc1ccc(C(CN(C)C)C2(O)CCCCC2)cc1.Cl	5.84	1441.34
1756	gatifloxacin	COc1c(N2CCNC(C)C2)c(F)cc2c(=O)c(C(=O)O)cn(C3CC3)c12	5.84	1441.85
1757	Gatifloxacin	COc1c(N2CCNC(C)C2)c(F)cc2c(=O)c(C(=O)O)cn(C3CC3)c12	5.84	1441.85
1758	trolox	Cc1c(C)c2c(c(C)c1O)CCC(C)(C(=O)O)O2	5.84	1442.54
1759	Cyproterone Acetate	CC(=O)OC1(C(C)=O)CCC2C3C=C(Cl)C4=CC(=O)C5CC5C4(C)C3CCC21C	5.84	1443.22
1760	tamibarotene	CC1(C)CCC(C)(C)c2cc(NC(=O)c3ccc(C(=O)O)cc3)ccc21	5.84	1444.03
1761	Tamibarotene	CC1(C)CCC(C)(C)c2cc(NC(=O)c3ccc(C(=O)O)cc3)ccc21	5.84	1444.03
1762	Amisulpride	CCN1CCCC1CNC(=O)c1cc(S(=O)(=O)CC)c(N)cc1OC	5.84	1444.20
1763	narciclasine	O=C1N[C@@H]2C(=C[C@H](O)[C@@H](O)[C@H]2O)c2cc3c(c(O)c21)OCO3	5.84	1444.58
1764	Trimebutine	CCC(COC(=O)c1cc(OC)c(OC)c(OC)c1)(c1ccccc1)N(C)C	5.84	1446.33
1765	trimebutine	CCC(COC(=O)c1cc(OC)c(OC)c(OC)c1)(c1ccccc1)N(C)C	5.84	1446.33
1766	Enzastaurin (LY317615)	Cn1cc(C2=C(c3cn(C4CCN(Cc5ccccn5)CC4)c4ccccc34)C(=O)NC2=O)c2ccccc21	5.84	1446.56
1767	enzastaurin	Cn1cc(C2=C(c3cn(C4CCN(Cc5ccccn5)CC4)c4ccccc34)C(=O)NC2=O)c2ccccc21	5.84	1446.56
1768	desmethylclomipramine	CNCCCN1c2ccccc2CCc2ccc(Cl)cc21	5.84	1446.69
1769	haematoxylin-pentaacetate	CC(=O)Oc1ccc2c(c1OC(C)=O)OCC1(O)Cc3c(cc(OC(C)=O)c(OC(C)=O)c3OC(C)=O)C21	5.84	1450.73
1770	anandamide	CCCCC/C=C\C/C=C\C/C=C\C/C=C\CCCC(=O)NCCO	5.84	1453.52
1771	Dienogest	CC12CCC3=C4CCC(=O)C=C4CCC3C1CCC2(O)CC#N	5.84	1455.70
1772	clopamide	C[C@H]1CCC[C@@H](C)N1NC(=O)c1ccc(Cl)c(S(N)(=O)=O)c1	5.84	1456.19
1773	quizartinib	CC(C)(C)c1cc(NC(=O)Nc2ccc(-c3cn4c(n3)sc3cc(OCCN5CCOCC5)ccc34)cc2)no1	5.84	1456.56
1774	Quizartinib (AC220)	CC(C)(C)c1cc(NC(=O)Nc2ccc(-c3cn4c(n3)sc3cc(OCCN5CCOCC5)ccc34)cc2)no1	5.84	1456.56
1775	Capsaicin	COc1cc(CNC(=O)CCCCC=CC(C)C)ccc1O	5.84	1456.75
1776	Tenoxicam	CN1C(C(=O)Nc2ccccn2)=C(O)c2sccc2S1(=O)=O	5.83	1463.71
1777	acetylsalicylsalicylic-acid	CC(=O)Oc1ccccc1C(=O)Oc1ccccc1C(=O)O	5.83	1466.22
1778	Amitriptyline HCl	CN(C)CCC=C1c2ccccc2CCc2ccccc21.Cl	5.83	1473.90
1779	dextrorphan	CN1CC[C@@]23CCCC[C@@H]2[C@@H]1Cc1ccc(O)cc13	5.83	1475.01
1780	pelitinib	CCOc1cc2ncc(C#N)c(Nc3ccc(F)c(Cl)c3)c2cc1NC(=O)/C=C/CN(C)C	5.83	1478.71
1781	Prilocaine hydrochloride	CCCNC(C)C(=O)Nc1ccccc1C.Cl	5.83	1482.40
1782	Chlorzoxazone	O=c1[nH]c2cc(Cl)ccc2o1	5.83	1482.47
1783	chlorzoxazone	O=c1[nH]c2cc(Cl)ccc2o1	5.83	1482.47
1784	levisoprenaline	CC(C)NC[C@@H](O)c1ccc(O)c(O)c1	5.83	1484.50
1785	Tacrine hydrochloride	Cl.Nc1c2c(nc3ccccc13)CCCC2	5.83	1486.06
1786	SPB02137	O=C(NNC(=O)c1csc(-c2cccs2)n1)c1ccc(Cl)cc1	5.83	1489.61
1787	Rosiglitazone maleate	CN(CCOc1ccc(CC2SC(=O)NC2=O)cc1)c1ccccn1.O=C(O)C=CC(=O)O	5.83	1490.09
1788	Eprazinone 2HCl	CCOC(CN1CCN(CC(C)C(=O)c2ccccc2)CC1)c1ccccc1.Cl.Cl	5.82	1496.58
1789	epiandrosterone	C[C@]12CC[C@@H]3[C@@H](CC[C@H]4C[C@@H](O)CC[C@@]43C)[C@H]1CCC2=O	5.82	1498.85
1790	testosterone	C[C@]1(O)CC[C@H]2[C@@H]3CCC4=CC(=O)CC[C@]4(C)[C@H]3CC[C@@]21C	5.82	1503.71
1791	stanozolol	C[C@]12Cc3cn[nH]c3C[C@@H]1CC[C@@H]1[C@H]2CC[C@@]2(C)[C@@H]1CC[C@]2(C)O	5.82	1505.50
1792	nefopam	CN1CCOC(c2ccccc2)c2ccccc2C1	5.82	1508.16
1793	tetracaine	CCCCNc1ccc(C(=O)OCCN(C)C)cc1	5.82	1510.97
1794	Mepiroxol	[O-][n+]1cccc(CO)c1	5.82	1517.61
1795	(+/-)-7-hydroxy-2-(N,N-di-n-propylamino)tetralin	CCCN(CCC)C1CCc2ccc(O)cc2C1	5.82	1518.37
1796	Miconazole Nitrate	Clc1ccc(COC(Cn2ccnc2)c2ccc(Cl)cc2Cl)c(Cl)c1.O=[N+]([O-])O	5.82	1524.17
1797	PCI-24781 (CRA-024781)	CN(C)Cc1c(C(=O)NCCOc2ccc(C(=O)NO)cc2)oc2ccccc12	5.82	1524.74
1799	xylometazoline	Cc1cc(C(C)(C)C)cc(C)c1CC1=NCCN1	5.81	1544.35
1800	Ribostamycin Sulfate	NCC1OC(OC2C(N)CC(N)C(O)C2OC2OC(CO)C(O)C2O)C(N)C(O)C1O.O=S(=O)(O)O	5.81	1544.54
1801	ioxaglic-acid	CNC(=O)c1c(I)c(C(=O)NCC(=O)Nc2c(I)c(C(=O)O)c(I)c(C(=O)NCCO)c2I)c(I)c(N(C)C(C)=O)c1I	5.81	1549.70
1802	sulindac	CSc1ccc(/C=C2/C(C)=C(CC(=O)O)c3cc(F)ccc32)cc1	5.81	1552.93
1803	cloxacillin	Cc1onc(-c2ccccc2Cl)c1C(=O)N[C@@H]1C(=O)N2[C@H]1SC(C)(C)[C@@H]2C(=O)O	5.81	1554.56
1804	mestanolone	C[C@]12CCC(=O)C[C@@H]1CC[C@@H]1[C@@H]2CC[C@@]2(C)[C@H]1CC[C@]2(C)O	5.81	1554.88
1805	Nepafenac	NC(=O)Cc1cccc(C(=O)c2ccccc2)c1N	5.81	1557.67
1806	flupirtine	CCOC(=O)Nc1ccc(NCc2ccc(F)cc2)nc1N	5.81	1559.08
1807	BOX-5	CSCC[C@H](NC(=O)OC(C)(C)C)C(=O)N[C@@H](CC(=O)O)C(=O)NCC(=O)N[C@@H](CS)C(=O)N[C@@H](CCC(=O)O)C(=O)N[C@@H](CC(C)C)C(=O)O	5.81	1559.43
1808	Novobiocin Sodium	COC1C(OC(N)=O)C(O)C(Oc2ccc3c(O)c(NC(=O)c4ccc([O-])c(CC=C(C)C)c4)c(=O)oc3c2C)OC1(C)C.[Na+]	5.81	1561.06
1809	fenretinide	CC1=C(/C=C/C(C)=C/C=C/C(C)=C/C(=O)Nc2ccc(O)cc2)C(C)(C)CCC1	5.81	1561.08
1810	Fasudil (HA-1077) HCl	Cl.O=S(=O)(c1cccc2cnccc12)N1CCCNCC1	5.81	1561.74
1811	methyl-dopate	CCOC(=O)[C@@](C)(N)Cc1ccc(O)c(O)c1	5.81	1563.31
1812	Molidustat (BAY85-3934)	O=c1c(-n2ccnn2)c[nH]n1-c1cc(N2CCOCC2)ncn1	5.81	1566.48
1813	reboxetine	CCOc1ccccc1OC(c1ccccc1)C1CNCCO1	5.80	1568.26
1814	fasudil	O=S(=O)(c1cccc2cnccc12)N1CCCNCC1	5.80	1569.38
1815	Gossypetin	O=c1c(O)c(-c2ccc(O)c(O)c2)oc2c(O)c(O)cc(O)c12	5.80	1570.22
1816	Erlotinib	C#Cc1cccc(Nc2ncnc3cc(OCCOC)c(OCCOC)cc23)c1	5.80	1574.13
1817	erlotinib	C#Cc1cccc(Nc2ncnc3cc(OCCOC)c(OCCOC)cc23)c1	5.80	1574.13
1818	Mupirocin	CC(=CC(=O)OCCCCCCCCC(=O)O)CC1OCC(CC2OC2C(C)C(C)O)C(O)C1O	5.80	1575.69
1819	lomifylline	CC(=O)CCCCn1cnc2c1c(=O)n(C)c(=O)n2C	5.80	1577.27
1820	manumycin-a	CCCC[C@@H](C)/C=C(C)/C=C(\C)C(=O)NC1=C[C@@](O)(/C=C/C=C/C=C/C(=O)NC2C(=O)CCC2=O)[C@@H]2OC2C1=O	5.80	1580.09
1821	lactotensin	CCC(C)C(NC(=O)C(N)Cc1c[nH]cn1)C(=O)NC(CCCNC(=N)N)C(=O)NC(CC(C)C)C(=O)O	5.80	1582.64
1822	fenbendazole	COC(=O)Nc1nc2ccc(Sc3ccccc3)cc2[nH]1	5.80	1584.51
1823	Fenbendazole	COC(=O)Nc1nc2ccc(Sc3ccccc3)cc2[nH]1	5.80	1584.51
1824	atracurium	COc1ccc(CC2c3cc(OC)c(OC)cc3CC[N+]2(C)CCC(=O)OCCCCCOC(=O)CC[N+]2(C)CCc3cc(OC)c(OC)cc3C2Cc2ccc(OC)c(OC)c2)cc1OC	5.80	1585.78
1825	diethylstilbestrol	CCC(=C(CC)c1ccc(O)cc1)c1ccc(O)cc1	5.80	1588.48
1826	Diethylstilbestrol	CCC(=C(CC)c1ccc(O)cc1)c1ccc(O)cc1	5.80	1588.48
1827	Gemcitabine	Nc1ccn(C2OC(CO)C(O)C2(F)F)c(=O)n1	5.80	1589.72
1828	iopromide	COCC(=O)Nc1c(I)c(C(=O)NCC(O)CO)c(I)c(C(=O)N(C)CC(O)CO)c1I	5.80	1590.01
1829	Acamprosate calcium	CC(=O)NCCCS(=O)(=O)[O-].CC(=O)NCCCS(=O)(=O)[O-].[Ca+2]	5.80	1593.46
1830	methyldopa	C[C@](N)(Cc1ccc(O)c(O)c1)C(=O)O	5.80	1593.58
1831	ipriflavone	CC(C)Oc1ccc2c(=O)c(-c3ccccc3)coc2c1	5.80	1594.20
1832	ranitidine	CN/C(=C/[N+](=O)[O-])NCCSCc1ccc(CN(C)C)o1	5.80	1594.40
1833	itdac-1	O=C(CCCN1C(=O)c2cccc3cccc(c23)C1=O)NO	5.80	1595.67
1834	acipimox	Cc1cnc(C(=O)O)c[n+]1[O-]	5.80	1596.37
1835	Acipimox	Cc1cnc(C(=O)O)c[n+]1[O-]	5.80	1596.37
1836	cyclobenzaprine	CN(C)CCC=C1c2ccccc2C=Cc2ccccc21	5.80	1596.61
1837	Luliconazole	N#CC(=C1SCC(c2ccc(Cl)cc2Cl)S1)n1ccnc1	5.80	1597.32
1838	7b-cis	CCOC(=O)/C=C\n1nnc(-c2cccc(Cl)c2)n1	5.80	1598.86
1839	etiocholanolone	C[C@]12CCC3[C@@H](CC[C@@H]4C[C@H](O)CC[C@]34C)[C@H]1CCC2=O	5.80	1599.25
1840	pregnenolone	CC(=O)[C@H]1[C@H](C#N)C[C@H]2[C@@H]3CC=C4C[C@@H](O)CC[C@]4(C)[C@H]3CC[C@@]21C	5.80	1601.44
1841	Laquinimod (ABR-215062)	CCN(C(=O)c1c(O)c2c(Cl)cccc2n(C)c1=O)c1ccccc1	5.79	1603.43
1842	Telbivudine	Cc1cn(C2CC(O)C(CO)O2)c(=O)[nH]c1=O	5.79	1605.18
1844	Cortisone acetate	CC(=O)OCC(=O)C1(O)CCC2C3CCC4=CC(=O)CCC4(C)C3C(=O)CC21C	5.79	1609.54
1845	Cilomilast	COc1ccc(C2(C#N)CCC(C(=O)O)CC2)cc1OC1CCCC1	5.79	1609.97
1846	ellipticine	Cc1c2ccncc2c(C)c2c1[nH]c1ccccc12	5.79	1614.95
1847	sulfaguanidine	N=C(N)NS(=O)(=O)c1ccc(N)cc1	5.79	1615.73
1848	BI-78D3	O=[N+]([O-])c1cnc(Sc2nnc(O)n2-c2ccc3c(c2)OCCO3)s1	5.79	1617.15
1849	BAX-channel-blocker	OC(CN1CCNCC1)Cn1c2ccc(Br)cc2c2cc(Br)ccc21	5.79	1620.60
1850	scandenin	COc1c(CC=C(C)C)c2c(c3oc(=O)c(-c4ccc(O)cc4)c(O)c13)C=CC(C)(C)O2	5.79	1621.54
1851	carbadox	COC(=O)NN=Cc1c[n+]([O-])c2ccccc2[n+]1[O-]	5.79	1626.60
1853	mafenide	NCc1ccc(S(N)(=O)=O)cc1	5.79	1629.33
1854	Diphemanil Methylsulfate	COS(=O)(=O)[O-].C[N+]1(C)CCC(=C(c2ccccc2)c2ccccc2)CC1	5.79	1630.70
1855	Amorolfine HCl	CCC(C)(C)c1ccc(CC(C)CN2CC(C)OC(C)C2)cc1.Cl	5.79	1633.28
1856	Adapalene	COc1ccc(-c2ccc3cc(C(=O)O)ccc3c2)cc1C12CC3CC(CC(C3)C1)C2	5.79	1635.65
1857	adapalene	COc1ccc(-c2ccc3cc(C(=O)O)ccc3c2)cc1C12CC3CC(CC(C3)C1)C2	5.79	1635.65
1858	Benzbromarone	CCc1oc2ccccc2c1C(=O)c1cc(Br)c(O)c(Br)c1	5.79	1637.45
1859	benzbromarone	CCc1oc2ccccc2c1C(=O)c1cc(Br)c(O)c(Br)c1	5.79	1637.45
1860	Cloxacillin Sodium	Cc1onc(-c2ccccc2Cl)c1C(=O)NC1C(=O)N2C1SC(C)(C)C2C(=O)[O-].O.[Na+]	5.79	1639.89
1861	cantharidin	C[C@]12C(=O)OC(=O)[C@@]1(C)[C@@H]1CC[C@H]2O1	5.78	1643.97
1862	BO2-inhibits-RAD51	O=c1c2ccccc2nc(/C=C/c2cccnc2)n1Cc1ccccc1	5.78	1650.66
1863	mofezolac	COc1ccc(-c2noc(CC(=O)O)c2-c2ccc(OC)cc2)cc1	5.78	1654.18
1864	imatinib	Cc1ccc(NC(=O)c2ccc(CN3CCN(C)CC3)cc2)cc1Nc1nccc(-c2cccnc2)n1	5.78	1654.70
1865	Imatinib (STI571)	Cc1ccc(NC(=O)c2ccc(CN3CCN(C)CC3)cc2)cc1Nc1nccc(-c2cccnc2)n1	5.78	1654.70
1866	benactyzine	CCN(CC)CCOC(=O)C(O)(c1ccccc1)c1ccccc1	5.78	1654.76
1867	avrainvillamide-analog-1	CC1(C)C2=[N+]([O-])c3cc4nccnc4cc3C2=C[C@@]23NC(=O)[C@]4(CCCN4C2=O)C[C@@H]13	5.78	1656.58
1868	tiabendazole	c1ccc2[nH]c(-c3cscn3)nc2c1	5.78	1657.58
1869	Thiabendazole	c1ccc2[nH]c(-c3cscn3)nc2c1	5.78	1657.58
1870	Mirabegron (YM178)	Nc1nc(CC(=O)Nc2ccc(CCNCC(O)c3ccccc3)cc2)cs1	5.78	1657.87
1871	Pyrantel Pamoate	CN1CCCN=C1C=Cc1cccs1.O=C(O)c1cc2ccccc2c(Cc2c(O)c(C(=O)O)cc3ccccc23)c1O	5.78	1658.56
1872	Tofacitinib (CP-690550,Tasocitinib)	CC1CCN(C(=O)CC#N)CC1N(C)c1ncnc2[nH]ccc12	5.78	1659.97
1873	(6-)琯-?딞minocaproic acid	NCCCCCC(=O)O	5.78	1661.77
1874	aminocaproic-acid	NCCCCCC(=O)O	5.78	1661.77
1875	astemizole	COc1ccc(CCN2CCC(Nc3nc4ccccc4n3Cc3ccc(F)cc3)CC2)cc1	5.78	1664.17
1876	Caspofungin Acetate	CC(=O)O.CC(=O)O.CCC(C)CC(C)CCCCCCCCC(=O)NC1CC(O)C(NCCN)NC(=O)C2C(O)CCN2C(=O)C(C(O)CCN)NC(=O)C(C(O)C(O)c2ccc(O)cc2)NC(=O)C2CC(O)CN2C(=O)C(C(C)O)NC1=O	5.78	1664.47
1877	tosyllysyl-chloromethyl-ketone	Cc1ccc(S(=O)(=O)N[C@H](CCCCN)C(=O)CCl)cc1	5.78	1664.51
1878	fosinopril	CCC(=O)O[C@@H](OP(=O)(CCCCc1ccccc1)CC(=O)N1C[C@H](C2CCCCC2)C[C@H]1C(=O)O)C(C)C	5.78	1665.69
1879	colchicine	COc1cc2c(c(OC)c1OC)-c1ccc(OC)c(=O)cc1[C@@H](NC(C)=O)CC2	5.78	1667.33
1880	levosulpiride	CCN1CCC[C@H]1CNC(=O)c1cc(S(N)(=O)=O)ccc1OC	5.78	1670.25
1881	oxyphenonium	CC[N+](C)(CC)CCOC(=O)C(O)(c1ccccc1)C1CCCCC1	5.78	1671.25
1882	Prilocaine	CCCNC(C)C(=O)Nc1ccccc1C	5.78	1671.48
1883	prilocaine	CCCNC(C)C(=O)Nc1ccccc1C	5.78	1671.48
1884	Pregnenolone	CC(=O)C1CCC2C3CC=C4CC(O)CCC4(C)C3CCC12C	5.78	1674.03
1885	Gliclazide	Cc1ccc(S(=O)(=O)NC(=O)NN2CC3CCCC3C2)cc1	5.77	1679.59
1886	gliclazide	Cc1ccc(S(=O)(=O)NC(=O)NN2CC3CCCC3C2)cc1	5.77	1679.59
1887	Didanosine	O=c1nc[nH]c2c1ncn2C1CCC(CO)O1	5.77	1684.43
1888	levocetirizine	O=C(O)COCCN1CCN([C@H](c2ccccc2)c2ccc(Cl)cc2)CC1	5.77	1692.36
1889	zolpidem	Cc1ccc(-c2nc3ccc(C)cn3c2CC(=O)N(C)C)cc1	5.77	1692.93
1890	Deferasirox	O=C1C=CC=CC1=C1NC(=C2C=CC=CC2=O)N(c2ccc(C(=O)O)cc2)N1	5.77	1696.43
1891	JAK3-inhibitor-I	OCc1cc2ncnc(Nc3ccc(O)cc3)c2cc1CO	5.77	1700.30
1892	Cladribine	Nc1nc(Cl)nc2c1ncn2C1CC(O)C(CO)O1	5.77	1701.11
1893	DG-041	Cc1cn(Cc2ccc(Cl)cc2Cl)c2c(/C=C/C(=O)NS(=O)(=O)c3cc(Cl)c(Cl)s3)cc(F)cc12	5.77	1702.56
1894	estropipate	C[C@]12CC[C@H]3c4ccc(OS(=O)(=O)O)cc4CC[C@H]3[C@H]1CCC2=O	5.77	1705.05
1895	Histamine 2HCl	Cl.Cl.NCCc1cnc[nH]1	5.77	1706.90
1896	procarbazine	CNNCc1ccc(C(=O)NC(C)C)cc1	5.77	1713.36
1897	nafcilline	CCOc1ccc2ccccc2c1C(=O)N[C@@H]1C(=O)N2[C@H]1SC(C)(C)[C@@H]2C(=O)O	5.77	1715.32
1898	mefexamide	CCN(CC)CCNC(=O)COc1ccc(OC)cc1	5.76	1718.35
1899	melatonin	COc1ccc2[nH]cc(CCNC(C)=O)c2c1	5.76	1722.77
1900	Melatonin	COc1ccc2[nH]cc(CCNC(C)=O)c2c1	5.76	1722.77
1901	aminoresveratrol	Nc1ccc(/C=C/c2cc(O)cc(O)c2)cc1	5.76	1723.65
1902	Rosiglitazone	CN(CCOc1ccc(CC2SC(=O)NC2=O)cc1)c1ccccn1	5.76	1724.55
1903	rosiglitazone	CN(CCOc1ccc(CC2SC(=O)NC2=O)cc1)c1ccccn1	5.76	1724.55
1904	Chloramphenicol	O=C(NC(CO)C(O)c1ccc([N+](=O)[O-])cc1)C(Cl)Cl	5.76	1733.77
1905	Alogliptin (SYR-322)	Cn1c(=O)cc(N2CCCC(N)C2)n(Cc2ccccc2C#N)c1=O	5.76	1734.08
1906	gestrinone	CC[C@]1(O)CCC2[C@@H]3CCC4=CC(=O)CCC4=C3C=C[C@]21CC	5.76	1735.21
1907	Cabozantinib (XL184, BMS-907351)	COc1cc2nccc(Oc3ccc(NC(=O)C4(C(=O)Nc5ccc(F)cc5)CC4)cc3)c2cc1OC	5.76	1739.62
1908	Trimipramine (maleate)	CC(CN(C)C)CN1c2ccccc2CCc2ccccc21.O=C(O)/C=C\C(=O)O	5.76	1747.76
1909	adiphenine	CCN(CC)CCOC(=O)C(c1ccccc1)c1ccccc1	5.76	1748.74
1910	Ofloxacin	CC1COc2c(N3CCN(C)CC3)c(F)cc3c(=O)c(C(=O)O)cn1c23	5.76	1756.21
1911	ofloxacin	CC1COc2c(N3CCN(C)CC3)c(F)cc3c(=O)c(C(=O)O)cn1c23	5.76	1756.21
1912	suramin	Cc1ccc(C(=O)Nc2ccc(S(=O)(=O)O)c3cc(S(=O)(=O)O)cc(S(=O)(=O)O)c23)cc1NC(=O)c1cccc(NC(=O)Nc2cccc(C(=O)Nc3cc(C(=O)Nc4ccc(S(=O)(=O)O)c5cc(S(=O)(=O)O)cc(S(=O)(=O)O)c45)ccc3C)c2)c1	5.76	1756.23
1913	Levosulpiride	CCN1CCCC1CNC(=O)c1cc(S(N)(=O)=O)ccc1OC	5.76	1756.79
1914	epothilone-a	C/C(=C\c1csc(C)n1)[C@@H]1C[C@@H]2O[C@@H]2CCC[C@H](C)[C@H](O)[C@@H](C)C(=O)C(C)(C)[C@@H](O)CC(=O)O1	5.76	1757.14
1915	Bimatoprost	CCNC(=O)CCCC=CCC1C(O)CC(O)C1C=CC(O)CCc1ccccc1	5.75	1760.46
1916	tenatoprazole	COc1ccc2[nH]c(S(=O)Cc3ncc(C)c(OC)c3C)nc2n1	5.75	1761.68
1917	lorglumide	CCCCCN(CCCCC)C(=O)C(CCC(=O)O)NC(=O)c1ccc(Cl)c(Cl)c1	5.75	1762.74
1918	Diclofenac	O=C(O)Cc1ccccc1Nc1c(Cl)cccc1Cl	5.75	1763.36
1919	BAY-K-8644-(S)-(-)	COC(=O)C1=C(C)NC(C)=C([N+](=O)[O-])[C@H]1c1ccccc1C(F)(F)F	5.75	1766.94
1920	tubacin	O=C(CCCCCCC(=O)Nc1ccc([C@@H]2O[C@H](c3ccc(CO)cc3)C[C@H](CSc3nc(-c4ccccc4)c(-c4ccccc4)o3)O2)cc1)NO	5.75	1768.24
1921	terconazole	CC(C)N1CCN(c2ccc(OC[C@H]3CO[C@](Cn4cncn4)(c4ccc(Cl)cc4Cl)O3)cc2)CC1	5.75	1770.36
1922	androstanol	C[C@@]12CCC[C@H]1[C@@H]1CC[C@H]3C[C@H](O)CC[C@]3(C)[C@H]1CC2	5.75	1774.61
1923	Torsemide	Cc1cccc(Nc2ccncc2S(=O)(=O)NC(=O)NC(C)C)c1	5.75	1778.42
1924	Diazoxide	CC1=NS(=O)(=O)c2cc(Cl)ccc2N1	5.75	1780.45
1925	BI-2536	CC[C@@H]1C(=O)N(C)c2cnc(Nc3ccc(C(=O)NC4CCN(C)CC4)cc3OC)nc2N1C1CCCC1	5.75	1781.02
1926	nafcillin	CCOc1ccc2ccccc2c1C(=O)N[C@@H]1C(=O)N2[C@@H](C(=O)O)C(C)(C)S[C@H]12	5.75	1781.02
1927	florfenicol	CS(=O)(=O)c1ccc([C@@H](O)[C@@H](CF)NC(=O)C(Cl)Cl)cc1	5.75	1782.85
1928	benzathine	CC1(C)S[C@H]2[C@H](NC(=O)COc3ccccc3)C(=O)N2C1C(=O)O.CC1(C)S[C@H]2[C@H](NC(=O)COc3ccccc3)C(=O)N2C1C(=O)O	5.75	1785.07
1929	droxinostat	Cc1cc(Cl)ccc1OCCCC(=O)NO	5.75	1787.62
1930	LDK378	Cc1cc(Nc2ncc(Cl)c(Nc3ccccc3S(=O)(=O)C(C)C)n2)c(OC(C)C)cc1C1CCNCC1	5.75	1789.24
1931	tyrphostin-51	N#CC(C#N)=C(N)/C(C#N)=C/c1cc(O)c(O)c(O)c1	5.75	1789.68
1932	zaprinast	CCCOc1ccccc1-c1nc2nn[nH]c2c(=O)[nH]1	5.75	1791.27
1933	tyrphostin-47	N#C/C(=C\c1ccc(O)c(O)c1)C(N)=S	5.75	1791.55
1934	Diphenidol HCl	Cl.OC(CCCN1CCCCC1)(c1ccccc1)c1ccccc1	5.75	1793.12
1935	Zafirlukast	COc1cc(C(=O)NS(=O)(=O)c2ccccc2C)ccc1Cc1cn(C)c2ccc(NC(=O)OC3CCCC3)cc12	5.75	1793.63
1936	zafirlukast	COc1cc(C(=O)NS(=O)(=O)c2ccccc2C)ccc1Cc1cn(C)c2ccc(NC(=O)OC3CCCC3)cc12	5.75	1793.63
1937	iodixanol	CC(=O)N(CC(O)CN(C(C)=O)c1c(I)c(C(=O)NCC(O)CO)c(I)c(C(=O)NCC(O)CO)c1I)c1c(I)c(C(=O)NCC(O)CO)c(I)c(C(=O)NCC(O)CO)c1I	5.74	1798.91
1938	aztreonam	C[C@H]1[C@H](NC(=O)C(=NOC(C)(C)C(=O)O)c2csc(N)n2)C(=O)N1S(=O)(=O)O	5.74	1799.38
1939	m-3M3FBS	Cc1cc(C)c(S(=O)(=O)Nc2cccc(C(F)(F)F)c2)c(C)c1	5.74	1799.69
1940	retinol	CC1=C(/C=C/C(C)=C/C=C/C(C)=C/CO)C(C)(C)CCC1	5.74	1801.50
1941	hydrocortisone	CC12CCC(=O)C=C1CCC1C2C(O)CC2(C)C1CCC2(O)C(=O)CO	5.74	1803.57
1942	Hydrocortisone	CC12CCC(=O)C=C1CCC1C2C(O)CC2(C)C1CCC2(O)C(=O)CO	5.74	1803.57
1943	IKK-2-inhibitor-V	O=C(Nc1cc(C(F)(F)F)cc(C(F)(F)F)c1)c1cc(Cl)ccc1O	5.74	1804.56
1944	mosapride	CCOc1cc(N)c(Cl)cc1C(=O)NCC1CN(Cc2ccc(F)cc2)CCO1	5.74	1810.98
1945	IKK3-inhibitor-IX	COc1cc2ncn(-c3cc(OCc4ccccc4S(C)(=O)=O)c(C#N)s3)c2cc1OC	5.74	1815.17
1946	xanthinol	CN(CCO)CC(O)Cn1cnc2c1c(=O)n(C)c(=O)n2C	5.74	1815.70
1947	Cromolyn sodium	O=C([O-])c1cc(=O)c2c(OCC(O)COc3cccc4oc(C(=O)[O-])cc(=O)c34)cccc2o1.[Na+].[Na+]	5.74	1815.86
1948	Cilostazol	O=C1CCc2cc(OCCCCc3nnnn3C3CCCCC3)ccc2N1	5.74	1819.09
1949	Niflumic acid	O=C(O)c1cccnc1Nc1cccc(C(F)(F)F)c1	5.74	1826.64
1950	niflumic-acid	O=C(O)c1cccnc1Nc1cccc(C(F)(F)F)c1	5.74	1826.64
1951	Broxyquinoline	Oc1c(Br)cc(Br)c2cccnc12	5.74	1826.99
1952	Procaine	CCN(CC)CCOC(=O)c1ccc(N)cc1	5.74	1828.56
1953	procaine	CCN(CC)CCOC(=O)c1ccc(N)cc1	5.74	1828.56
1954	bambuterol	CN(C)C(=O)Oc1cc(OC(=O)N(C)C)cc(C(O)CNC(C)(C)C)c1	5.74	1831.69
1955	harpagoside	C[C@]1(OC(=O)/C=C/c2ccccc2)C[C@@H](O)[C@]2(O)C=CO[C@@H](O[C@@H]3O[C@H](CO)[C@@H](O)[C@H](O)[C@H]3O)[C@H]12	5.73	1860.15
1956	talniflumate	O=C1OC(OC(=O)c2cccnc2Nc2cccc(C(F)(F)F)c2)c2ccccc21	5.73	1860.20
1957	terbinafine	CN(C/C=C/C#CC(C)(C)C)Cc1cccc2ccccc12	5.73	1862.74
1958	ivachtin	CC(=O)OCCN1C(=O)c2c(C)nc3ccc(S(=O)(=O)N4CCOCC4)cc3c2C1=O	5.73	1864.05
1959	moxisylyte	CC(=O)Oc1cc(C(C)C)c(OCCN(C)C)cc1C	5.73	1866.80
1960	Alfuzosin HCl	COc1cc2nc(N(C)CCCNC(=O)C3CCCO3)nc(N)c2cc1OC.Cl	5.73	1868.56
1961	Tolnaftate	Cc1cccc(N(C)C(=S)Oc2ccc3ccccc3c2)c1	5.73	1871.93
1962	tolnaftate	Cc1cccc(N(C)C(=S)Oc2ccc3ccccc3c2)c1	5.73	1871.93
1963	dicoumarol	O=c1oc2ccccc2c(O)c1Cc1c(O)c2ccccc2oc1=O	5.73	1883.50
1964	fadrozole	N#Cc1ccc(C2CCCc3cncn32)cc1	5.72	1889.20
1965	avrainvillamide-analog-6	CC1(C)C=Cc2cc3c(cc2O1)[N+]([O-])=C1C3=C[C@@]2(CC1(C)C)NC(=O)[C@@H]1CCCN1C2=O	5.72	1890.95
1966	terazosin	COc1cc2nc(N3CCN(C(=O)C4CCCO4)CC3)nc(N)c2cc1OC	5.72	1907.78
1967	kynuramine	NCC(N)C(=O)c1ccccc1	5.72	1911.33
1968	crotamiton	CC=CC(=O)N(CC)c1ccccc1C	5.72	1921.60
1969	clavulanic-acid	O=C(O)[C@H]1C(=CCO)O[C@@H]2CC(=O)N21	5.72	1921.73
1970	labetalol	C[C@H](CCc1ccccc1)NC[C@H](O)c1ccc(O)c(C(N)=O)c1	5.72	1924.49
1971	17-AAG (KOS953)	C=CCNC1=C2CC(C)CC(OC)C(O)C(C)C=C(C)C(OC(N)=O)C(OC)C=CC=C(C)C(=O)NC(=CC1=O)C2=O	5.72	1925.49
1972	Loratadine	CCOC(=O)N1CCC(=C2c3ccc(Cl)cc3CCc3cccnc32)CC1	5.71	1927.88
1973	loratadine	CCOC(=O)N1CCC(=C2c3ccc(Cl)cc3CCc3cccnc32)CC1	5.71	1927.88
1974	Econazole nitrate	Clc1ccc(COC(Cn2ccnc2)c2ccc(Cl)cc2Cl)cc1.O=[N+]([O-])O	5.71	1931.93
1975	kinetin-riboside	OC[C@H]1O[C@@H](n2cnc3c(NCc4ccco4)ncnc32)[C@H](O)[C@@H]1O	5.71	1932.86
1976	Terfenadine	CC(C)(C)c1ccc(C(O)CCCN2CCC(C(O)(c3ccccc3)c3ccccc3)CC2)cc1	5.71	1932.89
1977	penitrem-a	C=C1Cc2c(Cl)cc3[nH]c4c5c3c2[C@]2(O)[C@H](C[C@H]12)C(C)(C)O[C@H]5[C@@H]1CC[C@@]2(O)[C@@]35O[C@@H]3[C@@H](O)[C@@H](C(=O)O)O[C@H]5CC[C@]2(C)[C@@]41C	5.71	1936.52
[truncated: 1,412 more rows]
