# Supplementary material for: Predicting commercially available antiviral drugs that may act on the novel coronavirus (SARS-CoV-2) through a drug-target interaction deep learning model
Source: Comput Struct Biotechnol J. 2020 Mar 30;18:784–90. doi: 10.1016/j.csbj.2020.03.025 (PMC7118541; doi:10.1016/j.csbj.2020.03.025)
Supplement: Supplementary data 4 [file mmc4.csv]

MT-DTI Rank	Name	SMILES	MT-DTI affinity score	MT-DTI predicted Kd	Antiviral	Notes
32	Simeprevir	COc1ccc2c(O[C@H]3CC4C(=O)N(C)CCCC/C=C\[C@H]5C[C@@]5(C(=O)NS(=O)(=O)C5CC5)NC(=O)[C@@H]4C3)cc(-c3nc(C(C)C)cs3)nc2c1C	7.87	13.40	Yes
86	efavirenz	O=C1Nc2ccc(Cl)cc2[C@@](C#CC2CC2)(C(F)(F)F)O1	7.40	39.55	Yes
98	Remdesivir	CCC(CC)COC(=O)[C@H](C)N[P@](=O)(OC[C@@H]1[C@H]([C@H]([C@](O1)(C#N)C2=CC=C3N2N=CN=C3N)O)O)OC4=CC=CC=C4	7.34	45.20	Yes	Not FDA-approved
108	danoprevir	CC(C)(C)OC(=O)N[C@H]1CCCCC/C=C\[C@@H]2C[C@@]2(CNS(=O)(=O)C2CC2)NC(=O)[C@@H]2C[C@@H](OC(=O)N3Cc4cccc(F)c4C3)CN2C1=O	7.31	49.26	Yes
122	Ganciclovir	Nc1nc(=O)c2ncn(COC(CO)CO)c2[nH]1	7.25	56.29	Yes
154	Penciclovir	Nc1nc(=O)c2ncn(CCC(CO)CO)c2[nH]1	7.14	71.76	Yes
164	Atazanavir	COC(=O)NC(C(=O)NC(Cc1ccccc1)C(O)CN(Cc1ccc(-c2ccccn2)cc1)NC(=O)C(NC(=O)OC)C(C)(C)C)C(C)(C)C	7.08	82.36	Yes
165	entecavir	C=C1[C@@H](n2cnc3c(=O)nc(N)[nH]c32)C[C@H](O)[C@H]1CO	7.08	82.78	Yes
200	Daclatasvir (BMS-790052)	COC(=O)NC(C(=O)N1CCCC1c1ncc(-c2ccc(-c3ccc(-c4cnc(C5CCCN5C(=O)C(NC(=O)OC)C(C)C)[nH]4)cc3)cc2)[nH]1)C(C)C	6.96	110.47	Yes
201	MK-5172	C=C[C@H]1C[C@]1(NC(=O)[C@@H]1C[C@@H]2CN1C(=O)[C@H](C(C)(C)C)NC(=O)O[C@@H]1C[C@H]1CCCCCc1nc3ccc(OC)cc3nc1O2)C(=O)NS(=O)(=O)C1CC1	6.95	111.90	Yes	Grazoprevir
210	Asunaprevir (BMS-650032)	C=CC1CC1(NC(=O)C1CC(Oc2ncc(OC)c3ccc(Cl)cc23)CN1C(=O)C(NC(=O)OC(C)(C)C)C(C)(C)C)C(=O)NS(=O)(=O)C1CC1	6.93	117.26	Yes
275	lopinavir	Cc1cccc(C)c1OCC(=O)N[C@@H](Cc1ccccc1)[C@@H](O)C[C@H](Cc1ccccc1)NC(=O)[C@H](C(C)C)N1CCCNC1=O	6.79	163.61	Yes	isomeric SMILES
297	Ritonavir	CC(C)c1nc(CN(C)C(=O)NC(C(=O)NC(Cc2ccccc2)CC(O)C(Cc2ccccc2)NC(=O)OCc2cncs2)C(C)C)cs1	6.74	182.51	Yes
298	VX-222 (VCH-222, Lomibuvir)	CC1CCC(C(=O)N(c2cc(C#CC(C)(C)C)sc2C(=O)O)C2CCC(O)CC2)CC1	6.74	182.65	Yes
313	Darunavir	CC(C)CN(C[C@@H](O)[C@H](Cc1ccccc1)/N=C(\O)O[C@H]1CO[C@H]2OCC[C@@H]12)S(=O)(=O)c1ccc(N)cc1	6.71	195.73	Yes
386	Efavirenz	O=C1Nc2ccc(Cl)cc2C(C#CC2CC2)(C(F)(F)F)O1	6.57	268.16	Yes
427	raltegravir	Cc1nnc(C(=O)NC(C)(C)c2nc(C(=O)NCc3ccc(F)cc3)c(O)c(=O)n2C)o1	6.51	306.99	Yes
428	Raltegravir (MK-0518)	Cc1nnc(C(=O)NC(C)(C)c2nc(C(=O)NCc3ccc(F)cc3)c(O)c(=O)n2C)o1	6.51	306.99	Yes
443	Atazanavir sulfate (BMS-232632-05)	COC(=O)NC(C(=O)NC(Cc1ccccc1)C(O)CN(Cc1ccc(-c2ccccn2)cc1)NC(=O)C(NC(=O)OC)C(C)(C)C)C(C)(C)C.O=S(=O)(O)O	6.50	318.30	Yes	Salt form
451	S/GSK1349572	CC1CCOC2Cn3cc(C(=O)NCc4ccc(F)cc4F)c(=O)c(O)c3C(=O)N12	6.49	326.89	Yes	Dolutegravir
466	Abacavir	Nc1nc(NC2CC2)c2ncn(C3C=CC(CO)C3)c2n1	6.46	346.10	Yes
520	Acyclovir	Nc1nc(=O)c2ncn(COCCO)c2[nH]1	6.39	406.63	Yes
725	Telaprevir (VX-950)	CCCC(NC(=O)C1C2CCCC2CN1C(=O)C(NC(=O)C(NC(=O)c1cnccn1)C1CCCCC1)C(C)(C)C)C(=O)C(=O)NC1CC1	6.16	686.16	Yes
802	ganciclovir	Nc1nc2c(ncn2COC(CO)CO)c(=O)[nH]1	6.10	801.41	Yes
886	Lopinavir	Cc1cccc(C)c1OCC(=O)NC(Cc1ccccc1)C(O)CC(Cc1ccccc1)NC(=O)C(C(C)C)N1CCCNC1=O	6.02	959.76	Yes	isomeric SMILES
957	Tenofovir Disoproxil Fumarate	CC(C)OC(=O)OCOP(=O)(COC(C)Cn1cnc2c(N)ncnc21)OCOC(=O)OC(C)C.O=C(O)C=CC(=O)O	5.97	1070.66	Yes	Salt form
1039	Boceprevir	CC(C)(C)NC(=O)NC(C(=O)N1CC2C(C1C(=O)NC(CC1CCC1)C(=O)C(N)=O)C2(C)C)C(C)(C)C	5.91	1230.27	Yes
1048	indinavir	CC(C)(C)NC(=O)[C@@H]1CN(Cc2cccnc2)CCN1C[C@@H](O)C[C@@H](Cc1ccccc1)C(=O)N[C@H]1c2ccccc2C[C@H]1O	5.90	1252.54	Yes
1066	saquinavir	CC(C)(C)NC(=O)[C@@H]1C[C@@H]2CCCC[C@H]2CN1C[C@@H](O)[C@H](Cc1ccccc1)NC(=O)[C@H](CC(N)=O)NC(=O)c1ccc2ccccc2n1	5.89	1296.76	Yes
1193	Nelfinavir	Cc1c(O)cccc1C(=O)NC(CSc1ccccc1)C(O)CN1CC2CCCCC2CC1C(=O)NC(C)(C)C	5.79	1620.05	Yes	isomeric SMILES
1253	Saquinavir mesylate	CC(C)(C)NC(=O)C1CC2CCCCC2CN1CC(O)C(Cc1ccccc1)NC(=O)C(CC(N)=O)NC(=O)c1ccc2ccccc2n1.CS(=O)(=O)O	5.76	1752.49	Yes	Salt form
1278	Peramivir Trihydrate	CCC(CC)C(NC(C)=O)C1C(N=C(N)N)CC(C(=O)O)C1O.O.O.O	5.74	1816.23	Yes
1489	ritonavir	CC(C)c1nc(CN(C)C(=O)N[C@H](C(=O)N[C@@H](Cc2ccccc2)C[C@H](O)[C@H](Cc2ccccc2)NC(=O)OCc2cncs2)C(C)C)cs1	5.61	2455.77	Yes
1507	Nelfinavir Mesylate	CS(=O)(=O)O.Cc1c(O)cccc1C(=O)NC(CSc1ccccc1)C(O)CN1CC2CCCCC2CC1C(=O)NC(C)(C)C	5.60	2512.46	Yes	Salt form
1541	Etravirine (TMC125)	Cc1cc(C#N)cc(C)c1Oc1nc(Nc2ccc(C#N)cc2)nc(N)c1Br	5.58	2636.53	Yes
1550	Nevirapine	Cc1ccnc2c1NC(=O)c1cccnc1N2C1CC1	5.57	2682.08	Yes
1551	nevirapine	Cc1ccnc2c1NC(=O)c1cccnc1N2C1CC1	5.57	2682.08	Yes
1569	elvitegravir	COc1cc2c(cc1Cc1cccc(Cl)c1F)c(=O)c(C(=O)O)cn2[C@H](CO)C(C)C	5.56	2784.52	Yes
1595	Famciclovir	CC(=O)OCC(CCn1cnc2cnc(N)nc21)COC(C)=O	5.55	2840.07	Yes
1650	Oseltamivir phosphate	CCOC(=O)C1=CC(OC(CC)CC)C(NC(C)=O)C(N)C1.O=P(O)(O)O	5.51	3068.97	Yes
1815	Elvitegravir (GS-9137)	COc1cc2c(cc1Cc1cccc(Cl)c1F)c(=O)c(C(=O)O)cn2C(CO)C(C)C	5.41	3890.05	Yes
1862	Rilpivirine	Cc1cc(C=CC#N)cc(C)c1Nc1ccnc(Nc2ccc(C#N)cc2)n1	5.38	4162.94	Yes
1901	Peramivir	CCC(CC)C(NC(C)=O)C1C(N=C(N)N)CC(C(=O)O)C1O	5.35	4427.05	Yes
2008	valaciclovir	CC(C)[C@H](N)C(=O)OCCOCn1cnc2c(=O)[nH]c(N)nc21	5.29	5080.55	Yes
2073	tenofovir	C[C@H](Cn1cnc2c(N)ncnc21)OCP(=O)(O)O	5.26	5537.05	Yes
2189	nelfinavir	Cc1c(O)cccc1C(=O)N[C@@H](CSc1ccccc1)[C@H](O)CN1C[C@H]2CCCC[C@H]2C[C@H]1C(=O)NC(C)(C)C	5.19	6409.54	Yes	isomeric SMILES
2329	Adefovir Dipivoxil	CC(C)(C)C(=O)OCOP(=O)(COCCn1cnc2c(N)ncnc21)OCOC(=O)C(C)(C)C	5.10	7964.44	Yes	Salt form
2340	Entecavir Hydrate	C=C1C(CO)C(O)CC1n1cnc2c(=O)nc(N)[nH]c21.O	5.09	8063.57	Yes	Salt form
2351	Tenofovir	CC(Cn1cnc2c(N)ncnc21)OCP(=O)(O)O	5.08	8277.83	Yes
2374	Valganciclovir HCl	CC(C)C(N)C(=O)OCC(CO)OCn1cnc2c(=O)nc(N)[nH]c21.Cl	5.07	8589.94	Yes	Salt form
2397	Valaciclovir HCl	CC(C)C(N)C(=O)OCCOCn1cnc2c(=O)nc(N)[nH]c21.Cl	5.05	8993.03	Yes	Salt form
2414	Abacavir sulfate	Nc1nc(NC2CC2)c2ncn(C3C=CC(CO)C3)c2n1.O=S(=O)(O)O	5.04	9151.85	Yes	Salt form
2476	Amprenavir (agenerase)	CC(C)CN(CC(O)C(Cc1ccccc1)NC(=O)OC1CCOC1)S(=O)(=O)c1ccc(N)cc1	5.00	10089.01	Yes
2522	ribavirin	NC(=O)c1ncn(C2OC(CO)C(O)C2O)n1	4.97	10801.08	Yes
2523	Ribavirin	NC(=O)c1ncn(C2OC(CO)C(O)C2O)n1	4.97	10801.08	Yes
2765	Cidofovir	Nc1ccn(CC(CO)OCP(=O)(O)O)c(=O)n1	4.79	16325.35	Yes
2993	Oseltamivir	CCOC(=O)C1=CC(OC(CC)CC)C(NC(C)=O)C(N)C1	4.58	26189.61	Yes
3074	penciclovir	Nc1nc(O)c2ncn(CCC(CO)CO)c2n1	4.49	32442.74	Yes
3181	Oseltamivir acid	CCC(CC)OC1C=C(C(=O)O)CC(N)C1NC(C)=O	4.30	50072.78	Yes
3200	Zanamivir	CC(=O)NC1C(N=C(N)N)C=C(C(=O)O)OC1C(O)C(O)CO	4.26	55168.55	Yes
3344	acyclovir	Nc1nc2c(ncn2COCCO)c(=O)[nH]1	3.71	197026.21	Yes
1	Tiotropium Bromide	C[N+]1(C)[C@H]2C[C@H](OC(=O)C(O)(c3cccs3)c3cccs3)C[C@@H]1[C@H]1O[C@@H]21.[Br-]	9.34	0.46
2	Etomidate	CCOC(=O)c1cncn1C(C)c1ccccc1	9.03	0.93
3	Methscopolamine	C[N+]1(C)[C@H]2C[C@H](OC(=O)C(CO)c3ccccc3)C[C@@H]1[C@H]1O[C@@H]21.[Br-]	8.75	1.76
4	Pimecrolimus	CC[C@@H]1/C=C(\C)C[C@H](C)C[C@H](OC)[C@H]2O[C@@](O)(C(=O)C(=O)N3CCCC[C@H]3C(=O)O[C@H](/C(C)=C/[C@@H]3CC[C@H](Cl)[C@H](OC)C3)[C@H](C)[C@@H](O)CC1=O)[C@H](C)C[C@@H]2OC	8.64	2.30
5	zolmitriptan	CN(C)CCc1c[nH]c2ccc(C[C@H]3COC(=O)N3)cc12	8.62	2.42
6	Apatinib	CS(=O)(=O)O.N#CC1(c2ccc(NC(=O)c3cccnc3NCc3ccncc3)cc2)CCCC1	8.56	2.73
7	Tacrolimus (FK506)	C=CC[C@@H]1/C=C(\C)C[C@H](C)C[C@H](OC)[C@H]2O[C@@](O)(C(=O)C(=O)N3CCCC[C@H]3C(=O)O[C@H](/C(C)=C/[C@@H]3CC[C@@H](O)[C@H](OC)C3)[C@H](C)[C@@H](O)CC1=O)[C@H](C)C[C@@H]2OC	8.45	3.54
8	Agomelatine	COc1ccc2cccc(CCNC(C)=O)c2c1	8.41	3.86
9	z-prolyl-prolinal	O=C[C@@H]1CCCN1C(=O)[C@@H]1CCCN1C(=O)OCc1ccccc1	8.41	3.92
10	dasatinib	Cc1nc(Nc2ncc(C(=O)Nc3c(C)cccc3Cl)s2)cc(N2CCN(CCO)CC2)n1	8.27	5.41
11	Dasatinib (BMS-354825)	Cc1nc(Nc2ncc(C(=O)Nc3c(C)cccc3Cl)s2)cc(N2CCN(CCO)CC2)n1	8.27	5.41
12	IKK-16	O=C(c1ccc(Nc2nccc(-c3cc4ccccc4s3)n2)cc1)N1CCC(N2CCCC2)CC1	8.18	6.66
13	batimastat	CNC(=O)[C@H](Cc1ccccc1)NC(=O)[C@H](CC(C)C)[C@H](CSc1cccs1)C(=O)NO	8.17	6.82
14	Batimastat (BB-94)	CNC(=O)[C@H](Cc1ccccc1)NC(=O)[C@H](CC(C)C)[C@H](CSc1cccs1)C(=O)NO	8.17	6.82
15	sirolimus	CO[C@H]1C[C@@H]2CC[C@@H](C)[C@@](O)(O2)C(=O)C(=O)N2CCCC[C@H]2C(=O)O[C@H]([C@H](C)C[C@@H]2CC[C@@H](O)[C@H](OC)C2)CC(=O)[C@H](C)/C=C(\C)[C@@H](O)[C@@H](OC)C(=O)[C@H](C)C[C@H](C)/C=C\C=C\C=C\1C	8.16	6.87
16	Rapamycin (Sirolimus)	CO[C@H]1C[C@@H]2CC[C@@H](C)[C@@](O)(O2)C(=O)C(=O)N2CCCC[C@H]2C(=O)O[C@H]([C@H](C)C[C@@H]2CC[C@@H](O)[C@H](OC)C2)CC(=O)[C@H](C)/C=C(\C)[C@@H](O)[C@@H](OC)C(=O)[C@H](C)C[C@H](C)/C=C/C=C/C=C/1C	8.16	6.87
17	Cariprazine	CN(C)C(=O)NC1CCC(CCN2CCN(c3cccc(Cl)c3Cl)CC2)CC1	8.12	7.54
18	Ipratropium Bromide	CC(C)[N+]1(C)C2CCC1CC(OC(=O)C(CO)c1ccccc1)C2.[Br-]	8.12	7.64
19	Roxithromycin	CCC1OC(=O)C(C)C(OC2CC(C)(OC)C(O)C(C)O2)C(C)C(OC2OC(C)CC(N(C)C)C2O)C(C)(O)CC(C)C(=NOCOCCOC)C(C)C(O)C1(C)O	8.11	7.81
20	lisuride	CCN(CC)C(=O)N[C@@H]1C=C2c3cccc4[nH]cc(c34)C[C@H]2N(C)C1	8.07	8.56
21	phorbol-myristate-acetate	CCCCCCCCCCCCCC(=O)O[C@@H]1[C@@H](C)[C@@]2(O)[C@@H](C=C(CO)C[C@]3(O)C(=O)C(C)=C[C@@H]23)[C@@H]2C(C)(C)[C@]12OC(C)=O	8.01	9.67
22	oxamflatin	O=C(/C=C/C#Cc1cccc(NS(=O)(=O)c2ccccc2)c1)NO	8.01	9.85
23	dacinostat	O=C(/C=C/c1ccc(CN(CCO)CCc2c[nH]c3ccccc23)cc1)NO	7.98	10.45
24	trichostatin-a	CC(/C=C/C(=O)NO)=C\[C@@H](C)C(=O)c1ccc(N(C)C)cc1	7.96	10.91
25	dinoprostone	CCCCC[C@H](O)/C=C/[C@H]1[C@H](O)CC(=O)[C@@H]1C/C=C\CCCC(=O)O	7.95	11.34
26	Glycopyrrolate	C[N+]1(C)CCC(OC(=O)C(O)(c2ccccc2)C2CCCC2)C1.[Br-]	7.93	11.77
27	ivermectin	CC[C@H](C)[C@H]1O[C@]2(CC[C@@H]1C)C[C@@H]1C[C@@H](CC=C(C)[C@@H](O[C@H]3C[C@H](OC)[C@@H](O[C@H]4C[C@H](OC)[C@@H](O)[C@H](C)O4)[C@H](C)O3)[C@@H](C)C=CC=C3CO[C@@H]4[C@H](O)C(C)=C[C@@H](C(=O)O1)[C@]34O)O2	7.92	12.05
28	Brexpiprazole	O=c1ccc2ccc(OCCCCN3CCN(c4cccc5sccc45)CC3)cc2[nH]1	7.91	12.40
29	Fluoro-SAHA	O=C(CCCCCCC(=O)Nc1ccc(F)cc1)NO	7.91	12.41
30	Bosutinib (SKI-606)	COc1cc(Nc2c(C#N)cnc3cc(OCCCN4CCN(C)CC4)c(OC)cc23)c(Cl)cc1Cl	7.90	12.50
31	bosutinib	COc1cc(Nc2c(C#N)cnc3cc(OCCCN4CCN(C)CC4)c(OC)cc23)c(Cl)cc1Cl	7.90	12.50
33	glycopyrrolate	C[N+]1(C)CCC(OC(=O)C(O)(c2ccccc2)C2CCCC2)C1	7.87	13.52
34	Proxyphylline	CC(O)Cn1cnc2c1c(=O)n(C)c(=O)n2C	7.86	13.84
35	tacrine	Nc1c2c(nc3ccccc13)CCCC2	7.82	15.06
36	scopolamine	CN1C2CC(OC(=O)C(CO)c3ccccc3)CC1C1OC12	7.81	15.45
37	Radotinib(IY-5511)	Cc1cn(-c2cc(/N=C(\O)c3ccc(C)c(Nc4nccc(-c5cnccn5)n4)c3)cc(C(F)(F)F)c2)cn1	7.80	15.69
38	Daptomycin	CCCCCCCCCC(=O)NC(Cc1c[nH]c2ccccc12)C(=O)NC(CC(N)=O)C(=O)NC(CC(=O)O)C(=O)NC1C(=O)NCC(=O)NC(CCCN)C(=O)NC(CC(=O)O)C(=O)NC(C)C(=O)NC(CC(=O)O)C(=O)NCC(=O)NC(CO)C(=O)NC(C(C)CC(=O)O)C(=O)NC(CC(=O)c2ccccc2N)C(=O)OC1C	7.78	16.55
39	lysergol	CN1C[C@H](CO)C=C2c3cccc4[nH]cc(c34)C[C@H]21	7.78	16.64
40	Sildenafil Citrate	CCCc1nn(C)c2c(=O)nc(-c3cc(S(=O)(=O)N4CCN(C)CC4)ccc3OCC)[nH]c12.O=C(O)CC(O)(CC(=O)O)C(=O)O	7.77	16.92
41	LY2835219	CCN1CCN(Cc2ccc(Nc3ncc(F)c(-c4cc(F)c5nc(C)n(C(C)C)c5c4)n3)nc2)CC1.CS(=O)(=O)O	7.76	17.20
42	mupirocin	C/C(=C\C(=O)OCCCCCCCCC(=O)O)C[C@@H]1OC[C@H](C[C@@H]2O[C@H]2[C@@H](C)[C@H](C)O)[C@@H](O)[C@H]1O	7.76	17.38
43	givinostat	CCN(CC)Cc1ccc2cc(COC(=O)Nc3ccc(C(=O)NO)cc3)ccc2c1	7.76	17.48
44	eprosartan	CCCCc1ncc(/C=C(\Cc2cccs2)C(=O)O)n1Cc1ccc(C(=O)O)cc1	7.74	18.13
45	enalaprilat	C[C@H](N[C@@H](CCc1ccccc1)C(=O)O)C(=O)N1CCC[C@H]1C(=O)O	7.74	18.14
46	calpeptin	CCCC[C@@H](C=O)NC(=O)[C@H](CC(C)C)NC(=O)OCc1ccccc1	7.74	18.16
47	somatostatin	C[C@H](N)C(=O)NCC(=O)N[C@H]1CSSC[C@@H](C(=O)O)NC(=O)[C@H](CO)NC(=O)[C@H]([C@@H](C)O)NC(=O)[C@H](Cc2ccccc2)NC(=O)[C@H]([C@@H](C)O)NC(=O)[C@H](CCCCN)NC(=O)[C@H](Cc2c[nH]c3ccccc23)NC(=O)[C@H](Cc2ccccc2)NC(=O)[C@H](Cc2ccccc2)NC(=O)[C@H](CC(N)=O)NC(=O)[C@H](CCCCN)NC1=O	7.74	18.16
48	panobinostat	Cc1[nH]c2ccccc2c1CCNCc1ccc(/C=C/C(=O)NO)cc1	7.74	18.23
49	Rupatadine Fumarate	Cc1cncc(CN2CCC(=C3c4ccc(Cl)cc4CCc4cccnc43)CC2)c1.O=C(O)C=CC(=O)O	7.73	18.60
50	olaparib	O=C(c1cc(Cc2n[nH]c(=O)c3ccccc23)ccc1F)N1CCN(C(=O)C2CC2)CC1	7.72	18.93
51	Olaparib (AZD2281, Ku-0059436)	O=C(c1cc(Cc2n[nH]c(=O)c3ccccc23)ccc1F)N1CCN(C(=O)C2CC2)CC1	7.72	18.93
52	everolimus	CO[C@H]1C[C@@H]2CC[C@@H](C)[C@@](O)(O2)C(=O)C(=O)N2CCCC[C@H]2C(=O)O[C@H]([C@H](C)C[C@@H]2CC[C@@H](OCCO)[C@H](OC)C2)CC(=O)[C@H](C)/C=C(\C)[C@@H](O)[C@@H](OC)C(=O)[C@H](C)C[C@H](C)/C=C/C=C/C=C/1C	7.69	20.22
53	torin-2	Nc1ccc(-c2ccc3ncc4ccc(=O)n(-c5cccc(C(F)(F)F)c5)c4c3c2)cn1	7.69	20.37
54	Tigecycline	CN(C)c1cc(NC(=O)CNC(C)(C)C)c(O)c2c1CC1CC3C(N(C)C)C(=O)C(C(N)=O)=C(O)C3(O)C(=O)C1=C2O	7.68	21.03
55	doxercalciferol	C=C1/C(=C\C=C2/CCC[C@]3(C)[C@@H]2CC[C@H]3[C@H](C)/C=C/[C@H](C)C(C)C)C[C@@H](O)C[C@@H]1O	7.67	21.33
56	naloxone	C=CCN1CCC23c4c5ccc(O)c4OC2C(=NNC(=O)c2ccccc2)CCC3(O)C1C5	7.66	21.70
57	thiostrepton	C=C(NC(=O)C(=C)NC(=O)c1csc(C2=N[C@H]3c4csc(n4)[C@H]4NC(=O)c5csc(n5)[C@H]([C@@](C)(O)[C@@H](C)O)NC(=O)[C@H]5CSC(=N5)C(=CC)NC(=O)[C@H]([C@@H](C)O)NC(=O)c5csc(n5)[C@]3(CC2)NC(=O)[C@H](C)NC(=O)C(=C)NC(=O)[C@H](C)NC(=O)[C@H](C(C)CC)N[C@@H]2C=Cc3c([C@H](C)O)cc(nc3[C@H]2O)C(=O)O[C@@H]4C)n1)C(N)=O	7.66	21.79
58	Etomidate hydrochloride	CCOC(=O)c1cncn1C(C)c1ccccc1.Cl	7.64	23.08
59	5-nonyloxytryptamine	CCCCCCCCCOc1ccc2[nH]cc(CCN)c2c1	7.64	23.10
60	LDN-193189	c1ccc2c(-c3cnn4cc(-c5ccc(N6CCNCC6)cc5)cnc34)ccnc2c1	7.63	23.41
61	diarylsulfonesulfonamide	CCc1ccc(S(=O)(=O)c2ccccc2)cc1S(=O)(=O)NCCc1ccc(OC)c(OC)c1	7.62	23.72
62	Lansoprazole sodium	Cc1c(OCC(F)(F)F)ccnc1CS(=O)c1nc2ccccc2[n-]1.[Na+]	7.60	24.94
63	LY2228820	CC(C)(C)Cn1c(N)nc2ccc(-c3[nH]c(C(C)(C)C)nc3-c3ccc(F)cc3)nc21.CS(=O)(=O)O.CS(=O)(=O)O	7.60	25.39
64	epidepride	CCN1CCC[C@H]1CNC(=O)c1cc(I)cc(OC)c1OC	7.59	25.61
65	Panobinostat (LBH589)	Cc1[nH]c2ccccc2c1CCNCc1ccc(C=CC(=O)NO)cc1	7.58	26.31
66	Lonafarnib	NC(=O)N1CCC(CC(=O)N2CCC(C3c4ncc(Br)cc4CCc4cc(Cl)cc(Br)c43)CC2)CC1	7.55	27.88
67	tolterodine	Cc1ccc(O)c([C@H](CCN(C(C)C)C(C)C)c2ccccc2)c1	7.54	28.58
68	cytochalasin-b	C=C1[C@@H](C)[C@H]2[C@H](Cc3ccccc3)NC(=O)[C@]23OC(=O)/C=C/[C@H](O)CCC[C@@H](C)C/C=C/[C@H]3[C@@H]1O	7.53	29.59
69	MLN2238	CC(C)CC(NC(=O)CNC(=O)c1cc(Cl)ccc1Cl)B(O)O	7.51	30.86
70	Ambroxol HCl	Cl.Nc1c(Br)cc(Br)cc1CNC1CCC(O)CC1	7.50	31.35
71	tosufloxacin	NC1CCN(c2nc3c(cc2F)c(=O)c(C(=O)O)cn3-c2ccc(F)cc2F)C1	7.49	32.67
72	Temsirolimus	CO[C@H]1C[C@@H]2CC[C@@H](C)[C@@](O)(O2)C(=O)C(=O)N2CCCC[C@H]2C(=O)O[C@H]([C@H](C)C[C@@H]2CC[C@@H](OC(=O)C(C)(CO)CO)[C@H](OC)C2)CC(=O)[C@H](C)/C=C(\C)[C@@H](O)[C@@H](OC)C(=O)[C@H](C)C[C@H](C)/C=C/C=C/C=C/1C	7.48	33.00
73	Rifapentine	CO[C@H]1/C=C/O[C@@]2(C)Oc3c(C)c(O)c4c(O)c(c(/C=N/N5CCN(C6CCCC6)CC5)c(O)c4c3C2=O)NC(=O)/C(C)=C\C=C\[C@H](C)[C@H](O)[C@@H](C)[C@@H](O)[C@@H](C)[C@H](OC(C)=O)[C@@H]1C	7.48	33.28
74	alitretinoin	CC1=C(/C=C/C(C)=C\C=C\C(C)=C\C(=O)O)C(C)(C)CCC1	7.47	34.19
75	Dirithromycin	CCC1OC(=O)C(C)C(OC2CC(C)(OC)C(O)C(C)O2)C(C)C(OC2OC(C)CC(N(C)C)C2O)C(C)(O)CC(C)C2NC(COCCOC)OC(C2C)C1(C)O	7.46	34.69
76	Ivermectin	CC[C@H](C)[C@H]1O[C@]2(CC[C@@H]1C)C[C@@H]1C[C@@H](C/C=C(\C)[C@@H](O[C@H]3C[C@H](OC)[C@@H](O[C@H]4C[C@H](OC)[C@@H](O)[C@H](C)O4)[C@H](C)O3)[C@@H](C)/C=C/C=C3\CO[C@@H]4[C@H](O)C(C)=C[C@@H](C(=O)O1)[C@]34O)O2	7.46	34.92
77	Fenticonazole Nitrate	Clc1ccc(C(Cn2ccnc2)OCc2ccc(Sc3ccccc3)cc2)c(Cl)c1.O=[N+]([O-])O	7.46	34.93
78	rifapentine	CO[C@H]1/C=C/O[C@@]2(C)Oc3c(C)c(O)c4c(O)c(c(/C=N/N5CCN(C6CCCC6)CC5)c(O)c4c3C2=O)NC(=O)/C(C)=C/C=C/[C@H](C)[C@H](O)[C@@H](C)[C@@H](O)[C@@H](C)[C@H](OC(C)=O)[C@@H]1C	7.45	35.18
79	Toremifene Citrate	CN(C)CCOc1ccc(C(=C(CCCl)c2ccccc2)c2ccccc2)cc1.O=C(O)CC(O)(CC(=O)O)C(=O)O	7.44	35.98
80	Pracinostat (SB939)	CCCCc1nc2cc(C=CC(=O)NO)ccc2n1CCN(CC)CC	7.44	36.21
81	Bacitracin	CCC(C)C(N)C1=NC(C(=O)NC(CC(C)C)C(=O)NC(CCC(=O)O)C(=O)NC(C(=O)NC2CCCCNC(=O)C(CC(N)=O)NC(=O)C(CC(=O)O)NC(=O)C(Cc3cnc[nH]3)NC(=O)C(Cc3ccccc3)NC(=O)C(C(C)CC)NC(=O)C(CCCN)NC2=O)C(C)C)CS1	7.43	37.40
82	Difloxacin HCl	CN1CCN(c2cc3c(cc2F)c(=O)c(C(=O)O)cn3-c2ccc(F)cc2)CC1	7.42	38.25
83	cyclosporin-a	C/C=C/C[C@@H](C)[C@@H](O)C1C(=O)NC(CC)C(=O)N(C)CC(=O)N(C)C(CC(C)C)C(=O)NC(C(C)C)C(=O)N(C)C(CC(C)C)C(=O)NC(C)C(=O)N[C@H](C)C(=O)N(C)C(CC(C)C)C(=O)N(C)C(CC(C)C)C(=O)N(C)C(C(C)C)C(=O)N1C	7.41	38.60
84	AKT-inhibitor-1-2	O=c1[nH]c2ccccc2n1C1CCN(Cc2ccc(-c3nc4cc5[nH]cnc5cc4nc3-c3ccccc3)cc2)CC1	7.41	38.85
85	pitavastatin	O=C(C[C@H](O)C[C@H](O)/C=C/c1c(C2CC2)nc2ccccc2c1-c1ccc(F)cc1)O[Ca]OC(=O)C[C@H](O)C[C@H](O)/C=C/c1c(C2CC2)nc2ccccc2c1-c1ccc(F)cc1	7.41	39.34
87	flumetasone	C[C@@H]1C[C@H]2[C@@H]3C[C@H](F)C4=CC(=O)C=C[C@]4(C)[C@@]3(F)[C@@H](O)C[C@]2(C)[C@@]1(O)C(=O)CO	7.40	40.22
88	beclometasone	CCC(=O)OCC(=O)[C@@]1(OC(=O)CC)[C@@H](C)C[C@H]2[C@H]3CCC4=CC(=O)C=C[C@]4(C)[C@@]3(Cl)[C@@H](O)C[C@@]21C	7.39	41.05
89	Olopatadine HCl	CN(C)CCC=C1c2ccccc2COc2ccc(CC(=O)O)cc21.Cl	7.38	41.54
90	vicriviroc	COC[C@@H](c1ccc(C(F)(F)F)cc1)N1CCN(C2(C)CCN(C(=O)c3c(C)ncnc3C)CC2)C[C@@H]1C	7.38	41.58
91	metitepine	CSc1ccc2c(c1)C(N1CCN(C)CC1)Cc1ccccc1S2	7.38	41.70
92	Atropine	CN1C2CCC1CC(OC(=O)C(CO)c1ccccc1)C2.CN1C2CCC1CC(OC(=O)C(CO)c1ccccc1)C2.O.O=S(=O)(O)O	7.37	42.36
93	ispinesib	Cc1ccc(C(=O)N(CCCN)[C@@H](c2nc3cc(Cl)ccc3c(=O)n2Cc2ccccc2)C(C)C)cc1	7.36	43.20
94	Arsonic acid	CC(=O)Nc1cc([As](=O)(O)O)ccc1O	7.36	43.34
95	avermectin	CC[C@H](C)[C@H]1O[C@]2(C=C[C@@H]1C)C[C@@H]1C[C@@H](CC=C(C)C(O[C@H]3C[C@H](OC)C(O[C@H]4C[C@H](OC)[C@@H](O)[C@H](C)O4)[C@H](C)O3)[C@@H](C)C=CC=C3CO[C@H]4[C@H](O)C(C)=C[C@H](C(=O)O1)[C@]34O)O2	7.36	43.63
96	asenapine	CN1C[C@H]2c3ccccc3Oc3ccc(Cl)cc3[C@@H]2C1	7.36	43.74
97	Otilonium Bromide	CCCCCCCCOc1ccccc1C(=O)Nc1ccc(C(=O)OCC[N+](C)(CC)CC)cc1.[Br-]	7.35	44.86
99	bisbenzimide	CCOc1ccc(-c2nc3cc(-c4nc5cc(N6CCN(C)CC6)ccc5[nH]4)ccc3[nH]2)cc1	7.34	45.47
100	foxy-5	CSCC[C@H](NC=O)C(=O)N[C@@H](CC(=O)O)C(=O)NCC(=O)N[C@@H](CS)C(=O)N[C@@H](CCC(=O)O)C(=O)N[C@@H](CC(C)C)C(=O)O	7.33	46.34
101	deforolimus	CO[C@H]1C[C@@H]2CC[C@@H](C)[C@@](O)(O2)C(=O)C(=O)N2CCCC[C@H]2C(=O)O[C@H]([C@H](C)C[C@@H]2CC[C@@H](OP(C)(C)=O)[C@H](OC)C2)CC(=O)[C@H](C)/C=C(\C)[C@@H](O)[C@@H](OC)C(=O)[C@H](C)C[C@H](C)/C=C/C=C\C=C\1C	7.33	46.80
102	M-344	CN(C)c1ccc(C(=O)NCCCCCCC(=O)NO)cc1	7.33	47.28
103	HC-toxin	CC1NC(=O)C(C)NC(=O)C2CCCN2C(=O)C(CCCCCC(=O)C2CO2)NC1=O	7.32	47.47
104	belinostat	O=C(/C=C/c1cccc(S(=O)(=O)Nc2ccccc2)c1)NO	7.31	48.46
105	ibrutinib	C=CC(=O)N1CCCC(n2nc(-c3ccc(Oc4ccccc4)cc3)c3c(N)ncnc32)C1	7.31	48.86
106	PCI-32765 (Ibrutinib)	C=CC(=O)N1CCCC(n2nc(-c3ccc(Oc4ccccc4)cc3)c3c(N)ncnc32)C1	7.31	48.86
107	BI6727 (Volasertib)	CCC1C(=O)N(C)c2cnc(Nc3ccc(C(=O)NC4CCC(N5CCN(CC6CC6)CC5)CC4)cc3OC)nc2N1C(C)C	7.31	49.14
109	cyanocobalamin	CC1=C2N=C(C=C3N=C(C(C)=C4[C@@H](CCC(N)=O)[C@](C)(CC(N)=O)[C@](C)([C@H]5N=C1[C@](C)(CCC(=O)NC[C@@H](C)OP(=O)(O)O[C@@H]1[C@@H](CO)O[C@H](n6cnc7cc(C)c(C)cc76)[C@@H]1O)[C@H]5CC(N)=O)N4[Co+]C#N)[C@@](C)(CC(N)=O)[C@@H]3CCC(N)=O)C(C)(C)[C@@H]2CCC(N)=O	7.30	50.06
110	Cyclosporin A	CC=CCC(C)C(O)C1C(=O)NC(CC)C(=O)N(C)CC(=O)N(C)C(CC(C)C)C(=O)NC(C(C)C)C(=O)N(C)C(CC(C)C)C(=O)NC(C)C(=O)NC(C)C(=O)N(C)C(CC(C)C)C(=O)N(C)C(CC(C)C)C(=O)N(C)C(C(C)C)C(=O)N1C	7.29	51.27
111	Cyclosporine	CC=CCC(C)C(O)C1C(=O)NC(CC)C(=O)N(C)CC(=O)N(C)C(CC(C)C)C(=O)NC(C(C)C)C(=O)N(C)C(CC(C)C)C(=O)NC(C)C(=O)NC(C)C(=O)N(C)C(CC(C)C)C(=O)N(C)C(CC(C)C)C(=O)N(C)C(C(C)C)C(=O)N1C	7.29	51.27
112	Posaconazole	CCC(C(C)O)n1ncn(-c2ccc(N3CCN(c4ccc(OCC5COC(Cn6cncn6)(c6ccc(F)cc6F)C5)cc4)CC3)cc2)c1=O	7.29	51.30
113	CAM-9-021	Cc1noc(C)c1NC(=O)Nc1ccc2c(c1)C(=O)N([C@@H](C)CO)C[C@@H](C)[C@H](CN(C)S(=O)(=O)c1ccc(F)cc1)OCCCC[C@H](C)O2	7.28	51.95
114	ryanodine	CC(C)[C@]1(O)[C@@H](OC(=O)c2ccc[nH]2)[C@@]2(O)[C@@]3(C)C[C@]4(O)O[C@@]5([C@H](O)[C@@H](C)CC[C@]35O)[C@@]2(O)[C@]41C	7.28	52.32
115	Apixaban	COc1ccc(-n2nc(C(N)=O)c3c2C(=O)N(c2ccc(N4CCCCC4=O)cc2)CC3)cc1	7.28	52.74
116	tosedostat	CC(C)C[C@@H](C(=O)N[C@H](C(=O)OC1CCCC1)c1ccccc1)[C@H](O)C(=O)NO	7.28	52.98
117	tipifarnib	Cn1cncc1[C@](N)(c1ccc(Cl)cc1)c1ccc2c(c1)c(-c1cccc(Cl)c1)cc(=O)n2C	7.28	53.02
118	lovastatin	CCC(C)C(=O)OC1CC(C)C=C2C=CC(C)C(CCC(O)CC(O)CC(=O)O)C21	7.27	53.77
119	ABT-199	CC1(C)CCC(CN2CCN(c3ccc(C(=O)NS(=O)(=O)c4ccc(NCC5CCOCC5)c([N+](=O)[O-])c4)c(Oc4cnc5[nH]ccc5c4)c3)CC2)=C(c2ccc(Cl)cc2)C1	7.27	54.24
120	GSK2126458	COc1ncc(-c2ccc3nccc(-c4ccnnc4)c3c2)cc1NS(=O)(=O)c1ccc(F)cc1F	7.26	54.44
121	ergocornine	CC(C)[C@H]1C(=O)N2CCC[C@H]2[C@]2(O)O[C@](NC(=O)[C@@H]3C=C4c5cccc6[nH]cc(c56)C[C@H]4N(C)C3)(C(C)C)C(=O)N12	7.25	55.97
123	CP-945598 HCl	CCNC1(C(N)=O)CCN(c2ncnc3c2nc(-c2ccccc2Cl)n3-c2ccc(Cl)cc2)CC1.Cl	7.24	57.61
124	TWS-119	Nc1cccc(-c2cc3c(Oc4cccc(O)c4)ncnc3[nH]2)c1	7.24	57.82
125	Rifabutin	CO[C@H]1/C=C/O[C@@]2(C)Oc3c(C)c(O)c4c(c3C2=O)C2=NC3(CCN(CC(C)C)CC3)NC2=C(NC(=O)/C(C)=C\C=C\[C@H](C)[C@H](O)[C@@H](C)[C@@H](O)[C@@H](C)[C@H](OC(C)=O)[C@@H]1C)C4=O	7.23	59.29
126	PHA-793887	CC(C)CC(=O)Nc1n[nH]c2c1CN(C(=O)C1CCN(C)CC1)C2(C)C	7.22	59.84
127	rifabutin	CO[C@H]1/C=C/O[C@@]2(C)Oc3c(C)c(O)c4c(O)c(c5c(c4c3C2=O)=NC2(CCN(CC(C)C)CC2)N=5)NC(=O)/C(C)=C/C=C/[C@H](C)[C@H](O)[C@@H](C)[C@@H](O)[C@@H](C)[C@H](OC(C)=O)[C@@H]1C	7.22	60.25
128	Birinapant (TL32711)	CCC(NC(=O)C(C)NC)C(=O)N1CC(O)CC1Cc1c(-c2[nH]c3cc(F)ccc3c2CC2CC(O)CN2C(=O)C(CC)NC(=O)C(C)NC)[nH]c2cc(F)ccc12	7.22	60.49
129	MK3102	CS(=O)(=O)n1cc2c(n1)CN([C@H]1CO[C@H](c3cc(F)ccc3F)[C@@H](N)C1)C2	7.21	61.28
130	Ziprasidone hydrochloride monohydrate	Cl.O.O=C1Cc2cc(CCN3CCN(c4nsc5ccccc45)CC3)c(Cl)cc2N1	7.21	61.90
131	Carteolol HCl	CC(C)(C)NCC(O)COc1cccc2c1CCC(O)=N2.Cl	7.20	62.43
132	perospirone	O=C1[C@H]2CCCC[C@H]2C(=O)N1CCCCN1CCN(c2nsc3ccccc23)CC1	7.20	62.86
133	calcifediol	C=C1CC[C@H](O)C/C1=C/C=C1\CCC[C@@]2(C)[C@H]1CC[C@@H]2[C@H](C)CCCC(C)(C)O	7.20	63.65
134	granisetron	CN1[C@H]2CCC[C@H]1CC(NC(=O)c1nn(C)c3ccccc13)C2	7.19	64.62
135	terguride	CCN(CC)C(=O)N[C@@H]1C[C@@H]2c3cccc4[nH]cc(c34)C[C@H]2N(C)C1	7.19	64.74
136	Pitavastatin Calcium	O=C([O-])CC(O)CC(O)C=Cc1c(C2CC2)nc2ccccc2c1-c1ccc(F)cc1.O=C([O-])CC(O)CC(O)C=Cc1c(C2CC2)nc2ccccc2c1-c1ccc(F)cc1.[Ca+2]	7.19	65.13
137	sarafloxacin	O=C(O)c1cn(-c2ccc(F)cc2)c2cc(N3CCNCC3)c(F)cc2c1=O	7.19	65.29
138	oxybutynin	CCN(CC)CC#CCOC(=O)C(O)(c1ccccc1)C1CCCCC1	7.18	65.38
139	Oxybutynin	CCN(CC)CC#CCOC(=O)C(O)(c1ccccc1)C1CCCCC1	7.18	65.38
140	nadolol	CC(C)(C)NCC(O)COc1cccc2c1CC(O)C(O)C2	7.18	65.61
141	flupentixol	OCCN1CCN(CC/C=C2/c3ccccc3Sc3ccc(C(F)(F)F)cc32)CC1	7.18	65.76
142	Cabozantinib malate (XL184)	COc1cc2nccc(Oc3ccc(NC(=O)C4(C(=O)Nc5ccc(F)cc5)CC4)cc3)c2cc1OC.O=C(O)CC(O)C(=O)O	7.18	65.90
143	Darifenacin HBr	Br.NC(=O)C(c1ccccc1)(c1ccccc1)C1CCN(CCc2ccc3c(c2)CCO3)C1	7.18	66.07
144	darifenacin	NC(=O)C(c1ccccc1)(c1ccccc1)[C@@H]1CCN(CCc2ccc3c(c2)CCO3)C1	7.18	66.18
145	GM 6001	CNC(=O)C(Cc1c[nH]c2ccccc12)NC(=O)C(CC(=O)NO)CC(C)C	7.18	66.22
146	fulvestrant	C[C@]12CC[C@@H]3c4ccc(O)cc4CC(CCCCCCCCCS(=O)CCCC(F)(F)C(F)(F)F)[C@H]3[C@@H]1CC[C@@H]2O	7.17	66.99
147	valsartan	CCCCC(=O)N(Cc1ccc(-c2ccccc2-c2nn[nH]n2)cc1)[C@H](C(=O)O)C(C)C	7.17	67.06
148	ixazomib	CC(C)C[C@H](NC(=O)CNC(=O)c1cc(Cl)ccc1Cl)B(O)O	7.17	67.75
149	Canagliflozin	Cc1ccc(C2OC(CO)C(O)C(O)C2O)cc1Cc1ccc(-c2ccc(F)cc2)s1	7.16	68.78
150	CAM-9-026	C[C@H]1CCCCO[C@@H](CN(C)S(=O)(=O)c2ccc(F)cc2)[C@H](C)CN([C@@H](C)COC(=O)C(C)(C)C)C(=O)c2cc(NC(=O)Nc3ccccc3)ccc2O1	7.16	68.98
151	cyanoquinoline-11	N#Cc1cnc2c(Cl)cc(NCc3cnc[nH]3)cc2c1Nc1ccc(F)c(Cl)c1	7.15	70.06
152	sonidegib	Cc1c(C(=O)Nc2ccc(N3C[C@H](C)O[C@H](C)C3)nc2)cccc1-c1ccc(OC(F)(F)F)cc1	7.15	70.70
153	Vorinostat (SAHA, MK0683)	O=C(CCCCCCC(=O)Nc1ccccc1)NO	7.15	71.40
155	acetazolamide	CC(=O)Nc1nnc(S(N)(=O)=O)s1	7.14	73.03
156	(R)-Crizotinib	CC(Oc1cc(-c2cnn(C3CCNCC3)c2)cnc1N)c1c(Cl)ccc(F)c1Cl	7.14	73.07
157	Rocilinostat (ACY-1215)	O=C(CCCCCCNC(=O)c1cnc(N(c2ccccc2)c2ccccc2)nc1)NO	7.14	73.20
158	cyanopindolol	CC(C)(C)NCC(O)COc1cccc2[nH]c(C#N)cc12	7.12	75.08
159	temsirolimus	COC1CC2CCC(C)C(O)(O2)C(=O)C(=O)N2CCCCC2C(=O)OC(C(C)CC2CCC(OC(=O)C(C)(CO)CO)C(OC)C2)CC(=O)C(C)/C=C(\C)C(O)C(OC)C(=O)C(C)CC(C)/C=C/C=C/C=C/1C	7.12	75.54
160	Tedizolid	Cn1nnc(-c2ccc(-c3ccc(N4CC(CO)OC4=O)cc3F)cn2)n1	7.10	78.79
161	zidovudine	Cc1cn([C@H]2C[C@H](N=[N+]=[N-])[C@@H](CO)O2)c(=O)[nH]c1=O	7.09	81.99
162	Voglibose	OCC(CO)NC1CC(O)(CO)C(O)C(O)C1O	7.08	82.28
163	Ziprasidone HCl	Cl.O=C1Cc2cc(CCN3CCN(c4nsc5ccccc45)CC3)c(Cl)cc2N1	7.08	82.35
166	Rosiglitazone maleate	CN(CCOc1ccc(CC2SC(=O)NC2=O)cc1)c1ccccn1.O=C(O)C=CC(=O)O	7.08	82.86
167	prostaglandin	CCCCC[C@H](O)/C=C/[C@@H]1C(=O)C[C@H](O)[C@H]1C/C=C\CCCC(=O)O	7.08	83.31
168	LY2784544	Cc1cc(Nc2cc(CN3CCOCC3)c3nc(C)c(Cc4ccc(Cl)cc4F)n3n2)n[nH]1	7.08	83.37
169	hemicholinium-3	C[N+]1(C)CCOC(O)(c2ccc(-c3ccc(C4(O)C[N+](C)(C)CCO4)cc3)cc2)C1	7.08	83.86
170	INCB-024360	NS(=O)(=O)NCCNc1nonc1/C(=N\c1ccc(F)c(Br)c1)NO	7.07	85.23
171	dequalinium	Cc1cc(N)c2ccccc2[n+]1CCCCCCCCCC[n+]1c(C)cc(N)c2ccccc21	7.06	87.26
172	Defactinib	CNC(=O)c1ccc(Nc2ncc(C(F)(F)F)c(NCc3nccnc3N(C)S(C)(=O)=O)n2)cc1	7.05	89.76
173	halometasone	C[C@@H]1C[C@H]2[C@@H]3C[C@H](F)C4=CC(=O)C(Cl)=C[C@]4(C)[C@@]3(F)[C@@H](O)C[C@]2(C)[C@@]1(O)C(=O)CO	7.04	91.14
174	Acetylcholine Chloride	CC(=O)OCC[N+](C)(C)C.[Cl-]	7.04	91.18
175	lidoflazine	Cc1cccc(C)c1NC(=O)CN1CCN(CCCC(c2ccc(F)cc2)c2ccc(F)cc2)CC1	7.04	91.59
176	Prasugrel	CC(=O)Oc1cc2c(s1)CCN(C(C(=O)C1CC1)c1ccccc1F)C2	7.03	92.53
177	Vilazodone Hydrochloride	Cl.N#Cc1ccc2[nH]cc(CCCCN3CCN(c4ccc5oc(C(N)=O)cc5c4)CC3)c2c1	7.03	92.69
178	Alfacalcidol	C=C1C(=CC=C2CCCC3(C)C2CCC3C(C)CCCC(C)C)CC(O)CC1O	7.03	93.46
179	homoharringtonine	COC(=O)C[C@](O)(CCCC(C)(C)O)C(=O)O[C@@H]1C(OC)=C[C@]23CCCN2CCc2cc4c(cc2[C@H]13)OCO4	7.02	94.42
180	Riociguat	COC(=O)N(C)c1c(N)nc(-c2nn(Cc3ccccc3F)c3ncccc23)nc1N	7.02	94.54
181	BX-795	O=C(NCCCNc1nc(Nc2cccc(NC(=O)N3CCCC3)c2)ncc1I)c1cccs1	7.02	94.71
182	Merck60	CC(=O)Nc1ccc(C(=O)Nc2cc(-c3cccs3)ccc2N)cc1	7.01	97.23
183	Bazedoxifene acetate	CC(=O)O.Cc1c(-c2ccc(O)cc2)n(Cc2ccc(OCCN3CCCCCC3)cc2)c2ccc(O)cc12	7.01	98.26
184	Cobimetinib	O=C(c1ccc(F)c(F)c1Nc1ccc(I)cc1F)N1CC(O)(C2CCCCN2)C1	7.01	98.47
185	ketocholesterol	CC(C)CCCC(C)[C@H]1CC[C@H]2[C@@H]3C(=O)C=C4C[C@@H](O)CC[C@]4(C)[C@H]3CC[C@@]21C	7.01	98.78
186	Prazosin HCl	COc1cc2nc(N3CCN(C(=O)c4ccco4)CC3)nc(N)c2cc1OC.Cl	7.00	99.22
187	Hydroxychloroquine Sulfate	CCN(CCO)CCCC(C)Nc1ccnc2cc(Cl)ccc12.O=S(=O)(O)O	7.00	99.68
188	ISOX	CC(C)(C)OC(=O)Nc1ccc(-c2cc(C(=O)NCCCCCCC(=O)NO)no2)cc1	7.00	99.71
189	amcinonide	CC(=O)OCC(=O)C12OC3(CCCC3)OC1CC1C3CCC4=CC(=O)C=CC4(C)C3(F)C(O)CC12C	7.00	100.69
190	Silodosin	CC(Cc1cc2c(c(C(N)=O)c1)N(CCCO)CC2)NCCOc1ccccc1OCC(F)(F)F	6.99	101.45
191	fluticasone	CC1CC2C3CC(F)C4=CC(=O)C=CC4(C)C3(F)C(O)CC2(C)C1(CC(=O)CO)C(=O)SCF	6.99	103.22
192	Avanafil	COc1ccc(CNc2nc(N3CCC[C@H]3CO)ncc2C(=O)NCc2ncccn2)cc1Cl	6.98	103.58
193	Tofacitinib (CP-690550) Citrate	CC1CCN(C(=O)CC#N)CC1N(C)c1ncnc2[nH]ccc12.O=C(O)CC(O)(CC(=O)O)C(=O)O	6.98	104.13
194	Maraviroc	Cc1nnc(C(C)C)n1C1CC2CCC(C1)N2CCC(NC(=O)C1CCC(F)(F)CC1)c1ccccc1	6.98	104.90
195	Alosetron Hydrochloride	Cc1[nH]cnc1CN1CCc2c(c3ccccc3n2C)C1=O.Cl	6.98	105.55
196	Linagliptin (BI-1356)	CC#CCn1c(N2CCCC(N)C2)nc2c1c(=O)n(Cc1nc(C)c3ccccc3n1)c(=O)n2C	6.97	106.64
197	Pralatrexate	C#CCC(Cc1cnc2nc(N)nc(N)c2n1)c1ccc(C(=O)NC(CCC(=O)O)C(=O)O)cc1	6.97	108.29
198	penbutolol	CC(C)(C)NCC(O)COc1ccccc1C1CCCC1.CC(C)(C)NCC(O)COc1ccccc1C1CCCC1	6.96	109.66
199	apicidin	CCC(=O)CCCCC[C@@H]1NC(=O)[C@H]2CCCCN2C(=O)[C@H](C(C)CC)NC(=O)[C@H](Cc2cn(OC)c3ccccc23)NC1=O	6.96	109.88
202	Dovitinib (TKI-258, CHIR-258)	CN1CCN(c2ccc3c(c2)NC(=C2C(=O)N=c4cccc(F)c4=C2N)N3)CC1	6.95	112.63
203	Cilengitide	CC(C)C1C(=O)NC(CCCN=C(N)N)C(=O)NCC(=O)NC(CC(=O)O)C(=O)NC(Cc2ccccc2)C(=O)N1C	6.94	114.46
204	Doxazosin Mesylate	COc1cc2nc(N3CCN(C(=O)C4COc5ccccc5O4)CC3)nc(N)c2cc1OC.CS(=O)(=O)O	6.94	114.57
205	imipenem	C[C@@H](O)[C@@H]1C(=O)N2C(C(=O)O)=C(SCCNC=N)C[C@H]12	6.94	115.45
206	Domperidone	O=c1[nH]c2ccccc2n1CCCN1CCC(n2c(=O)[nH]c3cc(Cl)ccc32)CC1	6.93	116.86
207	Leuprolide Acetate	CC(=O)O.CCNC(=O)C1CCCN1C(=O)C(CCCN=C(N)N)NC(=O)C(CC(C)C)NC(=O)C(CC(C)C)NC(=O)C(Cc1ccc(O)cc1)NC(=O)C(CO)NC(=O)C(Cc1c[nH]c2ccccc12)NC(=O)C(Cc1cnc[nH]1)NC(=O)C1CCC(=O)N1	6.93	117.17
208	Benidipine HCl	COC(=O)C1=C(C)NC(C)=C(C(=O)OC2CCCN(Cc3ccccc3)C2)C1c1cccc([N+](=O)[O-])c1.Cl	6.93	117.19
209	phenoxazine	c1ccc2c(c1)Nc1ccccc1O2	6.93	117.25
211	antimycin-a	CCCCCC[C@H]1C(=O)O[C@H](C)C(NC(=O)c2cccc(NC=O)c2O)C(=O)O[C@@H](C)[C@@H]1OC(=O)CC(C)C	6.93	118.73
212	TAK-438	CNCc1cc(-c2ccccc2F)n(S(=O)(=O)c2cccnc2)c1.O=C(O)C=CC(=O)O	6.92	118.85
213	dihydroergotamine	CN1C[C@H](C(=O)N[C@]2(C)O[C@@]3(O)[C@@H]4CCCN4C(=O)[C@H](Cc4ccccc4)N3C2=O)CC2c3cccc4[nH]cc(c34)C[C@@H]21.CN1C[C@H](C(=O)N[C@]2(C)O[C@@]3(O)[C@@H]4CCCN4C(=O)[C@H](Cc4ccccc4)N3C2=O)C[C@@H]2c3cccc4[nH]cc(c34)C[C@@H]21	6.92	118.99
214	camptothecin	CC[C@@]1(O)C(=O)OCc2c1cc1n(c2=O)Cc2cc3ccccc3nc2-1	6.92	119.60
215	Itraconazole	CCC(C)n1ncn(-c2ccc(N3CCN(c4ccc(OCC5COC(Cn6cncn6)(c6ccc(Cl)cc6Cl)O5)cc4)CC3)cc2)c1=O	6.92	121.06
216	itraconazole	CCC(C)n1ncn(-c2ccc(N3CCN(c4ccc(OCC5COC(Cn6cncn6)(c6ccc(Cl)cc6Cl)O5)cc4)CC3)cc2)c1=O	6.92	121.06
217	GS-9973	c1cn2cc(-c3ccc4cn[nH]c4c3)nc(Nc3ccc(N4CCOCC4)cc3)c2n1	6.92	121.24
218	Macitentan	CCCNS(=O)(=O)Nc1ncnc(OCCOc2ncc(Br)cn2)c1-c1ccc(Br)cc1	6.92	121.60
219	eserine	CNC(=O)Oc1ccc2c(c1)[C@]1(C)CCN(C)[C@@H]1N2C.CNC(=O)Oc1ccc2c(c1)[C@]1(C)CCN(C)[C@@H]1N2C	6.91	122.66
220	Febuxostat	Cc1nc(-c2ccc(OCC(C)C)c(C#N)c2)sc1C(=O)O	6.91	123.34
221	febuxostat	Cc1nc(-c2ccc(OCC(C)C)c(C#N)c2)sc1C(=O)O	6.91	123.34
222	Fluocinonide	CC(=O)OCC(=O)[C@@]12OC(C)(C)O[C@@H]1C[C@H]1[C@@H]3C[C@H](F)C4=CC(=O)C=C[C@]4(C)[C@@]3(F)[C@@H](O)C[C@@]12C	6.91	123.75
223	fluocinonide	CC(=O)OCC(=O)[C@@]12OC(C)(C)O[C@@H]1C[C@H]1[C@@H]3C[C@H](F)C4=CC(=O)C=C[C@]4(C)[C@@]3(F)[C@@H](O)C[C@@]12C	6.91	123.75
224	nemonapride	CNc1cc(OC)c(C(=O)NC2CCN(Cc3ccccc3)C2C)cc1Cl	6.91	123.92
225	levobunolol	CC(C)(C)NC[C@@H](O)COc1cccc2c1CCCC2=O	6.91	124.40
226	vincristine	CCC1(O)CC2CN(CCc3c([nH]c4ccccc34)C(C(=O)OC)(c3cc4c(cc3OC)N(C=O)C3C(O)(C(=O)OC)C(C(=O)OC)C5(CC)C=CCN6CCC43C65)C2)C1	6.90	124.45
227	TCDD-dioxin	Clc1cc2c(cc1Cl)Oc1cc(Cl)c(Cl)cc1O2	6.89	127.36
228	Marimastat	CNC(=O)C(NC(=O)C(CC(C)C)C(O)C(=O)NO)C(C)(C)C	6.89	127.89
229	16,16-dimethylprostaglandin-e2	CCCCC(C)(C)[C@H](O)/C=C/[C@H]1[C@H](O)CC(=O)[C@@H]1C/C=C\CCCC(=O)O	6.89	128.51
230	midazolam	Cc1ncc2n1-c1ccc(Cl)cc1C(c1ccccc1F)=NC2	6.89	129.49
231	ACP-196	CC#CC(=O)N1CCC[C@H]1c1nc(-c2ccc(C(=O)Nc3ccccn3)cc2)c2c(N)nccn12	6.89	129.59
232	Oxybutynin chloride	CCN(CC)CC#CCOC(=O)C(O)(c1ccccc1)C1CCCCC1.Cl	6.89	130.17
233	Calcifediol	C=C1CCC(O)CC1=CC=C1CCCC2(C)C1CCC2C(C)CCCC(C)(C)O	6.88	131.57
234	Roscovitine (Seliciclib,CYC202)	CCC(CO)Nc1nc(NCc2ccccc2)c2ncn(C(C)C)c2n1	6.88	132.49
235	hemado	CCCCC#Cc1nc(NC)c2ncn(C3OC(CO)C(O)C3O)c2n1	6.87	134.57
236	Fosaprepitant dimeglumine salt	CC(OC1OCCN(Cc2nc(=O)n(P(=O)(O)O)[nH]2)C1c1ccc(F)cc1)c1cc(C(F)(F)F)cc(C(F)(F)F)c1.CNCC(O)C(O)C(O)C(O)CO.CNCC(O)C(O)C(O)C(O)CO	6.87	134.57
237	TPCA-1	NC(=O)Nc1sc(-c2ccc(F)cc2)cc1C(N)=O	6.87	136.25
238	5-methoxy-alpha-methyltryptamine	COc1ccc2[nH]cc(CC(C)N)c2c1	6.85	139.86
239	Mepenzolate Bromide	C[N+]1(C)CCCC(OC(=O)C(O)(c2ccccc2)c2ccccc2)C1.[Br-]	6.85	139.97
240	alfacalcidol	C=C1/C(=C\C=C2/CCC[C@]3(C)[C@@H]2CC[C@H]3[C@H](C)CCCC(C)C)C[C@@H](O)C[C@@H]1O	6.85	141.98
241	olanzapine	Cc1cc2c(s1)Nc1ccccc1N=C2N1CCN(C)CC1	6.85	142.67
242	staurosporine	CN[C@@H]1C[C@H]2O[C@@](C)([C@@H]1OC)n1c3ccccc3c3c4c(c5c6ccccc6n2c5c31)C(=O)NC4	6.84	143.51
243	Brucine	COc1cc2c(cc1OC)C13CCN4CC5=CCOC6CC(=O)N2C1C6C5CC43	6.84	144.19
244	Candesartan Cilexetil	CCOc1nc2cccc(C(=O)OC(C)OC(=O)OC3CCCCC3)c2n1Cc1ccc(-c2ccccc2-c2nn[nH]n2)cc1	6.84	144.60
245	ponatinib	Cc1ccc(C(=O)Nc2ccc(CN3CCN(C)CC3)c(C(F)(F)F)c2)cc1C#Cc1cnc2cccnn12	6.84	145.28
246	Ponatinib (AP24534)	Cc1ccc(C(=O)Nc2ccc(CN3CCN(C)CC3)c(C(F)(F)F)c2)cc1C#Cc1cnc2cccnn12	6.84	145.28
247	alosetron	Cc1[nH]cnc1CN1CCc2c(c3ccccc3n2C)C1=O	6.84	145.77
248	Hyoscyamine	CN1C2CCC1CC(OC(=O)C(CO)c1ccccc1)C2	6.84	146.09
249	Pimozide	O=c1[nH]c2ccccc2n1C1CCN(CCCC(c2ccc(F)cc2)c2ccc(F)cc2)CC1	6.83	146.84
250	pimozide	O=c1[nH]c2ccccc2n1C1CCN(CCCC(c2ccc(F)cc2)c2ccc(F)cc2)CC1	6.83	146.84
251	(-)-Huperzine A	C/C=C1\[C@H]2C=C(C)C[C@]1(N)c1ccc(=O)[nH]c1C2	6.83	147.58
252	Tiagabine hydrochloride	Cc1ccsc1C(=CCCN1CCC[C@@H](C(=O)O)C1)c1sccc1C.Cl	6.83	148.46
253	Clomiphene citrate	CCN(CC)CCOc1ccc(C(=C(Cl)c2ccccc2)c2ccccc2)cc1.O=C(O)CC(O)(CC(=O)O)C(=O)O	6.83	149.05
254	pirenzepine	CN1CCN(CC(=O)N2c3ccccc3C(=O)Nc3cccnc32)CC1	6.83	149.44
255	raclopride	CCN1CCC[C@H]1CNC(=O)c1c(O)c(Cl)cc(Cl)c1OC	6.82	149.84
256	Benztropine mesylate	CN1C2CCC1CC(OC(c1ccccc1)c1ccccc1)C2.CS(=O)(=O)O	6.82	149.92
257	LY2157299	Cc1cccc(-c2nn3c(c2-c2ccnc4ccc(C(N)=O)cc24)CCC3)n1	6.82	151.03
258	IB-MECA	CNC(=O)C1OC(n2cnc3c(NCc4cccc(I)c4)ncnc32)C(O)C1O	6.82	152.76
259	pelitinib	CCOc1cc2ncc(C#N)c(Nc3ccc(F)c(Cl)c3)c2cc1NC(=O)/C=C/CN(C)C	6.81	153.38
260	LY335979 (Zosuquidar 3HCL)	Cl.Cl.Cl.O[C@@H](COc1cccc2ncccc12)CN1CCN([C@H]2c3ccccc3[C@@H]3[C@H](c4ccccc42)C3(F)F)CC1	6.81	155.78
261	Methazolamide	CC(=O)N=c1sc(S(N)(=O)=O)nn1C	6.81	156.11
262	methazolamide	CC(=O)N=c1sc(S(N)(=O)=O)nn1C	6.81	156.11
263	nalbuphine	Oc1ccc2c3c1OC1C(O)CC[C@@]4(O)[C@@H](C2)N(CC2CCC2)CC[C@]314	6.80	157.89
264	demecarium	CN(CCCCCCCCCCN(C)C(=O)Oc1cccc([N+](C)(C)C)c1)C(=O)Oc1cccc([N+](C)(C)C)c1	6.80	158.42
265	IPI-145 (INK1197)	CC(Nc1ncnc2nc[nH]c12)c1cc2cccc(Cl)c2c(=O)n1-c1ccccc1	6.80	158.51
266	Chlorhexidine HCl	Cl.Cl.NC(=NCCCCCCN=C(N)N=C(N)Nc1ccc(Cl)cc1)N=C(N)Nc1ccc(Cl)cc1	6.80	158.97
267	Olmesartan medoxomil	CCCc1nc(C(C)(C)O)c(C(=O)OCc2oc(=O)oc2C)n1Cc1ccc(-c2ccccc2-c2nn[nH]n2)cc1	6.79	160.57
268	Azelnidipine	CC1=C(C(=O)OC(C)C)C(c2cccc([N+](=O)[O-])c2)C(C(=O)OC2CN(C(c3ccccc3)c3ccccc3)C2)=C(N)N1	6.79	160.91
269	BIIB-021	COc1c(C)cnc(Cn2cnc3c(Cl)nc(N)nc32)c1C	6.79	161.51
270	olmesartan	CCCc1nc(C(C)(C)O)c(C(=O)O)n1Cc1ccc(-c2ccccc2-c2nn[nH]n2)cc1	6.79	161.56
271	Olmesartan	CCCc1nc(C(C)(C)O)c(C(=O)O)n1Cc1ccc(-c2ccccc2-c2nn[nH]n2)cc1	6.79	161.56
272	CUDC-101	C#Cc1cccc(Nc2ncnc3cc(OC)c(OCCCCCCC(=O)NO)cc23)c1	6.79	161.80
273	piperacetazine	CC(=O)c1ccc2c(c1)N(CCCN1CCC(CCO)CC1)c1ccccc1S2	6.79	162.11
274	Ticagrelor	CCCSc1nc(NC2CC2c2ccc(F)c(F)c2)c2nnn(C3CC(OCCO)C(O)C3O)c2n1	6.79	162.92
276	tipifarnib-P2	Cn1cncc1[C@@](N)(c1ccc(Cl)cc1)c1ccc2c(c1)c(-c1cccc(Cl)c1)cc(=O)n2C	6.79	164.03
277	carmofur	CCCCCCNC(=O)n1cc(F)c(=O)[nH]c1=O	6.78	165.08
278	Carmofur	CCCCCCNC(=O)n1cc(F)c(=O)[nH]c1=O	6.78	165.08
279	Diclofenac Diethylamine	CCNCC.O=C(O)Cc1ccccc1Nc1c(Cl)cccc1Cl	6.78	166.06
280	2',5'-dideoxyadenosine	CC1OC(n2cnc3c(N)ncnc32)CC1O	6.78	167.65
281	Docetaxel	CC(=O)O[C@@]12CO[C@@H]1C[C@H](O)[C@@]1(C)C(=O)[C@H](O)C3=C(C)[C@@H](OC(=O)[C@H](O)[C@@H](NC(=O)OC(C)(C)C)c4ccccc4)C[C@@](O)([C@@H](OC(=O)c4ccccc4)[C@@H]12)C3(C)C	6.78	167.68
282	docetaxel	CC(=O)O[C@@]12CO[C@@H]1C[C@H](O)[C@@]1(C)C(=O)[C@H](O)C3=C(C)[C@@H](OC(=O)[C@H](O)[C@@H](NC(=O)OC(C)(C)C)c4ccccc4)C[C@](O)([C@@H](OC(=O)c4ccccc4)[C@@H]12)C3(C)C	6.78	167.68
283	10-hydroxycamptothecin	CC[C@@]1(O)C(=O)OCc2c1cc1n(c2=O)Cc2cc3cc(O)ccc3nc2-1	6.77	168.32
284	pantoprazole	COc1ccnc(CS(=O)c2nc3cc(OC(F)F)ccc3[nH]2)c1OC	6.77	169.01
285	Motolimod (VTX-2337)	CCCN(CCC)C(=O)C1=Cc2ccc(-c3ccc(C(=O)N4CCCC4)cc3)cc2NC(=N)C1	6.77	169.50
286	Roflumilast	O=C(Nc1c(Cl)cncc1Cl)c1ccc(OC(F)F)c(OCC2CC2)c1	6.77	171.22
287	GS-7340	CC(C)OC(=O)[C@H](C)N[P@](=O)(CO[C@H](C)Cn1cnc2c(N)ncnc21)Oc1ccccc1	6.77	171.45
288	Vardenafil	CCCc1nc(C)c2c(=O)nc(-c3cc(S(=O)(=O)N4CCN(CC)CC4)ccc3OCC)[nH]n12	6.76	172.30
289	BAF312 (Siponimod)	CCc1cc(C(C)=NOCc2ccc(C3CCCCC3)c(C(F)(F)F)c2)ccc1CN1CC(C(=O)O)C1	6.75	176.03
290	Sunitinib	CCN(CC)CCNC(=O)c1c(C)[nH]c(C=C2C(=O)Nc3ccc(F)cc32)c1C	6.75	177.04
291	Puromycin dihydrochloride	COc1ccc(C[C@H](N)C(=O)N[C@H]2[C@@H](CO)O[C@@H](n3cnc4c(N(C)C)ncnc43)[C@H]2O)cc1.Cl.Cl	6.75	178.27
292	atenolol	CC(C)NC[C@H](O)COc1ccc(CC(N)=O)cc1	6.75	179.52
293	p-aminophenethylspiperone	Nc1ccc(CCN2CN(c3ccccc3)C3(CCN(CCCC(=O)c4ccc(F)cc4)CC3)C2=O)cc1	6.74	180.79
294	Diphenylpyraline HCl	CN1CCC(OC(c2ccccc2)c2ccccc2)CC1.Cl	6.74	180.99
295	1,2,3,4,5,6-hexabromocyclohexane	BrC1C(Br)C(Br)C(Br)C(Br)C1Br	6.74	182.37
296	verteporfin	C=Cc1c(C)c2cc3nc(cc4[nH]c(cc5nc(cc1[nH]2)C(C)=C5CCC(=O)O)c(CCC(=O)OC)c4C)[C@@]1(C)C3=CC=C(C(=O)OC)C1C(=O)OC	6.74	182.43
299	losartan	CCCCc1nc(Cl)c(CO)n1Cc1ccc(-c2ccccc2-c2nnn[nH]2)cc1	6.74	182.82
300	Voriconazole	CC(c1ncncc1F)C(O)(Cn1cncn1)c1ccc(F)cc1F	6.74	183.51
301	kitasamycin	CO[C@@H]1[C@@H](O[C@@H]2O[C@H](C)[C@@H](O[C@H]3C[C@@](C)(OC(=O)CC(C)C)[C@@H](O)[C@H](C)O3)[C@H](N(C)C)[C@H]2O)[C@@H](CC=O)C[C@@H](C)[C@@H](O)/C=C/C=C\C[C@@H](C)OC(=O)C[C@H]1OC(C)=O	6.73	184.72
302	josamycin	CO[C@@H]1[C@@H](O[C@@H]2O[C@H](C)[C@@H](O[C@H]3C[C@@](C)(OC(=O)CC(C)C)[C@@H](O)[C@H](C)O3)[C@H](N(C)C)[C@H]2O)[C@@H](CC=O)C[C@@H](C)[C@@H](O)C=CC=CC[C@@H](C)OC(=O)C[C@H]1OC(C)=O	6.73	184.72
303	CO-1686 (AVL-301)	C=CC(=O)Nc1cccc(Nc2nc(Nc3ccc(N4CCN(C(C)=O)CC4)cc3OC)ncc2C(F)(F)F)c1	6.73	185.16
304	purmorphamine	c1ccc2c(Oc3nc(Nc4ccc(N5CCOCC5)cc4)c4ncn(C5CCCCC5)c4n3)cccc2c1	6.73	186.78
305	Aclidinium Bromide	O=C(OC1C[N+]2(CCCOc3ccccc3)CCC1CC2)C(O)(c1cccs1)c1cccs1.[Br-]	6.73	187.28
306	NAS-181	C1=C(CN2CCOCC2)COc2c1cccc2OCC1CNCCO1	6.72	189.06
307	Brinzolamide	CCNC1CN(CCCOC)S(=O)(=O)c2sc(S(N)(=O)=O)cc21	6.72	191.05
308	Candesartan	CCOc1nc2cccc(C(=O)O)c2n1Cc1ccc(-c2ccccc2-c2nn[nH]n2)cc1	6.71	193.39
309	Pelitinib (EKB-569)	CCOc1cc2ncc(C#N)c(Nc3ccc(F)c(Cl)c3)c2cc1NC(=O)C=CCN(C)C	6.71	193.53
310	CYT-997	CCC[C@H](Nc1nc(-c2ccc(NC(=O)NCC)c(OC)c2)ncc1C)c1cccnc1	6.71	194.75
311	Lapatinib Ditosylate	CS(=O)(=O)CCNCc1ccc(-c2ccc3ncnc(Nc4ccc(OCc5cccc(F)c5)c(Cl)c4)c3c2)o1.Cc1ccc(S(=O)(=O)O)cc1.Cc1ccc(S(=O)(=O)O)cc1	6.71	194.77
312	Bephenium Hydroxynaphthoate	C[N+](C)(CCOc1ccccc1)Cc1ccccc1.O=C(O)c1cc2ccccc2cc1[O-]	6.71	194.77
314	Irbesartan	CCCCC1=NC2(CCCC2)C(=O)N1Cc1ccc(-c2ccccc2-c2nn[nH]n2)cc1	6.70	197.48
315	quinidine	C=C[C@H]1CN2CC[C@H]1C[C@H]2[C@@H](O)c1ccnc2ccc(OC)cc12	6.70	199.14
316	vardenafil	CCCc1nc(C)c2c(=O)[nH]c(-c3cc(S(=O)(=O)N4CCN(CC)CC4)ccc3OCC)nn12	6.70	199.38
317	candesartan	CCOc1nc2cccc(C(=O)O)c2n1Cc1ccc(-c2ccccc2-c2nnn[nH]2)cc1	6.70	200.80
318	Fexofenadine HCl	CC(C)(C(=O)O)c1ccc(C(O)CCCN2CCC(C(O)(c3ccccc3)c3ccccc3)CC2)cc1.Cl	6.69	202.80
319	foretinib	COc1cc2c(Oc3ccc(NC(=O)C4(C(=O)Nc5ccc(F)cc5)CC4)cc3F)ccnc2cc1OCCCN1CCOCC1	6.69	203.71
320	Foretinib (GSK1363089)	COc1cc2c(Oc3ccc(NC(=O)C4(C(=O)Nc5ccc(F)cc5)CC4)cc3F)ccnc2cc1OCCCN1CCOCC1	6.69	203.71
321	Everolimus (RAD001)	CO[C@H]1C[C@@H]2CC[C@@H](C)[C@@](O)(O2)C(=O)C(=O)N2CCCC[C@H]2C(=O)O[C@H]([C@@H](C)C[C@@H]2CC[C@@H](OCCO)[C@H](OC)C2)CC(=O)[C@H](C)/C=C(\C)[C@@H](O)[C@@H](OC)C(=O)[C@H](C)C[C@H](C)/C=C/C=C/C=C/1C	6.69	203.85
322	Cisapride	COc1cc(N)c(Cl)cc1C(=O)NC1CCN(CCCOc2ccc(F)cc2)CC1OC	6.69	203.91
323	Yohimbine Hydrochloride	COC(=O)C1C(O)CCC2CN3CCc4c([nH]c5ccccc45)C3CC21.Cl	6.69	204.72
324	oligomycin-a	CC[C@@H]1/C=C/C=C/C[C@H](C)[C@@H](O)[C@](C)(O)C(=O)[C@H](C)[C@@H](O)[C@H](C)C(=O)[C@H](C)[C@@H](O)[C@H](C)/C=C/C(=O)O[C@H]2[C@@H](C)[C@@H](CC1)O[C@@]1(CC[C@@H](C)[C@@H](C[C@H](C)O)O1)[C@@H]2C	6.69	204.73
325	Torcetrapib	CCOC(=O)N1c2ccc(C(F)(F)F)cc2C(N(Cc2cc(C(F)(F)F)cc(C(F)(F)F)c2)C(=O)OC)CC1CC	6.69	206.41
326	Proparacaine HCl	CCCOc1ccc(C(=O)OCCN(CC)CC)cc1N.Cl	6.68	207.90
327	Naratriptan	CNS(=O)(=O)CCc1ccc2[nH]cc(C3CCN(C)CC3)c2c1.Cl	6.68	209.64
328	Prasugrel hydrochloride	CC(=O)Oc1cc2c(s1)CCN(C(C(=O)C1CC1)c1ccccc1F)C2.Cl	6.68	210.96
329	propidium	CC[N+](C)(CC)CCC[n+]1c(-c2ccccc2)c2cc(N)ccc2c2ccc(N)cc21	6.67	212.58
330	Verteporfin	C=Cc1c(C)c2cc3nc(cc4[nH]c(cc5nc(cc1[nH]2)C(C)=C5CCC(=O)O)c(CCC(=O)OC)c4C)[C@@]1(C)C3=CC=C(C(=O)OC)[C@H]1C(=O)OC	6.67	213.02
331	enzalutamide	CNC(=O)c1ccc(N2C(=S)N(c3ccc(C#N)c(C(F)(F)F)c3)C(=O)C2(C)C)cc1F	6.67	213.82
332	MDV3100 (Enzalutamide)	CNC(=O)c1ccc(N2C(=S)N(c3ccc(C#N)c(C(F)(F)F)c3)C(=O)C2(C)C)cc1F	6.67	213.82
333	Methylprednisolone	CC1CC2C(C(O)CC3(C)C2CCC3(O)C(=O)CO)C2(C)C=CC(=O)C=C12	6.67	214.30
334	calcipotriol	C=C1C(=CC=C2CCC[C@@]3(C)[C@H]2CC[C@@H]3[C@H](C)C=C[C@@H](O)C2CC2)C[C@@H](O)C[C@@H]1O	6.67	216.00
335	levcromakalim	CC1(C)Oc2ccc(C#N)cc2[C@@H](N2CCCC2=O)[C@@H]1O	6.66	216.47
336	mifepristone	CC#CC1(O)CCC2C3CCC4=CC(=O)CCC4=C3C(c3ccc(N(C)C)cc3)CC21C	6.66	216.73
337	Mifepristone	CC#CC1(O)CCC2C3CCC4=CC(=O)CCC4=C3C(c3ccc(N(C)C)cc3)CC21C	6.66	216.73
338	orlistat	CCCCCCCCCCC[C@@H](C[C@@H]1OC(=O)[C@H]1CCCCCC)OC(=O)[C@H](CC(C)C)NC=O	6.66	216.84
339	Conivaptan HCl	Cc1nc2c([nH]1)CCN(C(=O)c1ccc(NC(=O)c3ccccc3-c3ccccc3)cc1)c1ccccc1-2.Cl	6.66	217.40
340	Florfenicol	CS(=O)(=O)c1ccc(C(O)C(CF)NC(=O)C(Cl)Cl)cc1	6.66	217.65
341	rivaroxaban	O=C(NC[C@H]1CN(c2ccc(N3CCOCC3=O)cc2)C(=O)O1)c1ccc(Cl)s1	6.66	219.06
342	Mitiglinide Calcium	O=C([O-])C(CC(=O)N1CC2CCCCC2C1)Cc1ccccc1.O=C([O-])C(CC(=O)N1CC2CCCCC2C1)Cc1ccccc1.[Ca+2]	6.66	219.33
343	Octreotide acetate	CC(=O)O.CC(O)C(CO)NC(=O)C1CSSCC(NC(=O)C(N)Cc2ccccc2)C(=O)NC(Cc2ccccc2)C(=O)NC(Cc2c[nH]c3ccccc23)C(=O)NC(CCCCN)C(=O)NC(C(C)O)C(=O)N1	6.65	225.59
344	Ketotifen Fumarate	CN1CCC(=C2c3ccccc3CC(=O)c3sccc32)CC1.O=C(O)C=CC(=O)O	6.65	226.45
345	Poziotinib	C=CC(=O)N1CCC(Oc2cc3c(Nc4ccc(Cl)c(Cl)c4F)ncnc3cc2OC)CC1	6.64	227.11
346	danazol	C#C[C@]1(O)CC[C@@H]2[C@@H]3CCC4=Cc5oncc5C[C@]4(C)[C@@H]3CC[C@@]21C	6.64	227.65
347	latanoprost	CC(C)OC(=O)CCC/C=C\C[C@H]1[C@@H](O)C[C@@H](O)[C@@H]1CC[C@@H](O)CCc1ccccc1	6.64	228.00
348	LDE225 (NVP-LDE225,Erismodegib)	Cc1c(C(=O)Nc2ccc(N3CC(C)OC(C)C3)nc2)cccc1-c1ccc(OC(F)(F)F)cc1	6.64	228.10
349	prima-1-met	COC[C@@]1(CO)C(=O)[C@H]2CC[N@]1CC2	6.64	229.15
350	VX-809	Cc1ccc(NC(=O)C2(c3ccc4c(c3)OC(F)(F)O4)CC2)nc1-c1cccc(C(=O)O)c1	6.64	230.55
351	Anisodamine	CN1[C@H]2C[C@H](OC(=O)[C@H](CO)c3ccccc3)C[C@@H]1[C@@H](O)C2	6.63	231.96
352	Tiratricol	O=C(O)Cc1cc(I)c(Oc2ccc(O)c(I)c2)c(I)c1	6.63	232.82
353	tiratricol	O=C(O)Cc1cc(I)c(Oc2ccc(O)c(I)c2)c(I)c1	6.63	232.82
354	Tetrahydrozoline HCl	Cl.c1ccc2c(c1)CCCC2C1=NCCN1	6.63	234.38
355	sildenafil	CCCc1nn(C)c2c(=O)nc(-c3cc(S(=O)(=O)N4CCN(C)CC4)ccc3OCC)[nH]c12	6.63	236.02
356	Sildenafil	CCCc1nn(C)c2c(=O)nc(-c3cc(S(=O)(=O)N4CCN(C)CC4)ccc3OCC)[nH]c12	6.63	236.02
357	Clarithromycin	CCC1OC(=O)C(C)C(OC2CC(C)(OC)C(O)C(C)O2)C(C)C(OC2OC(C)CC(N(C)C)C2O)C(C)(OC)CC(C)C(=O)C(C)C(O)C1(C)O	6.63	236.89
358	thioproperazine	CN1CCN(CCCN2c3ccccc3Sc3ccc(S(=O)(=O)N(C)C)cc32)CC1	6.62	237.22
359	tivantinib	O=C1NC(=O)[C@@H](c2cn3c4c(cccc24)CCC3)[C@@H]1c1c[nH]c2ccccc12	6.62	237.90
360	Lomitapide	O=C(NC1CCN(CCCCC2(C(=O)NCC(F)(F)F)c3ccccc3-c3ccccc32)CC1)c1ccccc1-c1ccc(C(F)(F)F)cc1	6.62	241.45
361	cyproterone	CC(=O)O[C@]1(C(C)=O)CC[C@@H]2[C@@H]3C=C(Cl)C4=CC(=O)C5CC5[C@]4(C)[C@@H]3CC[C@@]21C	6.62	242.20
362	RG7388	COc1cc(C(=O)O)ccc1NC(=O)C1NC(CC(C)(C)C)C(C#N)(c2ccc(Cl)cc2F)C1c1cccc(Cl)c1F	6.61	242.98
363	buparlisib	Nc1cc(C(F)(F)F)c(-c2cc(N3CCOCC3)nc(N3CCOCC3)n2)cn1	6.61	243.40
364	methysergide	CCC(CO)NC(=O)C1C=C2c3cccc4c3c(cn4C)CC2N(C)C1	6.61	244.10
365	varenicline	c1cnc2cc3c(cc2n1)[C@H]1CNC[C@@H]3C1	6.61	246.33
366	fostamatinib	COc1cc(Nc2ncc(F)c(Nc3ccc4c(n3)NC(=O)C(C)(C)O4)n2)cc(OC)c1OC	6.61	246.84
367	nicergoline	CO[C@]12C[C@@H](COC(=O)c3cncc(Br)c3)CN(C)[C@H]1Cc1cn(C)c3cccc2c13	6.61	247.32
368	methyllycaconitine	CCN1CC2(COC(=O)c3ccccc3N3C(=O)CC(C)C3=O)CCC(OC)C34C5CC6C(OC)CC(O)(C5C6OC)C(O)(C(OC)C23)C14	6.60	249.00
369	reversine	c1nc2c(NC3CCCCC3)nc(Nc3ccc(N4CCOCC4)cc3)nc2[nH]1	6.60	249.18
370	methylergometrine	CCC(CO)NC(=O)C1C=C2c3cccc4[nH]cc(c34)CC2N(C)C1	6.60	250.18
371	Vitamin D2 (Ergocalciferol)	C=C1CCC(O)CC1=CC=C1CCCC2(C)C1CCC2C(C)C=CC(C)C(C)C	6.60	253.50
372	Carvedilol	COc1ccccc1OCCNCC(O)COc1cccc2[nH]c3ccccc3c12	6.60	253.53
373	PD 0332991 (Palbociclib) HCl	CC(=O)c1c(C)c2cnc(Nc3ccc(N4CCNCC4)cn3)nc2n(C2CCCC2)c1=O.Cl	6.59	256.82
374	naltrindole	Oc1ccc2c3c1OC1c4[nH]c5ccccc5c4CC4(O)C(C2)N(CC2CC2)CCC314	6.59	257.50
375	quiflapon	CC(C)(C)Sc1c(CC(C)(C)C(=O)O)n(Cc2ccc(Cl)cc2)c2ccc(OCc3ccc4ccccc4n3)cc12	6.59	258.63
376	Tadalafil	CN1CC(=O)N2[C@H](Cc3c([nH]c4ccccc34)[C@H]2c2ccc3c(c2)OCO3)C1=O	6.59	258.83
377	Pexidartinib (PLX3397)	FC(F)(F)c1ccc(CNc2ccc(Cc3c[nH]c4ncc(Cl)cc34)cn2)cn1	6.58	263.30
378	Losartan	CCCCc1nc(Cl)c(CO)n1Cc1ccc(-c2ccccc2-c2nn[nH]n2)cc1	6.58	265.30
379	Lafutidine	O=C(CS(=O)Cc1ccco1)NCC=CCOc1cc(CN2CCCCC2)ccn1	6.58	266.04
380	PF-04217903	OCCn1cc(-c2cnc3nnn(Cc4ccc5ncccc5c4)c3n2)cn1	6.57	266.31
381	Evacetrapib (LY2484595)	Cc1cc(C)c2c(c1)C(N(Cc1cc(C(F)(F)F)cc(C(F)(F)F)c1)c1nnn(C)n1)CCCN2CC1CCC(C(=O)O)CC1	6.57	266.74
382	Dexlansoprazole	Cc1c(OCC(F)(F)F)ccnc1CS(=O)c1nc2ccccc2[nH]1	6.57	267.35
383	Lansoprazole	Cc1c(OCC(F)(F)F)ccnc1CS(=O)c1nc2ccccc2[nH]1	6.57	267.35
384	lansoprazole	Cc1c(OCC(F)(F)F)ccnc1CS(=O)c1nc2ccccc2[nH]1	6.57	267.35
385	Safinamide Mesylate	CC(NCc1ccc(OCc2cccc(F)c2)cc1)C(N)=O.CS(=O)(=O)O	6.57	267.58
387	Dibutyryl-cAMP, sodium salt	CCCC(=O)O[C@@H]1[C@@H]2OP(=O)(O)OC[C@H]2O[C@H]1n1cnc2c(/N=C(\[O-])CCC)ncnc21.[Na+]	6.57	269.49
388	sitagliptin	N[C@@H](CC(=O)N1CCn2c(nnc2C(F)(F)F)C1)Cc1cc(F)c(F)cc1F	6.57	270.04
389	physostigmine	CNC(=O)Oc1ccc2c(c1)[C@]1(C)CCN(C)C1N2C	6.57	270.89
390	ebselen	O=c1c2ccccc2[se]n1-c1ccccc1	6.57	270.89
391	tigecycline	CN(C)c1cc(NC(=O)CNC(C)(C)C)c(O)c2c1C[C@H]1C[C@H]3[C@H](N(C)C)C(=O)C(C(N)=O)C(=O)[C@@]3(O)C(=O)C1C2=O	6.57	271.18
392	R788 disodium	COc1cc(Nc2ncc(F)c(Nc3ccc4c(n3)N(COP(=O)([O-])[O-])C(=O)C(C)(C)O4)n2)cc(OC)c1OC.[Na+].[Na+]	6.57	271.97
393	isoflupredone-acetate	CC(=O)OCC(=O)[C@@]1(O)CC[C@H]2[C@@H]3CCC4=CC(=O)C=C[C@]4(C)[C@@]3(F)[C@@H](O)C[C@@]21C	6.56	272.74
394	Netilmicin Sulfate	CCNC1CC(N)C(OC2OC(CN)=CCC2N)C(O)C1OC1OCC(C)(O)C(NC)C1O.CCNC1CC(N)C(OC2OC(CN)=CCC2N)C(O)C1OC1OCC(C)(O)C(NC)C1O.O=S(=O)(O)O.O=S(=O)(O)O.O=S(=O)(O)O.O=S(=O)(O)O.O=S(=O)(O)O	6.56	272.96
395	oxantel	CN1CCCN=C1C=Cc1cccc(O)c1.CN1CCCN=C1C=Cc1cccc(O)c1.O=C(O)c1c(O)cc2ccccc2c1Cc1c(C(=O)O)c(O)cc2ccccc12	6.56	274.95
396	propantheline	CC(C)[N+](C)(CCOC(=O)C1c2ccccc2Oc2ccccc21)C(C)C	6.56	275.79
397	embelin	CCCCCCCCCCCC1C(=O)C(=O)CC(=O)C1=O	6.56	275.79
398	Etonogestrel	C#C[C@]1(O)CC[C@H]2[C@@H]3CCC4=CC(=O)CC[C@@H]4[C@H]3C(=C)C[C@@]21CC	6.56	275.83
399	Scopine	CN1[C@H]2C[C@H](O)C[C@@H]1[C@H]1O[C@@H]21	6.56	276.89
400	Tylosin tartrate	CCC1OC(=O)CC(O)C(C)C(OC2OC(C)C(OC3CC(C)(O)C(O)C(C)O3)C(N(C)C)C2O)C(CC=O)CC(C)C(=O)C=CC(C)=CC1COC1OC(C)C(O)C(OC)C1OC.O=C(O)C(O)C(O)C(=O)O	6.56	278.00
401	APEC	CCNC(=O)C1OC(n2cnc3c(N)nc(NCCc4ccc(CCC(=O)NCCN)cc4)nc32)[C@@H](O)[C@H]1O	6.56	278.01
402	olopatadine	CN(C)CCC=C1c2ccccc2COc2ccc(CC(=O)O)cc21	6.56	278.15
403	Tropicamide	CCN(Cc1ccncc1)C(=O)C(CO)c1ccccc1	6.56	278.17
404	chicago-sky-blue-6b	COc1cc(-c2ccc(/N=N/c3ccc4c(S(=O)(=O)O)cc(S(=O)(=O)O)c(N)c4c3O)c(OC)c2)ccc1/N=N/c1ccc2c(S(=O)(=O)O)cc(S(=O)(=O)O)c(N)c2c1O	6.55	280.88
405	TAK-715	CCc1nc(-c2cccc(C)c2)c(-c2ccnc(NC(=O)c3ccccc3)c2)s1	6.55	281.21
406	Dovitinib Dilactic acid	CC(O)C(=O)O.CC(O)C(=O)O.CN1CCN(c2ccc3c(c2)NC(=C2C(=O)N=c4cccc(F)c4=C2N)N3)CC1	6.55	282.67
407	ionomycin	CCC[C@@H](C)C[C@H](C)C[C@H](C)C(=O)CC(=O)[C@H](C)C[C@H](C)C/C=C/[C@@H](C)[C@@H](O)[C@@H](C)[C@@H](O)C[C@@H]1CC[C@@](C)(C2CC[C@@](C)([C@@H](C)O)O2)O1	6.55	285.03
408	Cytisine	O=c1cccc2n1C[C@@H]1CNC[C@H]2C1	6.54	286.96
409	Retapamulin	C=C[C@]1(C)C[C@@H](OC(=O)CSC2C[C@@H]3CC[C@H](C2)N3C)[C@]2(C)[C@H](C)CC[C@]3(CCC(=O)[C@H]32)[C@@H](C)[C@@H]1O	6.54	287.24
410	timolol	CC(C)(C)NC[C@H](O)COc1nsnc1N1CCOCC1	6.54	287.66
411	endo-IWR-1	O=C(Nc1cccc2cccnc12)c1ccc(N2C(=O)[C@H]3[C@H]4C=C[C@H](C4)[C@H]3C2=O)cc1	6.54	289.32
412	Raloxifene HCl	Cl.O=C(c1ccc(OCCN2CCCCC2)cc1)c1c(-c2ccc(O)cc2)sc2cc(O)ccc12	6.54	289.60
413	5-Aminolevulinic acid HCl	Cl.NCC(=O)CCC(=O)O	6.53	294.01
414	Metoprolol Succinate	COCCc1ccc(OCC(O)CNC(C)C)cc1.COCCc1ccc(OCC(O)CNC(C)C)cc1.O=C(O)CCC(=O)O	6.53	294.26
415	bromocriptine	CC(C)C[C@H]1C(=O)N2CCC[C@@H]2[C@]2(O)O[C@](NC(=O)[C@@H]3C=C4c5cccc6[nH]c(Br)c(c56)C[C@@H]4N(C)C3)(C(C)C)C(=O)N12	6.53	295.94
416	Tiagabine	Cc1ccsc1C(=CCCN1CCC[C@@H](C(=O)O)C1)c1sccc1C	6.53	296.35
417	tiagabine	Cc1ccsc1C(=CCCN1CCC[C@@H](C(=O)O)C1)c1sccc1C	6.53	296.35
418	Manidipine	COC(=O)C1=C(C)NC(C)=C(C(=O)OCCN2CCN(C(c3ccccc3)c3ccccc3)CC2)C1c1cccc([N+](=O)[O-])c1	6.53	296.83
419	lestaurtinib	C[C@]12O[C@H](C[C@]1(O)CO)n1c3ccccc3c3c4c(c5c6ccccc6n2c5c31)CNC4=O	6.53	297.36
420	Altrenogest	C=CCC1(O)CCC2C3CCC4=CC(=O)CCC4=C3C=CC21C	6.53	297.93
421	kenpaullone	O=C1Cc2c([nH]c3ccc(Br)cc23)-c2ccccc2N1	6.52	298.93
422	phenoxybenzamine	CC(COc1ccccc1)N(CCCl)Cc1ccccc1	6.52	300.77
423	ethylestrenol	CC[C@]1(O)CC[C@H]2[C@@H]3CCC4=CCCC[C@@H]4[C@H]3CC[C@@]21C	6.52	302.60
424	Cobicistat (GS-9350)	CC(C)c1nc(CN(C)C(=O)NC(CCN2CCOCC2)C(=O)NC(CCC(Cc2ccccc2)NC(=O)OCc2cncs2)Cc2ccccc2)cs1	6.52	303.49
425	Diphenhydramine HCl	CN(C)CCOC(c1ccccc1)c1ccccc1.Cl	6.52	303.86
426	MK-4827	NC(=O)c1cccc2cn(-c3ccc(C4CCCNC4)cc3)nc12	6.52	304.53
429	Calcitriol	C=C1C(=CC=C2CCCC3(C)C2CCC3C(C)CCCC(C)(C)O)CC(O)CC1O	6.51	307.18
430	Teneligliptin hydrobromide	Br.Br.Br.Br.Br.Cc1cc(N2CCN(C3CNC(C(=O)N4CCSC4)C3)CC2)n(-c2ccccc2)n1.Cc1cc(N2CCN(C3CNC(C(=O)N4CCSC4)C3)CC2)n(-c2ccccc2)n1	6.51	307.56
431	dorzolamide	CCN[C@H]1C[C@H](C)S(=O)(=O)c2sc(S(N)(=O)=O)cc21	6.51	307.64
432	Latrepirdine	Cc1ccc2c(c1)c1c(n2CCc2ccc(C)nc2)CCN(C)C1.Cl.Cl	6.51	307.91
433	Homatropine Methylbromide	C[N+]1(C)C2CCC1CC(OC(=O)C(O)c1ccccc1)C2.[Br-]	6.51	309.04
434	Amodiaquine dihydrochloride dihydrate	CCN(CC)Cc1cc(Nc2ccnc3cc(Cl)ccc23)ccc1O.Cl.Cl.O.O	6.51	311.99
435	17-AAG (KOS953)	C=CCNC1=C2CC(C)CC(OC)C(O)C(C)C=C(C)C(OC(N)=O)C(OC)C=CC=C(C)C(=O)NC(=CC1=O)C2=O	6.51	312.36
436	Erythromycin Ethylsuccinate	CCOC(=O)CCC(=O)OC1C(OC2C(C)C(OC3CC(C)(OC)C(O)C(C)O3)C(C)C(=O)OC(CC)C(C)(O)C(O)C(C)C(=O)C(C)CC2(C)O)OC(C)CC1N(C)C	6.51	312.54
437	erythromycin	CCOC(=O)CCC(=O)OC1C(OC2C(C)C(OC3CC(C)(OC)C(O)C(C)O3)C(C)C(=O)OC(CC)C(C)(O)C(O)C(C)C(=O)C(C)CC2(C)O)OC(C)CC1N(C)C	6.51	312.54
438	Deflazacort	CC(=O)OCC(=O)[C@@]12N=C(C)O[C@@H]1C[C@H]1[C@@H]3CCC4=CC(=O)C=C[C@]4(C)[C@H]3[C@@H](O)C[C@@]12C	6.50	315.05
439	Cilostazol	O=C1CCc2cc(OCCCCc3nnnn3C3CCCCC3)ccc2N1	6.50	315.58
440	aceclofenac	O=C(O)COC(=O)Cc1ccccc1Nc1c(Cl)cccc1Cl	6.50	316.17
441	geldanamycin	COC1=C2C[C@@H](C)C[C@H](OC)[C@H](O)[C@@H](C)/C=C(\C)[C@H](OC(N)=O)[C@@H](OC)/C=C\C=C(/C)C(=O)NC(=CC1=O)C2=O	6.50	316.20
442	hydroxyzine	OCCOCCN1CCN(C(c2ccccc2)c2ccc(Cl)cc2)CC1	6.50	317.54
444	Lornoxicam	CN1C(C(=O)Nc2ccccn2)=C(O)c2sc(Cl)cc2S1(=O)=O	6.49	320.80
445	Fusidic Acid (sodium salt)	CC(=O)O[C@H]1C[C@@]2(C)[C@@H](C[C@@H](O)[C@H]3[C@@]4(C)CC[C@@H](O)[C@@H](C)[C@@H]4CC[C@@]32C)/C1=C(\CCC=C(C)C)C(=O)[O-].[Na+]	6.49	322.59
446	GNF-2	NC(=O)c1cccc(-c2cc(Nc3ccc(OC(F)(F)F)cc3)ncn2)c1	6.49	322.83
447	Tolvaptan	Cc1ccccc1C(=O)Nc1ccc(C(=O)N2CCCC(O)c3cc(Cl)ccc32)c(C)c1	6.49	324.90
448	Citalopram hydrobromide	Br.CN(C)CCC[C@]1(c2ccc(F)cc2)OCc2cc(C#N)ccc21	6.49	325.59
449	BX-912	O=C(Nc1cccc(Nc2ncc(Br)c(NCCc3c[nH]cn3)n2)c1)N1CCCC1	6.49	326.07
450	naltriben	Oc1ccc2c3c1OC1c4oc5ccccc5c4CC4(O)C(C2)N(CC2CC2)CCC314	6.49	326.26
452	Entrectinib	CN1CCN(c2ccc(C(=O)/N=c3\[nH][nH]c4ccc(Cc5cc(F)cc(F)c5)cc34)c(NC3CCOCC3)c2)CC1	6.48	327.86
453	Almotriptan Malate	CN(C)CCc1c[nH]c2ccc(CS(=O)(=O)N3CCCC3)cc12.O=C(O)CC(O)C(=O)O	6.48	328.32
454	Idarubicin HCl	CC(=O)C1(O)Cc2c(O)c3c(c(O)c2C(OC2CC(N)C(O)C(C)O2)C1)C(=O)c1ccccc1C3=O.Cl	6.48	329.46
455	EX 527 (SEN0014196)	NC(=O)C1CCCc2c1[nH]c1ccc(Cl)cc21	6.48	330.25
456	Methylcobalamin	CC1=C2N=C(C=C3N=C(C(C)=C4[N-]C(C)(C5N=C1C(C)(CCC(=O)NCC(C)OP(=O)([O-])OC1C(CO)OC(n6cnc7cc(C)c(C)cc76)C1O)C5CC(N)=O)C(C)(CC(N)=O)C4CCC(N)=O)C(C)(CC(N)=O)C3CCC(N)=O)C(C)(C)C2CCC(N)=O.[CH3-].[Co+3]	6.48	334.13
457	biotin	O=C(O)CCCC[C@@H]1SC[C@H]2NC(=O)N[C@@H]21	6.48	334.16
458	Zibotentan (ZD4054)	COc1nc(C)cnc1NS(=O)(=O)c1cccnc1-c1ccc(-c2nnco2)cc1	6.48	334.94
459	zibotentan	COc1nc(C)cnc1NS(=O)(=O)c1cccnc1-c1ccc(-c2nnco2)cc1	6.48	334.94
460	danusertib	CO[C@@H](C(=O)N1Cc2[nH]nc(NC(=O)c3ccc(N4CCN(C)CC4)cc3)c2C1)c1ccccc1	6.47	337.88
461	alvocidib	CN1CC[C@H](c2c(O)cc(O)c3c(=O)cc(-c4ccccc4Cl)oc23)[C@H](O)C1	6.47	339.46
462	ICI-199441	CN(C(=O)Cc1ccc(Cl)c(Cl)c1)[C@H](CN1CCCC1)c1ccccc1	6.47	340.03
463	Romidepsin (FK228, depsipeptide)	CC=C1NC(=O)C2CSSCCC=CC(CC(=O)NC(C(C)C)C(=O)N2)OC(=O)C(C(C)C)NC1=O	6.47	340.69
464	clofazimine	CC(C)/N=c1\cc2n(-c3ccc(Cl)cc3)c3ccccc3nc-2cc1Nc1ccc(Cl)cc1	6.47	342.08
465	nornicotine	c1cncc(C2CCCN2)c1	6.46	345.52
467	iloperidone	COc1cc(C(C)=O)ccc1OCCCN1CCC(c2noc3cc(F)ccc23)CC1	6.46	346.46
468	Iloperidone	COc1cc(C(C)=O)ccc1OCCCN1CCC(c2noc3cc(F)ccc23)CC1	6.46	346.46
469	Tenoxicam	CN1C(C(=O)Nc2ccccn2)=C(O)c2sccc2S1(=O)=O	6.46	347.33
470	prostaglandin-e1	CCCCC[C@H](O)C=C[C@H]1[C@H](O)CC(=O)[C@@H]1CCCCCCC(=O)O	6.46	347.38
471	Vinorelbine	CCC1=CC2CN(C1)Cc1c([nH]c3ccccc13)C(C(=O)OC)(c1cc3c(cc1OC)N(C)C1C(O)(C(=O)OC)C(OC(C)=O)C4(CC)C=CCN5CCC31C54)C2	6.46	347.88
472	Crenolanib (CP-868596)	CC1(COc2ccc3c(c2)ncn3-c2ccc3cccc(N4CCC(N)CC4)c3n2)COC1	6.46	349.07
473	sparfloxacin	C[C@H]1CN(c2c(F)c(N)c3c(=O)c(C(=O)O)cn(C4CC4)c3c2F)C[C@@H](C)N1	6.46	350.35
474	Dapagliflozin	CCOc1ccc(Cc2cc(C3OC(CO)C(O)C(O)C3O)ccc2Cl)cc1	6.45	351.67
475	Spectinomycin (hydrochloride hydrate)	CN[C@H]1[C@@H](O)[C@@H](NC)[C@H](O)[C@H]2O[C@@H]3O[C@H](C)CC(=O)[C@]3(O)O[C@H]12.Cl.Cl.O.O.O.O.O	6.45	351.72
476	Bardoxolone methyl	COC(=O)C12CCC(C)(C)CC1C1C(=O)C=C3C4(C)C=C(C#N)C(=O)C(C)(C)C4CCC3(C)C1(C)CC2	6.45	352.68
477	aprepitant	C[C@@H](O[C@@H]1OCCN(Cc2nc(=O)[nH][nH]2)[C@@H]1c1ccc(F)cc1)c1cc(C(F)(F)F)cc(C(F)(F)F)c1	6.45	354.08
478	maraviroc	Cc1nnc(C(C)C)n1C1CC2CCC(C1)N2CC[C@H](NC(=O)C1CCC(F)(F)CC1)c1ccccc1	6.45	354.30
479	pranlukast	O=C(Nc1cccc2c(=O)cc(-c3nnn[nH]3)oc12)c1ccc(OCCCCc2ccccc2)cc1	6.45	354.61
480	Eprosartan Mesylate	CCCCc1ncc(C=C(Cc2cccs2)C(=O)O)n1Cc1ccc(C(=O)O)cc1.CS(=O)(=O)O	6.45	356.36
481	esatenolol	CC(C)NC[C@@H](O)COc1ccc(CC(N)=O)cc1	6.45	356.41
482	Amiloride HCl dihydrate	Cl.NC(N)=NC(=O)c1nc(Cl)c(N)nc1N.O.O	6.45	357.03
483	voriconazole	C[C@@H](c1ncncc1F)[C@](O)(Cn1cncn1)c1ccc(F)cc1F	6.45	357.51
484	Duloxetine HCl	CNCCC(Oc1cccc2ccccc12)c1cccs1.Cl	6.45	357.65
485	deflazacort	CC(=O)OCC(=O)[C@@]12N=C(C)O[C@@H]1C[C@H]1[C@H]3CCC4=CC(=O)C=C[C@]4(C)[C@H]3[C@@H](O)C[C@@]12C	6.44	359.78
486	Nintedanib (BIBF 1120)	COC(=O)c1ccc2c(c1)NC(=O)C2=C(Nc1ccc(N(C)C(=O)CN2CCN(C)CC2)cc1)c1ccccc1	6.44	360.23
487	zosuquidar	O[C@@H](COc1cccc2ncccc12)CN1CCN([C@@H]2c3ccccc3[C@@H]3[C@H](c4ccccc42)C3(F)F)CC1	6.44	360.46
488	Vincristine	CC[C@]1(O)C[C@H]2CN(CCc3c([nH]c4ccccc34)[C@@](C(=O)OC)(c3cc4c(cc3OC)N(C=O)[C@H]3[C@@](O)(C(=O)OC)C(OC(C)=O)[C@]5(CC)C=CCN6CC[C@]43C65)C2)C1.O=S(=O)(O)O	6.44	362.57
489	Cinepazide maleate	COc1cc(C=CC(=O)N2CCN(CC(=O)N3CCCC3)CC2)cc(OC)c1OC.O=C(O)C=CC(=O)O	6.44	366.12
490	ipidacrine	Nc1c2c(nc3c1CCC3)CCCC2	6.44	366.12
491	Sotrastaurin (AEB071)	CN1CCN(c2nc(C3=C(c4c[nH]c5ccccc45)C(=O)NC3=O)c3ccccc3n2)CC1	6.44	366.44
492	azasetron	CN1C(=O)COc2c(C(=O)NC3CN4CCC3CC4)cc(Cl)cc21	6.44	367.18
493	hydroxycholesterol	CC(CC[C@@H](O)C(C)C)C1CCC2C3CC=C4C[C@@H](O)CC[C@@]4(C)C3CC[C@@]12C	6.43	367.30
494	Quinestrol	C#C[C@]1(O)CC[C@H]2[C@@H]3CCc4cc(OC5CCCC5)ccc4[C@H]3CC[C@@]21C	6.43	371.08
495	dimercaptosuccinic-acid	O=C(O)[C@H](S)[C@H](S)C(=O)O	6.43	371.18
496	Efinaconazole	C=C1CCN(C(C)C(O)(Cn2cncn2)c2ccc(F)cc2F)CC1	6.42	376.31
497	Toltrazuril	Cc1cc(-n2c(=O)[nH]c(=O)n(C)c2=O)ccc1Oc1ccc(SC(F)(F)F)cc1	6.42	377.13
498	torin-1	CCC(=O)N1CCN(c2ccc(-n3c(=O)ccc4cnc5ccc(-c6cnc7ccccc7c6)cc5c43)cc2C(F)(F)F)CC1	6.42	377.26
499	Pentoxyverine Citrate	CCN(CC)CCOCCOC(=O)C1(c2ccccc2)CCCC1.O=C(O)CC(O)(CC(=O)O)C(=O)O	6.42	377.59
500	nisoxetine	CNCCC(Oc1ccccc1OC)c1ccccc1	6.42	378.12
501	Mefloquine hydrochloride	Cl.OC(c1cc(C(F)(F)F)nc2c(C(F)(F)F)cccc12)C1CCCCN1	6.42	379.81
502	SJ-172550	CCOc1cc(/C=C2\C(=O)N(c3ccccc3)N=C2C)cc(Cl)c1OCC(=O)OC	6.42	381.00
503	Topotecan	CC[C@@]1(O)C(=O)OCc2c1cc1n(c2=O)Cc2cc3c(CN(C)C)c(O)ccc3nc2-1	6.42	381.31
504	TCPOBOP	Clc1cnc(Oc2ccc(Oc3ncc(Cl)cc3Cl)cc2)c(Cl)c1	6.42	381.86
505	bongkrek-acid	COC(C/C=C/C=C/CC/C=C\CC(C)/C=C\C(=C/C(=O)O)CC(=O)O)/C(C)=C\C=C(/C)C(=O)O	6.42	383.08
506	levocabastine	C[C@@H]1CN([C@H]2CC[C@](C#N)(c3ccc(F)cc3)CC2)CC[C@]1(C(=O)O)c1ccccc1	6.41	385.24
507	roscovitine	CC[C@H](CO)Nc1nc(NCc2ccccc2)c2ncn(C(C)C)c2n1	6.41	385.33
508	Edoxaban tosylate monohydrate	CN1CCc2nc(C(=O)NC3CC(C(=O)N(C)C)CCC3NC(=O)C(=O)Nc3ccc(Cl)cn3)sc2C1.Cc1ccc(S(=O)(=O)O)cc1.O	6.41	385.60
509	methyl-benzethonium	Cc1cc(C(C)(C)CC(C)(C)C)ccc1OCCOCC[N+](C)(C)Cc1ccccc1	6.41	391.13
510	cyproheptadine	CN1CCC(=C2c3ccccc3C=Cc3ccccc32)CC1	6.40	393.87
511	guanadrel	N=C(N)NCC1COC2(CCCCC2)O1.N=C(N)NCC1COC2(CCCCC2)O1	6.40	395.54
512	Cinacalcet HCl	CC(NCCCc1cccc(C(F)(F)F)c1)c1cccc2ccccc12.Cl	6.40	396.58
513	NBI-27914	CCCN(CC1CC1)c1nc(C)nc(Nc2c(Cl)cc(Cl)cc2Cl)c1Cl	6.40	396.63
514	halofantrine	CCCCN(CCCC)CCC(O)c1cc2c(Cl)cc(Cl)cc2c2cc(C(F)(F)F)ccc12	6.40	397.60
515	dovitinib	CN1CCN(c2ccc3nc(-c4c(N)c5c(F)cccc5[nH]c4=O)[nH]c3c2)CC1	6.40	398.74
516	tetrabenazine	COc1cc2c(cc1OC)[C@H]1CC(=O)[C@H](CC(C)C)CN1CC2	6.40	400.19
517	Ozanimod (RPC1063)	CC(C)Oc1ccc(-c2nc(-c3cccc4c3CC[C@@H]4NCCO)no2)cc1C#N	6.40	400.96
518	Anastrozole	CC(C)(C#N)c1cc(Cn2cncn2)cc(C(C)(C)C#N)c1	6.40	401.18
519	anastrozole	CC(C)(C#N)c1cc(Cn2cncn2)cc(C(C)(C)C#N)c1	6.40	401.18
521	Ac-Leu-Leu-Nle-CHO	CCCC[C@@H](C=O)NC(=O)[C@H](CC(C)C)NC(=O)[C@H](CC(C)C)NC(C)=O	6.39	407.70
522	Tipiracil hydrochloride	Cl.N=C1CCCN1Cc1[nH]c(=O)[nH]c(=O)c1Cl	6.39	411.06
523	Vinblastine sulfate	CCC1(O)CC2CN(CCc3c([nH]c4ccccc34)C(C(=O)OC)(c3cc4c(cc3OC)N(C)C3C(O)(C(=O)OC)C(OC(C)=O)C5(CC)C=CCN6CCC43C65)C2)C1.O=S(=O)(O)O	6.38	412.16
524	trametinib	CC(=O)Nc1cccc(-n2c(=O)n(C3CC3)c(=O)c3c(Nc4ccc(I)cc4F)n(C)c(=O)c(C)c32)c1	6.38	413.11
525	Trametinib (GSK1120212)	CC(=O)Nc1cccc(-n2c(=O)n(C3CC3)c(=O)c3c(Nc4ccc(I)cc4F)n(C)c(=O)c(C)c32)c1	6.38	413.11
526	Propranolol HCl	CC(C)NCC(O)COc1cccc2ccccc12.Cl	6.38	414.36
527	oligomycin-c	CC[C@@H]1/C=C/C=C/C[C@H](C)[C@@H](O)[C@@H](C)C(=O)[C@H](C)[C@@H](O)[C@H](C)C(=O)[C@H](C)[C@@H](O)[C@H](C)/C=C/C(=O)O[C@H]2[C@@H](C)[C@@H](CC1)O[C@@]1(CC[C@@H](C)[C@@H](C[C@H](C)O)O1)[C@@H]2C	6.38	416.13
528	MLN9708	CC(C)CC(NC(=O)CNC(=O)c1cc(Cl)ccc1Cl)B1OC(=O)CC(CC(=O)O)(C(=O)O)O1	6.38	416.21
529	Chenodeoxycholic Acid	CC(CCC(=O)O)C1CCC2C3C(O)CC4CC(O)CCC4(C)C3CCC12C	6.38	416.29
530	Ursodiol	CC(CCC(=O)O)C1CCC2C3C(O)CC4CC(O)CCC4(C)C3CCC12C	6.38	416.29
531	myriocin	CCCCCCC(=O)CCCCCC/C=C/C[C@H](O)[C@@H](O)C(N)(CO)C(=O)O	6.38	416.79
532	linsitinib	CC1(C)CC(c2nc(-c3ccc4ccc(-c5ccccc5)nc4c3)c3c(N)nccn23)C1	6.38	417.85
533	tylosin	CC[C@H]1OC(=O)C[C@@H](O)[C@H](C)[C@@H](O[C@@H]2O[C@H](C)[C@@H](O[C@H]3C[C@@](C)(O)[C@@H](O)[C@H](C)O3)[C@H](N(C)C)[C@H]2O)[C@@H](CC=O)C[C@@H](C)C(=O)C=CC(C)=C[C@@H]1CO[C@@H]1O[C@H](C)[C@@H](O)[C@@H](OC)[C@H]1OC	6.38	418.83
534	aminobenztropine	Clc1ccc2c(c1)N(CCCN1CCN(C3C4CC5CC(C4)CC3C5)CC1)c1ccccc1S2	6.38	420.33
535	Sunitinib malate	CCN(CC)CCNC(=O)c1c(C)[nH]c(C=C2C(=O)Nc3ccc(F)cc32)c1C.O=C(O)CC(O)C(=O)O	6.37	422.00
536	Betaxolol HCl	CC(C)NCC(O)COc1ccc(CCOCC2CC2)cc1.Cl	6.37	422.75
537	Levobetaxolol HCl	CC(C)NCC(O)COc1ccc(CCOCC2CC2)cc1.Cl	6.37	422.75
538	Anagrelide HCl	Cl.O=C1CN2Cc3c(ccc(Cl)c3Cl)NC2=N1	6.37	423.75
539	apafant	Cc1nnc2n1-c1sc(CCC(=O)N3CCOCC3)cc1C(c1ccccc1Cl)=NC2	6.37	424.49
540	Regorafenib hydrochloride	CNC(=O)c1cc(Oc2ccc(NC(=O)Nc3ccc(Cl)c(C(F)(F)F)c3)c(F)c2)ccn1.Cl	6.37	428.28
541	Calcipotriol	C=C1C(=CC=C2CCCC3(C)C2CCC3C(C)C=CC(O)C2CC2)CC(O)CC1O	6.37	428.83
542	rimonabant	Cc1c(C(=O)NN2CCCCC2)nn(-c2ccc(Cl)cc2Cl)c1-c1ccc(Cl)cc1	6.37	429.36
543	Rimonabant	Cc1c(C(=O)NN2CCCCC2)nn(-c2ccc(Cl)cc2Cl)c1-c1ccc(Cl)cc1	6.37	429.36
544	Repaglinide	CCOc1cc(CC(=O)NC(CC(C)C)c2ccccc2N2CCCCC2)ccc1C(=O)O	6.37	430.38
545	scriptaid	O=C(CCCCCN1C(=O)c2cccc3cccc(c23)C1=O)NO	6.36	435.31
546	benzatropine	CN1C2CCC1CC(OC(c1ccccc1)c1ccccc1)C2	6.36	436.30
547	pevonedistat	NS(=O)(=O)OC[C@@H]1C[C@@H](n2ccc3c(N[C@H]4CCc5ccccc54)ncnc32)C[C@@H]1O	6.36	437.52
548	ABT-263 (Navitoclax)	CC1(C)CCC(c2ccc(Cl)cc2)=C(CN2CCN(c3ccc(C(=O)NS(=O)(=O)c4ccc(N[C@H](CCN5CCOCC5)CSc5ccccc5)c(S(=O)(=O)C(F)(F)F)c4)cc3)CC2)C1	6.36	440.76
549	navitoclax	CC1(C)CCC(c2ccc(Cl)cc2)=C(CN2CCN(c3ccc(C(=O)NS(=O)(=O)c4ccc(N[C@H](CCN5CCOCC5)CSc5ccccc5)c(S(=O)(=O)C(F)(F)F)c4)cc3)CC2)C1	6.36	440.76
550	calcitriol	C=C1/C(=C\C=C2/CCCC3(C)C2CCC3C(C)CCCC(C)(C)O)CC(O)CC1O	6.36	441.34
551	Olanzapine	Cc1cc2c(s1)=Nc1ccccc1NC=2N1CCN(C)CC1	6.35	442.74
552	Ibandronate sodium	CCCCCN(C)CCC(O)(P(=O)([O-])O)P(=O)(O)O.O.[Na+]	6.35	443.57
553	CX-4945 (Silmitasertib)	O=C(O)c1ccc2c(c1)nc(Nc1cccc(Cl)c1)c1ccncc12	6.35	444.02
554	Clozapine	CN1CCN(C2=c3ccccc3=Nc3ccc(Cl)cc3N2)CC1	6.35	445.49
555	fosinopril	CCC(=O)O[C@@H](OP(=O)(CCCCc1ccccc1)CC(=O)N1C[C@H](C2CCCCC2)C[C@H]1C(=O)O)C(C)C	6.35	445.63
556	goserelin	CC(C)CC(NC(=O)C(COC(C)(C)C)NC(=O)C(Cc1ccc(O)cc1)NC(=O)C(CO)NC(=O)C(Cc1c[nH]c2ccccc12)NC(=O)C(Cc1c[nH]cn1)NC(=O)C1CCC(=O)N1)C(=O)N[C@@H](CCCN=C(N)N)C(=O)N1CCCC1C(=O)NNC(N)=O	6.35	446.08
557	Baricitinib (LY3009104, INCB028050)	CCS(=O)(=O)N1CC(CC#N)(n2cc(-c3ncnc4[nH]ccc34)cn2)C1	6.35	446.58
558	reichstein	CC12CCC(=O)C=C1CCC1C2CCC2(C)C1CCC2(O)C(=O)CO	6.35	447.34
559	Mevastatin	CCC(C)C(=O)OC1CCC=C2C=CC(C)C(CCC3CC(O)CC(=O)O3)C21	6.35	449.22
560	oxolamine	CCN(CC)CCc1nc(-c2ccccc2)no1	6.35	450.53
561	Belinostat (PXD101)	O=C(C=Cc1cccc(S(=O)(=O)Nc2ccccc2)c1)NO	6.35	451.83
562	fluphenazine	FC(F)(F)c1ccc2c(c1)N(CCCN1CCN(CCCl)CC1)c1ccccc1S2	6.34	453.91
563	IKK-inhibitor-X	O=C(Nc1cc(Cl)cc2c1[nH]c1cnccc12)c1cccnc1	6.34	455.94
564	Pergolide mesylate	CCCN1CC(CSC)CC2c3cccc4[nH]cc(c34)CC21.CS(=O)(=O)O	6.34	457.42
565	veliparib	C[C@]1(c2nc3c(C(N)=O)cccc3[nH]2)CCCN1	6.34	458.89
566	thapsigargin	C/C=C(\C)C(=O)OC1C(C)=C2C(C1OC(=O)CCCCCCC)C(C)(OC(C)=O)CC(OC(=O)CCC)C1(O)C2OC(=O)C1(C)O	6.34	461.67
567	Amonafide	CN(C)CCN1C(=O)c2cccc3cc(N)cc(c23)C1=O	6.34	461.93
568	amonafide	CN(C)CCN1C(=O)c2cccc3cc(N)cc(c23)C1=O	6.34	461.93
569	medroxyprogesterone	CC(=O)O[C@]1(C(C)=O)CC[C@H]2[C@@H]3C[C@H](C)C4=CC(=O)CC[C@]4(C)[C@H]3CC[C@@]21C	6.33	464.38
570	Troxipide	COc1cc(C(=O)NC2CCCNC2)cc(OC)c1OC	6.33	465.10
571	troxipide	COc1cc(C(=O)NC2CCCNC2)cc(OC)c1OC	6.33	465.10
572	chloropyramine	CN(C)CCN(Cc1ccc(Cl)cc1)c1ccccn1	6.33	466.10
573	Estradiol Cypionate	CC12CCC3c4ccc(O)cc4CCC3C1CCC2OC(=O)CCC1CCCC1	6.33	467.25
574	Fluconazole hydrate	O.OC(Cn1cncn1)(Cn1cncn1)c1ccc(F)cc1F	6.33	471.51
575	norfenfluramine	C[C@H](N)Cc1cccc(C(F)(F)F)c1	6.32	474.33
576	Dabrafenib Mesylate (GSK-2118436)	CC(C)(C)c1nc(-c2cccc(NS(=O)(=O)c3c(F)cccc3F)c2F)c(-c2ccnc(N)n2)s1.CS(=O)(=O)O	6.32	474.38
577	opipramol	OCCN1CCN(CCCN2c3ccccc3C=Cc3ccccc32)CC1	6.32	474.86
578	Ezetimibe	O=C1C(CCC(O)c2ccc(F)cc2)C(c2ccc(O)cc2)N1c1ccc(F)cc1	6.32	475.38
579	Mocetinostat (MGCD0103, MG0103)	Nc1ccccc1NC(=O)c1ccc(CNc2nccc(-c3cccnc3)n2)cc1	6.32	477.27
580	mocetinostat	Nc1ccccc1NC(=O)c1ccc(CNc2nccc(-c3cccnc3)n2)cc1	6.32	477.27
581	VER-155008	N#Cc1ccc(COC[C@H]2O[C@@H](n3c(NCc4ccc(Cl)c(Cl)c4)nc4c(N)ncnc43)[C@H](O)[C@@H]2O)cc1	6.32	478.43
582	doxapram	CCN1CC(CCN2CCOCC2)C(c2ccccc2)(c2ccccc2)C1=O	6.32	478.85
583	moxifloxacin	COc1c(N2C[C@@H]3CCCN[C@@H]3C2)c(F)cc2c(=O)c(C(=O)O)cn(C3CC3)c12	6.32	479.82
584	oxindole-I	O=C1Nc2ccccc2/C1=C/c1ccc[nH]1	6.32	483.16
585	methotrexate	CN(Cc1cnc2nc(N)nc(N)c2n1)c1ccc(C(=O)NC(CCC(=O)O)C(=O)O)cc1	6.32	483.38
586	Methotrexate	CN(Cc1cnc2nc(N)nc(N)c2n1)c1ccc(C(=O)NC(CCC(=O)O)C(=O)O)cc1	6.32	483.38
587	Zileuton	CC(c1cc2ccccc2s1)N(O)C(N)=O	6.32	483.42
588	zileuton	CC(c1cc2ccccc2s1)N(O)C(N)=O	6.32	483.42
589	relcovaptan	COc1ccc(S(=O)(=O)N2c3ccc(Cl)cc3[C@](O)(c3ccccc3Cl)[C@@H]2C(=O)N2CCC[C@H]2C(N)=O)cc1OC	6.32	483.53
590	isoflupredone	CC(=O)OCC(=O)[C@@]1(O)CC[C@H]2[C@H]3CCC4=CC(=O)C=C[C@]4(C)[C@@]3(F)[C@@H](O)C[C@@]21C	6.31	484.80
591	bortezomib	CC(C)C[C@H](NC(=O)[C@H](Cc1ccccc1)NC(=O)c1cnccn1)B(O)O	6.31	485.19
592	vinblastine	CCC1(O)CC2CN(CCc3c([nH]c4ccccc34)C(C(=O)OC)(c3cc4c(cc3OC)N(C)C3C(O)(C(=O)OC)C(OC(C)=O)C5(CC)C=CCN6CCC43C65)C2)C1	6.31	485.59
593	Triamcinolone	CC12C=CC(=O)C=C1CCC1C3CC(O)C(O)(C(=O)CO)C3(C)CC(O)C12F	6.31	487.43
594	mirtazapine	CN1CCN2c3ncccc3Cc3ccccc3[C@@H]2C1	6.31	487.53
595	Estradiol Benzoate	CC12CCC3c4ccc(OC(=O)c5ccccc5)cc4CCC3C1CCC2O	6.31	489.52
596	glutamine	NC(=O)CC[C@H](N)C(=O)O	6.31	493.07
597	Triclabendazole	CSc1nc2cc(Oc3cccc(Cl)c3Cl)c(Cl)cc2[nH]1	6.31	494.83
598	alisertib	COc1cc(Nc2ncc3c(n2)-c2ccc(Cl)cc2C(c2c(F)cccc2OC)=NC3)ccc1C(=O)O	6.30	496.22
599	MLN8237 (Alisertib)	COc1cc(Nc2ncc3c(n2)-c2ccc(Cl)cc2C(c2c(F)cccc2OC)=NC3)ccc1C(=O)O	6.30	496.22
600	tripelennamine	CN(C)CCN(Cc1ccccc1)c1ccccn1	6.30	498.36
601	Guanfacine hydrochloride	Cl.NC(N)=NC(=O)Cc1c(Cl)cccc1Cl	6.30	499.41
602	Metolazone	Cc1ccccc1N1C(=O)c2cc(S(N)(=O)=O)c(Cl)cc2NC1C	6.30	499.48
603	CYT387	N#CCNC(=O)c1ccc(-c2ccnc(Nc3ccc(N4CCOCC4)cc3)n2)cc1	6.30	499.83
604	Loxapine Succinate	CN1CCN(C2=Nc3ccccc3Oc3ccc(Cl)cc32)CC1.O=C(O)CCC(=O)O	6.30	503.86
605	Catharanthine	CCC1=C[C@H]2CN3CCc4c([nH]c5ccccc45)[C@@](C(=O)OC)(C2)[C@@H]13	6.30	506.78
606	Tacrine hydrochloride	Cl.Nc1c2c(nc3ccccc13)CCCC2	6.29	509.31
607	NAN-190	COc1ccccc1N1CCN(CCCCN2C(=O)c3ccccc3C2=O)CC1	6.29	510.61
608	suberoyl-bis-hydroxamic-acid	O=C(CCCCCCC(=O)NO)NO	6.29	510.66
609	L-Glutamine	NC(=O)CCC(N)C(=O)O	6.29	511.47
610	ABT-888 (Veliparib)	CC1(c2nc3c(C(N)=O)cccc3[nH]2)CCCN1	6.29	511.75
611	bicuculline	CN1CCc2cc3c(cc2[C@H]1C1OC(=O)c2c1ccc1c2OCO1)OCO3	6.29	512.01
612	Ebastine	CC(C)(C)c1ccc(C(=O)CCCN2CCC(OC(c3ccccc3)c3ccccc3)CC2)cc1	6.29	514.77
613	Bromfenac Sodium	Nc1c(CC(=O)[O-])cccc1C(=O)c1ccc(Br)cc1.[Na+]	6.29	516.20
614	flumazenil	CCOC(=O)c1ncn2c1CN(C)C(=O)c1cc(F)ccc1-2	6.29	516.26
615	Flumazenil	CCOC(=O)c1ncn2c1CN(C)C(=O)c1cc(F)ccc1-2	6.29	516.26
616	BYL-719	Cc1nc(NC(=O)N2CCCC2C(N)=O)sc1-c1ccnc(C(C)(C)C(F)(F)F)c1	6.28	519.67
617	isamoltane	CC(C)NCC(O)COc1ccccc1-n1cccc1	6.28	520.16
618	doxazosin	COc1cc2nc(N3CCN(C(=O)C4COc5ccccc5O4)CC3)nc(N)c2cc1OC	6.28	521.36
619	Ibutilide Fumarate	CCCCCCCN(CC)CCCC(O)c1ccc(NS(C)(=O)=O)cc1.CCCCCCCN(CC)CCCC(O)c1ccc(NS(C)(=O)=O)cc1.O=C(O)C=CC(=O)O	6.28	523.17
620	farnesylpyrophosphate	CC(C)=CCC/C(C)=C/CC/C(C)=C/COP(=O)(O)OP(=O)(O)O	6.28	523.33
621	diperodon	O=C(Nc1ccccc1)OCC(CN1CCCCC1)OC(=O)Nc1ccccc1	6.28	523.74
622	tacedinaline	CC(=O)Nc1ccc(C(=O)Nc2ccccc2N)cc1	6.28	525.08
623	Lovastatin	CCC(C)C(=O)OC1CC(C)C=C2C=CC(C)C(CCC3CC(O)CC(=O)O3)C21	6.28	527.34
624	Bedaquiline fumarate	COc1nc2ccc(Br)cc2cc1[C@@H](c1ccccc1)[C@@](O)(CCN(C)C)c1cccc2ccccc12.O=C(O)/C=C/C(=O)O	6.28	528.82
625	APHA-compound-8	Cn1cc(C(=O)Cc2ccccc2)cc1/C=C/C(=O)NO	6.28	530.35
626	Fludarabine	Nc1nc(F)nc2c1ncn2C1OC(CO)C(O)C1O	6.27	531.13
627	orphenadrine	Cc1ccccc1C(OCCN(C)C)c1ccccc1	6.27	532.55
628	clobetasol	CCC(=O)O[C@]1(C(=O)CCl)[C@@H](C)C[C@H]2[C@H]3CCC4=CC(=O)C=C[C@]4(C)[C@@]3(F)[C@@H](O)C[C@@]21C	6.27	532.65
629	IQ1	CC(=O)c1ccc(/N=N/C(C(N)=O)=C2/NC(C)(C)Cc3ccccc32)cc1	6.27	536.69
630	Haloperidol	O=C(CCCN1CCC(O)(c2ccc(Cl)cc2)CC1)c1ccc(F)cc1	6.27	539.55
631	Simvastatin (Zocor)	CCC(C)(C)C(=O)OC1CC(C)C=C2C=CC(C)C(CCC3CC(O)CC(=O)O3)C21	6.27	541.48
632	Lenalidomide (CC-5013)	Nc1cccc2c1CN(C1CCC(=O)NC1=O)C2=O	6.26	543.94
633	Aprepitant	CC(OC1OCCN(Cc2nc(=O)[nH][nH]2)C1c1ccc(F)cc1)c1cc(C(F)(F)F)cc(C(F)(F)F)c1	6.26	544.12
634	BMS-708163 (Avagacestat)	NC(=O)C(CCC(F)(F)F)N(Cc1ccc(-c2ncon2)cc1F)S(=O)(=O)c1ccc(Cl)cc1	6.26	544.30
635	ivachtin	CC(=O)OCCN1C(=O)c2c(C)nc3ccc(S(=O)(=O)N4CCOCC4)cc3c2C1=O	6.26	545.41
636	deptropine	CN1[C@H]2CC[C@@H]1CC(OC1c3ccccc3CCc3ccccc31)C2	6.26	549.33
637	Istradefylline (KW-6002)	CCn1c(=O)c2c(nc(C=Cc3ccc(OC)c(OC)c3)n2C)n(CC)c1=O	6.26	553.34
638	AG-14361	CN(C)Cc1ccc(-c2nc3cccc4c3n2CCNC4=O)cc1	6.26	553.55
639	tropapride	COc1cccc(C(=O)N[C@@H]2CC3CC[C@H](C2)N3Cc2ccccc2)c1OC	6.26	554.02
640	sorafenib	CNC(=O)c1cccc(Oc2ccc(NC(=O)Nc3ccc(Cl)c(C(F)(F)F)c3)cc2)c1	6.26	555.45
641	Quinidine	C=C[C@@H]1CN2CC[C@H]1C[C@@H]2[C@H](O)c1ccnc2ccc(OC)cc12	6.26	555.53
642	bromfenac	Nc1c(CC(=O)O)cccc1C(=O)c1ccc(Br)cc1	6.25	556.48
643	Cetirizine DiHCl	Cl.Cl.O=C(O)COCCN1CCN(C(c2ccccc2)c2ccc(Cl)cc2)CC1	6.25	556.97
644	topiramate	CC1(C)O[C@@H]2CO[C@@]3(COS(N)(=O)=O)OC(C)(C)O[C@H]3[C@@H]2O1	6.25	558.71
645	clobutinol	CC(CN(C)C)C(C)(O)Cc1ccc(Cl)cc1	6.25	561.94
646	nintedanib	COC(=O)c1ccc2c(c1)NC(=O)/C2=C(\Nc1ccc(N(C)C(=O)CN2CCN(C)CC2)cc1)c1ccccc1	6.25	565.33
647	Alogliptin Benzoate	Cn1c(=O)cc(N2CCCC(N)C2)n(Cc2ccccc2C#N)c1=O.O=C(O)c1ccccc1	6.25	568.66
648	labetalol	C[C@H](CCc1ccccc1)NC[C@H](O)c1ccc(O)c(C(N)=O)c1	6.24	569.25
649	hexestrol	CCC(c1ccc(O)cc1)C(CC)c1ccc(O)cc1	6.24	569.89
650	Hexestrol	CCC(c1ccc(O)cc1)C(CC)c1ccc(O)cc1	6.24	569.89
651	chlorhexidine	N=C(NCCCCCCNC(=N)NC(=N)Nc1ccc(Cl)cc1)NC(=N)Nc1ccc(Cl)cc1	6.24	575.87
652	Caspofungin	CCC(C)CC(C)CCCCCCCCC(=O)CC1C[C@@H](O)[C@H](NCCN)NC(=O)[C@@H]2[C@@H](O)CCN2C(=O)[C@H]([C@H](O)CCN)NC(=O)[C@H]([C@H](O)[C@@H](O)c2ccc(O)cc2)NC(=O)[C@@H]2C[C@@H](O)CN2C(=O)[C@H]([C@@H](C)O)NC1=O	6.24	577.32
653	Ispinesib (SB-715992)	Cc1ccc(C(=O)N(CCCN)C(c2nc3cc(Cl)ccc3c(=O)n2Cc2ccccc2)C(C)C)cc1	6.24	577.74
654	glimepiride	CCC1=C(C)CN(C(=O)NCCc2ccc(S(=O)(=O)NC(=O)N[C@H]3CC[C@H](C)CC3)cc2)C1=O	6.24	578.85
655	bafilomycin	CO/C1=C\C(C)=C\[C@@H](C)[C@@H](O)[C@@H](C)C/C(C)=C/C=C\[C@H](OC)C([C@@H](C)[C@@H](O)[C@H](C)[C@@]2(O)C[C@@H](O)[C@H](C)[C@@H](C(C)C)O2)OC1=O	6.24	579.55
656	Mometasone furoate	CC1CC2C3CCC4=CC(=O)C=CC4(C)C3(Cl)C(O)CC2(C)C1(OC(=O)c1ccco1)C(=O)CCl	6.24	580.15
657	atenolol-(+/-)	CC(C)NCC(O)COc1ccc(CC(N)=O)cc1	6.24	580.37
658	(R,S)-Atenolol	CC(C)NCC(O)COc1ccc(CC(N)=O)cc1	6.24	580.37
659	Vitamin A Acetate	CC(=O)OCC=C(C)C=CC=C(C)C=CC1=C(C)CCCC1(C)C	6.23	582.70
660	xylometazoline	Cc1cc(C(C)(C)C)cc(C)c1CC1=NCCN1	6.23	594.02
661	Gallamine Triethiodide	CC[N+](CC)(CC)CCOc1cccc(OCC[N+](CC)(CC)CC)c1OCC[N+](CC)(CC)CC.[I-].[I-].[I-]	6.23	594.69
662	clenbuterol	CC(C)(C)NCC(O)c1cc(Cl)c(N)c(Cl)c1	6.23	595.10
663	bacitracin	CCC(C)C(N)C1=NC(C(=O)N[C@@H](CC(C)C)C(=O)N[C@H](CCC(=O)O)C(=O)N[C@H](C(=O)N[C@H]2CCCCNC(=O)[C@H](CC(N)=O)NC(=O)[C@@H](CC(=O)O)NC(=O)[C@H](Cc3cnc[nH]3)NC(=O)[C@@H](Cc3ccccc3)NC(=O)[C@H]([C@@H](C)CC)NC(=O)[C@@H](CCCN)NC2=O)[C@@H](C)CC)CS1	6.23	595.12
664	amuvatinib	S=C(NCc1ccc2c(c1)OCO2)N1CCN(c2ncnc3c2oc2ccccc23)CC1	6.22	595.73
665	Amuvatinib (MP-470, HPK 56)	S=C(NCc1ccc2c(c1)OCO2)N1CCN(c2ncnc3c2oc2ccccc23)CC1	6.22	595.73
666	MDM2-inhibitor	O=C(/C=C/c1ccc(I)cc1)c1ccc(B(O)O)cc1	6.22	600.60
667	pinacidil	CC(/N=C(\NC#N)Nc1ccncc1)C(C)(C)C	6.22	605.05
668	emedastine	CCOCCn1c(N2CCCN(C)CC2)nc2ccccc21	6.22	605.28
669	sertaconazole	Clc1ccc(C(Cn2ccnc2)OCc2csc3c(Cl)cccc23)c(Cl)c1	6.22	606.11
670	Flunarizine 2HCl	Cl.Cl.Fc1ccc(C(c2ccc(F)cc2)N2CCN(CC=Cc3ccccc3)CC2)cc1	6.22	606.33
671	AZD-9291	C=CC(=O)Nc1cc(Nc2nccc(-c3cn(C)c4ccccc34)n2)c(OC)cc1N(C)CCN(C)C	6.22	606.39
672	Osimertinib (AZD9291)	C=CC(=O)Nc1cc(Nc2nccc(-c3cn(C)c4ccccc34)n2)c(OC)cc1N(C)CCN(C)C	6.22	606.39
673	latrepirdine	Cc1ccc2c(c1)c1c(n2CCc2ccc(C)nc2)CCN(C)C1	6.22	606.71
674	Melatonin	COc1ccc2[nH]cc(CCNC(C)=O)c2c1	6.22	607.85
675	melatonin	COc1ccc2[nH]cc(CCNC(C)=O)c2c1	6.22	607.85
676	Dacomitinib (PF299804, PF299)	COc1cc2ncnc(Nc3ccc(F)c(Cl)c3)c2cc1NC(=O)C=CCN1CCCCC1	6.22	608.19
677	pramocaine	CCCCOc1ccc(OCCCN2CCOCC2)cc1	6.22	609.37
678	bulleyaconitine-a	CCN1C[C@]2(COC)CCC(OC)[C@@]34C5C[C@]6(O)[C@H](OC)C[C@](OC(C)=O)(C5[C@H]6OC(=O)c5ccc(OC)cc5)[C@@H]([C@H](OC)C23)[C@@H]14	6.21	610.26
679	isradipine	COC(=O)C1C(C)=NC(C)=C(C(=O)OC(C)C)C1c1cccc2nonc12	6.21	610.84
680	Bedaquiline	CN(C)CC[C@@](O)(c1cccc2ccccc12)[C@H](c1ccccc1)c1cnc2ccc(Br)cc2c1	6.21	611.48
681	Dabigatran etexilate mesylate	CCCCCCOC(=O)NC(=N)c1ccc(NCc2nc3cc(C(=O)N(CCC(=O)OCC)c4ccccn4)ccc3n2C)cc1.CS(=O)(=O)O	6.21	612.72
682	Vinpocetine	CCOC(=O)C1=C[C@]2(CC)CCCN3CCc4c(n1c1ccccc41)[C@@H]32	6.21	613.50
683	Atomoxetine HCl	CNCCC(Oc1ccccc1C)c1ccccc1.Cl	6.21	618.17
684	Prostaglandin F2&#945;	CCCCC[C@H](O)/C=C/[C@H]1[C@H](O)C[C@H](O)[C@@H]1C/C=C\CCCC(=O)O.NC(CO)(CO)CO	6.21	618.45
685	Exemestane	C=C1CC2C(CCC3(C)C(=O)CCC23)C2(C)C=CC(=O)C=C12	6.21	619.15
686	orteronel	CNC(=O)c1ccc2cc(C3(O)CCn4cncc43)ccc2c1	6.21	621.70
687	TAK-700 (Orteronel)	CNC(=O)c1ccc2cc(C3(O)CCn4cncc43)ccc2c1	6.21	621.70
688	mometasone	C[C@@H]1C[C@H]2[C@@H]3CCC4=CC(=O)C=C[C@]4(C)[C@@]3(Cl)[C@@H](O)C[C@]2(C)[C@@]1(OC(=O)c1ccco1)C(=O)CCl	6.21	622.28
689	thiocolchicoside	COc1c(O[C@@H]2O[C@H](CO)[C@@H](O)[C@H](O)[C@H]2O)cc2c(c1OC)-c1ccc(SC)c(=O)cc1C(NC(C)=O)CC2	6.20	624.55
690	ERK-inhibitor-11E	Cc1cnc(Nc2ccc(F)cc2Cl)nc1-c1c[nH]c(C(=O)N[C@H](CO)c2cccc(Cl)c2)c1	6.20	624.88
691	safinamide	C[C@@H](NCc1ccc(OCc2cccc(F)c2)cc1)C(N)=O	6.20	625.21
692	Fulvestrant	CC12CCC3c4ccc(O)cc4CC(CCCCCCCCCS(=O)CCCC(F)(F)C(F)(F)F)C3C1CCC2O	6.20	626.62
693	Zolmitriptan	CN(C)CCc1c[nH]c2ccc(CC3COC(=O)N3)cc12	6.20	627.82
694	tracazolate	CCCCNc1c(C(=O)OCC)c(C)nc2c1cnn2CC	6.20	628.54
695	Moxifloxacin HCl	COc1c(N2CC3CCCNC3C2)c(F)cc2c(=O)c(C(=O)O)cn(C3CC3)c12.Cl	6.20	629.97
696	lypressin	NCCCC[C@H](NC(=O)[C@@H]1CCCN1C(=O)[C@@H]1CSSC[C@H](N)C(=O)N[C@@H](Cc2ccc(O)cc2)C(=O)N[C@@H](Cc2ccccc2)C(=O)N[C@@H](CCC(N)=O)C(=O)N[C@@H](CC(N)=O)C(=O)N1)C(=O)NCC(N)=O	6.20	631.97
697	prostaglandin-a1	CCCCC[C@H](O)/C=C/[C@H]1C=CC(=O)[C@@H]1CCCCCCC(=O)O	6.20	633.50
698	z-leu3-VS	CC(C)C[C@@H](/C=C/S(C)(=O)=O)NC(=O)[C@H](CC(C)C)NC(=O)[C@H](CC(C)C)NC(=O)OCc1ccccc1	6.20	633.55
699	cyclopamine	CC1=C2C[C@H]3[C@@H](CC=C4C[C@@H](O)CC[C@@]43C)[C@@H]2CC[C@]12O[C@@H]1C[C@H](C)CN[C@H]1[C@H]2C	6.20	635.51
700	brivanib	Cc1cc2c(F)c(Oc3ncnn4cc(OCC(C)O)c(C)c34)ccc2[nH]1	6.20	635.54
701	Vitamin B12	CC1=C2N=C(C=C3N=C(C(C)=C4[N-]C(C)(C5N=C1C(C)(CCC(=O)NCC(C)OP(=O)([O-])OC1C(CO)OC(n6cnc7cc(C)c(C)cc76)C1O)C5CC(N)=O)C(C)(CC(N)=O)C4CCC(N)=O)C(C)(CC(N)=O)C3CCC(N)=O)C(C)(C)C2CCC(N)=O.[C-]#N.[Co+3]	6.20	636.15
702	Levobupivacaine HCl	CCCCN1CCCCC1C(=O)Nc1c(C)cccc1C.Cl	6.19	648.19
703	Bupivacaine HCl	CCCCN1CCCCC1C(=O)Nc1c(C)cccc1C.Cl	6.19	648.19
704	Tamoxifen Citrate	CCC(=C(c1ccccc1)c1ccc(OCCN(C)C)cc1)c1ccccc1.O=C(O)CC(O)(CC(=O)O)C(=O)O	6.19	648.71
705	CAM-9-027-3	C[C@H]1CCCCO[C@@H](CN(C)S(=O)(=O)c2ccc(F)cc2)[C@H](C)CN([C@@H](C)CN(C)C)C(=O)c2cc(NC(=O)Nc3ccccc3)ccc2O1	6.19	651.63
706	Ifenprodil Tartrate	CC(C(O)c1ccc(O)cc1)N1CCC(Cc2ccccc2)CC1.O=C(O)C(O)C(O)C(=O)O	6.18	655.89
707	fluticasone-propionate	CCC(=O)O[C@]1(C(=O)SCF)[C@H](C)C[C@H]2[C@@H]3C[C@H](F)C4=CC(=O)C=C[C@]4(C)[C@@]3(F)[C@@H](O)C[C@@]21C	6.18	656.26
708	Trifluoperazine 2HCl	CN1CCN(CCCN2c3ccccc3Sc3ccc(C(F)(F)F)cc32)CC1.Cl.Cl	6.18	656.75
709	topotecan	CCC1(O)C(=O)OCc2c1cc1n(c2=O)Cc2cc3c(CN(C)C)c(O)ccc3nc2-1	6.18	657.55
710	Gestodene	C#CC1(O)C=CC2C3CCC4=CC(=O)CCC4C3CCC21CC	6.18	659.12
711	Trelagliptin	Cn1c(=O)cc(N2CCCC(N)C2)n(Cc2cc(F)ccc2C#N)c1=O	6.18	664.09
712	cantharidin	C[C@]12C(=O)OC(=O)[C@@]1(C)[C@@H]1CC[C@H]2O1	6.18	664.29
713	Enrofloxacin	CCN1CCN(c2cc3c(cc2F)c(=O)c(C(=O)O)cn3C2CC2)CC1	6.18	664.35
714	nefazodone	CCc1nn(CCCN2CCN(c3cccc(Cl)c3)CC2)c(=O)n1CCOc1ccccc1	6.18	666.88
715	pentoxyverine	CCN(CC)CCOCCOC(=O)C1(c2ccccc2)CCCC1	6.17	668.46
716	Mubritinib (TAK 165)	FC(F)(F)c1ccc(C=Cc2nc(COc3ccc(CCCCn4ccnn4)cc3)co2)cc1	6.17	670.93
717	Amfenac Sodium Monohydrate	Nc1c(CC(=O)[O-])cccc1C(=O)c1ccccc1.O.[Na+]	6.17	672.89
718	tazobactam	C[C@]1(Cn2ccnn2)[C@H](C(=O)O)N2C(=O)C[C@H]2S1(=O)=O	6.17	673.26
719	nomegestrol-acetate	CC(=O)O[C@]1(C(C)=O)CC[C@H]2[C@@H]3C=C(C)C4=CC(=O)CC[C@@H]4[C@H]3CC[C@@]21C	6.17	675.35
720	Neratinib (HKI-272)	CCOc1cc2ncc(C#N)c(Nc3ccc(OCc4ccccn4)c(Cl)c3)c2cc1NC(=O)C=CCN(C)C	6.17	676.89
721	norfloxacin	CCn1cc(C(=O)O)c(=O)c2cc(F)c(N3CCNCC3)cc21	6.17	678.52
722	Sertaconazole nitrate	Clc1ccc(C(Cn2ccnc2)OCc2csc3c(Cl)cccc23)c(Cl)c1.O=[N+]([O-])O	6.17	679.53
723	Thioridazine HCl	CSc1ccc2c(c1)N(CCC1CCCCN1C)c1ccccc1S2.Cl	6.17	679.76
724	Cyproheptadine hydrochloride	CN1CCC(=C2c3ccccc3C=Cc3ccccc32)CC1.Cl	6.17	681.22
726	thiazolopyrimidine	CCOC(=O)C1=C(C)N=c2s/c(=C\c3cc(Br)c(O)c(Br)c3)c(=O)n2C1c1ccc2c(c1)OCO2	6.16	687.11
727	Danazol	C#C[C@]1(O)CC[C@H]2[C@@H]3CCC4=Cc5oncc5C[C@]4(C)[C@H]3CC[C@@]21C	6.16	690.05
728	mesoridazine	CN1CCCCC1CCN1c2ccccc2Sc2ccc(S(C)=O)cc21	6.16	693.66
729	Linsitinib	CC1(O)CC(c2nc(-c3ccc4ccc(-c5ccccc5)nc4c3)c3c(N)nccn23)C1	6.16	697.47
730	eseroline	CN1CC[C@@]2(C)c3cc(O)ccc3N(C)[C@H]12	6.15	700.90
731	gefitinib	COc1cc2ncnc(Nc3ccc(F)c(Cl)c3)c2cc1OCCCN1CCOCC1	6.15	703.33
732	Gefitinib (ZD1839)	COc1cc2ncnc(Nc3ccc(F)c(Cl)c3)c2cc1OCCCN1CCOCC1	6.15	703.33
733	blebbistatin	Cc1ccc2c(c1)C(=O)C1(O)CCN(c3ccccc3)C1=N2	6.15	705.91
734	Raltitrexed	Cc1nc(=O)c2cc(CN(C)c3ccc(C(=O)NC(CCC(=O)O)C(=O)O)s3)ccc2[nH]1	6.15	707.60
735	Vortioxetine (Lu AA21004) HBr	Br.Cc1ccc(Sc2ccccc2N2CCNCC2)c(C)c1	6.15	708.74
736	Palonosetron HCl	Cl.O=C1c2cccc3c2C(CCC3)CN1C1CN2CCC1CC2	6.15	712.49
737	selinidin	C/C=C(/C)C(=O)O[C@@H]1Cc2c(ccc3ccc(=O)oc23)OC1(C)C	6.15	713.64
738	saracatinib	CN1CCN(CCOc2cc(OC3CCOCC3)c3c(Nc4c(Cl)ccc5c4OCO5)ncnc3c2)CC1	6.15	713.72
739	Saracatinib (AZD0530)	CN1CCN(CCOc2cc(OC3CCOCC3)c3c(Nc4c(Cl)ccc5c4OCO5)ncnc3c2)CC1	6.15	713.72
740	Amoxapine	Clc1ccc2c(c1)C(N1CCNCC1)=Nc1ccccc1O2	6.15	715.09
741	NGB-2904	O=C(NCCCCN1CCN(c2cccc(Cl)c2Cl)CC1)c1ccc2c(c1)Cc1ccccc1-2	6.15	715.76
742	Aliskiren Hemifumarate	COCCCOc1cc(CC(CC(N)C(O)CC(C(=O)NCC(C)(C)C(N)=O)C(C)C)C(C)C)ccc1OC.COCCCOc1cc(CC(CC(N)C(O)CC(C(=O)NCC(C)(C)C(N)=O)C(C)C)C(C)C)ccc1OC.O=C(O)C=CC(=O)O	6.14	722.75
743	Dehydroepiandrosterone (DHEA)	CC12CCC3C(CC=C4CC(O)CCC43C)C1CCC2=O	6.14	723.10
744	Temocapril HCl	CCOC(=O)C(CCc1ccccc1)NC1CSC(c2cccs2)CN(CC(=O)O)C1=O.Cl	6.14	724.00
745	Ethacridine lactate monohydrate	CC(O)C(=O)O.CCOc1ccc2nc3cc(N)ccc3c(N)c2c1.O	6.14	725.12
746	Flumethasone	CC1CC2C3CC(F)C4=CC(=O)C=CC4(C)C3(F)C(O)CC2(C)C1(O)C(=O)CO	6.14	726.01
747	melengestrol	C=C1C[C@@H]2[C@@H]3C=C(C)C4=CC(=O)CC[C@]4(C)[C@H]3CC[C@]2(C)[C@@]1(OC(C)=O)C(C)=O	6.14	726.46
748	Mepyramine maleate	COc1ccc(CN(CCN(C)C)c2ccccn2)cc1.O=C(O)/C=C\C(=O)O	6.14	727.61
749	catharanthine	CCC1=C[C@@H]2CN3CCc4c([nH]c5ccccc45)[C@@](C(=O)OC)(C2)[C@H]13	6.14	729.05
750	Vorapaxar	CCOC(=O)NC1CCC2C(C1)CC1C(=O)OC(C)C1C2C=Cc1ccc(-c2cccc(F)c2)cn1	6.14	729.58
751	nadifloxacin	CC1CCc2c(N3CCC(O)CC3)c(F)cc3c(=O)c(C(=O)O)cn1c23	6.14	732.02
752	Nadifloxacin	CC1CCc2c(N3CCC(O)CC3)c(F)cc3c(=O)c(C(=O)O)cn1c23	6.14	732.02
753	Rotundine	COc1cc2c(cc1OC)C1Cc3ccc(OC)c(OC)c3CN1CC2	6.13	733.29
754	Ketoconazole	CC(=O)N1CCN(c2ccc(OCC3COC(Cn4ccnc4)(c4ccc(Cl)cc4Cl)O3)cc2)CC1	6.13	734.00
755	(+)-Ketoconazole	CC(=O)N1CCN(c2ccc(OCC3COC(Cn4ccnc4)(c4ccc(Cl)cc4Cl)O3)cc2)CC1	6.13	734.00
756	Doxercalciferol	C=C1C(=CC=C2CCCC3(C)C2CCC3C(C)C=CC(C)C(C)C)CC(O)CC1O	6.13	734.85
757	midostaurin	CO[C@@H]1[C@H](N(C)C(=O)c2ccccc2)C[C@H]2O[C@]1(C)n1c3ccccc3c3c4c(c5c6ccccc6n2c5c31)C(=O)NC4	6.13	735.14
758	Homatropine Bromide	Br.CN1C2CCC1CC(OC(=O)C(O)c1ccccc1)C2	6.13	735.23
759	Atorvastatin Calcium	CC(C)c1c(C(=O)Nc2ccccc2)c(-c2ccccc2)c(-c2ccc(F)cc2)n1CCC(O)CC(O)CC(=O)[O-].CC(C)c1c(C(=O)Nc2ccccc2)c(-c2ccccc2)c(-c2ccc(F)cc2)n1CCC(O)CC(O)CC(=O)[O-].[Ca+2]	6.13	737.12
760	ibutilide	CCCCCCCN(CC)CCCC(O)c1ccc(NS(C)(=O)=O)cc1.CCCCCCCN(CC)CCCC(O)c1ccc(NS(C)(=O)=O)cc1	6.13	737.69
761	totaralolal	CC(C)c1c(O)ccc2c1CCC1[C@@](C)(C=O)CCC[C@]21C	6.13	737.81
762	aceclidine	CC(=O)OC1CN2CCC1CC2	6.13	738.92
763	4-hydroxyretinoic-acid	CC1=C(/C=C/C(C)=C/C=C/C(C)=C/C(=O)O)C(C)(C)CCC1O	6.13	739.73
764	pimethixene	CN1CCC(=C2c3ccccc3Sc3ccccc32)CC1	6.13	740.06
765	Labetalol HCl	CC(CCc1ccccc1)NCC(O)c1ccc(O)c(C(N)=O)c1.Cl	6.13	740.34
766	Pravastatin sodium	CCC(C)C(=O)OC1CC(O)C=C2C=CC(C)C(CCC(O)CC(O)CC(=O)[O-])C21.[Na+]	6.13	745.66
767	Clofazimine	CC(C)N=c1cc2n(-c3ccc(Cl)cc3)c3ccccc3nc-2cc1Nc1ccc(Cl)cc1	6.13	748.16
768	tacrolimus	C=CC[C@@H]1/C=C(/C)C[C@H](C)C[C@H](OC)C[C@H]2O[C@@](O)(C(=O)C(=O)N3CCCC[C@H]3C(=O)O[C@H](/C(C)=C/[C@@H]3CC[C@@H](O)[C@H](OC)C3)[C@H](C)[C@@H](O)CC1=O)[C@H](C)C[C@@H]2OC	6.13	748.29
769	ponalrestat	O=C(O)Cc1nn(Cc2ccc(Br)cc2F)c(=O)c2ccccc12	6.12	751.50
770	cediranib	COc1cc2c(Oc3ccc4[nH]c(C)cc4c3F)ncnc2cc1OCCCN1CCCC1	6.12	751.80
771	Cediranib (AZD217)	COc1cc2c(Oc3ccc4[nH]c(C)cc4c3F)ncnc2cc1OCCCN1CCCC1	6.12	751.80
772	mibefradil	COCC(=O)OC1(CCN(C)CCCc2nc3ccccc3[nH]2)CCc2cc(F)ccc2C1C(C)C	6.12	754.48
773	paroxetine	Fc1ccc(C2CCNCC2COc2ccc3c(c2)OCO3)cc1	6.12	758.22
774	Piroxicam	CN1C(C(=O)Nc2ccccn2)=C(O)c2ccccc2S1(=O)=O	6.12	759.17
775	LE-300	CN1CCc2ccccc2Cc2[nH]c3ccccc3c2CC1	6.12	760.40
776	Argatroban	C[C@H]1CNc2c(cccc2S(=O)(=O)N[C@@H](CCCN=C(N)N)C(=O)N2CC[C@@H](C)C[C@@H]2C(=O)O)C1	6.12	760.78
777	megestrol-acetate	CC(=O)O[C@]1(C(C)=O)CCC2C3C=C(C)C4=CC(=O)CCC4(C)C3CCC21C	6.12	765.32
778	pazufloxacin	C[C@H]1COc2c(C3(N)CC3)c(F)cc3c(=O)c(C(=O)O)cn1c23	6.11	770.51
779	SYK-inhibitor	Cn1cc(/C=C2\C(=O)Nc3ccc(S(N)(=O)=O)cc32)c2ccccc21	6.11	774.31
780	plerixafor	c1cc(CN2CCCNCCNCCCNCC2)ccc1CN1CCCNCCNCCCNCC1	6.11	776.01
781	Plerixafor (AMD3100)	c1cc(CN2CCCNCCNCCCNCC2)ccc1CN1CCCNCCNCCCNCC1	6.11	776.01
782	Topotecan HCl	CC[C@@]1(O)C(=O)OCc2c1cc1n(c2=O)Cc2cc3c(CN(C)C)c(O)ccc3nc2-1.Cl	6.11	777.54
783	Vortioxetine	Cc1ccc(Sc2ccccc2N2CCNCC2)c(C)c1	6.11	777.60
784	Clorsulon	Nc1cc(C(Cl)=C(Cl)Cl)c(S(N)(=O)=O)cc1S(N)(=O)=O	6.11	783.18
785	clorsulon	Nc1cc(C(Cl)=C(Cl)Cl)c(S(N)(=O)=O)cc1S(N)(=O)=O	6.11	783.18
786	Valsartan	CCCCC(=O)N(Cc1ccc(-c2ccccc2-c2nn[nH]n2)cc1)C(C(=O)O)C(C)C	6.11	783.92
787	nafadotride	CCCCN1CCCC1CNC(=O)c1cc(C#N)c2ccccc2c1OC	6.11	785.05
788	mepyramine	COc1ccc(CN(CCN(C)C)c2ccccn2)cc1	6.10	785.53
789	Vandetanib (ZD6474)	COc1cc2c(Nc3ccc(Br)cc3F)ncnc2cc1OCC1CCN(C)CC1	6.10	785.60
790	Norethindrone	C#CC1(O)CCC2C3CCC4=CC(=O)CCC4C3CCC21C	6.10	786.75
791	epoxycholesterol	C[C@H](CC[C@@H]1OC1(C)C)[C@H]1CC[C@H]2[C@@H]3CC=C4C[C@@H](O)CC[C@]4(C)[C@H]3CC[C@@]21C	6.10	788.35
792	Afuresertib	Cn1ncc(Cl)c1-c1cc(C(=O)NC(CN)Cc2cccc(F)c2)sc1Cl	6.10	790.86
793	Fumagillin	COC1C(OC(=O)C=CC=CC=CC=CC(=O)O)CCC2(CO2)C1C1(C)OC1CC=C(C)C	6.10	792.81
794	17-hydroxyprogesterone-caproate	CCCCCC(=O)O[C@]1(C(C)=O)CCC2C3CCC4=CC(=O)CC[C@]4(C)C3CC[C@@]21C	6.10	793.01
795	Masitinib (AB1010)	Cc1ccc(NC(=O)c2ccc(CN3CCN(C)CC3)cc2)cc1Nc1nc(-c2cccnc2)cs1	6.10	794.57
796	masitinib	Cc1ccc(NC(=O)c2ccc(CN3CCN(C)CC3)cc2)cc1Nc1nc(-c2cccnc2)cs1	6.10	794.57
797	Meloxicam (Mobic)	Cc1cnc(NC(=O)C2=C(O)c3ccccc3S(=O)(=O)N2C)s1	6.10	795.93
798	Chlorothiazide	NS(=O)(=O)c1cc2c(cc1Cl)N=CNS2(=O)=O	6.10	798.07
799	chlorothiazide	NS(=O)(=O)c1cc2c(cc1Cl)N=CNS2(=O)=O	6.10	798.07
800	palbociclib	CC(=O)c1c(C)c2cnc(Nc3ccc(N4CCNCC4)cn3)nc2n(C2CCCC2)c1=O	6.10	798.94
801	CEP-18770	CC(C)CC(NC(=O)C(NC(=O)c1cccc(-c2ccccc2)n1)C(C)O)B(O)O	6.10	800.20
803	haloprogin	Clc1cc(Cl)c(OCC#CI)cc1Cl	6.10	801.49
804	pyrazolanthrone	O=C1c2ccccc2-c2n[nH]c3cccc1c23	6.09	807.13
805	Fluvastatin	CC(C)n1c(C=CC(O)CC(O)CC(=O)O)c(-c2ccc(F)cc2)c2ccccc21	6.09	808.92
806	desoximetasone	C[C@@H]1C[C@H]2[C@@H]3CCC4=CC(=O)C=C[C@]4(C)[C@@]3(F)[C@@H](O)C[C@]2(C)[C@H]1C(=O)CO	6.09	812.05
807	pefloxacin	CCn1cc(C(=O)O)c(=O)c2cc(F)c(N3CCN(C)CC3)cc21	6.09	812.37
808	Dopamine HCl	Cl.NCCc1ccc(O)c(O)c1	6.09	813.16
809	Baricitinib phosphate	CCS(=O)(=O)N1CC(CC#N)(n2cc(-c3ncnc4[nH]ccc34)cn2)C1.O=P(O)(O)O	6.09	814.03
810	meptazinol	CCC1(c2cccc(O)c2)CCCCN(C)C1	6.09	819.15
811	Azithromycin	CCC1OC(=O)C(C)C(OC2CC(C)(OC)C(O)C(C)O2)C(C)C(OC2OC(C)CC(N(C)C)C2O)C(C)(O)CC(C)CN(C)C(C)C(O)C1(C)O	6.09	820.56
812	PSI-7977	CC(C)OC(=O)C(C)NP(=O)(OCC1OC(n2ccc(=O)[nH]c2=O)C(C)(F)C1O)Oc1ccccc1	6.09	821.19
813	Fostamatinib (R788)	COc1cc(Nc2ncc(F)c(Nc3ccc4c(n3)N(COP(=O)(O)O)C(=O)C(C)(C)O4)n2)cc(OC)c1OC	6.08	825.36
814	Sitafloxacin Hydrate	NC1CN(c2c(F)cc3c(=O)c(C(=O)O)cn(C4CC4F)c3c2Cl)CC12CC2.O	6.08	826.43
815	fentiazac	O=C(O)Cc1sc(-c2ccccc2)nc1-c1ccc(Cl)cc1	6.08	828.96
816	Pramoxine HCl	CCCCOc1ccc(OCCCN2CCOCC2)cc1.Cl	6.08	829.56
817	iloprost	CC#CCC(C)[C@H](O)/C=C/[C@@H]1[C@H]2C/C(=C/CCCC(=O)O)C[C@H]2C[C@H]1O	6.08	833.24
818	AG-221 (Enasidenib)	CC(C)(O)CNc1nc(Nc2ccnc(C(F)(F)F)c2)nc(-c2cccc(C(F)(F)F)n2)n1	6.08	833.68
819	Embelin	CCCCCCCCCCCC1=C(O)C(=O)C=C(O)C1=O	6.08	835.35
820	ketoconazole	CC(=O)N1CCN(c2ccc(OC[C@H]3CO[C@](Cn4ccnc4)(c4ccc(Cl)cc4Cl)O3)cc2)CC1	6.08	836.84
821	EMD-1214063	CN1CCC(COc2cnc(-c3cccc(Cn4nc(-c5cccc(C#N)c5)ccc4=O)c3)nc2)CC1	6.08	836.84
822	lomefloxacin	CCn1cc(C(=O)O)c(=O)c2cc(F)c(N3CCNC(C)C3)c(F)c21	6.08	838.34
823	neratinib	CCOc1cc2ncc(C#N)c(Nc3ccc(OCc4ccccn4)c(Cl)c3)c2cc1NC(=O)/C=C/CN(C)C	6.08	839.85
824	dibutyrylcyclic-gmp	CCCC(=O)Nc1nc2c(ncn2C2O[C@H]3COP(=O)(O)O[C@@H]3[C@@H]2OC(=O)CCC)c(=O)[nH]1	6.07	842.34
825	Rocuronium Bromide	C=CC[N+]1(C2CC3C4CCC5CC(O)C(N6CCOCC6)CC5(C)C4CCC3(C)C2OC(C)=O)CCCC1.[Br-]	6.07	842.84
826	phosphodiesterase-V-inhibitor-II	CCCCN1C(=O)[C@H]2Cc3c([nH]c4ccccc34)[C@H](c3ccc(OC)cc3)N2C1=O	6.07	845.15
827	Sulfasalazine	O=C(O)C1=CC(=NNc2ccc(S(=O)(=O)Nc3ccccn3)cc2)C=CC1=O	6.07	845.43
828	mofezolac	COc1ccc(-c2noc(CC(=O)O)c2-c2ccc(OC)cc2)cc1	6.07	848.28
829	verapamil	COc1ccc(CCN(C)CCCC(C#N)(c2ccc(OC)c(OC)c2)C(C)C)cc1OC	6.07	851.50
830	antazoline	c1ccc(CN(CC2=NCCN2)c2ccccc2)cc1	6.07	851.57
831	Metoprolol Tartrate	COCCc1ccc(OCC(O)CNC(C)C)cc1.COCCc1ccc(OCC(O)CNC(C)C)cc1.O=C(O)C(O)C(O)C(=O)O	6.07	852.25
832	Zonisamide	NS(=O)(=O)Cc1noc2ccccc12	6.07	852.55
833	Benzethonium Chloride	CC(C)(C)CC(C)(C)c1ccc(OCCOCC[N+](C)(C)Cc2ccccc2)cc1.[Cl-]	6.07	855.00
834	xanthinol	CN(CCO)CC(O)Cn1cnc2c1c(=O)n(C)c(=O)n2C	6.07	855.05
835	Valnemulin HCl	C=C[C@]1(C)C[C@@H](OC(=O)CSC(C)(C)CNC(=O)[C@H](N)C(C)C)[C@]2(C)[C@H](C)CC[C@]3(CCC(=O)[C@H]32)[C@@H](C)[C@@H]1O.Cl	6.07	856.27
836	IAA-94	C[C@@]1(C2CCCC2)Cc2cc(OCC(=O)O)c(Cl)c(Cl)c2C1=O	6.07	860.07
837	Azaperone	O=C(CCCN1CCN(c2ccccn2)CC1)c1ccc(F)cc1	6.07	860.28
838	AF-DX-116	CCN(CC)CC1CCCCN1CC(=O)N1c2ccccc2C(=O)Nc2cccnc21	6.06	862.35
839	neostigmine	CN(C)C(=O)Oc1cccc([N+](C)(C)C)c1	6.06	863.03
840	Losartan Potassium (DuP 753)	CCCCc1nc(Cl)c(CO)n1Cc1ccc(-c2ccccc2-c2nnn[n-]2)cc1.[K+]	6.06	869.86
841	LEE011	CN(C)C(=O)c1cc2cnc(Nc3ccc(N4CCNCC4)cn3)nc2n1C1CCCC1	6.06	872.00
842	Droperidol	O=C(CCCN1CC=C(n2c(=O)[nH]c3ccccc32)CC1)c1ccc(F)cc1	6.06	872.16
843	MEK162 (ARRY-162, ARRY-438162)	Cn1cnc2c(F)c(Nc3ccc(Br)cc3F)c(C(=O)NOCCO)cc21	6.06	873.58
844	Reboxetine mesylate	CCOc1ccccc1OC(c1ccccc1)C1CNCCO1.CS(=O)(=O)O	6.05	882.11
845	Dexamethasone (DHAP)	C[C@@H]1C[C@H]2[C@H]3CCC4=CC(=O)C=C[C@]4(C)[C@@]3(F)[C@@H](O)C[C@]2(C)[C@@]1(O)C(=O)CO	6.05	884.34
846	Chlorhexidine digluconate	N=C(NCCCCCCNC(=N)NC(=N)Nc1ccc(Cl)cc1)NC(=N)Nc1ccc(Cl)cc1.O=C(O)[C@H](O)[C@@H](O)[C@H](O)[C@H](O)CO.O=C(O)[C@H](O)[C@@H](O)[C@H](O)[C@H](O)CO	6.05	886.77
847	dabrafenib	CC(C)(C)c1nc(-c2cccc(NS(=O)(=O)c3c(F)cccc3F)c2F)c(-c2ccnc(N)n2)s1	6.05	887.65
848	Dabrafenib (GSK2118436)	CC(C)(C)c1nc(-c2cccc(NS(=O)(=O)c3c(F)cccc3F)c2F)c(-c2ccnc(N)n2)s1	6.05	887.65
849	Trazodone HCl	Cl.O=c1n(CCCN2CCN(c3cccc(Cl)c3)CC2)nc2ccccn12	6.05	891.57
850	levomepromazine	COc1ccc2c(c1)N(C[C@H](C)CN(C)C)c1ccccc1S2	6.05	895.62
851	Maprotiline HCl	CNCCCC12CCC(c3ccccc31)c1ccccc12.Cl	6.05	898.53
852	prazosin	COc1cc2nc(N3CCN(C(=O)c4ccco4)CC3)nc(N)c2cc1OC	6.05	900.66
853	5-methoxytryptamine	COc1ccc2[nH]cc(CCN)c2c1	6.04	903.14
854	BIBR-1048	CCCCCCOC(=O)N=C(N)c1ccc(NCc2nc3cc(C(=O)N(CCC(=O)OCC)c4ccccn4)ccc3n2C)cc1	6.04	905.53
855	TG101348 (SAR302503)	Cc1cnc(Nc2ccc(OCCN3CCCC3)cc2)nc1Nc1cccc(S(=O)(=O)NC(C)(C)C)c1	6.04	906.59
856	dibutyryl-cAMP-Na	CCCC(=O)Nc1ncnc2c1ncn2[C@H]1O[C@H]2COP(=O)(O)O[C@@H]2[C@@H]1OC(=O)CCC	6.04	906.72
857	Clonidine HCl	Cl.Clc1cccc(Cl)c1NC1=NCCN1	6.04	909.56
858	KW-06	COc1ccc(CNC2CC2c2ccc(Br)cc2)c(Cl)c1OC	6.04	911.78
859	Sivelestat (ONO-5046)	CC(C)(C)C(=O)Oc1ccc(S(=O)(=O)Nc2ccccc2C(=O)NCC(=O)O)cc1	6.04	912.38
860	Deoxycholic acid	CC(CCC(=O)O)C1CCC2C3CCC4CC(O)CCC4(C)C3CC(O)C12C	6.04	913.23
861	zonisamide	CN1C2CCC1CC(OC(c1ccccc1)c1ccccc1N)C2	6.04	913.25
862	Isavuconazole	CC(c1nc(-c2ccc(C#N)cc2)cs1)C(O)(Cn1cncn1)c1cc(F)ccc1F	6.04	920.54
863	mebhydrolin	CN1CCc2c(c3ccccc3n2Cc2ccccc2)C1.CN1CCc2c(c3ccccc3n2Cc2ccccc2)C1	6.04	921.79
864	mepenzolate	C[N+]1(C)CCCC(OC(=O)C(O)(c2ccccc2)c2ccccc2)C1	6.03	926.46
865	hydroxychloroquine	CCN(CCO)CCCC(C)Nc1ccnc2cc(Cl)ccc12	6.03	927.42
866	Pranlukast	O=C(Nc1cccc2c(=O)cc(-c3nn[nH]n3)oc12)c1ccc(OCCCCc2ccccc2)cc1	6.03	928.62
867	clinafloxacin	NC1CCN(c2c(F)cc3c(=O)c(C(=O)O)cn(C4CC4)c3c2Cl)C1	6.03	931.54
868	TOK-001	CC12CCC(O)CC1=CCC1C2CCC2(C)C(n3cnc4ccccc43)=CCC12	6.03	932.25
869	emetine	CC[C@H]1CN2CCc3cc(OC)c(OC)cc3[C@@H]2C[C@@H]1C[C@H]1NCCc2cc(OC)c(OC)cc21	6.03	935.86
870	Isradipine (Dynacirc)	COC(=O)C1=C(C)NC(C)=C(C(=O)OC(C)C)C1c1cccc2nonc12	6.03	936.16
871	phenanthridone	O=c1[nH]c2ccccc2c2ccccc12	6.03	937.38
872	rimexolone	CCC(=O)[C@@]1(C)[C@H](C)C[C@@H]2[C@@H]3CCC4=CC(=O)C=C[C@]4(C)[C@H]3[C@@H](O)C[C@@]21C	6.03	938.20
873	Azilsartan	CCOc1nc2cccc(C(=O)O)c2n1Cc1ccc(-c2ccccc2-c2nc(=O)o[nH]2)cc1	6.03	939.80
874	Aztreonam	CC1C(NC(=O)C(=NOC(C)(C)C(=O)O)c2csc(N)n2)C(=O)N1S(=O)(=O)O	6.03	942.04
875	morphothebaine	COc1ccc2c(c1O)-c1cc(O)cc3c1[C@@H](C2)N(C)CC3	6.03	942.89
876	trimidox	N=C(NO)c1cc(O)c(O)c(O)c1	6.03	943.08
877	lomerizine	COc1ccc(CN2CCN(C(c3ccc(F)cc3)c3ccc(F)cc3)CC2)c(OC)c1OC	6.03	943.82
878	ASN-05257430	COc1ccc(S(=O)(=O)N2CCN(S(=O)(=O)c3ccc4c(c3)OCCO4)CC2)cc1	6.02	945.51
879	metergoline	CN1C[C@H](CNC(=O)OCc2ccccc2)C[C@@H]2c3cccc4c3c(cn4C)C[C@H]21	6.02	945.98
880	nTZDpa	O=C(O)c1c(Sc2ccccc2)c2cc(Cl)ccc2n1Cc1ccc(Cl)cc1	6.02	946.06
881	Prucalopride	COCCCN1CCC(NC(=O)c2cc(Cl)c(N)c3c2OCC3)CC1	6.02	948.98
882	Mirabegron (YM178)	Nc1nc(CC(=O)Nc2ccc(CCNCC(O)c3ccccc3)cc2)cs1	6.02	950.37
883	perindopril	CCC[C@H](N[C@@H](C)C(=O)N1[C@H](C(=O)O)C[C@H]2CCCC[C@@H]21)C(=O)OCC	6.02	953.33
884	diphenhydramine	CN(C)CCOC(c1ccccc1)c1ccccc1	6.02	955.74
885	lofexidine	CC(Oc1c(Cl)cccc1Cl)C1=NCCN1	6.02	959.42
887	Nilotinib(AMN-107)	Cc1cn(-c2cc(NC(=O)c3ccc(C)c(Nc4nccc(-c5cccnc5)n4)c3)cc(C(F)(F)F)c2)cn1	6.02	960.43
888	nilotinib	Cc1cn(-c2cc(NC(=O)c3ccc(C)c(Nc4nccc(-c5cccnc5)n4)c3)cc(C(F)(F)F)c2)cn1	6.02	960.43
889	mizolastine	CN(c1nccc(=O)[nH]1)C1CCN(c2nc3ccccc3n2Cc2ccc(F)cc2)CC1	6.02	960.98
890	Flumequine	CC1CCc2cc(F)cc3c(=O)c(C(=O)O)cn1c23	6.02	963.18
891	flumequine	CC1CCc2cc(F)cc3c(=O)c(C(=O)O)cn1c23	6.02	963.18
892	Pizotifen Malate	CN1CCC(=C2c3ccccc3CCc3sccc32)CC1.O=C(O)CC(O)C(=O)O	6.02	963.42
893	lithium-chloride	Cl.[Li]	6.02	965.23
894	procaterol	CCC(NC(C)C)C(O)c1ccc(O)c2[nH]c(=O)ccc12	6.01	971.69
895	withaferin-a	CC1=C(CO)C(=O)O[C@@H]([C@@H](C)[C@H]2CC[C@H]3[C@@H]4C[C@H]5O[C@]56[C@@H](O)C=CC(=O)[C@]6(C)[C@H]4CC[C@@]32C)C1	6.01	977.73
896	pentamidine	N=C(N)c1ccc(OCCCCCOc2ccc(C(=N)N)cc2)cc1	6.01	978.54
897	heliomycin	Cc1cc(O)c2c3c4c(cc(O)c13)C(C)(C)C(=O)c1c(O)cc(O)c(c1-4)C2=O	6.01	985.87
898	enoxacin	CCn1cc(C(=O)O)c(=O)c2cc(F)c(N3CCNCC3)nc21	6.01	986.23
899	Enoxacin (Penetrex)	CCn1cc(C(=O)O)c(=O)c2cc(F)c(N3CCNCC3)nc21	6.01	986.23
900	GANT-58	c1cc(-c2sc(-c3ccncc3)c(-c3ccncc3)c2-c2ccncc2)ccn1	6.01	986.43
901	Desvenlafaxine	CN(C)CC(c1ccc(O)cc1)C1(O)CCCCC1	6.00	989.16
902	bosentan	COc1ccccc1Oc1c(NS(=O)(=O)c2ccc(C(C)(C)C)cc2)nc(-c2ncccn2)nc1OCCO	6.00	994.65
903	Bosentan	COc1ccccc1Oc1c(NS(=O)(=O)c2ccc(C(C)(C)C)cc2)nc(-c2ncccn2)nc1OCCO	6.00	994.65
904	Gadodiamide	CNC(=O)CN(CCN(CCN(CC(=O)[O-])CC(=O)NC)CC(=O)[O-])CC(=O)[O-].O.[Gd+3]	6.00	995.60
905	obatoclax	COC1=CC(c2cc3ccccc3[nH]2)=N/C1=C\c1[nH]c(C)cc1C	6.00	997.90
906	oxymetazoline	Cc1cc(C(C)(C)C)c(O)c(C)c1CC1=NCCN1	6.00	998.89
907	Oxeladin Citrate	CCN(CC)CCOCCOC(=O)C(CC)(CC)c1ccccc1.O=C(O)CC(O)(CC(=O)O)C(=O)O	6.00	999.73
908	pyrvinium-pamoate	Cc1cc(CCc2ccc3cc(N(C)C)ccc3[n+]2C)c(C)n1-c1ccccc1	6.00	1001.22
909	pyrvinium	Cc1cc(CCc2ccc3cc(N(C)C)ccc3[n+]2C)c(C)n1-c1ccccc1	6.00	1001.22
910	pazopanib	Cc1ccc(Nc2nccc(N(C)c3ccc4c(C)n(C)nc4c3)n2)cc1S(N)(=O)=O	6.00	1001.58
911	Cepharanthine	COc1ccc2cc1Oc1ccc(cc1)CC1c3c(cc4c(c3Oc3cc5c(cc3OC)CCN(C)C5C2)OCO4)CCN1C	6.00	1002.44
912	lisinopril	NCCCC[C@H](N[C@@H](CCc1ccccc1)C(=O)O)C(=O)N1CCC[C@H]1C(=O)O	6.00	1003.06
913	Regorafenib	CNC(=O)c1cc(Oc2ccc(NC(=O)Nc3ccc(Cl)c(C(F)(F)F)c3)c(F)c2)ccn1	6.00	1003.75
914	flavoxate	Cc1c(-c2ccccc2)oc2c(C(=O)OCCN3CCCCC3)cccc2c1=O	6.00	1006.53
915	raltitrexed	Cc1nc(=O)c2cc(CN(C)c3ccc(C(=O)N[C@@H](CCC(=O)O)C(=O)O)s3)ccc2[nH]1	6.00	1006.70
916	Fasudil (HA-1077) HCl	Cl.O=S(=O)(c1cccc2cnccc12)N1CCCNCC1	6.00	1011.33
917	sunitinib	CCN(CC)CCNC(=O)c1c(C)[nH]c(/C=C2\C(=O)Nc3ccc(F)cc32)c1C	5.99	1015.28
918	GDC-0879	OCCn1cc(-c2ccc3c(c2)CC/C3=N\O)c(-c2ccncc2)n1	5.99	1016.28
919	Phenoxybenzamine HCl	CC(COc1ccccc1)N(CCCl)Cc1ccccc1.Cl	5.99	1016.34
920	ciproxifan	O=C(c1ccc(OCCCc2c[nH]cn2)cc1)C1CC1	5.99	1016.52
921	Leflunomide	Cc1oncc1C(=O)Nc1ccc(C(F)(F)F)cc1	5.99	1016.80
922	leflunomide	Cc1oncc1C(=O)Nc1ccc(C(F)(F)F)cc1	5.99	1016.80
923	lapatinib	CS(=O)(=O)CCNCc1ccc(-c2ccc3ncnc(Nc4ccc(OCc5cccc(F)c5)c(Cl)c4)c3c2)o1	5.99	1017.96
924	Lapatinib	CS(=O)(=O)CCNCc1ccc(-c2ccc3ncnc(Nc4ccc(OCc5cccc(F)c5)c(Cl)c4)c3c2)o1	5.99	1017.96
925	5-iodotubercidin	Nc1ncnc2c1c(I)cn2C1OC(CO)C(O)C1O	5.99	1019.62
926	isoxsuprine	CC(COc1ccccc1)NC(C)C(O)c1ccc(O)cc1	5.99	1024.60
927	Teniposide	COc1cc(C2c3cc4c(cc3C(OC3OC5COC(c6cccs6)OC5C(O)C3O)C3COC(=O)C23)OCO4)cc(OC)c1O	5.99	1024.72
928	Naftopidil	COc1ccccc1N1CCN(CC(O)COc2cccc3ccccc23)CC1	5.99	1027.38
929	naftopidil	COc1ccccc1N1CCN(CC(O)COc2cccc3ccccc23)CC1	5.99	1027.38
930	7-nitroindazole	O=[N+]([O-])c1cccc2cn[nH]c12	5.99	1029.95
931	Pizotifen	CN1CCC(=C2c3ccccc3CCc3sccc32)CC1	5.99	1032.28
932	Glipizide	Cc1cnc(C(=O)NCCc2ccc(S(=O)(=O)NC(=O)NC3CCCCC3)cc2)cn1	5.99	1032.78
933	glipizide	Cc1cnc(C(=O)NCCc2ccc(S(=O)(=O)NC(=O)NC3CCCCC3)cc2)cn1	5.99	1032.78
934	Bromocriptine mesylate	CC(C)C[C@H]1C(=O)N2CCC[C@H]2[C@]2(O)O[C@](NC(=O)[C@@H]3C=C4c5cccc6[nH]c(Br)c(c56)C[C@H]4N(C)C3)(C(C)C)C(=O)N12.CS(=O)(=O)O	5.99	1034.50
935	tivozanib	COc1cc2nccc(Oc3ccc(NC(=O)Nc4cc(C)on4)c(Cl)c3)c2cc1OC	5.99	1034.90
936	Tivozanib (AV-951)	COc1cc2nccc(Oc3ccc(NC(=O)Nc4cc(C)on4)c(Cl)c3)c2cc1OC	5.99	1034.90
937	Saxagliptin	N#CC1CC2CC2N1C(=O)C(N)C12CC3CC(CC(O)(C3)C1)C2	5.98	1037.42
938	MMPX	COCc1nc2c(=O)n(C)c(=O)n(CC(C)C)c2[nH]1	5.98	1038.51
939	vemurafenib	CCCS(=O)(=O)Nc1ccc(F)c(C(=O)c2c[nH]c3ncc(-c4ccc(Cl)cc4)cc23)c1F	5.98	1039.68
940	Vemurafenib (PLX4032, RG7204)	CCCS(=O)(=O)Nc1ccc(F)c(C(=O)c2c[nH]c3ncc(-c4ccc(Cl)cc4)cc23)c1F	5.98	1039.68
941	phentolamine	Cc1ccc(N(CC2=NCCN2)c2ccc(O)cc2)cc1	5.98	1041.04
942	ibudilast	CC(C)C(=O)c1c(C(C)C)nn2ccccc12	5.98	1043.90
943	Thio-TEPA	S=P(N1CC1)(N1CC1)N1CC1	5.98	1046.59
944	Reserpine hydrochloride	COC(=O)C1C2CC3c4[nH]c5cc(OC)ccc5c4CCN3CC2CC(OC(=O)c2cc(OC)c(OC)c(OC)c2)C1OC.Cl	5.98	1047.38
945	huperzine-a	C/C=C1\[C@@H]2C=C(C)C[C@@]1(N)c1ccc(=O)[nH]c1C2	5.98	1048.81
946	tiotidine	CNC(=NC#N)NCCSCc1csc(N=C(N)N)n1	5.98	1049.80
947	Lonidamine	O=C(O)c1nn(Cc2ccc(Cl)cc2Cl)c2ccccc12	5.98	1050.59
948	lonidamine	O=C(O)c1nn(Cc2ccc(Cl)cc2Cl)c2ccccc12	5.98	1050.59
949	Cholic acid	CC(CCC(=O)O)C1CCC2C3C(O)CC4CC(O)CCC4(C)C3CC(O)C12C	5.98	1058.24
950	Azaguanine-8	Nc1nc2[nH][nH]nc-2c(=O)n1	5.97	1062.03
951	Milnacipran HCl	CCN(CC)C(=O)C1(c2ccccc2)CC1CN.Cl	5.97	1062.57
952	Ronidazole	Cn1c([N+](=O)[O-])cnc1COC(N)=O	5.97	1065.49
953	ronidazole	Cn1c([N+](=O)[O-])cnc1COC(N)=O	5.97	1065.49
954	Granisetron HCl	CN1C2CCCC1CC(NC(=O)c1nn(C)c3ccccc13)C2.Cl	5.97	1066.56
955	Pilocarpine HCl	CC[C@@H]1C(=O)OC[C@@H]1Cc1cncn1C.Cl	5.97	1069.03
956	Paroxetine HCl	Cl.Fc1ccc(C2CCNCC2COc2ccc3c(c2)OCO3)cc1	5.97	1069.97
958	Afatinib (BIBW2992)	CN(C)CC=CC(=O)Nc1cc2c(Nc3ccc(F)c(Cl)c3)ncnc2cc1OC1CCOC1	5.97	1070.91
959	trap-101	CCn1c(=O)n(C2=C(CO)CN(CC3CCCCCCC3)CC2)c2ccccc21	5.97	1075.75
960	Ruxolitinib (INCB018424)	N#CCC(C1CCCC1)n1cc(-c2ncnc3[nH]ccc23)cn1	5.97	1079.06
961	halcinonide	CC1(C)O[C@@H]2C[C@H]3[C@@H]4CCC5=CC(=O)CC[C@]5(C)[C@@]4(F)[C@@H](O)C[C@]3(C)[C@]2(C(=O)CCl)O1	5.96	1084.71
962	Halcinonide	CC1(C)O[C@@H]2C[C@H]3[C@@H]4CCC5=CC(=O)CC[C@]5(C)[C@@]4(F)[C@@H](O)C[C@]3(C)[C@]2(C(=O)CCl)O1	5.96	1084.71
963	digoxigenin	C[C@]12CC[C@H](O)C[C@@H]1CC[C@H]1[C@@H]2C[C@@H](O)[C@]2(C)[C@@H](C3=CC(=O)OC3)CC[C@]12O	5.96	1088.31
964	Azelastine HCl	CN1CCCC(n2nc(Cc3ccc(Cl)cc3)c3ccccc3c2=O)CC1.Cl	5.96	1088.59
965	brefeldin-a	CC1CCC/C=C\C2CC(O)CC2C(O)/C=C\C(=O)O1	5.96	1089.99
966	barasertib-HQPA	CCN(CCO)CCCOc1ccc2c(Nc3cc(CC(=O)Nc4cccc(F)c4)[nH]n3)ncnc2c1	5.96	1092.75
967	Barasertib (AZD1152-HQPA)	CCN(CCO)CCCOc1ccc2c(Nc3cc(CC(=O)Nc4cccc(F)c4)[nH]n3)ncnc2c1	5.96	1092.75
968	Pazopanib (GW-786034)	Cc1ccc(Nc2nccc(N(C)c3ccc4c(C)n(C)nc4c3)n2)cc1S(N)(=O)=O.Cl	5.96	1093.48
969	Prochlorperazine	CN1CCN(CCCN2c3ccccc3Sc3ccc(Cl)cc32)CC1	5.96	1094.36
970	diphenylpyraline	CN1CCC(OC(c2ccccc2)c2ccccc2)CC1	5.96	1097.71
971	Atovaquone	O=C1C(=O)c2ccccc2C(O)=C1C1CCC(c2ccc(Cl)cc2)CC1	5.96	1098.58
972	Tolperisone HCl	Cc1ccc(C(=O)C(C)CN2CCCCC2)cc1.Cl	5.96	1099.12
973	lobeline	CN1[C@H](C[C@H](O)c2ccccc2)CCC[C@@H]1CC(=O)c1ccccc1	5.96	1100.47
974	Ranolazine 2HCl	COc1ccccc1OCC(O)CN1CCN(CC(=O)Nc2c(C)cccc2C)CC1.Cl.Cl	5.96	1100.57
975	Flavoxate hydrochloride	Cc1c(-c2ccccc2)oc2c(C(=O)OCCN3CCCCC3)cccc2c1=O.Cl	5.96	1102.20
976	levofloxacin	C[C@H]1COc2c(N3CCN(C)CC3)c(F)cc3c(=O)c(C(=O)O)cn1c23	5.96	1103.65
977	Levofloxacin	C[C@H]1COc2c(N3CCN(C)CC3)c(F)cc3c(=O)c(C(=O)O)cn1c23	5.96	1103.65
978	Naphazoline HCl	Cl.c1ccc2c(CC3=NCCN3)cccc2c1	5.96	1105.42
979	Linifanib (ABT-869)	Cc1ccc(F)c(NC(=O)Nc2ccc(-c3cccc4[nH]nc(N)c34)cc2)c1	5.95	1112.06
980	linifanib	Cc1ccc(F)c(NC(=O)Nc2ccc(-c3cccc4[nH]nc(N)c34)cc2)c1	5.95	1112.06
981	ICI-89406	N#Cc1ccccc1OCC(O)CNCCNC(=O)Nc1ccccc1	5.95	1112.75
982	fasudil	O=S(=O)(c1cccc2cnccc12)N1CCCNCC1	5.95	1115.57
983	Doxepin (hydrochloride)	CN(C)CC/C=C1/c2ccccc2COc2ccccc21.Cl	5.95	1119.44
984	Glimepiride	CCC1=C(C)CN(C(=O)NCCc2ccc(S(=O)(=O)NC(=O)NC3CCC(C)CC3)cc2)C1=O	5.95	1124.17
985	cytochalasin-d	C=C1[C@@H](O)[C@@H]2/C=C/C[C@H](C)C(=O)[C@@](C)(O)/C=C/[C@@H](OC(C)=O)[C@]23C(=O)N[C@@H](Cc2ccccc2)[C@@H]3[C@@H]1C	5.95	1124.84
986	cyclazosin	COc1cc2nc(N3CCN(C(=O)c4ccco4)C4CCCCC43)nc(N)c2cc1OC	5.95	1128.28
987	Ambrisentan	COC(c1ccccc1)(c1ccccc1)C(Oc1nc(C)cc(C)n1)C(=O)O	5.95	1130.12
988	ambrisentan	COC(c1ccccc1)(c1ccccc1)C(Oc1nc(C)cc(C)n1)C(=O)O	5.95	1130.12
989	thiamine	Cc1ncc(C[n+]2csc(CCO)c2C)c(N)n1	5.95	1131.48
990	Desogestrel	C#C[C@]1(O)CC[C@H]2[C@@H]3CCC4=CCCC[C@@H]4[C@H]3C(=C)C[C@@]21CC	5.95	1134.66
991	ruxolitinib	N#CC[C@H](C1CCCC1)n1cc(-c2ncnc3[nH]ccc23)cn1	5.94	1136.23
992	clavulanic-acid	O=C(O)[C@H]1C(=CCO)O[C@@H]2CC(=O)N21	5.94	1140.69
993	methapyrilene	CN(C)CCN(Cc1cccs1)c1ccccn1	5.94	1144.05
994	Icotinib	C#Cc1cccc(Nc2ncnc3cc4c(cc23)OCCOCCOCCO4)c1	5.94	1145.88
995	niguldipine	COC(=O)C1=C(C)NC(C)=C(C(=O)OCCCN2CCC(c3ccccc3)(c3ccccc3)CC2)C1c1cccc([N+](=O)[O-])c1	5.94	1145.90
996	Tamoxifen	CC/C(=C(\c1ccccc1)c1ccc(OCCN(C)C)cc1)c1ccccc1	5.94	1148.63
997	tamoxifen	CC/C(=C(\c1ccccc1)c1ccc(OCCN(C)C)cc1)c1ccccc1	5.94	1148.63
998	promethazine	CC(CN1c2ccccc2Sc2ccccc21)N(C)C	5.94	1149.17
999	AKT-inhibitor-IV	CC[n+]1c(/C=C/N(C)c2ccccc2)n(-c2ccccc2)c2ccc(-c3nc4ccccc4s3)cc21	5.94	1151.68
1000	KPT-330	O=C(C=Cn1cnc(-c2cc(C(F)(F)F)cc(C(F)(F)F)c2)n1)NNc1cnccn1	5.94	1159.05
1001	flumethasone	C[C@@H]1C[C@@H]2[C@@H]3C[C@H](F)C4=CC(=O)C=C[C@]4(C)[C@@]3(F)[C@@H](O)C[C@]2(C)[C@@]1(O)C(=O)CO	5.94	1160.99
1002	isorotenone	COc1cc2c(cc1OC)[C@@H]1C(=O)c3ccc4oc(C(C)C)cc4c3O[C@@H]1CO2	5.93	1166.34
1003	vincamine	CC[C@]12CCCN3CCc4c(n(c5ccccc45)[C@@](O)(C(=O)OC)C1)[C@@H]32	5.93	1166.46
1004	rucaparib	CNCc1ccc(-c2[nH]c3cc(F)cc4c3c2CCNC4=O)cc1	5.93	1168.84
1005	proxymetacaine	CCCOc1ccc(C(=O)OCCN(CC)CC)cc1N	5.93	1171.22
1006	Doripenem Hydrate	CC(O)C1C(=O)N2C(C(=O)O)=C(SC3CNC(CNS(N)(=O)=O)C3)C(C)C12.O	5.93	1174.01
1007	Drospirenone	CC12CCC(=O)C=C1C1CC1C1C2CCC2(C)C1C1CC1C21CCC(=O)O1	5.93	1175.12
1008	Ethynodiol diacetate	C#CC1(OC(C)=O)CCC2C3CCC4=CC(OC(C)=O)CCC4C3CCC21C	5.93	1183.06
1009	Ruxolitinib phosphate	N#CCC(C1CCCC1)n1cc(-c2ncnc3[nH]ccc23)cn1.O=P(=O)OO.[HH]	5.93	1184.49
1010	Eletriptan HBr	Br.CN1CCCC1Cc1c[nH]c2ccc(CCS(=O)(=O)c3ccccc3)cc12	5.93	1186.07
1011	ciprofloxacin	O=C(O)c1cn(C2CC2)c2cc(N3CCNCC3)c(F)cc2c1=O	5.93	1187.32
1012	zolantidine	c1cc(CN2CCCCC2)cc(OCCCNc2nc3ccccc3s2)c1	5.93	1188.33
1013	phylloquinone	CC1=C(C/C=C(\C)CCCC(C)CCCC(C)CCCC(C)C)C(=O)c2ccccc2C1=O	5.92	1189.17
1014	Pimasertib (AS-703026)	O=C(NCC(O)CO)c1ccncc1Nc1ccc(I)cc1F	5.92	1189.77
1015	GSK1349572 sodiuM salt	C[C@@H]1CCO[C@H]2Cn3cc(/C(O)=N/Cc4ccc(F)cc4F)c(=O)c([O-])c3C(=O)N21.[Na+]	5.92	1190.69
1016	Ramelteon	CCC(=O)NCCC1CCc2ccc3c(c21)CCO3	5.92	1193.54
1017	isoreserpine	COC(=O)[C@H]1[C@H]2C[C@H]3c4[nH]c5cc(OC)ccc5c4CCN3C[C@H]2C[C@@H](OC(=O)c2cc(OC)c(OC)c(OC)c2)[C@@H]1OC	5.92	1195.79
1018	Fluocinolone Acetonide	CC1(C)O[C@@H]2C[C@H]3[C@@H]4C[C@H](F)C5=CC(=O)C=C[C@]5(C)[C@@]4(F)[C@@H](O)C[C@]3(C)[C@]2(C(=O)CO)O1	5.92	1198.60
1019	Desonide	CC1(C)O[C@@H]2C[C@H]3[C@@H]4CCC5=CC(=O)C=C[C@]5(C)[C@H]4[C@@H](O)C[C@]3(C)[C@]2(C(=O)CO)O1	5.92	1198.95
1020	Deferoxamine mesylate	CC(=O)N(O)CCCCC/N=C(\O)CCC(=O)N(O)CCCCC/N=C(\O)CCC(=O)N(O)CCCCCN.CS(=O)(=O)O	5.92	1202.22
1021	dimenhydrinate	CN(C)CCOC(c1ccccc1)c1ccccc1.Cn1c(=O)c2[nH]c(Cl)nc2n(C)c1=O	5.92	1203.19
1022	alimemazine	CC(CN(C)C)CN1c2ccccc2Sc2ccccc21.CC(CN(C)C)CN1c2ccccc2Sc2ccccc21	5.92	1205.06
1023	dicoumarol	O=c1oc2ccccc2c(O)c1Cc1c(O)c2ccccc2oc1=O	5.92	1207.76
1024	Levomefolate calcium	CN1c2c([nH]c(N)nc2=O)NCC1CNc1ccc(C(=O)NC(CCC(=O)O)C(=O)O)cc1.[Ca+2]	5.92	1210.87
1025	Tianeptine sodium	CN1c2ccccc2C(NCCCCCCC(=O)[O-])c2ccc(Cl)cc2S1(=O)=O.[Na+]	5.92	1211.11
1026	Pioglitazone	CCc1ccc(CCOc2ccc(CC3SC(=O)NC3=O)cc2)nc1	5.92	1211.38
1027	Regadenoson	C/N=C(\O)c1cnn(-c2nc(N)c3ncn([C@@H]4O[C@H](CO)[C@@H](O)[C@H]4O)c3n2)c1	5.91	1216.44
1028	Ganetespib (STA-9090)	CC(C)C1=CC(=C2NNC(=O)N2c2ccc3c(ccn3C)c2)C(=O)C=C1O	5.91	1217.42
1029	Axitinib (AG 013736)	CNC(=O)c1ccccc1Sc1ccc2c(C=Cc3ccccn3)n[nH]c2c1	5.91	1217.83
1030	fluperlapine	CN1CCN(C2=Nc3cc(F)ccc3Cc3ccccc32)CC1	5.91	1219.11
1031	Desvenlafaxine Succinate	CN(C)CC(c1ccc(O)cc1)C1(O)CCCCC1.O.O=C(O)CCC(=O)O	5.91	1220.70
1032	Clevidipine Butyrate	CCCC(=O)OCOC(=O)C1=C(C)NC(C)=C(C(=O)OC)C1c1cccc(Cl)c1Cl	5.91	1221.46
1033	Timolol Maleate	CC(C)(C)NCC(O)COc1nsnc1N1CCOCC1.O=C(O)C=CC(=O)O	5.91	1223.29
1034	diphenoxylate	CCOC(=O)C1(c2ccccc2)CCN(CCC(C#N)(c2ccccc2)c2ccccc2)CC1	5.91	1225.78
1035	iodophenpropit	N=C(NCCc1ccc(I)cc1)SCCCc1c[nH]cn1	5.91	1226.86
1036	cefixime	C=CC1=C(C(=O)O)N2C(=O)[C@H](NC(=O)C(=NOCC(=O)O)c3csc(N)n3)[C@H]2SC1	5.91	1227.76
1037	scoulerine	COc1cc2c(cc1O)[C@@H]1Cc3ccc(OC)c(O)c3CN1CC2	5.91	1228.03
1038	Clindamycin HCl	CCCC1CC(C(=O)NC(C(C)Cl)C2OC(SC)C(O)C(O)C2O)N(C)C1.Cl	5.91	1228.57
1040	cerivastatin	COCc1c(C(C)C)nc(C(C)C)c(/C=C/[C@@H](O)C[C@@H](O)CC(=O)O)c1-c1ccc(F)cc1	5.91	1230.70
1041	Cefadroxil (hydrate)	CC1=C(C(=O)O)N2C(=O)[C@@H](NC(=O)[C@H](N)c3ccc(O)cc3)[C@H]2SC1.O	5.91	1236.02
1042	ipratropium	CC(C)[N+]1(C)C2CC[C@@H]1C[C@@H](OC(=O)C(CO)c1ccccc1)C2	5.91	1243.49
1043	NF-449	O=C(Nc1cc(C(=O)Nc2ccc(S(=O)(=O)O)c(S(=O)(=O)O)c2)cc(C(=O)Nc2ccc(S(=O)(=O)O)c(S(=O)(=O)O)c2)c1)Nc1cc(C(=O)Nc2ccc(S(=O)(=O)O)c(S(=O)(=O)O)c2)cc(C(=O)Nc2ccc(S(=O)(=O)O)c(S(=O)(=O)O)c2)c1	5.90	1245.37
1044	nisoldipine	COC(=O)C1=C(C)NC(C)=C(C(=O)OCC(C)C)C1c1ccccc1[N+](=O)[O-]	5.90	1247.34
1045	Nisoldipine	COC(=O)C1=C(C)NC(C)=C(C(=O)OCC(C)C)C1c1ccccc1[N+](=O)[O-]	5.90	1247.34
1046	nortriptyline	CNCCC=C1c2ccccc2CCc2ccccc21	5.90	1248.89
1047	ezetimibe	O=C1[C@H](CC[C@H](O)c2ccc(F)cc2)[C@@H](c2ccc(O)cc2)N1c1ccc(F)cc1	5.90	1250.16
1049	tubacin	O=C(CCCCCCC(=O)Nc1ccc([C@@H]2O[C@H](c3ccc(CO)cc3)C[C@H](CSc3nc(-c4ccccc4)c(-c4ccccc4)o3)O2)cc1)NO	5.90	1257.07
1050	tyrphostin-AG-99	N#C/C(=C\c1ccc(O)c(O)c1)C(N)=O	5.90	1259.31
1051	Buspirone HCl	Cl.O=C1CC2(CCCC2)CC(=O)N1CCCCN1CCN(c2ncccn2)CC1	5.90	1261.99
1052	equol	Oc1ccc(C2COc3cc(O)ccc3C2)cc1	5.90	1264.03
1053	loperamide	CN(C)C(=O)C(CCN1CCC(O)(c2ccc(Cl)cc2)CC1)(c1ccccc1)c1ccccc1	5.90	1264.14
1054	GDC-0449 (Vismodegib)	CS(=O)(=O)c1ccc(C(=O)Nc2ccc(Cl)c(-c3ccccn3)c2)c(Cl)c1	5.90	1265.61
1055	NCI-16221	O=C(O)c1ccccc1Nc1cccc2c1C(=O)c1cccc(Nc3ccccc3C(=O)O)c1C2=O	5.90	1266.13
1056	siguazodan	CN/C(=N\c1ccc(C2=NNC(=O)CC2C)cc1)NC#N	5.90	1267.10
1057	carbetocin	CCC(C)[C@H]1NC(=O)[C@H](Cc2ccc(OC)cc2)NC(=O)CCCSC[C@@H](C(=O)N2CCC[C@H]2C(=O)N[C@H](C(=O)NCC(N)=O)C(C)(C)C)NC(=O)[C@H](CC(N)=O)NC(=O)[C@@H](CCC(N)=O)NC1=O	5.90	1267.52
1058	Rofecoxib	CS(=O)(=O)c1ccc(C2=C(c3ccccc3)C(=O)OC2)cc1	5.90	1269.27
1059	diaminoquinazoline	CNc1nc(NCc2ccc(NC(=O)c3ccc(F)cc3)cc2)c2ccccc2n1	5.90	1269.79
1060	dinoprost	CCCCC[C@H](O)C=C[C@H]1[C@H](O)C[C@H](O)[C@@H]1CC=CCCCC(=O)O.COC(N)(CO)CO	5.89	1278.06
1061	iopromide	COCC(=O)Nc1c(I)c(C(=O)NCC(O)CO)c(I)c(C(=O)N(C)CC(O)CO)c1I	5.89	1278.34
1062	NCH-51	CC(C)C(=O)SCCCCCCC(=O)Nc1nc(-c2ccccc2)cs1	5.89	1282.10
1063	REV-5901	CCCCCC(O)c1cccc(OCc2ccc3ccccc3n2)c1	5.89	1284.19
1064	Val-Val-Val	CC(C)[C@H](N)C(=O)N[C@H](C(=O)N[C@H](C(=O)O)C(C)C)C(C)C	5.89	1288.46
1065	digoxin	C[C@H]1O[C@@H](O[C@H]2[C@@H](O)C[C@H](O[C@H]3[C@@H](O)C[C@H](O[C@H]4CC[C@]5(C)[C@H]6C[C@@H](O)[C@]7(C)C(C8=CC(=O)OC8)CC[C@]7(O)[C@@H]6CC[C@@H]5C4)O[C@@H]3C)O[C@@H]2C)C[C@H](O)[C@@H]1O	5.89	1290.74
1067	Ritodrine HCl	CC(NCCc1ccc(O)cc1)C(O)c1ccc(O)cc1.Cl	5.89	1300.36
1068	triclabendazole	CSc1nc2cc(Cl)c(Oc3cccc(Cl)c3Cl)cc2[nH]1	5.88	1304.59
1069	bephenium	C[N+](C)(CCOc1ccccc1)Cc1ccccc1	5.88	1305.19
1070	J-104129	CC(C)=CCCN1CCC(NC(=O)[C@](O)(c2ccccc2)C2CCCC2)CC1	5.88	1311.82
1071	plinabulin	CC(C)(C)c1[nH]cnc1/C=c1\[nH]c(=O)/c(=C/c2ccccc2)[nH]c1=O	5.88	1312.54
1072	PKCbeta-inhibitor	O=C1NC(=O)C(c2cn(CCCn3ccnc3)c3ccccc23)=C1Nc1ccccc1	5.88	1312.66
1073	methyl-fasudil	Cc1cncc2cccc(S(=O)(=O)N3CCCNCC3)c12	5.88	1313.06
1074	sertindole	O=C1NCCN1CCN1CCC(c2cn(-c3ccc(F)cc3)c3ccc(Cl)cc23)CC1	5.88	1315.92
1075	KDM-103	Clc1ccccc1OCCc1nn2c(COc3ccccc3)nnc2s1	5.88	1329.46
1076	Levonorgestrel	C#CC1(O)CCC2C3CCC4=CC(=O)CCC4C3CCC21CC	5.88	1331.08
1077	Haloperidol hydrochloride	Cl.O=C(CCCN1CCC(O)(c2ccc(Cl)cc2)CC1)c1ccc(F)cc1	5.88	1332.20
1078	Streptomycin sulfate	CNC1C(OC2C(OC3C(O)C(O)C(N=C(N)N)C(O)C3N=C(N)N)OC(C)C2(O)C=O)OC(CO)C(O)C1O.CNC1C(OC2C(OC3C(O)C(O)C(N=C(N)N)C(O)C3N=C(N)N)OC(C)C2(O)C=O)OC(CO)C(O)C1O.O=S(=O)(O)O.O=S(=O)(O)O.O=S(=O)(O)O	5.88	1333.14
1079	tofacitinib	C[C@@H]1CCN(C(=O)CC#N)C[C@@H]1N(C)c1ncnc2[nH]ccc12	5.87	1338.26
1080	imatinib	Cc1ccc(NC(=O)c2ccc(CN3CCN(C)CC3)cc2)cc1Nc1nccc(-c2cccnc2)n1	5.87	1339.13
1081	Imatinib (STI571)	Cc1ccc(NC(=O)c2ccc(CN3CCN(C)CC3)cc2)cc1Nc1nccc(-c2cccnc2)n1	5.87	1339.13
1082	zatebradine	COc1ccc(CCN(C)CCCN2CCc3cc(OC)c(OC)cc3CC2=O)cc1OC	5.87	1345.60
1083	mycophenolate-mofetil	COc1c(C)c2c(c(O)c1C/C=C(\C)CCC(=O)OCCN1CCOCC1)C(=O)OC2	5.87	1345.65
1084	QX-314	CC[N+](CC)(CC)CC(=O)Nc1c(C)cccc1C	5.87	1346.34
1085	immepip	c1nc(CC2CCNCC2)c[nH]1	5.87	1352.37
1086	benproperine	CC(COc1ccccc1Cc1ccccc1)N1CCCCC1	5.87	1356.18
1087	pirarubicin	COc1cccc2c1C(=O)c1c(O)c3c(c(O)c1C2=O)C[C@@](O)(C(=O)CO)C[C@@H]3O[C@H]1C[C@H](N)[C@H](O[C@@H]2CCCCO2)[C@H](C)O1	5.87	1357.09
1088	cinacalcet	C[C@@H](NCCCc1cccc(C(F)(F)F)c1)c1cccc2ccccc12	5.87	1360.32
1089	GLPG0634	O=C(Nc1nc2cccc(-c3ccc(CN4CCS(=O)(=O)CC4)cc3)n2n1)C1CC1	5.87	1362.47
1090	syrosingopine	CCOC(=O)Oc1c(OC)cc(C(=O)O[C@@H]2C[C@@H]3CN4CCc5c([nH]c6cc(OC)ccc56)[C@H]4C[C@@H]3[C@H](C(=O)OC)[C@H]2OC)cc1OC	5.87	1363.54
1091	etomoxir	CCOC(=O)[C@@]1(CCCCCCOc2ccc(Cl)cc2)CO1	5.87	1363.61
1092	vinorelbine	CCC1=C[C@H]2CN(C1)Cc1c([nH]c3ccccc13)[C@@](C(=O)OC)(c1cc3c(cc1OC)N(C)[C@H]1[C@@](O)(C(=O)OC)[C@H](OC(C)=O)[C@]4(CC)C=CCN5CC[C@]31[C@@H]54)C2	5.87	1364.47
1093	Clemizole hydrochloride	Cl.Clc1ccc(Cn2c(CN3CCCC3)nc3ccccc32)cc1	5.86	1369.30
1094	simvastatin	CCC(C)(C)C(=O)O[C@H]1C[C@@H](C)C=C2C=C[C@H](C)[C@@H](CC[C@@H]3C[C@@H](O)CC(=O)O3)[C@@H]21	5.86	1369.96
1095	Losmapimod	Cc1c(F)cc(C(=O)NC2CC2)cc1-c1ccc(C(=O)NCC(C)(C)C)cn1	5.86	1377.11
1096	fluvastatin	CC(C)n1c(C=C[C@H](O)C[C@H](O)CC(=O)O)c(-c2ccc(F)cc2)c2ccccc21	5.86	1378.32
1097	fananserin	O=S1(=O)c2cccc3cccc(c23)N1CCCN1CCN(c2ccc(F)cc2)CC1	5.86	1379.47
1098	Tivantinib (ARQ 197)	O=C1NC(=O)[C@@H](c2c[nH]c3ccccc23)[C@H]1c1cn2c3c(cccc13)CCC2	5.86	1382.75
1099	erastin	CCOc1ccccc1-n1c(C(C)N2CCN(C(=O)COc3ccc(Cl)cc3)CC2)nc2ccccc2c1=O	5.86	1384.63
1100	Orphenadrine Citrate	Cc1ccccc1C(OCCN(C)C)c1ccccc1.O=C(O)CC(O)(CC(=O)O)C(=O)O	5.86	1385.16
1101	Estriol	CC12CCC3c4ccc(O)cc4CCC3C1CC(O)C2O	5.86	1386.16
1102	estriol	CC12CCC3c4ccc(O)cc4CCC3C1CC(O)C2O	5.86	1386.16
1103	caffeic-acid-phenethyl-ester	O=C(/C=C/c1ccc(O)c(O)c1)OCCc1ccccc1	5.86	1386.50
1104	benazepril	CCOC(=O)[C@H](CCc1ccccc1)N[C@H]1CCc2ccccc2N(CC(=O)O)C1=O	5.86	1388.77
1105	Abiraterone acetate	CC(=O)OC1CCC2(C)C(=CCC3C2CCC2(C)C(c4cccnc4)=CCC32)C1	5.86	1391.20
1106	IRL-2500	Cc1cc(C)cc(C(=O)N(C)C(Cc2ccc(-c3ccccc3)cc2)C(=O)NC(Cc2c[nH]c3ccccc23)C(=O)O)c1	5.86	1391.55
1107	Ketanserin	O=C(c1ccc(F)cc1)C1CCN(CCn2c(=O)[nH]c3ccccc3c2=O)CC1	5.86	1392.16
1108	ketanserin	O=C(c1ccc(F)cc1)C1CCN(CCn2c(=O)[nH]c3ccccc3c2=O)CC1	5.86	1392.16
1109	fipexide	O=C(COc1ccc(Cl)cc1)N1CCN(Cc2ccc3c(c2)OCO3)CC1	5.86	1395.26
1110	Dinaciclib (SCH727965)	CCc1cnn2c(NCc3ccc[n+]([O-])c3)cc(N3CCCCC3CCO)nc12	5.85	1397.56
1111	Nicardipine HCl	COC(=O)C1=C(C)NC(C)=C(C(=O)OCCN(C)Cc2ccccc2)C1c1cccc([N+](=O)[O-])c1.Cl	5.85	1397.93
1112	quizartinib	CC(C)(C)c1cc(NC(=O)Nc2ccc(-c3cn4c(n3)sc3cc(OCCN5CCOCC5)ccc34)cc2)no1	5.85	1403.41
1113	Quizartinib (AC220)	CC(C)(C)c1cc(NC(=O)Nc2ccc(-c3cn4c(n3)sc3cc(OCCN5CCOCC5)ccc34)cc2)no1	5.85	1403.41
1114	Spiramycin	COC1C(O)CC(=O)OC(C)CC=CC=CC(OC2CCC(N(C)C)C(C)O2)C(C)CC(CC=O)C1OC1OC(C)C(OC2CC(C)(O)C(O)C(C)O2)C(N(C)C)C1O	5.85	1403.77
1115	lorazepam	O=C1Nc2ccc(Cl)cc2C(c2ccccc2Cl)=NC1O	5.85	1409.59
1116	rilmenidine	C1COC(NC(C2CC2)C2CC2)=N1	5.85	1411.14
1117	thiothixene	CN(C)S(=O)(=O)c1ccc2c(c1)/C(=C\CCN1CCNCC1)c1ccccc1S2	5.85	1411.33
1118	dexamethasone	CC(=O)OCC(=O)[C@@]1(O)[C@H](C)C[C@H]2[C@H]3CCC4=CC(=O)C=C[C@]4(C)[C@@]3(F)[C@@H](O)C[C@@]21C	5.85	1411.93
1119	didanosine	OC[C@@H]1CC[C@H](n2cnc3c(O)ncnc32)O1	5.85	1412.67
1120	isotretinoin	CC1=C(/C=C/C(C)=C/C=C/C(C)=C\C(=O)O)C(C)(C)CCC1	5.85	1417.62
1121	Butoconazole nitrate	Clc1ccc(CCC(Cn2ccnc2)Sc2c(Cl)cccc2Cl)cc1.O=[N+]([O-])O	5.85	1420.45
1122	exemestane	C=C1C[C@@H]2[C@H](CC[C@]3(C)C(=O)CC[C@@H]23)[C@@]2(C)C=CC(=O)C=C12	5.85	1420.69
1123	Diclofenac	O=C(O)Cc1ccccc1Nc1c(Cl)cccc1Cl	5.85	1423.06
1124	m-3M3FBS	Cc1cc(C)c(S(=O)(=O)Nc2cccc(C(F)(F)F)c2)c(C)c1	5.85	1427.83
1125	benzethonium	CC(C)(C)CC(C)(C)c1ccc(OCCOCC[N+](C)(C)Cc2ccccc2)cc1	5.85	1428.74
1126	Adenosine	Nc1ncnc2c1ncn2C1OC(CO)C(O)C1O	5.84	1432.07
1127	Vidarabine	Nc1ncnc2c1ncn2C1OC(CO)C(O)C1O	5.84	1432.07
1128	omeprazole	COc1ccc2nc(S(=O)Cc3ncc(C)c(OC)c3C)[nH]c2c1	5.84	1434.26
1129	Omeprazole	COc1ccc2nc(S(=O)Cc3ncc(C)c(OC)c3C)[nH]c2c1	5.84	1434.26
1130	harmine	COc1ccc2c(c1)[nH]c1c(C)nccc12	5.84	1437.29
1131	Amisulpride	CCN1CCCC1CNC(=O)c1cc(S(=O)(=O)CC)c(N)cc1OC	5.84	1443.13
1132	tubastatin-a	CN1CCc2c(c3ccccc3n2Cc2ccc(C(=O)NO)cc2)C1	5.84	1445.66
1133	Deferasirox	O=C1C=CC=CC1=C1NC(=C2C=CC=CC2=O)N(c2ccc(C(=O)O)cc2)N1	5.84	1447.79
1134	Piromidic Acid	CCn1cc(C(=O)O)c(=O)c2cnc(N3CCCC3)nc21	5.84	1448.38
1135	piromidic-acid	CCn1cc(C(=O)O)c(=O)c2cnc(N3CCCC3)nc21	5.84	1448.38
1136	diflorasone	CC(=O)OCC(=O)[C@@]1(OC(C)=O)[C@@H](C)C[C@@H]2[C@@H]3C[C@H](F)C4=CC(=O)C=C[C@]4(C)[C@@]3(F)[C@@H](O)C[C@@]21C	5.84	1448.87
1137	Metoclopramide	CCN(CC)CCNC(=O)c1cc(Cl)c(N)cc1OC	5.84	1452.57
1138	metoclopramide	CCN(CC)CCNC(=O)c1cc(Cl)c(N)cc1OC	5.84	1452.57
1139	monensin	CC[C@@]1([C@@H]2O[C@@H]([C@H]3O[C@@](O)(CO)[C@H](C)C[C@@H]3C)C[C@@H]2C)CC[C@H]([C@]2(C)CC[C@]3(C[C@H](O)[C@@H](C)[C@@H]([C@@H](C)[C@@H](OC)[C@H](C)C(=O)O)O3)O2)O1	5.84	1453.77
1140	carbachol	C[N+](C)(C)CCOC(N)=O	5.84	1455.65
1141	Lomefloxacin HCl	CCn1cc(C(=O)O)c(=O)c2cc(F)c(N3CCNC(C)C3)c(F)c21.Cl	5.84	1456.62
1142	lomifylline	CC(=O)CCCCn1cnc2c1c(=O)n(C)c(=O)n2C	5.84	1459.18
1143	Vecuronium Bromide	CC(=O)OC1CC2CCC3C(CCC4(C)C3CC([N+]3(C)CCCCC3)C4OC(C)=O)C2(C)CC1N1CCCCC1.[Br-]	5.84	1459.28
1144	Doxapram HCl	CCN1CC(CCN2CCOCC2)C(c2ccccc2)(c2ccccc2)C1=O.Cl.O	5.84	1460.56
1145	Isoprenaline HCl	CC(C)NCC(O)c1ccc(O)c(O)c1.Cl	5.84	1461.23
1146	clopamide	C[C@H]1CCC[C@@H](C)N1NC(=O)c1ccc(Cl)c(S(N)(=O)=O)c1	5.83	1464.96
1147	trihexyphenidyl	OC(CCN1CCCCC1)(c1ccccc1)C1CCCCC1	5.83	1465.77
1148	butenafine	CN(Cc1ccc(C(C)(C)C)cc1)Cc1cccc2ccccc12	5.83	1471.53
1149	Lenvatinib (E7080)	COc1cc2nccc(Oc3ccc(NC(=O)NC4CC4)c(Cl)c3)c2cc1C(N)=O	5.83	1471.58
1150	Dipyridamole	OCCN(CCO)c1nc(N2CCCCC2)c2nc(N(CCO)CCO)nc(N3CCCCC3)c2n1	5.83	1473.99
1151	triamcinolone	C[C@]12C[C@H](O)[C@@]3(F)[C@@H](CCC4=CC(=O)C=C[C@@]43C)[C@@H]1C[C@@H](O)[C@]2(O)C(=O)CO	5.83	1474.62
1152	methylprednisolone	C[C@H]1C[C@H]2[C@@H]3CC[C@](O)(C(=O)CO)[C@@]3(C)C[C@H](O)[C@@H]2[C@@]2(C)C=CC(=O)C=C12	5.83	1475.40
1153	Crystal Violet	CN(C)c1ccc(C(=C2C=CC(=[N+](C)C)C=C2)c2ccc(N(C)C)cc2)cc1.[Cl-]	5.83	1478.26
1154	Pitavastatin	O=C(O)CC(O)CC(O)C=Cc1c(C2CC2)nc2ccccc2c1-c1ccc(F)cc1	5.83	1479.89
1155	norgestrel	C#C[C@]1(O)CCC2C3CCC4=CC(=O)CC[C@@H]4C3CC[C@@]21CC	5.83	1483.91
1156	serdemetan	c1cc(NCCc2c[nH]c3ccccc23)cc(Nc2ccncc2)c1	5.83	1484.24
1157	prednisolone	C[C@H]1C[C@H]2[C@H]3CC[C@](O)(C(=O)CO)[C@@]3(C)C[C@H](O)[C@H]2[C@@]2(C)C=CC(=O)C=C12	5.82	1499.09
1158	procyclidine	OC(CCN1CCCC1)(c1ccccc1)C1CCCCC1	5.82	1502.09
1159	bromperidol	O=C(CCCN1CCC(O)(c2ccc(Br)cc2)CC1)c1ccc(F)cc1	5.82	1505.78
1160	Telmisattan	CCCc1nc2c(C)cc(-c3nc4ccccc4n3C)cc2n1Cc1ccc(-c2ccccc2C(=O)O)cc1	5.82	1506.67
1161	telmisartan	CCCc1nc2c(C)cc(-c3nc4ccccc4n3C)cc2n1Cc1ccc(-c2ccccc2C(=O)O)cc1	5.82	1506.67
1162	Hydroxyzine 2HCl	Cl.Cl.OCCOCCN1CCN(C(c2ccccc2)c2ccc(Cl)cc2)CC1	5.82	1508.70
1163	Digoxin	C[C@H]1O[C@@H](O[C@H]2[C@@H](O)C[C@H](O[C@H]3[C@@H](O)C[C@H](O[C@H]4CC[C@]5(C)[C@H]6C[C@@H](O)[C@]7(C)[C@@H](C8=CC(=O)OC8)CC[C@]7(O)[C@@H]6CC[C@@H]5C4)O[C@@H]3C)O[C@@H]2C)C[C@H](O)[C@@H]1O	5.82	1510.11
1164	cefmetazole	CO[C@@]1(NC(=O)CSCC#N)C(=O)N2C(C(=O)O)=C(CSc3nnnn3C)CS[C@@H]21	5.82	1512.07
1165	motesanib	CC1(C)CNc2cc(NC(=O)c3cccnc3NCc3ccncc3)ccc21	5.82	1514.23
1166	Triciribine	Cn1nc(N)c2cn([C@@H]3O[C@H](CO)[C@@H](O)[C@H]3O)c3ncnc1c23	5.82	1515.51
1167	Pregnenolone	CC(=O)C1CCC2C3CC=C4CC(O)CCC4(C)C3CCC12C	5.82	1524.04
1168	MEK1-2-inhibitor	N#C/C(=C(/N)Sc1ccc(N)cc1)c1ccccc1C(F)(F)F	5.82	1526.34
1169	Cinacalcet	CC(NCCCc1cccc(C(F)(F)F)c1)c1cccc2ccccc12	5.82	1528.93
1170	anthothecol	CC(=O)O[C@@H]1C[C@@]2(C)[C@H](c3ccoc3)C[C@H]3O[C@]32[C@]2(C)C(=O)C(=O)C3C(C)(C)C(=O)C=C[C@]3(C)C12	5.82	1529.63
1171	Ivabradine HCl	COc1cc2c(cc1OC)CC(=O)N(CCCN(C)CC1Cc3cc(OC)c(OC)cc31)CC2.Cl	5.82	1530.18
1172	dexchlorpheniramine	CN(C)CC[C@@H](c1ccc(Cl)cc1)c1ccccn1	5.81	1548.89
1173	atomoxetine	CNCC[C@@H](Oc1ccccc1C)c1ccccc1	5.81	1549.61
1174	Penfluridol	OC1(c2ccc(Cl)c(C(F)(F)F)c2)CCN(CCCC(c2ccc(F)cc2)c2ccc(F)cc2)CC1	5.81	1549.76
1175	penfluridol	OC1(c2ccc(Cl)c(C(F)(F)F)c2)CCN(CCCC(c2ccc(F)cc2)c2ccc(F)cc2)CC1	5.81	1549.76
1176	dinorcitalopram-oxalate	[C-]#[N+]c1ccc2c(c1)COC2(CCCN)c1ccc(F)cc1	5.81	1556.27
1177	Azacyclonol	OC(c1ccccc1)(c1ccccc1)C1CCNCC1	5.81	1559.55
1178	Ciclopirox ethanolamine	Cc1cc(C2CCCCC2)n(O)c(=O)c1.NCCO	5.80	1568.66
1179	vinpocetine	CCOC(=O)C1=CC2(CC)CCCN3CCc4c(n1c1ccccc41)C32	5.80	1582.21
1180	Eprazinone 2HCl	CCOC(CN1CCN(CC(C)C(=O)c2ccccc2)CC1)c1ccccc1.Cl.Cl	5.80	1583.42
1181	Fludarabine Phosphate (Fludara)	Nc1nc(F)nc2c1ncn2C1OC(COP(=O)(O)O)C(O)C1O	5.80	1585.15
1182	temozolomide	Cn1nnc2c(C(N)=O)ncn2c1=O	5.80	1585.17
1183	Temozolomide	Cn1nnc2c(C(N)=O)ncn2c1=O	5.80	1585.17
1184	bucladesine	CCCC(=O)Nc1ncnc2c1ncn2[C@@H]1O[C@@H]2OP(=O)(O)OC[C@@H]2[C@H]1OC(=O)CCC	5.80	1588.31
1185	geranyl-geranyl-pyrophosphate	CC(C)=CCC/C(C)=C/CC/C(C)=C/CC/C(C)=C/COP(=O)(O)OP(=O)(O)O	5.80	1588.83
1186	Enzastaurin (LY317615)	Cn1cc(C2=C(c3cn(C4CCN(Cc5ccccn5)CC4)c4ccccc34)C(=O)NC2=O)c2ccccc21	5.80	1596.94
1187	enzastaurin	Cn1cc(C2=C(c3cn(C4CCN(Cc5ccccn5)CC4)c4ccccc34)C(=O)NC2=O)c2ccccc21	5.80	1596.94
1188	Oltipraz	Cc1c(-c2cnccn2)ssc1=S	5.80	1597.58
1189	Epothilone B (EPO906, Patupilone)	CC(=Cc1csc(C)n1)C1CC2OC2(C)CCCC(C)C(O)C(C)C(=O)C(C)(C)C(O)CC(=O)O1	5.79	1607.55
1190	rotenone	C=C(C)[C@H]1Cc2c(ccc3c2O[C@@H]2COc4cc(OC)c(OC)cc4[C@@H]2C3=O)O1	5.79	1613.69
1191	fexaramine	COC(=O)C=Cc1cccc(N(Cc2ccc(-c3ccc(N(C)C)cc3)cc2)C(=O)C2CCCCC2)c1	5.79	1615.40
1192	Quetiapine Fumarate	O=C(O)C=CC(=O)O.OCCOCCN1CCN(C2=Nc3ccccc3Sc3ccccc32)CC1.OCCOCCN1CCN(C2=Nc3ccccc3Sc3ccccc32)CC1	5.79	1616.77
1194	sarmentogenin	CC12CCC(O)CC1CCC1C2[C@H](O)CC2(C)C(C3=CC(=O)OC3)CCC12O	5.79	1622.43
1195	urosiol	C[C@H](CCC(=O)O)[C@@H]1CC[C@H]2[C@H]3[C@@H](O)C[C@@H]4C[C@H](O)CC[C@]4(C)[C@@H]3CC[C@@]21C	5.79	1622.90
1196	pilocarpine	CC[C@@H]1C(=O)OC[C@@H]1Cc1cncn1C	5.79	1624.09
1197	thiamphenicol	CS(=O)(=O)c1ccc([C@@H](O)[C@@H](CO)NC(=O)C(Cl)Cl)cc1	5.79	1626.93
1198	pyroxamide	O=C(CCCCCCC(=O)Nc1cccnc1)NO	5.79	1630.15
1199	ritodrine	CC(NCCc1ccc(O)cc1)C(O)c1ccc(O)cc1	5.79	1631.56
1200	Nalidixic acid	CCn1cc(C(=O)O)c(=O)c2ccc(C)nc21	5.79	1632.56
1201	nalidixic-acid	CCn1cc(C(=O)O)c(=O)c2ccc(C)nc21	5.79	1632.56
1202	Gemcitabine	Nc1ccn(C2OC(CO)C(O)C2(F)F)c(=O)n1	5.79	1632.80
1203	papaverine	COc1ccc(Cc2nccc3cc(OC)c(OC)cc23)cc1OC	5.79	1633.29
1204	mevastatin	CC[C@H](C)C(=O)O[C@H]1CCC=C2C=C[C@H](C)[C@H](CC[C@@H]3C[C@@H](O)CC(=O)O3)[C@@H]21	5.79	1638.25
1205	mianserin	CN1CCN2c3ccccc3Cc3ccccc3C2C1	5.78	1641.49
1206	SJB-AF-2	O=C(c1cccc(Cl)c1)N1CCN(c2ccnc3cc(Cl)ccc23)CC1	5.78	1645.68
1207	norethisterone	C#C[C@]1(O)CC[C@H]2[C@@H]3CCC4=CC(=O)CC[C@@H]4[C@H]3CC[C@@]21C	5.78	1646.01
1208	4,5,6,7-tetrabromobenzotriazole	Brc1c(Br)c(Br)c2[nH]nnc2c1Br	5.78	1654.04
1209	leucovorin	Nc1nc(=O)c2c([nH]1)NCC(CNc1ccc(C(=O)N[C@@H](CCC(=O)O)C(=O)O)cc1)N2C=O	5.78	1656.65
1210	flavokavain-b	COc1cc(O)c(C(=O)/C=C/c2ccccc2)c(OC)c1	5.78	1658.72
1211	mefloquine	O[C@@H](c1cc(C(F)(F)F)nc2c(C(F)(F)F)cccc12)[C@H]1CCCCN1	5.78	1659.66
1212	trolox	Cc1c(C)c2c(c(C)c1O)CCC(C)(C(=O)O)O2	5.78	1659.86
1213	AR-C133057XX	COc1ccnc(NC2CCN(C(=O)c3ccc(C#N)cc3)CC2)c1	5.78	1661.64
1214	cefepime	CON=C(C(=O)N[C@H]1C(=O)N2C(C(=O)O)=C(C[N+]3(C)CCCC3)CS[C@H]12)c1csc(N)n1	5.78	1663.04
1215	terconazole	CC(C)N1CCN(c2ccc(OC[C@H]3CO[C@](Cn4cncn4)(c4ccc(Cl)cc4Cl)O3)cc2)CC1	5.78	1670.99
1216	Ampicillin Trihydrate	CC1(C)SC2C(NC(=O)C(N)c3ccccc3)C(=O)N2C1C(=O)O.O.O.O	5.78	1671.73
1217	PCI-24781 (CRA-024781)	CN(C)Cc1c(C(=O)NCCOc2ccc(C(=O)NO)cc2)oc2ccccc12	5.78	1672.65
1218	Proflavine Hemisulfate	Nc1ccc2cc3ccc([NH3+])cc3nc2c1.Nc1ccc2cc3ccc([NH3+])cc3nc2c1.O=S(=O)([O-])[O-]	5.78	1676.70
1219	p-azido-PE-TFMPP	[N-]=[N+]=Nc1ccc(CCN2CCN(c3cccc(C(F)(F)F)c3)CC2)cc1	5.77	1680.54
1220	GBR-13069	Fc1ccc(C(OCCN2CCN(CC=Cc3ccccc3)CC2)c2ccc(F)cc2)cc1	5.77	1683.97
1221	Noscapine HCl	COc1ccc2c(c1OC)C(=O)OC2C1c2c(cc3c(c2OC)OCO3)CCN1C.Cl	5.77	1688.26
1222	Sulfaphenazole	Nc1ccc(S(=O)(=O)Nc2ccnn2-c2ccccc2)cc1	5.77	1690.25
1223	sulfaphenazole	Nc1ccc(S(=O)(=O)Nc2ccnn2-c2ccccc2)cc1	5.77	1690.25
1224	N-methyllidocaine-iodide	CC[N+](C)(CC)CC(=O)Nc1c(C)cccc1C	5.77	1691.42
1225	oxiconazole	Clc1ccc(CON=C(Cn2ccnc2)c2ccc(Cl)cc2Cl)c(Cl)c1	5.77	1695.40
1226	Sertraline HCl	CNC1CCC(c2ccc(Cl)c(Cl)c2)c2ccccc21.Cl	5.77	1698.48
1227	Glibenclamide	COc1ccc(Cl)cc1C(=O)NCCc1ccc(S(=O)(=O)NC(=O)NC2CCCCC2)cc1	5.77	1701.00
1228	glibenclamide	COc1ccc(Cl)cc1C(=O)NCCc1ccc(S(=O)(=O)NC(=O)NC2CCCCC2)cc1	5.77	1701.00
1229	rimcazole	C[C@H]1CN(CCCn2c3ccccc3c3ccccc32)C[C@@H](C)N1	5.77	1701.20
1230	adiphenine	CCN(CC)CCOC(=O)C(c1ccccc1)c1ccccc1	5.77	1701.48
1231	tramadol	COc1cccc([C@@]2(O)CCCC[C@@H]2CN(C)C)c1	5.77	1701.97
1232	Sumatriptan	CNS(=O)(=O)Cc1ccc2[nH]cc(CCN(C)C)c2c1	5.77	1704.69
1233	sumatriptan	CNS(=O)(=O)Cc1ccc2[nH]cc(CCN(C)C)c2c1	5.77	1704.69
1234	Celecoxib	Cc1ccc(-c2cc(C(F)(F)F)nn2-c2ccc(S(N)(=O)=O)cc2)cc1	5.77	1708.60
1235	rivastigmine	CCN(C)C(=O)Oc1cccc([C@H](C)N(C)C)c1	5.77	1709.37
1236	Pioglitazone HCl	CCc1ccc(CCOc2ccc(CC3SC(=O)NC3=O)cc2)nc1.Cl	5.77	1713.23
1237	norepinephrine	NCC(O)c1ccc(O)c(O)c1	5.76	1725.18
1238	Hydrochlorothiazide	NS(=O)(=O)c1cc2c(cc1Cl)NCNS2(=O)=O	5.76	1730.86
1239	hydrochlorothiazide	NS(=O)(=O)c1cc2c(cc1Cl)NCNS2(=O)=O	5.76	1730.86
1240	gangaleoidin	COC(=O)c1c(OC)cc2c(c1C)Oc1c(Cl)c(O)c(Cl)c(C)c1C(=O)O2	5.76	1733.12
1241	Elacridar	COc1cc2c(cc1OC)CN(CCc1ccc(NC(=O)c3cccc4c(=O)c5cccc(OC)c5[nH]c34)cc1)CC2	5.76	1736.79
1242	gentamicin	CN[C@@H]1[C@@H](O)[C@@H](O[C@@H]2[C@@H](O)[C@H](O[C@H]3O[C@H](CN)CC[C@H]3N)[C@@H](N)C[C@H]2N)OC[C@]1(C)O.CN[C@@H]1[C@@H](O)[C@@H](O[C@@H]2[C@@H](O)[C@H](O[C@H]3O[C@H]([C@@H](C)N)CC[C@H]3N)[C@@H](N)C[C@H]2N)OC[C@]1(C)O.CN[C@H](C)[C@@H]1CC[C@@H](N)[C@@H](O[C@@H]2[C@@H](N)C[C@@H](N)[C@H](O[C@H]3OC[C@](C)(O)[C@H](NC)[C@H]3O)[C@H]2O)O1	5.76	1738.09
1243	Mianserin HCl	CN1CCN2c3ccccc3Cc3ccccc3C2C1.Cl	5.76	1743.88
1244	PHA-665752	Cc1[nH]c(/C=C2\C(=O)Nc3ccc(S(=O)(=O)Cc4c(Cl)cccc4Cl)cc32)c(C)c1C(=O)N1CCC[C@@H]1CN1CCCC1	5.76	1744.49
1245	Rizatriptan Benzoate	CN(C)CCc1c[nH]c2ccc(Cn3cncn3)cc12.O=C(O)c1ccccc1	5.76	1744.70
1246	pramipexole	CCCN[C@H]1CCc2nc(N)sc2C1	5.76	1745.23
1247	flucloxacillin	Cc1onc(-c2c(F)cccc2Cl)c1C(=O)N[C@@H]1C(=O)N2C(C(=O)O)C(C)(C)S[C@@H]12	5.76	1747.58
1248	Risperidone	Cc1nc2n(c(=O)c1CCN1CCC(c3noc4cc(F)ccc34)CC1)CCCC2	5.76	1748.07
1249	risperidone	Cc1nc2n(c(=O)c1CCN1CCC(c3noc4cc(F)ccc34)CC1)CCCC2	5.76	1748.07
1250	bimatoprost	CCNC(=O)CCC/C=C\CC1C(O)CC(O)[C@@H]1/C=C/C(O)CCc1ccccc1	5.76	1748.92
1251	Estradiol	CC12CCC3c4ccc(O)cc4CCC3C1CCC2O	5.76	1750.70
1252	alpha-estradiol	CC12CCC3c4ccc(O)cc4CCC3C1CCC2O	5.76	1750.70
1254	IC-261	COc1cc(OC)c(/C=C2/C(=O)Nc3ccccc32)c(OC)c1	5.76	1754.73
1255	palonosetron	O=C1c2cccc3c2[C@H](CCC3)CN1[C@@H]1CN2CCC1CC2	5.75	1758.78
1256	rescinnamine	COC(=O)[C@H]1[C@H]2C[C@@H]3c4[nH]c5cc(OC)ccc5c4CCN3C[C@H]2C[C@@H](OC(=O)/C=C/c2cc(OC)c(OC)c(OC)c2)[C@@H]1OC	5.75	1759.66
1257	mitomycin-c	CO[C@]12[C@H](COC(N)=O)C3=C(C(=O)C(C)=C(N)C3=O)N1C[C@@H]1N[C@@H]12	5.75	1760.01
1258	Sodium salicylate	O=C([O-])c1ccccc1O.[Na+]	5.75	1764.75
1259	Terazosin HCl	COc1cc2nc(N3CCN(C(=O)C4CCCO4)CC3)nc(N)c2cc1OC.Cl.O.O	5.75	1769.59
1260	ACDPP	CN(C)c1nc(N)c(C(=O)Nc2cccnc2)nc1Cl	5.75	1773.42
1261	Medroxyprogesterone acetate	CC(=O)OC1(C(C)=O)CCC2C3CC(C)C4=CC(=O)CCC4(C)C3CCC21C	5.75	1773.64
1262	guggulsterone	C/C=C1\C(=O)CC2C3CCC4=CC(=O)CC[C@@]4(C)C3CC[C@@]12C	5.75	1773.83
1263	Alendronate	NCCCC(O)(P(=O)([O-])O)P(=O)(O)O.O.O.O.[Na+]	5.75	1777.03
1264	latrunculin-b	C/C1=C/C(=O)O[C@@H]2C[C@@H](CC[C@H](C)/C=C\CC1)O[C@@](O)(C1CSC(=O)N1)C2	5.75	1778.49
1265	Mestranol	C#CC1(O)CCC2C3CCc4cc(OC)ccc4C3CCC21C	5.75	1784.57
1266	chaetocin	CN1C(=O)C23CC4(C56CC78SSC(CO)(C(=O)N7C5Nc5ccccc56)N(C)C8=O)c5ccccc5NC4N2C(=O)C1(CO)SS3	5.75	1788.57
1267	Clofarabine	Nc1nc(Cl)nc2c1ncn2C1OC(CO)C(O)C1F	5.75	1789.35
1268	tandutinib	COc1cc2c(N3CCN(C(=O)Nc4ccc(OC(C)C)cc4)CC3)ncnc2cc1OCCCN1CCCCC1	5.75	1791.76
1269	sibutramine	CC(C)CC(N(C)C)C1(c2ccc(Cl)cc2)CCC1	5.75	1791.91
1270	formoterol	COc1ccc(C[C@H](C)NC[C@@H](O)c2ccc(O)c(NC=O)c2)cc1	5.75	1793.16
1271	Cimetidine	CN=C(NC#N)NCCSCc1nc[nH]c1C	5.75	1794.94
1272	Carbidopa	CC(Cc1ccc(O)c(O)c1)(NN)C(=O)O	5.75	1796.51
1273	Budesonide	CCCC1O[C@@H]2C[C@H]3[C@@H]4CCC5=CC(=O)C=C[C@]5(C)[C@H]4[C@@H](O)C[C@]3(C)[C@]2(C(=O)CO)O1	5.75	1797.03
1274	fluprostenol	O=C(O)CCC/C=C\C[C@H]1[C@@H](O)C[C@@H](O)[C@@H]1/C=C/[C@@H](O)COc1cccc(C(F)(F)F)c1	5.74	1800.14
1275	beta-alanine	NC(Cc1csc2ccc(O)cc12)C(=O)O	5.74	1807.75
1276	Regorafenib monohydrate	CNC(=O)c1cc(Oc2ccc(NC(=O)Nc3ccc(Cl)c(C(F)(F)F)c3)c(F)c2)ccn1.O	5.74	1813.20
1277	IM-12	Cc1[nH]c2ccccc2c1C1=C(NCCc2ccc(F)cc2)C(=O)N(C)C1=O	5.74	1813.96
1279	mocimycin	C/C=C\C=C/C1OC(O)(C(CC)C(=O)NC/C=C\C=C(\C)C(OC)C(C)C2OC(/C=C\C=C/C=C(/C)C(=O)c3c(O)cc[nH]c3=O)C(O)C2O)C(O)C(O)C1(C)C	5.74	1819.96
1280	JAK3-inhibitor-VI	O=C1Nc2ccc(-c3cccnc3)cc2/C1=C/c1ccc[nH]1	5.74	1832.92
1281	Acipimox	Cc1cnc(C(=O)O)c[n+]1[O-]	5.74	1837.17
1282	acipimox	Cc1cnc(C(=O)O)c[n+]1[O-]	5.74	1837.17
1283	Ulipristal	CC(=O)OC1(C(C)=O)CCC2C3CCC4=CC(=O)CCC4=C3C(c3ccc(N(C)C)cc3)CC21C	5.73	1847.78
1284	Ulipristal acetate	CC(=O)OC1(C(C)=O)CCC2C3CCC4=CC(=O)CCC4=C3C(c3ccc(N(C)C)cc3)CC21C	5.73	1847.78
1285	carbidopa	C[C@@](Cc1ccc(O)c(O)c1)(NN)C(=O)O	5.73	1851.19
1286	VX-680 (MK-0457,Tozasertib)	Cc1cc(Nc2cc(N3CCN(C)CC3)nc(Sc3ccc(NC(=O)C4CC4)cc3)n2)n[nH]1	5.73	1854.11
1287	tozasertib	Cc1cc(Nc2cc(N3CCN(C)CC3)nc(Sc3ccc(NC(=O)C4CC4)cc3)n2)n[nH]1	5.73	1854.11
1288	crizotinib	C[C@@H](Oc1cc(-c2cnn(C3CCNCC3)c2)cnc1N)c1c(Cl)ccc(F)c1Cl	5.73	1855.72
1289	Bimatoprost	CCNC(=O)CCCC=CCC1C(O)CC(O)C1C=CC(O)CCc1ccccc1	5.73	1859.69
1290	COT-10b	C=C(N)c1cc2c(-c3cccc(-c4ccccc4)c3)cnc(N)c2s1	5.73	1860.42
1291	ryuvidine	Cc1ccc(NC2=CC(=O)c3sc(C)nc3C2=O)cc1	5.73	1868.52
1292	Rosuvastatin Calcium	CC(C)c1nc(N(C)S(C)(=O)=O)nc(-c2ccc(F)cc2)c1C=CC(O)CC(O)CC(=O)[O-].CC(C)c1nc(N(C)S(C)(=O)=O)nc(-c2ccc(F)cc2)c1C=CC(O)CC(O)CC(=O)[O-].[Ca+2]	5.73	1871.18
1293	alprazolam	Cc1nnc2n1-c1ccc(Cl)cc1C(c1ccccc1)=NC2	5.73	1874.75
1294	gliquidone	COc1ccc2c(c1)C(=O)N(CCc1ccc(S(=O)(=O)NC(=O)NC3CCCCC3)cc1)C(=O)C2(C)C	5.73	1876.79
1295	Gliquidone	COc1ccc2c(c1)C(=O)N(CCc1ccc(S(=O)(=O)NC(=O)NC3CCCCC3)cc1)C(=O)C2(C)C	5.73	1876.79
1296	sulpiride	CCN1CCC(CNC(=O)c2cc(S(N)(=O)=O)ccc2OC)C1	5.72	1883.68
1297	Carbamoylcholine chloride	C[N+](C)(C)CCOC(N)=O.[Cl-]	5.72	1886.70
1298	Flubendazole	COC(=O)Nc1nc2ccc(C(=O)c3ccc(F)cc3)cc2[nH]1	5.72	1887.27
1299	LDK378	Cc1cc(Nc2ncc(Cl)c(Nc3ccccc3S(=O)(=O)C(C)C)n2)c(OC(C)C)cc1C1CCNCC1	5.72	1898.07
1300	Dorzolamide HCl	CCNC1CC(C)S(=O)(=O)c2sc(S(N)(=O)=O)cc21.Cl	5.72	1898.82
1301	Scopolamine butylbromide	CCCC[N@@+]1(C)[C@H]2C[C@H](OC(=O)[C@@H](CO)c3ccccc3)C[C@@H]1[C@H]1O[C@@H]21.[Br-]	5.72	1903.10
1302	epirubicin	COc1cccc2c1C(=O)c1c(O)c3c(c(O)c1C2=O)C[C@@](O)(C(=O)CO)C[C@@H]3OC1CC(N)C(O)C(C)O1	5.72	1904.04
1303	trimebutine	CCC(COC(=O)c1cc(OC)c(OC)c(OC)c1)(c1ccccc1)N(C)C	5.72	1905.44
1304	Trimebutine	CCC(COC(=O)c1cc(OC)c(OC)c(OC)c1)(c1ccccc1)N(C)C	5.72	1905.44
1305	Triflurdine (Viroptic)	O=c1[nH]c(=O)n(C2CC(O)C(CO)O2)cc1C(F)(F)F	5.72	1906.26
1306	toremifene	CN(C)CCOc1ccc(C(=C(CCCl)c2ccccc2)c2ccccc2)cc1	5.72	1908.90
1307	YM155	COCCn1c2c([n+](Cc3cnccn3)c1C)C(=O)c1ccccc1C2=O.[Br-]	5.72	1909.04
1308	Perindopril Erbumine	CC(C)(C)N.CCCC(NC(C)C(=O)N1C(C(=O)O)CC2CCCCC21)C(=O)OCC	5.72	1910.78
1309	chlormadinone	CC(=O)O[C@]1(C(C)=O)CC[C@@H]2[C@H]3C=C(Cl)C4=CC(=O)CC[C@]4(C)[C@@H]3CC[C@@]21C	5.72	1911.28
1310	Gemfibrozil	Cc1ccc(C)c(OCCCC(C)(C)C(=O)O)c1	5.72	1911.76
1311	Sulfameter	COc1cnc(NS(=O)(=O)c2ccc(N)cc2)nc1	5.72	1917.70
1312	Daunorubicin HCl	COc1cccc2c1C(=O)c1c(O)c3c(c(O)c1C2=O)C[C@@](O)(C(C)=O)C[C@@H]3O[C@H]1C[C@H](N)[C@H](O)[C@H](C)O1.Cl	5.72	1918.51
1313	idazoxan	c1ccc2c(c1)OCC(C1=NCCN1)O2	5.72	1918.85
1314	fluorouracil	O=c1[nH]cc(F)c(=O)[nH]1	5.72	1921.21
1315	Fluorouracil (Adrucil)	O=c1[nH]cc(F)c(=O)[nH]1	5.72	1921.21
1316	radicicol	CC1CC2OC2/C=C/C=C/C(=O)Cc2c(Cl)c(O)cc(O)c2C(=O)O1	5.72	1922.81
1317	fadrozole	N#Cc1ccc(C2CCCc3cncn32)cc1	5.72	1924.82
1318	ampyrone	Cc1c(N)c(=O)n(-c2ccccc2)n1C	5.71	1929.04
1319	butacaine	CCCCN(CCCC)CCCOC(=O)c1ccc(N)cc1	5.71	1933.95
1320	zaleplon	CCN(C(C)=O)c1cccc(-c2ccnc3c(C#N)cnn23)c1	5.71	1935.78
1321	Bepotastine Besilate	O=C(O)CCCN1CCC(OC(c2ccc(Cl)cc2)c2ccccn2)CC1.O=S(=O)(O)c1ccccc1	5.71	1938.07
1322	Erlotinib	C#Cc1cccc(Nc2ncnc3cc(OCCOC)c(OCCOC)cc23)c1	5.71	1939.05
1323	erlotinib	C#Cc1cccc(Nc2ncnc3cc(OCCOC)c(OCCOC)cc23)c1	5.71	1939.05
1324	strophanthidin	C[C@]12CC[C@H]3[C@@H](CC[C@]4(O)C[C@@H](O)CC[C@]34C=O)[C@@]1(O)CC[C@@H]2C1=CC(=O)OC1	5.71	1947.26
1325	Ropivacaine hydrochloride monohydrate	CCCN1CCCCC1C(=O)Nc1c(C)cccc1C.Cl.O	5.71	1949.61
1326	edrophonium	CC[N+](C)(C)c1cccc(O)c1	5.71	1954.98
1327	GBR-12783	C(=Cc1ccccc1)CN1CCN(CCOC(c2ccccc2)c2ccccc2)CC1	5.71	1958.67
1328	iopamidol	C[C@H](O)C(=O)Nc1c(I)c(C(=O)NC(CO)CO)c(I)c(C(=O)NC(CO)CO)c1I	5.71	1962.84
1329	tyrphostin-AG-1295	Cc1cc2ncc(-c3ccccc3)nc2cc1C	5.71	1965.95
1330	Nifenazone	Cc1c(NC(=O)c2cccnc2)c(=O)n(-c2ccccc2)n1C	5.71	1967.10
1331	nifenazone	Cc1c(NC(=O)c2cccnc2)c(=O)n(-c2ccccc2)n1C	5.71	1967.10
1332	Gossypetin	O=c1c(O)c(-c2ccc(O)c(O)c2)oc2c(O)c(O)cc(O)c12	5.71	1967.50
1333	flubendazole	COC(=O)Nc1nc2cc(C(=O)c3ccc(F)cc3)ccc2[nH]1	5.71	1969.35
1334	atovaquone	O=C1C(=O)C(C2CCC(c3ccc(Cl)cc3)CC2)C(=O)c2ccccc21	5.71	1970.02
1335	AN-2728	N#Cc1ccc(Oc2ccc3c(c2)COB3O)cc1	5.70	1974.82
1336	cefotaxime	CO/N=C(/C(=O)NC1C(=O)N2C(C(=O)O)=C(COC(C)=O)CSC12)c1csc(N)n1	5.70	1975.01
1337	iobenguane	N=C(N)NCc1cccc(I)c1	5.70	1990.73
1338	sulindac	CSc1ccc(/C=C2/C(C)=C(CC(=O)O)c3cc(F)ccc32)cc1	5.70	1993.04
1339	lamivudine	Nc1ccn([C@@H]2CS[C@H](CO)O2)c(=O)n1	5.70	1994.51
1340	Cabazitaxel	CO[C@H]1C[C@H]2OC[C@@]2(OC(C)=O)[C@H]2[C@H](OC(=O)c3ccccc3)[C@]3(O)C[C@H](OC(=O)[C@H](O)[C@@H](NC(=O)OC(C)(C)C)c4ccccc4)C(C)=C([C@@H](OC)C(=O)[C@]12C)C3(C)C	5.70	1999.50
1341	SANT-1	Cc1nn(-c2ccccc2)c(C)c1C=NN1CCN(Cc2ccccc2)CC1	5.70	2002.69
1342	axitinib	CNC(=O)c1ccccc1Sc1ccc2c(/C=C/c3ccccn3)n[nH]c2c1	5.70	2002.80
1343	retinol	CC1=C(/C=C/C(C)=C/C=C/C(C)=C/CO)C(C)(C)CCC1	5.70	2004.78
1344	Diclazuril	N#CC(c1ccc(Cl)cc1)c1c(Cl)cc(-n2ncc(=O)[nH]c2=O)cc1Cl	5.70	2004.84
1345	ethaverine	CCOc1ccc(Cc2nccc3cc(OCC)c(OCC)cc23)cc1OCC	5.70	2005.13
1346	Etoricoxib	Cc1ccc(-c2ncc(Cl)cc2-c2ccc(S(C)(=O)=O)cc2)cn1	5.70	2005.78
1347	etoricoxib	Cc1ccc(-c2ncc(Cl)cc2-c2ccc(S(C)(=O)=O)cc2)cn1	5.70	2005.78
1348	Diethylstilbestrol	CCC(=C(CC)c1ccc(O)cc1)c1ccc(O)cc1	5.70	2007.90
1349	diethylstilbestrol	CCC(=C(CC)c1ccc(O)cc1)c1ccc(O)cc1	5.70	2007.90
1350	Idoxuridine	O=c1[nH]c(=O)n(C2CC(O)C(CO)O2)cc1I	5.70	2013.34
1351	Sorafenib	CNC(=O)c1cc(Oc2ccc(NC(=O)Nc3ccc(Cl)c(C(F)(F)F)c3)cc2)ccn1	5.70	2015.12
1352	yohimbine	COC(=O)[C@H]1[C@@H](O)CC[C@H]2CN3CCc4c([nH]c5ccccc45)[C@H]3C[C@H]21	5.70	2018.04
1353	aripiprazole	O=C1CCc2ccc(OCCCCN3CCN(c4cccc(Cl)c4Cl)CC3)cc2N1	5.69	2020.28
1354	Aripiprazole	O=C1CCc2ccc(OCCCCN3CCN(c4cccc(Cl)c4Cl)CC3)cc2N1	5.69	2020.28
1355	triciribine	Cn1nc(N)c2cn([C@@H]3O[C@H](CO)C(O)[C@@H]3O)c3ncnc1c23	5.69	2022.08
1356	maprotiline	CNCCCC12CCC(c3ccccc31)c1ccccc12	5.69	2025.99
1357	Deoxycorticosterone acetate	CC(=O)OCC(=O)C1CCC2C3CCC4=CC(=O)CCC4(C)C3CCC12C	5.69	2030.54
1358	Nafcillin Sodium	CCOc1ccc2ccccc2c1C(=O)NC1C(=O)N2C1SC(C)(C)C2C(=O)[O-].O.[Na+]	5.69	2035.29
1359	Irinotecan	CCc1c2c(nc3ccc(OC(=O)N4CCC(N5CCCCC5)CC4)cc13)-c1cc3c(c(=O)n1C2)COC(=O)C3(O)CC	5.69	2040.96
1360	Cefazolin (sodium salt)	Cc1nnc(SCC2=C(C(=O)[O-])N3C(=O)[C@@H](NC(=O)Cn4cnnn4)[C@H]3SC2)s1.[Na+]	5.69	2044.65
1361	7,8-dihydro-L-biopterin	CC(O)[C@H](O)C1=Nc2c(nc(N)[nH]c2=O)NC1	5.69	2046.94
1362	temefos	COP(=S)(OC)Oc1ccc(Sc2ccc(OP(=S)(OC)OC)cc2)cc1	5.69	2047.53
1363	MG-132	CC(C)C[C@@H](C=O)NC(=O)[C@H](CC(C)C)NC(=O)[C@H](CC(C)C)NC(=O)OCc1ccccc1	5.69	2048.79
1364	zopiclone	CN1CCN(C(=O)OC2c3nccnc3C(=O)N2c2ccc(Cl)cn2)CC1	5.69	2051.92
1365	folic-acid	Nc1nc(=O)c2nc(CNc3ccc(C(=O)N[C@@H](CCC(=O)O)C(=O)O)cc3)cnc2[nH]1	5.69	2053.06
1366	Lithocholic Acid	CC(CCC(=O)O)C1CCC2C3CCC4CC(O)CCC4(C)C3CCC12C	5.69	2053.68
1367	reboxetine	CCOc1ccccc1OC(c1ccccc1)C1CNCCO1	5.69	2054.07
1368	xaliproden	FC(F)(F)c1cccc(C2=CCN(CCc3ccc4ccccc4c3)CC2)c1	5.69	2055.65
1369	methyl-dopate	CCOC(=O)[C@@](C)(N)Cc1ccc(O)c(O)c1	5.69	2060.08
1370	cefazolin	Cc1nnc(SCC2=C(C(=O)O)N3C(=O)C(NC(=O)Cn4cnnn4)C3SC2)s1	5.69	2060.93
1371	pronetalol	CC(C)NCC(O)c1ccc2ccccc2c1	5.69	2062.79
1372	Dibenzothiophene	c1ccc2c(c1)sc1ccccc12	5.68	2066.86
1373	Pemetrexed	Nc1nc(=O)c2c(CCc3ccc(C(=O)NC(CCC(=O)[O-])C(=O)[O-])cc3)c[nH]c2[nH]1.[Na+].[Na+]	5.68	2070.16
1374	entacapone	CCN(CC)C(=O)C(C#N)=Cc1cc(O)c(O)c([N+](=O)[O-])c1	5.68	2075.01
1375	Entacapone	CCN(CC)C(=O)C(C#N)=Cc1cc(O)c(O)c([N+](=O)[O-])c1	5.68	2075.01
1376	milnacipran	CCN(CC)C(=O)[C@]1(c2ccccc2)C[C@@H]1CN	5.68	2079.57
1377	Fenoprofen Calcium	CC(C(=O)[O-])c1cccc(Oc2ccccc2)c1.CC(C(=O)[O-])c1cccc(Oc2ccccc2)c1.[Ca+2]	5.68	2080.66
1378	Chlorquinaldol	Cc1ccc2c(Cl)cc(Cl)c(O)c2n1	5.68	2086.59
1379	IKK3-inhibitor-IX	COc1cc2ncn(-c3cc(OCc4ccccc4S(C)(=O)=O)c(C#N)s3)c2cc1OC	5.68	2088.69
1380	RHO-kinase-inhibitor-III[rockout]	c1ccc2c(-c3ccncc3)c[nH]c2c1	5.68	2093.84
1381	alcuronium	C=CC[N@@+]12CC[C@]34c5ccccc5N5C=C6C7N(C=C(C53)[C@@H](C[C@@H]41)C(=CCO)C2)c1ccccc1[C@@]71CC[N@@+]2(CC=C)CC(=CCO)[C@H]6C[C@H]12	5.68	2097.20
1382	BAY-K-8644-(S)-(-)	COC(=O)C1=C(C)NC(C)=C([N+](=O)[O-])[C@H]1c1ccccc1C(F)(F)F	5.68	2098.16
1383	Amiodarone HCl	CCCCc1oc2ccccc2c1C(=O)c1cc(I)c(OCCN(CC)CC)c(I)c1.Cl	5.68	2103.04
1384	astemizole	COc1ccc(CCN2CCC(Nc3nc4ccccc4n3Cc3ccc(F)cc3)CC2)cc1	5.68	2103.33
1385	tribenoside	CCOC1O[C@@H]([C@@H](COCc2ccccc2)OCc2ccccc2)[C@H](OCc2ccccc2)[C@H]1O	5.68	2106.85
1386	BE-2254	O=C1c2ccccc2CCC1CNCCc1ccc(O)cc1	5.68	2107.54
1387	Quetiapine	OCCOCCN1CCN(C2=Nc3ccccc3Sc3ccccc32)CC1	5.68	2107.88
1388	BI-2536	CC[C@@H]1C(=O)N(C)c2cnc(Nc3ccc(C(=O)NC4CCN(C)CC4)cc3OC)nc2N1C1CCCC1	5.68	2113.19
1389	Ethinyl Estradiol	C#CC1(O)CCC2C3CCc4cc(O)ccc4C3CCC21C	5.67	2118.33
1390	ethinyl-estradiol	C#CC1(O)CCC2C3CCc4cc(O)ccc4C3CCC21C	5.67	2118.33
1391	nystatin	CC1C=CC=CCCC=CC=CC=CC=CC(O[C@@H]2O[C@H](C)[C@@H](O)[C@H](N)[C@@H]2O)CC(O)C(C(=O)O)C(O)CC(=O)CC(O)C(O)CCC(O)CC(O)CC(O)CC(=O)OC(C)C(C)C1O	5.67	2118.53
1392	Topiroxostat	N#Cc1cc(-c2n[nH]c(-c3ccncc3)n2)ccn1	5.67	2122.69
1393	Dronedarone	CCCCc1oc2ccc(NS(C)(=O)=O)cc2c1C(=O)c1ccc(OCCCN(CCCC)CCCC)cc1	5.67	2128.47
1394	Pitolisant hydrochloride	Cl.Clc1ccc(CCCOCCCN2CCCCC2)cc1	5.67	2129.47
1395	Halobetasol Propionate	CCC(=O)OC1(C(=O)CCl)C(C)CC2C3CC(F)C4=CC(=O)C=CC4(C)C3(F)C(O)CC21C	5.67	2130.57
1396	Alfuzosin HCl	COc1cc2nc(N(C)CCCNC(=O)C3CCCO3)nc(N)c2cc1OC.Cl	5.67	2134.20
1397	fluconazole	OC(Cn1cncn1)(Cn1cncn1)c1ccc(F)cc1F	5.67	2141.20
1398	Fluconazole	OC(Cn1cncn1)(Cn1cncn1)c1ccc(F)cc1F	5.67	2141.20
1399	Salmeterol xinafoate	O=C(O)c1ccc2ccccc2c1O.OCc1cc(C(O)CNCCCCCCOCCCCc2ccccc2)ccc1O	5.67	2142.15
1400	treprostinil	CCCCC[C@H](O)CC[C@@H]1C2Cc3cccc(C)c3CC2C[C@H]1O	5.67	2142.42
1401	phenylbutazone	CCCCC1C(=O)N(c2ccccc2)N(c2ccccc2)C1=O	5.67	2156.07
1402	Phenylbutazone	CCCCC1C(=O)N(c2ccccc2)N(c2ccccc2)C1=O	5.67	2156.07
1403	deoxycholic-acid	CC(CCC(=O)O)[C@H]1CC[C@H]2[C@@H]3CC[C@@H]4C[C@H](O)CC[C@]4(C)[C@H]3C[C@H](O)[C@@]21C	5.67	2157.20
1404	Clenbuterol (hydrochloride)	CC(C)(C)NCC(O)c1cc(Cl)c(N)c(Cl)c1.Cl	5.67	2159.71
1405	aurora-a-inhibitor-i	CCN1CCN(C(=O)Cc2ccc(Nc3ncc(F)c(Nc4ccc(C(=O)Nc5ccccc5Cl)cc4)n3)cc2)CC1	5.66	2163.58
1406	gatifloxacin	COc1c(N2CCNC(C)C2)c(F)cc2c(=O)c(C(=O)O)cn(C3CC3)c12	5.66	2164.56
1407	Gatifloxacin	COc1c(N2CCNC(C)C2)c(F)cc2c(=O)c(C(=O)O)cn(C3CC3)c12	5.66	2164.56
1408	dexbrompheniramine	CN(C)CC[C@@H](c1ccc(Br)cc1)c1ccccn1	5.66	2165.85
1409	Ospemifene	OCCOc1ccc(C(=C(CCCl)c2ccccc2)c2ccccc2)cc1	5.66	2167.52
1410	Trametinib DMSO solvate	CC(=O)Nc1cccc(-n2c(=O)n(C3CC3)c(=O)c3c(Nc4ccc(I)cc4F)n(C)c(=O)c(C)c32)c1.CS(C)=O	5.66	2169.31
1411	ifenprodil	CC(C(O)c1ccc(O)cc1)N1CCC(Cc2ccccc2)CC1	5.66	2173.21
1412	loratadine	CCOC(=O)N1CCC(=C2c3ccc(Cl)cc3CCc3cccnc32)CC1	5.66	2173.41
1413	Loratadine	CCOC(=O)N1CCC(=C2c3ccc(Cl)cc3CCc3cccnc32)CC1	5.66	2173.41
1414	Protoporphyrin IX	C=CC1=C(C)c2cc3[nH]c(cc4nc(cc5[nH]c(cc1n2)c(C)c5CCC(=O)O)C(CCC(=O)O)=C4C)c(C)c3C=C	5.66	2179.33
1415	tanespimycin	C=CCNC1=C2C[C@@H](C)C[C@H](OC)[C@H](O)[C@@H](C)/C=C(\C)[C@H](OC(N)=O)[C@@H](OC)/C=C\C=C(/C)C(=O)NC(=CC1=O)C2=O	5.66	2181.55
1416	tropanyl-3,5-dimethylbenzoate	Cc1cc(C)cc(C(=O)OC2CC3CCC(C2)N3C)c1	5.66	2190.10
1417	Urapidil HCl	COc1ccccc1N1CCN(CCCNc2cc(=O)n(C)c(=O)n2C)CC1.Cl	5.66	2191.07
1418	CAL-101 (Idelalisib, GS-1101)	CCC(Nc1ncnc2nc[nH]c12)c1nc2cccc(F)c2c(=O)n1-c1ccccc1	5.66	2192.08
1419	Molidustat (BAY85-3934)	O=c1c(-n2ccnn2)c[nH]n1-c1cc(N2CCOCC2)ncn1	5.66	2198.18
1420	Scopolamine hydrobromide	Br.CN1C2CC(OC(=O)C(CO)c3ccccc3)CC1C1OC12	5.66	2199.04
1421	Emtricitabine	Nc1nc(=O)n(C2CSC(CO)O2)cc1F	5.66	2202.51
1422	Alverine Citrate	CCN(CCCc1ccccc1)CCCc1ccccc1.O=C(O)CC(O)(CC(=O)O)C(=O)O	5.66	2203.24
1423	Rivaroxaban	O=C(NCC1CN(c2ccc(N3CCOCC3=O)cc2)C(=O)O1)c1ccc(Cl)s1	5.66	2207.55
1424	desmethylclozapine	Clc1ccc2c(c1)N=C(N1CCNCC1)c1ccccc1N2	5.66	2212.65
1425	tosyllysyl-chloromethyl-ketone	Cc1ccc(S(=O)(=O)N[C@H](CCCCN)C(=O)CCl)cc1	5.65	2215.22
1426	hycanthone	CCN(CC)CCNc1ccc(CO)c2sc3ccccc3c(=O)c12	5.65	2217.58
1427	Ondansetron hydrochloride dihydrate	Cc1nccn1CC1CCc2c(c3ccccc3n2C)C1=O.Cl.O.O	5.65	2220.06
1428	Levosulpiride	CCN1CCCC1CNC(=O)c1cc(S(N)(=O)=O)ccc1OC	5.65	2228.20
1429	mestranol	C#C[C@]1(O)CCC2C3CCc4cc(OC)ccc4C3CC[C@@]21C	5.65	2230.12
1430	Gabexate mesylate	CCOC(=O)c1ccc(OC(=O)CCCCCN=C(N)N)cc1.CS(=O)(=O)O	5.65	2237.84
1431	Isosorbide	O[C@H]1CO[C@@H]2[C@H](O)CO[C@H]12	5.65	2238.64
1432	Nilvadipine	COC(=O)C1=C(C#N)NC(C)=C(C(=O)OC(C)C)C1c1cccc([N+](=O)[O-])c1	5.65	2240.39
1433	epitiostanol	C[C@]12CC[C@@H]3[C@@H](CC[C@@H]4CC5SC5C[C@@]43C)[C@@H]1CC[C@@H]2O	5.65	2241.34
1434	gallamine	CC[N+](CC)(CC)CCOc1cccc(OCC[N+](CC)(CC)CC)c1OCC[N+](CC)(CC)CC	5.65	2243.57
1435	pempidine	CN1C(C)(C)CCCC1(C)C	5.65	2251.03
1436	cefotiam	CN(C)CCn1nnnc1SCC1=C(C(=O)O)N2C(=O)[C@H](NC(=O)Cc3csc(N)n3)[C@H]2SC1	5.65	2253.07
1437	tyrphostin-AG-835	C[C@H](NC(=O)/C(C#N)=C/c1ccc(O)c(O)c1)c1ccccc1	5.64	2266.16
1438	Erythromycin	CCC1OC(=O)C(C)C(OC2CC(C)(OC)C(O)C(C)O2)C(C)C(OC2OC(C)CC(N(C)C)C2O)C(C)(O)CC(C)C(=O)C(C)C(O)C1(C)O	5.64	2266.53
1439	Ondansetron HCl	Cc1nccn1CC1CCc2c(c3ccccc3n2C)C1=O.Cl	5.64	2270.08
1440	warfarin	CC(=O)C[C@@H](c1ccccc1)c1c(O)c2ccccc2oc1=O	5.64	2272.71
1441	LE-135	CN1c2cc3c(cc2N=C(c2ccc(C(=O)O)cc2)c2ccccc21)C(C)(C)CCC3(C)C	5.64	2278.17
1442	trimethobenzamide	COc1cc(C(=O)NCc2ccc(OCCN(C)C)cc2)cc(OC)c1OC	5.64	2291.12
1443	necrostatin-1	CN1C(=O)C(Cc2c[nH]c3ccccc23)NC1=S	5.64	2292.96
1444	terazosin	COc1cc2nc(N3CCN(C(=O)C4CCCO4)CC3)nc(N)c2cc1OC	5.64	2304.13
1445	Vinorelbine ditartrate	CCC1=CC2CN(C1)Cc1c([nH]c3ccccc13)C(C(=O)OC)(c1cc3c(cc1OC)N(C)C1C(O)(C(=O)OC)C(OC(C)=O)C4(CC)C=CCN5CCC31C54)C2.O=C(O)C(O)C(O)C(=O)O.O=C(O)C(O)C(O)C(=O)O	5.64	2305.03
1446	cefoxitin	CO[C@@]1(NC(=O)Cc2cccs2)C(=O)N2C(C(=O)O)=C(COC(N)=O)CS[C@@H]21	5.64	2309.48
1447	roxarsone	O=[N+]([O-])c1cc([As](=O)(O)O)ccc1O	5.64	2310.34
1448	Pomalidomide (CC-4047)	Nc1cccc2c1C(=O)N(C1CCC(=O)NC1=O)C2=O	5.64	2310.83
1449	GBR-12935	c1ccc(CCCN2CCN(CCOC(c3ccccc3)c3ccccc3)CC2)cc1	5.64	2311.02
1450	Dutasteride	CC12C=CC(=O)NC1CCC1C2CCC2(C)C(C(=O)Nc3cc(C(F)(F)F)ccc3C(F)(F)F)CCC12	5.64	2311.05
1451	lobelanidine	CN1C(CC(O)c2ccccc2)CCCC1CC(O)c1ccccc1	5.64	2312.65
1452	10H-phenothiazin-10-yl)(p-tolyl)methanone	Cc1ccc(C(=O)N2c3ccccc3Sc3ccccc32)cc1	5.64	2315.42
1453	florfenicol	CS(=O)(=O)c1ccc([C@@H](O)[C@@H](CF)NC(=O)C(Cl)Cl)cc1	5.64	2316.14
1454	procainamide	CCN(CC)CCNC(=O)c1ccc(N)cc1	5.63	2321.11
1455	Mitomycin C	CO[C@@]12[C@H](COC(N)=O)C3=C(C(=O)C(C)=C(N)C3=O)N1C[C@@H]1N[C@@H]12	5.63	2326.11
1456	Tripelennamine HCl	CN(C)CCN(Cc1ccccc1)c1ccccn1.Cl	5.63	2326.81
1457	nutlin-3	COc1ccc(C2=NC(c3ccc(Cl)cc3)C(c3ccc(Cl)cc3)N2C(=O)N2CCNC(=O)C2)c(OC(C)C)c1	5.63	2327.41
1458	fendiline	CC(NCCC(c1ccccc1)c1ccccc1)c1ccccc1	5.63	2328.85
1459	fludrocortisone	CC(=O)OCC(=O)[C@@]1(O)CC[C@H]2[C@H]3CCC4=CC(=O)CC[C@]4(C)C3(F)[C@@H](O)C[C@@]21C	5.63	2335.52
1460	verrucarin-a	CC1=CC2OC3CC4OC(=O)/C=C\C=C\C(=O)OCCC(C)C(O)C(=O)OCC2(CC1)C4(C)C31CO1	5.63	2341.65
1461	Edrophonium (chloride)	CC[N+](C)(C)c1cccc(O)c1.[Cl-]	5.63	2342.38
1462	Mirtazapine	CN1CCN2c3ncccc3Cc3ccccc3C2C1	5.63	2350.17
1463	digitoxin	C[C@H]1O[C@H](O[C@H]2[C@@H](O)C[C@@H](O[C@H]3[C@@H](O)C[C@@H](O[C@H]4CC[C@]5(C)[C@H]6CC[C@]7(C)[C@@H](C8=CC(=O)OC8)CC[C@]7(O)[C@@H]6CC[C@@H]5C4)O[C@@H]3C)O[C@@H]2C)C[C@H](O)[C@@H]1O	5.63	2362.44
1464	fenoprofen	CC(C(=O)O)c1cccc(Oc2ccccc2)c1.CC(C(=O)O)c1cccc(Oc2ccccc2)c1	5.63	2365.76
1465	levopropoxyphene	CCC(=O)OC(Cc1ccccc1)(c1ccccc1)C(C)CN(C)C	5.63	2366.92
1466	VRT752271	CC(C)Nc1cc(-c2c[nH]c(C(=O)NC(CO)c3cccc(Cl)c3)c2)c(Cl)cn1	5.63	2371.21
1467	Mosapride Citrate	CCOc1cc(N)c(Cl)cc1C(=O)NCC1CN(Cc2ccc(F)cc2)CCO1.O=C(O)CC(O)(CC(=O)O)C(=O)O	5.62	2375.13
1468	rotenonic-acid	COc1cc2c(cc1OC)[C@@H]1C(=O)c3ccc(O)c(CC=C(C)C)c3O[C@@H]1CO2	5.62	2376.03
1469	celiprolol	CCN(CC)C(=O)Nc1ccc(OCC(O)CNC(C)(C)C)c(C(C)=O)c1	5.62	2376.95
1470	fenspiride	O=C1NCC2(CCN(CCc3ccccc3)CC2)O1	5.62	2378.46
1471	Pefloxacin Mesylate	CCn1cc(C(=O)O)c(=O)c2cc(F)c(N3CCN(C)CC3)cc21.CS(=O)(=O)O	5.62	2381.46
1472	BI-78D3	O=[N+]([O-])c1cnc(Sc2nnc(O)n2-c2ccc3c(c2)OCCO3)s1	5.62	2390.55
1473	Betamethasone Valerate	CCCCC(=O)OC1(C(=O)CO)C(C)CC2C3CCC4=CC(=O)C=CC4(C)C3(F)C(O)CC21C	5.62	2396.94
1474	scandenin	COc1c(CC=C(C)C)c2c(c3oc(=O)c(-c4ccc(O)cc4)c(O)c13)C=CC(C)(C)O2	5.62	2398.62
1475	APO-866	O=C(CCc1cccnc1)NCCCCC1CCN(C(=O)c2ccccc2)CC1	5.62	2398.88
1476	importazole	CC(Nc1nc(N2CCCC2)nc2ccccc12)c1ccccc1	5.62	2401.30
1477	Flutamide	CC(C)C(=O)Nc1ccc([N+](=O)[O-])c(C(F)(F)F)c1	5.62	2407.52
1478	ergometrine	CC(CO)NC(=O)C1C=C2c3cccc4[nH]cc(c34)CC2N(C)C1	5.62	2408.28
1479	propranolol	CC(C)NCC(O)COc1cccc2ccccc12	5.62	2409.38
1480	picrotoxin	C=C(C)[C@@H]1C2C(=O)O[C@H]1[C@@H]1OC(=O)[C@@]34OC3C[C@]2(O)[C@@]14C	5.62	2414.72
1481	tranylcypromine	N[C@@H]1C[C@H]1c1ccccc1	5.62	2425.04
1482	Oxybuprocaine HCl	CCCCOc1cc(C(=O)OCCN(CC)CC)ccc1N.Cl	5.62	2426.57
1483	Plerixafor 8HCl (AMD3100 8HCl)	Cl.Cl.Cl.Cl.Cl.Cl.Cl.Cl.c1cc(CN2CCCNCCNCCCNCC2)ccc1CN1CCCNCCNCCCNCC1	5.61	2429.64
1484	chlorpromazine	NCCCCNCCCN1c2ccccc2Sc2ccc(Cl)cc21	5.61	2430.86
1485	nifurtimox	CC1CS(=O)(=O)CCN1N=Cc1ccc([N+](=O)[O-])o1	5.61	2442.64
1486	famotidine	NC(N)=Nc1nc(CSCC/C(N)=N\S(N)(=O)=O)cs1	5.61	2443.75
1487	alfadolone	CC(=O)OCC(=O)[C@H]1CC[C@H]2[C@H]3CC[C@H]4C[C@H](O)CC[C@]4(C)[C@@H]3C(=O)C[C@]12C	5.61	2452.00
1488	JAK3-inhibitor-I	OCc1cc2ncnc(Nc3ccc(O)cc3)c2cc1CO	5.61	2453.43
1490	Terfenadine	CC(C)(C)c1ccc(C(O)CCCN2CCC(C(O)(c3ccccc3)c3ccccc3)CC2)cc1	5.61	2458.17
1491	K-115	CC1CNCCCN1S(=O)(=O)c1cccc2cncc(F)c12.Cl.O.O	5.61	2465.78
1492	KB188-III-56	Cc1c(NC(=O)/C(C#N)=C/c2ccc3ccccc3c2)c(=O)n(-c2ccccc2)n1C	5.61	2468.32
1493	reserpine	COC(=O)[C@H]1[C@@H]2C[C@H]3c4[nH]c5cc(OC)ccc5c4CCN3C[C@H]2C[C@@H](OC(=O)c2cc(OC)c(OC)c(OC)c2)[C@@H]1OC	5.61	2477.50
1494	Paliperidone	Cc1nc2n(c(=O)c1CCN1CCC(c3noc4cc(F)ccc34)CC1)CCCC2O	5.61	2477.61
1495	Guanabenz Acetate	CC(=O)O.NC(N)=NN=Cc1c(Cl)cccc1Cl	5.61	2477.91
1496	Trichlormethiazide	NS(=O)(=O)c1cc2c(cc1Cl)NC(C(Cl)Cl)NS2(=O)=O	5.60	2488.56
1497	trichlormethiazide	NS(=O)(=O)c1cc2c(cc1Cl)NC(C(Cl)Cl)NS2(=O)=O	5.60	2488.56
1498	Oxiconazole (nitrate)	Clc1ccc(CO/N=C(\Cn2ccnc2)c2ccc(Cl)cc2Cl)c(Cl)c1.O=[N+]([O-])O	5.60	2493.04
1499	Nimesulide	CS(=O)(=O)Nc1ccc([N+](=O)[O-])cc1Oc1ccccc1	5.60	2495.42
1500	nimesulide	CS(=O)(=O)Nc1ccc([N+](=O)[O-])cc1Oc1ccccc1	5.60	2495.42
1501	ENMD-2076	Cc1cc(Nc2cc(N3CCN(C)CC3)nc(/C=C/c3ccccc3)n2)n[nH]1	5.60	2495.59
1502	glafenine	O=C(OCC(O)CO)c1ccccc1Nc1ccnc2cc(Cl)ccc12	5.60	2495.66
1503	Tioconazole	Clc1ccc(C(Cn2ccnc2)OCc2ccsc2Cl)c(Cl)c1	5.60	2497.75
1504	tioconazole	Clc1ccc(C(Cn2ccnc2)OCc2ccsc2Cl)c(Cl)c1	5.60	2497.75
1505	prostratin	CC(=O)O[C@@]12C[C@@H](C)[C@@]3(O)[C@@H](C=C(CO)C[C@]4(O)C(=O)C(C)=C[C@H]43)[C@@H]1C2(C)C	5.60	2506.51
1506	Procarbazine HCl	CNNCc1ccc(C(=O)NC(C)C)cc1.Cl	5.60	2511.76
1508	lumicolchicine	COC1=C[C@@H]2C3=C([C@@H](NC(C)=O)CCc4cc(OC)c(OC)c(OC)c43)[C@@H]2C1=O	5.60	2524.17
1509	L-Adrenaline	CNCC(O)c1ccc(O)c(O)c1	5.60	2524.26
1510	epinephrine-(racemic)	CNCC(O)c1ccc(O)c(O)c1	5.60	2524.26
1511	Desipramine hydrochloride	CNCCCN1c2ccccc2CCc2ccccc21.Cl	5.60	2525.11
1512	Cefoxitin (sodium salt)	CO[C@@]1(NC(=O)Cc2cccs2)C(=O)N2C(C(=O)[O-])=C(COC(N)=O)CS[C@@H]21.[Na+]	5.60	2526.32
1513	Donepezil HCl	COc1cc2c(cc1OC)C(=O)C(CC1CCN(Cc3ccccc3)CC1)C2.Cl	5.60	2526.79
1514	afatinib	CN(C)C/C=C/C(=O)Nc1cc2c(Nc3ccc(F)c(Cl)c3)ncnc2cc1OC1CCOC1	5.60	2527.73
1515	Pridinol Methanesulfonate	CS(=O)(=O)O.OC(CCN1CCCCC1)(c1ccccc1)c1ccccc1	5.60	2531.63
1516	oxacillin	Cc1onc(-c2ccccc2)c1C(=O)N[C@@H]1C(=O)N2[C@@H](C(=O)O)C(C)(C)S[C@H]12	5.60	2536.75
1517	benidipine	COC(=O)C1C(C)=NC(C)=C(C(=O)O[C@@H]2CCCN(Cc3ccccc3)C2)[C@@H]1c1cccc([N+](=O)[O-])c1	5.60	2538.64
1518	canertinib	C=CC(=O)Nc1cc2c(Nc3ccc(F)c(Cl)c3)ncnc2cc1OCCCN1CCOCC1	5.60	2538.68
1519	Dyclonine HCl	CCCCOc1ccc(C(=O)CCN2CCCCC2)cc1.Cl	5.59	2543.90
1520	Loteprednol etabonate	CCOC(=O)OC1(C(=O)OCCl)CCC2C3CCC4=CC(=O)C=CC4(C)C3C(O)CC21C	5.59	2546.42
1521	Cefpodoxime Proxetil	COCC1=C(C(=O)OC(C)OC(=O)OC(C)C)N2C(=O)[C@@H](NC(=O)/C(=N\OC)c3csc(N)n3)[C@H]2SC1	5.59	2553.06
1522	terreic-acid-(-)	CC1C(=O)C(=O)[C@@H]2O[C@@H]2C1=O	5.59	2559.23
1523	Mupirocin	CC(=CC(=O)OCCCCCCCCC(=O)O)CC1OCC(CC2OC2C(C)C(C)O)C(O)C1O	5.59	2559.92
1524	rufloxacin	CN1CCN(c2c(F)cc3c(=O)c(C(=O)O)cn4c3c2SCC4)CC1	5.59	2563.25
1525	Lomerizine HCl	COc1ccc(CN2CCN(C(c3ccc(F)cc3)c3ccc(F)cc3)CC2)c(OC)c1OC.Cl.Cl	5.59	2571.84
1526	Nortriptyline (hydrochloride)	CNCCC=C1c2ccccc2CCc2ccccc21.Cl	5.59	2578.67
1527	Pimavanserin	CC(C)COc1ccc(CNC(=O)N(Cc2ccc(F)cc2)C2CCN(C)CC2)cc1	5.59	2581.25
1528	alexidine	CCCCC(CC)CNC(=N)NC(=N)NCCCCCCNC(=N)NC(=N)NCC(CC)CCCC	5.59	2588.79
1529	hyoscyamine	CN1[C@@H]2CC[C@@H]1CC(OC(=O)[C@H](CO)c1ccccc1)C2	5.59	2596.54
1530	Bisoprolol fumarate	CC(C)NCC(O)COc1ccc(COCCOC(C)C)cc1.O=C(O)C=CC(=O)O	5.58	2603.33
1531	Xylometazoline HCl	Cc1cc(C(C)(C)C)cc(C)c1CC1=NCCN1.Cl	5.58	2603.75
1532	myricetin	O=c1c(O)c(-c2cc(O)c(O)c(O)c2)oc2cc(O)cc(O)c12	5.58	2604.90
1533	STF-62247	Cc1cccc(Nc2nc(-c3ccncc3)cs2)c1	5.58	2608.40
1534	fludarabine	Nc1nc(F)nc2c1ncn2[C@@H]1O[C@H](CO)[C@@H](O)[C@@H]1O	5.58	2609.08
1535	Nystatin (Fungicidin)	CC1C=CC=CCCC=CC=CC=CC=CC(OC2OC(C)C(O)C(N)C2O)CC2OC(O)(CC(O)C(O)CCC(O)CC(O)CC(O)CC(=O)OC(C)C(C)C1O)CC(O)C2C(=O)O	5.58	2614.82
1536	benzbromarone	CCc1oc2ccccc2c1C(=O)c1cc(Br)c(O)c(Br)c1	5.58	2617.85
1537	Benzbromarone	CCc1oc2ccccc2c1C(=O)c1cc(Br)c(O)c(Br)c1	5.58	2617.85
1538	norethindrone	C#C[C@]1(OC(C)=O)CC[C@H]2[C@@H]3CCC4=CC(=O)CC[C@@H]4[C@H]3CC[C@@]21C	5.58	2629.17
1539	Dienogest	CC12CCC3=C4CCC(=O)C=C4CCC3C1CCC2(O)CC#N	5.58	2633.30
1540	15-delta-prostaglandin-j2	CCCCC/C=C/C=C1/C(=O)C=C[C@@H]1C/C=C\CCCC(=O)O	5.58	2634.78
1542	cloxacillin	Cc1onc(-c2ccccc2Cl)c1C(=O)N[C@@H]1C(=O)N2[C@H]1SC(C)(C)[C@@H]2C(=O)O	5.58	2641.73
1543	Roxatidine Acetate HCl	CC(=O)OCC(=O)NCCCOc1cccc(CN2CCCCC2)c1.Cl	5.58	2647.57
1544	benfluorex	CC(Cc1cccc(C(F)(F)F)c1)NCCOC(=O)c1ccccc1	5.58	2653.11
1545	Diclofenac Potassium	O=C([O-])Cc1ccccc1Nc1c(Cl)cccc1Cl.[K+]	5.58	2655.22
1546	nor-2-chlorpromazine	NCCCN1c2ccccc2S(=O)c2ccc(Cl)cc21	5.57	2671.83
1547	tioguanine	Nc1nc(S)c2ncn([C@@H]3O[C@H](CO)[C@@H](O)[C@H]3O)c2n1	5.57	2677.58
1548	kinetin-riboside	OC[C@H]1O[C@@H](n2cnc3c(NCc4ccco4)ncnc32)[C@H](O)[C@@H]1O	5.57	2678.06
1549	Cabozantinib (XL184, BMS-907351)	COc1cc2nccc(Oc3ccc(NC(=O)C4(C(=O)Nc5ccc(F)cc5)CC4)cc3)c2cc1OC	5.57	2680.13
1552	mepivacaine	Cc1cccc(C)c1NC(=O)C1CCCCN1C	5.57	2683.52
1553	hydrastine-(1r,-9s)	COc1ccc2c(c1OC)C(=O)O[C@@H]2[C@H]1c2cc3c(cc2CCN1C)OCO3	5.57	2685.20
1554	debrisoquine	N=C(N)N1CCc2ccccc2C1.N=C(N)N1CCc2ccccc2C1	5.57	2692.86
1555	ebelactone-b	CC[C@@H]1C(=O)O[C@@H]1[C@@H](C)C/C(C)=C/[C@@H](C)C(=O)[C@@H](C)[C@H](O)[C@H](C)CC	5.57	2703.54
1556	Felodipine	CCOC(=O)C1=C(C)NC(C)=C(C(=O)OC)C1c1cccc(Cl)c1Cl	5.57	2707.89
1557	felodipine	CCOC(=O)C1=C(C)NC(C)=C(C(=O)OC)C1c1cccc(Cl)c1Cl	5.57	2707.89
1558	Mepiroxol	[O-][n+]1cccc(CO)c1	5.57	2708.94
1559	misoprostol	CCCCC(C)(O)CC=C[C@H]1[C@H](O)CC(=O)[C@@H]1CCCCCCC(=O)OC	5.56	2723.80
1560	Prednisolone Acetate	CC(=O)OCC(=O)C1(O)CCC2C3CCC4=CC(=O)C=CC4(C)C3C(O)CC21C	5.56	2725.57
1561	forskolin	C=C[C@@]1(C)CC(=O)[C@@]2(O)[C@](C)(O1)[C@@H](OC(=O)CCCN1CCN(C)CC1)[C@@H](O)[C@H]1C(C)(C)CC[C@H](O)[C@@]12C	5.56	2728.20
1562	naphazoline	c1ccc2c(CC3=NCCN3)cccc2c1	5.56	2735.89
1563	methoxamine	COc1ccc(OC)c(C(O)C(C)N)c1	5.56	2748.53
1564	norgestimate	C#C[C@]1(OC(C)=O)CC[C@@H]2[C@@H]3CCC4=CC(=NO)CC[C@@H]4[C@H]3CC[C@@]21CC	5.56	2754.83
1565	ungerine	CO[C@H]1C=C2CCN(C)[C@H]2C2c3cc4c(cc3C(=O)O[C@@H]21)OCO4	5.56	2763.76
1566	brucine	COc1cc2c(cc1OC)[C@@]13CCN4CC5=CCO[C@H]6CC(=O)N2[C@H]1[C@H]6[C@H]5C[C@H]43	5.56	2764.54
1567	itdac-1	O=C(CCCN1C(=O)c2cccc3cccc(c23)C1=O)NO	5.56	2769.36
1568	Sorafenib Tosylate	CNC(=O)c1cc(Oc2ccc(NC(=O)Nc3ccc(Cl)c(C(F)(F)F)c3)cc2)ccn1.Cc1ccc(S(=O)(=O)O)cc1	5.56	2777.10
1570	telenzepine	Cc1scc2c1N(C(=O)CN1CCN(C)CC1)c1ccccc1NC2=O	5.56	2784.60
1571	retinyl-acetate	CC(=O)OC/C=C(C)/C=C/C=C(C)/C=C/C1=C(C)CCCC1(C)C	5.55	2787.33
1572	7,4'-dihydroxyflavone	O=c1cc(-c2ccc(O)cc2)oc2cc(O)ccc12	5.55	2787.40
1573	Asenapine	CN1C[C@@H]2c3ccccc3Oc3ccc(Cl)cc3[C@H]2C1.O=C(O)/C=C/C(=O)O	5.55	2787.96
1574	Micafungin sodium	CCCCCOc1ccc(-c2cc(-c3ccc(C(=O)NC4CC(O)C(O)NC(=O)C5C(O)C(C)CN5C(=O)C(C(O)CC(N)=O)NC(=O)C(C(O)C(O)c5ccc(O)c(OS(=O)(=O)[O-])c5)NC(=O)C5CC(O)CN5C(=O)C(C(C)O)NC4=O)cc3)no2)cc1.[Na+]	5.55	2788.05
1575	Fenbendazole	COC(=O)Nc1nc2ccc(Sc3ccccc3)cc2[nH]1	5.55	2793.74
1576	fenbendazole	COC(=O)Nc1nc2ccc(Sc3ccccc3)cc2[nH]1	5.55	2793.74
1577	ER-27319	Cc1ccc2c(=O)c3ccccc3n(CCCN)c2c1C	5.55	2800.14
1578	MGCD-265	Cn1cnc(-c2cc3nccc(Oc4ccc(NC(=S)NC(=O)Cc5ccccc5)cc4F)c3s2)c1	5.55	2802.83
1579	BIRB 796 (Doramapimod)	Cc1ccc(-n2nc(C(C)(C)C)cc2NC(=O)Nc2ccc(OCCN3CCOCC3)c3ccccc23)cc1	5.55	2804.69
1580	doramapimod	Cc1ccc(-n2nc(C(C)(C)C)cc2NC(=O)Nc2ccc(OCCN3CCOCC3)c3ccccc23)cc1	5.55	2804.69
1581	LM-1685	COC(=O)c1cc2cc(S(C)(=O)=O)ccc2n1Cc1ccc(Cl)cc1	5.55	2810.05
1582	dihydrexidine	Oc1cc2c(cc1O)[C@H]1c3ccccc3CN[C@@H]1CC2	5.55	2810.77
1583	tinidazole	CCS(=O)(=O)CCn1c([N+](=O)[O-])cnc1C	5.55	2818.75
1584	Tinidazole	CCS(=O)(=O)CCn1c([N+](=O)[O-])cnc1C	5.55	2818.75
1585	pravastatin	CCC(C)C(=O)O[C@H]1C[C@H](O)C=C2C=C[C@H](C)[C@H](CC[C@@H](O)C[C@@H](O)CC(=O)O)C21	5.55	2820.73
1586	Orlistat	CCCCCCCCCCCC(CC1OC(=O)C1CCCCCC)OC(=O)C(CC(C)C)NC=O	5.55	2820.84
1587	Progesterone	CC(=O)C1CCC2C3CCC4=CC(=O)CCC4(C)C3CCC12C	5.55	2823.29
1588	Marbofloxacin	CN1CCN(c2c(F)cc3c(=O)c(C(=O)O)cn4c3c2OCN4C)CC1	5.55	2826.31
1589	marbofloxacin	CN1CCN(c2c(F)cc3c(=O)c(C(=O)O)cn4c3c2OCN4C)CC1	5.55	2826.31
1590	Adapalene sodium salt	COc1ccc(-c2ccc3cc(C(=O)[O-])ccc3c2)cc1C12C[C@H]3C[C@@H](C1)C[C@@H](C2)C3.[Na+]	5.55	2828.79
1591	dyclonine	CCCCOc1ccc(C(=O)CCN2CCCCC2)cc1	5.55	2834.03
1592	lofepramine	CN(CCCN1c2ccccc2CCc2ccccc21)CC(=O)c1ccc(Cl)cc1	5.55	2835.21
1593	tolnaftate	Cc1cccc(N(C)C(=S)Oc2ccc3ccccc3c2)c1	5.55	2837.48
1594	Tolnaftate	Cc1cccc(N(C)C(=S)Oc2ccc3ccccc3c2)c1	5.55	2837.48
1596	avrainvillamide-analog-5	CC1(C)C=Cc2cc3c(cc2O1)[N+]([O-])=C1C3=CC23NC(=O)C4(CCCN4C2=O)CC3C1(C)C	5.55	2840.28
1597	nomegestrol	CC(=O)O[C@]1(C(C)=O)CC[C@@H]2[C@@H]3C=C(C)C4=CC(=O)CC[C@@H]4[C@@H]3CC[C@@]21C	5.55	2841.34
1598	gliclazide	Cc1ccc(S(=O)(=O)NC(=O)NN2CC3CCCC3C2)cc1	5.55	2842.79
1599	Gliclazide	Cc1ccc(S(=O)(=O)NC(=O)NN2CC3CCCC3C2)cc1	5.55	2842.79
1600	azithromycin	CC[C@H]1OC(=O)[C@H](C)[C@@H](O[C@H]2C[C@@](C)(OC)[C@@H](O)[C@H](C)O2)[C@H](C)[C@@H](O[C@@H]2O[C@H](C)C[C@H](N(C)C)[C@H]2O)[C@](C)(O)C[C@@H](C)CN(C)[C@H](C)[C@@H](O)[C@]1(C)O	5.55	2847.34
1601	norcyclobenzaprine	CNCCC=C1c2ccccc2C=Cc2ccccc21	5.54	2851.85
1602	Climbazole	CC(C)(C)C(=O)C(Oc1ccc(Cl)cc1)n1ccnc1	5.54	2860.59
1603	Miconazole Nitrate	Clc1ccc(COC(Cn2ccnc2)c2ccc(Cl)cc2Cl)c(Cl)c1.O=[N+]([O-])O	5.54	2869.68
1604	Ginkgolide A	C[C@H]1C(=O)O[C@@H]2C[C@@]34[C@H]5C[C@H](C(C)(C)C)[C@@]36[C@H](OC(=O)[C@@H]6O)O[C@@]4(C(=O)O5)[C@@]21O	5.54	2871.86
1605	Cisatracurium Besylate	COc1ccc(CC2c3cc(OC)c(OC)cc3CC[N+]2(C)CCC(=O)OCCCCCOC(=O)CC[N+]2(C)CCc3cc(OC)c(OC)cc3C2Cc2ccc(OC)c(OC)c2)cc1OC.O=S(=O)([O-])c1ccccc1.O=S(=O)([O-])c1ccccc1	5.54	2873.13
1606	Atracurium Besylate	COc1ccc(CC2c3cc(OC)c(OC)cc3CC[N+]2(C)CCC(=O)OCCCCCOC(=O)CC[N+]2(C)CCc3cc(OC)c(OC)cc3C2Cc2ccc(OC)c(OC)c2)cc1OC.O=S(=O)([O-])c1ccccc1.O=S(=O)([O-])c1ccccc1	5.54	2873.13
1607	solanine	C[C@H]1CC[C@@H]2[C@@H](C)[C@H]3[C@H](C[C@H]4[C@@H]5CC=C6C[C@@H](O[C@@H]7O[C@H](CO)[C@H](O)[C@H](O[C@@H]8O[C@H](CO)[C@@H](O)[C@H](O)[C@H]8O)[C@H]7O[C@@H]7O[C@@H](C)[C@H](O)[C@@H](O)[C@H]7O)CC[C@]6(C)[C@H]5CC[C@@]43C)N2C1	5.54	2873.69
1608	propylpyrazole	CCCc1cn(-c2ccc(O)cc2)nc1-c1ccc(O)cc1	5.54	2876.69
1609	Acamprosate calcium	CC(=O)NCCCS(=O)(=O)[O-].CC(=O)NCCCS(=O)(=O)[O-].[Ca+2]	5.54	2884.28
1610	Betamethasone	CC1CC2C3CCC4=CC(=O)C=CC4(C)C3(F)C(O)CC2(C)C1(O)C(=O)CO	5.54	2884.47
1611	Quinapril HCl	CCOC(=O)C(CCc1ccccc1)NC(C)C(=O)N1Cc2ccccc2CC1C(=O)O.Cl	5.54	2894.05
1612	Estropipate	C1CNCCN1.C[C@@]12CC[C@H]3c4ccc(OS(=O)(=O)O)cc4CC[C@H]3[C@H]1CCC2=O	5.54	2903.80
1613	esomeprazole	COc1ccc2c(c1)nc(S(=O)Cc1ncc(C)c(OC)c1C)n2[Mg]n1c(S(=O)Cc2ncc(C)c(OC)c2C)nc2cc(OC)ccc21	5.53	2920.98
1614	Indapamide	CC1Cc2ccccc2N1NC(=O)c1ccc(Cl)c(S(N)(=O)=O)c1	5.53	2923.94
1615	cortisol	CC(=O)OCC(=O)[C@@]1(O)CC[C@@H]2[C@@H]3CCC4=CC(=O)CC[C@]4(C)[C@H]3[C@@H](O)C[C@@]21C	5.53	2926.81
1616	dicloxacillin	Cc1onc(-c2c(Cl)cccc2Cl)c1C(=O)N[C@@H]1C(=O)N2[C@@H](C(=O)O)C(C)(C)S[C@H]12	5.53	2930.54
1617	triphenyl-tin	Cl[Sn](c1ccccc1)(c1ccccc1)c1ccccc1	5.53	2937.16
1618	olvanil	CCCCCCCCC=CCCCCCCCC(=O)NCc1ccc(O)c(OC)c1	5.53	2938.71
1619	puromycin	COc1ccc(C[C@H](N)C(=O)N[C@@H]2[C@@H](CO)O[C@@H](n3cnc4c(N(C)C)ncnc43)[C@@H]2O)cc1	5.53	2945.37
1620	noretynodrel	C#C[C@]1(O)CC[C@H]2[C@@H]3CCC4=C(CCC(=O)C4)[C@H]3CC[C@@]21C	5.53	2950.33
1621	budesonide	CCCC1O[C@@H]2C[C@H]3[C@H]4CCC5=CC(=O)C=C[C@]5(C)[C@H]4[C@@H](O)C[C@]3(C)[C@]2(C(=O)CO)O1	5.53	2955.09
1622	Alcaftadine	CN1CCC(=C2c3ccccc3CCn3c(C=O)cnc32)CC1	5.53	2958.67
1623	Allylthiourea	C=CCNC(N)=S	5.53	2963.31
1624	Amitriptyline HCl	CN(C)CCC=C1c2ccccc2CCc2ccccc21.Cl	5.53	2964.23
1625	prenylamine	CC(Cc1ccccc1)NCCC(c1ccccc1)c1ccccc1	5.53	2975.00
1626	Cromolyn sodium	O=C([O-])c1cc(=O)c2c(OCC(O)COc3cccc4oc(C(=O)[O-])cc(=O)c34)cccc2o1.[Na+].[Na+]	5.53	2979.79
1627	Primaquine Diphosphate	COc1cc(NC(C)CCCN)c2ncccc2c1.O=P(O)(O)O.O=P(O)(O)O	5.53	2979.91
1628	pivampicillin	CC(C)(C)C(=O)OCOC(=O)[C@@H]1N2C(=O)[C@@H](NC(=O)[C@H](N)c3ccccc3)[C@@H]2SC1(C)C	5.53	2983.56
1629	alizapride	C=CCN1CCCC1CNC(=O)c1cc2nn[nH]c2cc1OC	5.52	2988.09
1630	Tazarotene	CCOC(=O)c1ccc(C#Cc2ccc3c(c2)C(C)(C)CCS3)nc1	5.52	2994.69
1631	Avobenzone	COc1ccc(C(=O)CC(=O)c2ccc(C(C)(C)C)cc2)cc1	5.52	2995.21
1632	IDAM	CN(C)Cc1ccccc1Sc1ccc(I)cc1CO	5.52	2998.33
1633	droxinostat	Cc1cc(Cl)ccc1OCCCC(=O)NO	5.52	3007.03
1634	IKK-2-inhibitor-V	O=C(Nc1cc(C(F)(F)F)cc(C(F)(F)F)c1)c1cc(Cl)ccc1O	5.52	3008.22
1635	tyrphostin-47	N#C/C(=C\c1ccc(O)c(O)c1)C(N)=S	5.52	3017.63
1636	Nilotinib monohydrochloride monohydrate	Cc1cn(-c2cc(NC(=O)c3ccc(C)c(Nc4nccc(-c5cccnc5)n4)c3)cc(C(F)(F)F)c2)cn1.Cl.O	5.52	3018.76
1637	fludroxycortide	CC1(C)O[C@@H]2CC3C4C[C@H](F)C5=CC(=O)CC[C@]5(C)C4[C@@H](O)C[C@]3(C)[C@]2(C(=O)CO)O1	5.52	3020.33
1638	TCB2	COc1cc(Br)c(OC)c2c1C(CN)C2	5.52	3023.88
1639	dithiothreitol	OC(CS)C(O)CS	5.52	3025.83
1640	vigabatrin	C=CC(N)CCC(=O)O	5.52	3027.17
1641	Ivacaftor (VX-770)	CC(C)(C)c1cc(C(C)(C)C)c(NC(=O)c2c[nH]c3ccccc3c2=O)cc1O	5.52	3027.67
1642	Betahistine 2HCl	CNCCc1ccccn1.Cl.Cl	5.52	3030.83
1643	Rosiglitazone	CN(CCOc1ccc(CC2SC(=O)NC2=O)cc1)c1ccccn1	5.52	3033.42
1644	rosiglitazone	CN(CCOc1ccc(CC2SC(=O)NC2=O)cc1)c1ccccn1	5.52	3033.42
1645	hexylcaine	CC(CNC1CCCCC1)OC(=O)c1ccccc1	5.52	3037.80
1646	vatalanib	Clc1ccc(Nc2nnc(Cc3ccncc3)c3ccccc23)cc1	5.52	3047.92
1647	nonoxynol-9	CCCCCCCCCc1ccc(OCCOCCOCCOCCOCCOCCOCCOCCOCCO)cc1	5.52	3053.39
1648	Trandolapril	CCOC(=O)[C@H](CCc1ccccc1)N[C@@H](C)C(=O)N1[C@H](C(=O)O)C[C@H]2CCCC[C@@H]21	5.52	3053.60
1649	alvespimycin	CO[C@H]1/C=C\C=C(/C)C(=O)NC2=CC(=O)C(NCCN(C)C)=C(C[C@@H](C)C[C@H](OC)[C@H](O)[C@@H](C)/C=C(\C)[C@@H]1OC(N)=O)C2=O	5.51	3067.87
1651	epothilone-a	C/C(=C\c1csc(C)n1)[C@@H]1C[C@@H]2O[C@@H]2CCC[C@H](C)[C@H](O)[C@@H](C)C(=O)C(C)(C)[C@@H](O)CC(=O)O1	5.51	3069.42
1652	cefuroxime	CO/N=C(/C(=O)N[C@@H]1C(=O)N2C(C(=O)O)=C(COC(N)=O)CS[C@H]12)c1ccco1	5.51	3073.98
1653	pipemidic-acid	CCn1cc(C(=O)O)c(=O)c2cnc(N3CCNCC3)nc21	5.51	3074.89
1654	alda-1	O=C(NCc1ccc2c(c1)OCO2)c1c(Cl)cccc1Cl	5.51	3082.37
1655	cefpodoxime	COCC1=C(C(=O)OC(C)OC(=O)OC(C)C)N2C(=O)[C@@H](NC(=O)/C(=N/OC)c3csc(N)n3)[C@H]2SC1	5.51	3084.63
1656	pirinixic-acid	Cc1cccc(Nc2cc(Cl)nc(SCC(=O)O)n2)c1C	5.51	3089.37
1657	Fluvastatin Sodium	CC(C)n1c(C=CC(O)CC(O)CC(=O)[O-])c(-c2ccc(F)cc2)c2ccccc21.[Na+]	5.51	3092.31
1658	prothionamide	CCCc1cc(C(=N)S)ccn1	5.51	3105.35
1659	tyrphostin-51	N#CC(C#N)=C(N)/C(C#N)=C/c1cc(O)c(O)c(O)c1	5.51	3106.53
1660	6-aminochrysene	Nc1cc2c3ccccc3ccc2c2ccccc12	5.51	3120.27
1661	suloctidil	CCCCCCCCNC(C)C(O)c1ccc(SC(C)C)cc1	5.51	3121.87
1662	iohexol	CC(=O)N(CC(O)CO)c1c(I)c(C(=O)NCC(O)CO)c(I)c(C(=O)NCC(O)CO)c1I	5.51	3125.63
1663	cycloheximide	CCOC(=O)CN1C(=O)CC(C[C@@H](O)C2C[C@@H](C)C[C@H](C)C2=O)CC1=O	5.50	3130.15
1664	Abiraterone	CC12CCC(O)CC1=CCC1C2CCC2(C)C(c3cccnc3)=CCC12	5.50	3134.52
1665	tenidap	NC(=O)N1C(=O)C(C(=O)c2cccs2)c2cc(Cl)ccc21	5.50	3143.11
1666	mirin	NC1=NC(=O)/C(=C/c2ccc(O)cc2)S1	5.50	3145.00
1667	Oxiracetam	N=C(O)CN1CC(O)CC1=O	5.50	3149.37
1668	Sulfisoxazole Acetyl	CC(=O)N(c1onc(C)c1C)S(=O)(=O)c1ccc(N)cc1	5.50	3155.07
1669	Epinephrine HCl	CNCC(O)c1ccc(O)c(O)c1.Cl	5.50	3155.94
1670	Ranolazine	COc1ccccc1OCC(O)CN1CCN(CC(=O)Nc2c(C)cccc2C)CC1	5.50	3156.25
1671	ranolazine	COc1ccccc1OCC(O)CN1CCN(CC(=O)Nc2c(C)cccc2C)CC1	5.50	3156.25
1672	Sotalol	CC(C)NCC(O)c1ccc(NS(C)(=O)=O)cc1.Cl	5.50	3162.50
1673	cromoglicic-acid	O=C(O)c1cc(=O)c2c(OCC(O)COc3cccc4oc(C(=O)O)cc(=O)c34)cccc2o1	5.50	3172.79
1674	sulfafurazole	Cc1noc(NS(=O)(=O)c2ccc(N)cc2)c1C	5.50	3174.90
1675	Sulfisoxazole	Cc1noc(NS(=O)(=O)c2ccc(N)cc2)c1C	5.50	3174.90
1676	methiazole	COC(=O)Nc1nc2cc(SC(C)C)ccc2[nH]1	5.50	3180.51
1677	Latanoprost	CC(C)OC(=O)CCCC=CCC1C(O)CC(O)C1CCC(O)CCc1ccccc1	5.50	3187.17
1678	flurandrenolide	CC1(C)O[C@@H]2C[C@H]3[C@H]4C[C@H](F)C5=CC(=O)CC[C@]5(C)[C@H]4[C@@H](O)C[C@]3(C)[C@]2(C(=O)CO)O1	5.50	3187.99
1679	famprofazone	CC(C)c1c(CN(C)C(C)Cc2ccccc2)n(C)n(-c2ccccc2)c1=O	5.50	3188.50
1680	Famprofazone	CC(C)c1c(CN(C)C(C)Cc2ccccc2)n(C)n(-c2ccccc2)c1=O	5.50	3188.50
1681	SAL-1	O=c1[nH]c(=O)c2nc3ccccc3nc2[nH]1	5.50	3198.01
1682	Obeticholic Acid	CCC1C(O)C2C3CCC(C(C)CCC(=O)O)C3(C)CCC2C2(C)CCC(O)CC12	5.50	3198.90
1683	methylatropine	C[N+]1(C)C2CC[C@H]1C[C@@H](OC(=O)C(CO)c1ccccc1)C2.O=[N+]([O-])[O-]	5.49	3211.48
1684	pemetrexed	Nc1nc2[nH]cc(CCc3ccc(C(=O)N[C@H](CCC(=O)O)C(=O)O)cc3)c2c(=O)[nH]1	5.49	3218.10
1685	Thiamphenicol	CS(=O)(=O)c1ccc(C(O)C(CO)NC(=O)C(Cl)Cl)cc1	5.49	3220.04
1686	etodolac	CCC1C=CC=C2C1=NC1=C2CCOC1(CC)CC(=O)O	5.49	3240.31
1687	mephentermine	CNC(C)(C)Cc1ccccc1.CNC(C)(C)Cc1ccccc1	5.49	3243.92
1688	GDC-0941	CS(=O)(=O)N1CCN(Cc2cc3nc(-c4cccc5[nH]ncc45)nc(N4CCOCC4)c3s2)CC1	5.49	3245.00
1689	Carfilzomib (PR-171)	CC(C)CC(NC(=O)C(CCc1ccccc1)NC(=O)CN1CCOCC1)C(=O)NC(Cc1ccccc1)C(=O)NC(CC(C)C)C(=O)C1(C)CO1	5.49	3246.17
1690	PRL-3-inhibitor-I	O=C1NC(=S)S/C1=C/c1cc(Br)ccc1OCc1ccccc1Br	5.49	3249.94
1691	Tolazoline HCl	Cl.c1ccc(CC2=NCCN2)cc1	5.49	3251.27
1692	equilin	C[C@]12CC[C@@H]3C(=CCc4cc(O)ccc43)[C@H]1CCC2=O	5.49	3251.35
1693	adenosine-phosphate	Nc1ncnc2c1ncn2[C@@H]1O[C@H](COP(=O)(O)O)[C@@H](O)[C@H]1O	5.49	3262.89
1694	Cefepime Dihydrochloride Monohydrate	CO/N=C(\C(=O)N[C@@H]1C(=O)C2C(C(=O)[O-])=C(C[N+]3(C)CCCC3)CS[C@@H]21)c1csc(N)n1.Cl.Cl.O	5.49	3266.57
1695	tienilic-acid	O=C(O)COc1ccc(C(=O)c2cccs2)c(Cl)c1Cl	5.48	3288.88
1696	Zinc Pyrithione	[O-]n1ccccc1=S.[O-]n1ccccc1=S.[Zn+2]	5.48	3291.61
1697	quinelorane	CCCN1CCC[C@@H]2Cc3nc(N)ncc3C[C@H]21	5.48	3291.98
1698	Iohexol	CC(=O)N(CC(O)CO)c1c(I)c(/C(O)=N/CC(O)CO)c(I)c(/C(O)=N/CC(O)CO)c1I	5.48	3295.59
1699	Rabeprazole sodium	COCCCOc1ccnc(CS(=O)c2nc3ccccc3[n-]2)c1C.[Na+]	5.48	3304.04
1700	Trimipramine (maleate)	CC(CN(C)C)CN1c2ccccc2CCc2ccccc21.O=C(O)/C=C\C(=O)O	5.48	3305.59
1701	semaxanib	Cc1cc(C)c(/C=C2\C(=O)Nc3ccccc32)[nH]1	5.48	3312.73
1702	melperone	CC1CCN(CCCC(=O)c2ccc(F)cc2)CC1	5.48	3317.50
1703	Azlocillin sodium salt	CC1(C)SC2C(NC(=O)C(NC(=O)N3CCNC3=O)c3ccccc3)C(=O)N2C1C(=O)[O-].[Na+]	5.48	3322.78
1704	Sumatriptan Succinate	CNS(=O)(=O)Cc1ccc2[nH]cc(CCN(C)C)c2c1.O=C(O)CCC(=O)O	5.48	3324.79
1705	dalcetrapib	CCC(CC)CC1(C(=O)Nc2ccccc2SC(=O)C(C)C)CCCCC1	5.48	3331.29
1706	Imidapril HCl	CCOC(=O)C(CCc1ccccc1)NC(C)C(=O)N1C(=O)N(C)CC1C(=O)O.Cl	5.48	3332.46
1707	Zaltoprofen	CC(C(=O)O)c1ccc2c(c1)CC(=O)c1ccccc1S2	5.48	3348.00
1708	SPB02137	O=C(NNC(=O)c1csc(-c2cccs2)n1)c1ccc(Cl)cc1	5.47	3363.91
1709	GMX-1778	N#CN/C(=N/CCCCCCOc1ccc(Cl)cc1)Nc1ccncc1	5.47	3366.58
1710	vanoxerine	Fc1ccc(C(OCCN2CCN(CCCc3ccccc3)CC2)c2ccc(F)cc2)cc1	5.47	3371.02
1711	manumycin-a	CCCC[C@@H](C)/C=C(C)/C=C(\C)C(=O)NC1=C[C@@](O)(/C=C/C=C/C=C/C(=O)NC2C(=O)CCC2=O)[C@@H]2OC2C1=O	5.47	3374.41
1712	10-DEBC	CCN(CC)CCCCN1c2ccccc2Oc2ccc(Cl)cc21	5.47	3376.90
1713	salermide	CC(C(=O)Nc1cccc(/N=C/c2c(O)ccc3ccccc23)c1)c1ccccc1	5.47	3379.12
1714	neomycin	NC[C@@H]1O[C@H](O[C@@H]2[C@@H](CO)O[C@@H](O[C@@H]3[C@@H](O)[C@H](N)C[C@H](N)[C@H]3O[C@H]3O[C@H](CN)[C@@H](O)[C@H](O)[C@H]3N)[C@@H]2O)[C@H](N)[C@@H](O)[C@@H]1O	5.47	3396.79
1715	Mepivacaine HCl	Cc1cccc(C)c1NC(=O)C1CCCCN1C.Cl	5.47	3400.26
1716	Prednisolone	CC12C=CC(=O)C=C1CCC1C2C(O)CC2(C)C1CCC2(O)C(=O)CO	5.47	3409.33
1717	tiabendazole	c1ccc2[nH]c(-c3cscn3)nc2c1	5.47	3420.21
1718	Thiabendazole	c1ccc2[nH]c(-c3cscn3)nc2c1	5.47	3420.21
1719	ranitidine	CN/C(=C/[N+](=O)[O-])NCCSCc1ccc(CN(C)C)o1	5.47	3425.16
1720	piretanide	NS(=O)(=O)c1cc(C(=O)O)cc(N2CCCC2)c1Oc1ccccc1	5.47	3427.41
1721	Broxyquinoline	Oc1c(Br)cc(Br)c2cccnc12	5.46	3430.99
1722	lynestrenol	C#C[C@]1(O)CC[C@@H]2[C@@H]3CCC4=CCCC[C@@H]4[C@H]3CC[C@@]21C	5.46	3432.12
1723	enobosarm	C[C@@](O)(COc1ccc(C#N)cc1)C(=O)Nc1ccc(C#N)c(C(F)(F)F)c1	5.46	3440.62
1724	Antazoline HCl	Cl.c1ccc(CN(CC2=NCCN2)c2ccccc2)cc1	5.46	3442.12
1725	flunixin	Cc1c(Nc2ncccc2C(=O)O)cccc1C(F)(F)F	5.46	3455.63
1726	Pramipexole dihydrochloride	CCCNC1CCc2nc(N)sc2C1.Cl.Cl	5.46	3456.03
1727	Histamine 2HCl	Cl.Cl.NCCc1cnc[nH]1	5.46	3460.57
1728	Desloratadine	Clc1ccc2c(c1)CCc1cccnc1C2=C1CCNCC1	5.46	3462.45
1729	desloratadine	Clc1ccc2c(c1)CCc1cccnc1C2=C1CCNCC1	5.46	3462.45
1730	Dovitinib (TKI258) Lactate	CC(O)C(=O)O.CN1CCN(c2ccc3nc(-c4c(N)c5c(F)cccc5[nH]c4=O)[nH]c3c2)CC1.O	5.46	3462.90
1731	clopidogrel	COC(=O)C(c1ccccc1Cl)N1CCc2sccc2C1	5.46	3463.32
1732	Ciclesonide	CC(C)C(=O)OCC(=O)[C@@]12O[C@H](C3CCCCC3)O[C@@H]1C[C@H]1[C@@H]3CCC4=CC(=O)C=C[C@]4(C)[C@H]3[C@@H](O)C[C@@]12C	5.46	3486.81
1733	Etodolac	CCc1cccc2c3c([nH]c12)C(CC)(CC(=O)O)OCC3	5.46	3488.28
1734	Rigosertib (ON-01910,Estybon)	COc1cc(OC)c(C=CS(=O)(=O)Cc2ccc(OC)c(NCC(=O)[O-])c2)c(OC)c1.[Na+]	5.46	3492.24
1735	cefadroxil	CC1=C(C(=O)O)N2C(=O)[C@@H](NC(=O)[C@H](N)c3ccc(O)cc3)[C@H]2SC1	5.46	3495.26
1736	oxyphenbutazone	CCCCC1C(=O)N(c2ccccc2)N(c2ccc(O)cc2)C1=O	5.46	3500.93
1737	oxyphenonium	CC[N+](C)(CC)CCOC(=O)C(O)(c1ccccc1)C1CCCCC1	5.46	3505.26
1738	IBC-293	CC(C)n1nnc2cc(C(=O)O)ccc21	5.45	3527.66
1739	Folic acid	Nc1nc(=O)c2nc(CNc3ccc(C(=O)NC(CCC(=O)O)C(=O)O)cc3)cnc2[nH]1	5.45	3547.70
1740	avrainvillamide-analog-6	CC1(C)C=Cc2cc3c(cc2O1)[N+]([O-])=C1C3=C[C@@]2(CC1(C)C)NC(=O)[C@@H]1CCCN1C2=O	5.45	3548.98
1741	levosulpiride	CCN1CCC[C@H]1CNC(=O)c1cc(S(N)(=O)=O)ccc1OC	5.45	3549.78
1742	Medroxyprogesterone	CC(=O)[C@@]1(O)CC[C@H]2[C@@H]3C[C@H](C)C4=CC(=O)CC[C@]4(C)[C@H]3CC[C@@]21C	5.45	3553.15
1743	cucurbitacin-i	CC(C)(O)/C=C/C(=O)[C@](C)(O)C1[C@H](O)C[C@@]2(C)C3CC=C4C(CC(=O)C(=O)C4(C)C)[C@]3(C)C(=O)C[C@]12C	5.45	3554.83
1744	Amorolfine HCl	CCC(C)(C)c1ccc(CC(C)CN2CC(C)OC(C)C2)cc1.Cl	5.45	3556.18
1745	zuclopenthixol	OCCN1CCN(CCC=C2c3ccccc3Sc3ccc(Cl)cc32)CC1	5.45	3558.16
1746	tamibarotene	CC1(C)CCC(C)(C)c2cc(NC(=O)c3ccc(C(=O)O)cc3)ccc21	5.45	3569.21
1747	Tamibarotene	CC1(C)CCC(C)(C)c2cc(NC(=O)c3ccc(C(=O)O)cc3)ccc21	5.45	3569.21
1748	rhizocarpic-acid	COC(=O)[C@H](Cc1ccccc1)NC(=O)/C(=C1\OC(=O)C(c2ccccc2)C1=O)c1ccccc1	5.45	3569.27
1749	bupivacaine	CCCCN1CCCCC1C(=O)Nc1c(C)cccc1C	5.45	3574.28
1750	Dexmedetomidine HCl	Cc1cccc(C(C)c2cnc[nH]2)c1C.Cl	5.44	3594.47
1751	Medetomidine HCl	Cc1cccc(C(C)c2cnc[nH]2)c1C.Cl	5.44	3594.47
1752	prostaglandin-b2	CCCCC[C@H](O)/C=C/C1=C(C/C=C\CCCC(=O)O)C(=O)CC1	5.44	3596.63
1753	suramin	Cc1ccc(C(=O)Nc2ccc(S(=O)(=O)O)c3cc(S(=O)(=O)O)cc(S(=O)(=O)O)c23)cc1NC(=O)c1cccc(NC(=O)Nc2cccc(C(=O)Nc3cc(C(=O)Nc4ccc(S(=O)(=O)O)c5cc(S(=O)(=O)O)cc(S(=O)(=O)O)c45)ccc3C)c2)c1	5.44	3620.89
1754	enalapril	CCOC(=O)[C@@H](CCc1ccccc1)N[C@@H](C)C(=O)N1CCC[C@H]1C(=O)O	5.44	3634.22
1755	(+,-)-Octopamine HCl	Cl.NCC(O)c1ccc(O)cc1	5.44	3635.98
1756	N-(3-acetamidophenyl)-3-chlorobenzamide	CC(=O)Nc1cccc(NC(=O)c2cccc(Cl)c2)c1	5.44	3641.93
1757	Bifonazole	c1ccc(-c2ccc(C(c3ccccc3)n3ccnc3)cc2)cc1	5.44	3642.83
1758	bifonazole	c1ccc(-c2ccc(C(c3ccccc3)n3ccnc3)cc2)cc1	5.44	3642.83
1759	2-aminobenzenesulfonamide	Nc1ccccc1S(N)(=O)=O	5.44	3645.68
1760	salmeterol	OCc1cc(C(O)CNCCCCCCOCCCCc2ccccc2)ccc1O	5.44	3659.51
1761	peruvoside	CO[C@@H]1[C@@H](O)[C@H](C)O[C@H](O[C@H]2CC[C@]3(C=O)C4CC[C@]5(C)[C@@H](C6=CC(=O)OC6)CC[C@]5(O)C4CC[C@@H]3C2)[C@H]1O	5.44	3667.42
1762	IWP-2	Cc1ccc2nc(NC(=O)CSc3nc4c(c(=O)n3-c3ccccc3)SCC4)sc2c1	5.44	3670.59
1763	proscillaridin-a	C[C@@H]1O[C@@H](O[C@@H]2C=C3CC[C@H]4[C@H](CC[C@]5(C)[C@@H](c6ccc(=O)oc6)CC[C@]45O)[C@@]3(C)CC2)[C@H](O)[C@H](O)[C@H]1O	5.43	3672.91
1764	RDR-01440SC	O=C(Nc1ccc(NC(=O)c2ccccc2O)cc1)c1ccc(Cl)cc1	5.43	3676.71
1765	Erlotinib Hydrochloride	C#Cc1cccc(Nc2ncnc3cc(OCCOC)c(OCCOC)cc23)c1.Cl	5.43	3679.19
1766	azelastine	CN1CCCC(n2nc(Cc3ccc(Cl)cc3)c3ccccc3c2=O)CC1	5.43	3682.45
1767	urapidil	COc1ccccc1N1CCN(CCCNc2cc(=O)n(C)c(=O)n2C)CC1	5.43	3685.45
1768	Neostigmine Bromide	CN(C)C(=O)Oc1cccc([N+](C)(C)C)c1.[Br-]	5.43	3692.24
1769	salsoline	COc1cc2c(cc1O)CCNC2C	5.43	3695.33
1770	Pancuronium dibromide	CC(=O)OC1CC2CCC3C(CCC4(C)C3CC([N+]3(C)CCCCC3)C4OC(C)=O)C2(C)CC1[N+]1(C)CCCCC1.[Br-].[Br-]	5.43	3695.74
1771	Lamivudine	Nc1ccn(C2CSC(CO)O2)c(=O)n1	5.43	3700.06
1772	oxetacaine	CN(C(=O)CN(CCO)CC(=O)N(C)C(C)(C)Cc1ccccc1)C(C)(C)Cc1ccccc1	5.43	3704.01
1773	Oxethazaine	CN(C(=O)CN(CCO)CC(=O)N(C)C(C)(C)Cc1ccccc1)C(C)(C)Cc1ccccc1	5.43	3704.01
1774	ecopipam	CN1CCc2cc(Cl)c(O)cc2[C@H]2c3ccccc3CC[C@@H]21	5.43	3719.54
1775	allantoxanamide	NC(=O)c1nc(=O)[nH]c(=O)[nH]1	5.43	3728.42
1776	seneciphylline	C=C1C/C(=C/C)C(=O)O[C@@H]2CCN3CC=C(COC(=O)[C@]1(C)O)[C@H]23	5.43	3728.43
1777	lithocholic-acid	C[C@H](CCC(=O)O)[C@H]1CC[C@H]2[C@@H]3CC[C@@H]4C[C@H](O)CC[C@]4(C)[C@H]3CC[C@@]21C	5.43	3734.56
1778	Chlorogenic acid	O=C(C=Cc1ccc(O)c(O)c1)OC1CC(O)(C(=O)O)CC(O)C1O	5.43	3737.93
1779	cortisone	C[C@]12CC(=O)[C@@H]3[C@H](CCC4=CC(=O)CC[C@@]43C)[C@@H]1CC[C@]2(O)C(=O)CO	5.43	3738.30
1780	Rimantadine Hydrochloride	CC(N)C12CC3CC(CC(C3)C1)C2	5.43	3742.03
1781	KDM-096	CCN(CC)C(=O)c1sc(NC(=O)OC)c(C(N)=O)c1C	5.43	3751.97
1782	Vidofludimus	COc1cccc(-c2ccc(NC(=O)C3=C(C(=O)O)CCC3)c(F)c2)c1	5.42	3761.68
1783	lanatoside-c	CC(=O)O[C@H]1C[C@H](O[C@H]2[C@@H](O)C[C@H](O[C@H]3[C@@H](O)C[C@H](O[C@H]4CC[C@@]5(C)C(CCC6C5C[C@@H](O)[C@]5(C)[C@@H](C7=CC(=O)OC7)CC[C@]65O)C4)O[C@@H]3C)O[C@@H]2C)O[C@H](C)[C@H]1O[C@@H]1O[C@H](CO)[C@@H](O)[C@H](O)[C@H]1O	5.42	3762.09
1784	9-methyl-5H-6-thia-4,5-diaza-chrysene-6,6-dioxide	Cc1ccc2c(c1)-c1ccc3cccnc3c1NS2(=O)=O	5.42	3763.13
1785	Clobetasol propionate	CCC(=O)OC1(C(=O)CCl)C(C)CC2C3CCC4=CC(=O)C=CC4(C)C3(F)C(O)CC21C	5.42	3763.36
1786	hyperforin	CC(C)=CCC[C@]1(C)[C@@H](CC=C(C)C)C[C@]2(CC=C(C)C)C(=O)C(CC=C(C)C)C(=O)[C@@]1(C(=O)C(C)C)C2=O	5.42	3772.08
1787	Cefprozil	C/C=C/C1=C(C(=O)O)N2C(=O)[C@@H](NC(=O)[C@H](N)c3ccc(O)cc3)[C@@H]2SC1	5.42	3773.95
1788	cilastatin	CC1(C)C[C@@H]1C(=O)N/C(=C\CCCCSC[C@H](N)C(=O)O)C(=O)O	5.42	3775.10
1789	Fidaxomicin	CCc1c(Cl)c(O)c(Cl)c(O)c1C(=O)OC1C(C)OC(OCC2=CC=CCC(O)C(C)=CC(CC)C(OC3OC(C)(C)C(OC(=O)C(C)C)C(O)C3O)C(C)=CC(C)=CCC(C(C)O)OC2=O)C(OC)C1O	5.42	3775.40
1790	Amikacin	NCCC(O)C(=O)NC1CC(N)C(OC2OC(CN)C(O)C(O)C2O)C(O)C1OC1OC(CO)C(O)C(N)C1O	5.42	3784.98
1791	tenatoprazole	COc1ccc2[nH]c(S(=O)Cc3ncc(C)c(OC)c3C)nc2n1	5.42	3787.54
1792	Adrenalone HCl	CNCC(=O)c1ccc(O)c(O)c1.Cl	5.42	3794.08
1793	Cyclamic acid	O=S(=O)(O)NC1CCCCC1	5.42	3795.65
1794	imiquimod	CC(C)Cn1cnc2c(N)nc3ccccc3c21	5.42	3802.24
1795	dactinomycin	Cc1c2oc3c(C)ccc(C(=O)N[C@@H]4C(=O)N[C@H](C(C)C)C(=O)N5CCC[C@H]5C(=O)N(C)CC(=O)N(C)[C@@H](C(C)C)C(=O)O[C@@H]4C)c3nc-2c(C(=O)N[C@@H]2C(=O)N[C@H](C(C)C)C(=O)N3CCC[C@H]3C(=O)N(C)CC(=O)N(C)[C@@H](C(C)C)C(=O)O[C@@H]2C)c(N)c1=O	5.42	3802.88
1796	Meticrane	Cc1cc2c(cc1S(N)(=O)=O)S(=O)(=O)CCC2	5.42	3807.80
1797	meticrane	Cc1cc2c(cc1S(N)(=O)=O)S(=O)(=O)CCC2	5.42	3807.80
1798	androstenol	C[C@@]12C=CC[C@H]1[C@@H]1CC[C@H]3C[C@H](O)CC[C@]3(C)[C@H]1CC2	5.42	3812.04
1799	Sucralose	OCC1OC(OC2(CCl)OC(CCl)C(O)C2O)C(O)C(O)C1Cl	5.42	3818.90
1800	mecamylamine	CNC1(C)C2CCC(C2)C1(C)C	5.42	3826.45
1801	atracurium	COc1ccc(CC2c3cc(OC)c(OC)cc3CC[N+]2(C)CCC(=O)OCCCCCOC(=O)CC[N+]2(C)CCc3cc(OC)c(OC)cc3C2Cc2ccc(OC)c(OC)c2)cc1OC	5.42	3831.57
1802	Tideglusib	O=c1sn(-c2cccc3ccccc23)c(=O)n1Cc1ccccc1	5.42	3836.08
1803	apomorphine	CN1CCc2cccc3c2[C@@H]1Cc1ccc(O)c(O)c1-3.CN1CCc2cccc3c2[C@@H]1Cc1ccc(O)c(O)c1-3	5.42	3843.24
1804	niflumic-acid	O=C(O)c1cccnc1Nc1cccc(C(F)(F)F)c1	5.41	3858.80
1805	Niflumic acid	O=C(O)c1cccnc1Nc1cccc(C(F)(F)F)c1	5.41	3858.80
1806	Chloroquine diphosphate	CCN(CC)CCCC(C)Nc1ccnc2cc(Cl)ccc12.O=P(O)(O)O.O=P(O)(O)O	5.41	3860.56
1807	propoxycaine	CCCOc1cc(N)ccc1C(=O)OCCN(CC)CC	5.41	3862.69
1808	sulfaguanidine	N=C(N)NS(=O)(=O)c1ccc(N)cc1	5.41	3871.33
1809	Tizanidine	Clc1ccc2nsnc2c1NC1=NCCN1	5.41	3878.08
1810	tizanidine	Clc1ccc2nsnc2c1NC1=NCCN1	5.41	3878.08
1811	cerulenin	C/C=C/C/C=C/CCC(=O)[C@H]1O[C@H]1C(N)=O	5.41	3881.07
1812	diltiazem	COc1ccc([C@H]2Sc3ccccc3N(CCN(C)C)C(=O)[C@H]2OC(C)=O)cc1	5.41	3881.26
1813	azauridine	O=c1cnn([C@@H]2O[C@H](CO)[C@@H](O)[C@H]2O)c(=O)[nH]1	5.41	3885.14
1814	Estrone	CC12CCC3c4ccc(O)cc4CCC3C1CCC2=O	5.41	3887.17
1816	Olprinone Hydrochloride	Cc1[nH]c(=O)c(C#N)cc1-c1ccc2nccn2c1.Cl	5.41	3898.59
1817	zimelidine	CN(C)CC=C(c1ccc(Br)cc1)c1cccnc1	5.41	3911.12
1818	acetohexamide	CC(=O)c1ccc(S(=O)(=O)NC(=O)NC2CCCCC2)cc1	5.41	3913.02
1819	Tofacitinib (CP-690550,Tasocitinib)	CC1CCN(C(=O)CC#N)CC1N(C)c1ncnc2[nH]ccc12	5.41	3916.24
1820	flunarizine	Fc1ccc(C(c2ccc(F)cc2)N2CCN(CC=Cc3ccccc3)CC2)cc1	5.41	3917.31
1821	benzydamine	CN(C)CCCOc1nn(Cc2ccccc2)c2ccccc12	5.41	3918.05
1822	fusaric-acid	CCCCc1ccc(C(=O)O)nc1	5.41	3921.21
1823	AR-A014418	COc1ccc(CNC(=O)Nc2ncc([N+](=O)[O-])s2)cc1	5.41	3921.94
1824	Butenafine HCl	CN(Cc1ccc(C(C)(C)C)cc1)Cc1cccc2ccccc12.Cl	5.41	3931.93
1825	Cefotaxime (sodium salt)	CO/N=C(\C(=O)N[C@@H]1C(=O)N2C(C(=O)[O-])=C(COC(C)=O)CS[C@H]12)c1csc(N)n1.[Na+]	5.41	3932.31
1826	secoisolariciresinol	COc1cc(C[C@@H](CO)[C@H](CO)Cc2ccc(O)c(OC)c2)ccc1O	5.40	3942.01
1827	ioxaglic-acid	CNC(=O)c1c(I)c(C(=O)NCC(=O)Nc2c(I)c(C(=O)O)c(I)c(C(=O)NCCO)c2I)c(I)c(N(C)C(C)=O)c1I	5.40	3943.68
1828	tubaic-acid	C=C(C)C1Cc2c(ccc(C(=O)O)c2O)O1	5.40	3945.73
1829	acetyl-geranygeranyl-cysteine	CC(=O)N[C@@H](CSC/C=C(\C)CC/C=C(\C)CC/C=C(\C)CCC=C(C)C)C(=O)O	5.40	3947.10
1830	hexamethyleneamiloride	N=C(N)NC(=O)c1nc(Cl)c(N2CCCCCC2)nc1N	5.40	3947.62
1831	Chlorambucil	O=C(O)CCCc1ccc(N(CCCl)CCCl)cc1	5.40	3949.63
1832	epigallocatechin-gallate-(-)	O=C(O[C@@H]1Cc2c(O)cc(O)cc2O[C@@H]1c1cc(O)c(O)c(O)c1)c1cc(O)c(O)c(O)c1	5.40	3949.83
1833	amiodarone	CCCCCc1oc2ccccc2c1C(=O)c1cc(I)c(OCCN(CC)CC)c(I)c1	5.40	3955.57
1834	Closantel	Cc1cc(C(C#N)c2ccc(Cl)cc2)c(Cl)cc1NC(=O)c1cc(I)cc(I)c1O	5.40	3960.64
1835	closantel	Cc1cc(C(C#N)c2ccc(Cl)cc2)c(Cl)cc1NC(=O)c1cc(I)cc(I)c1O	5.40	3960.64
1836	17-beta-estradiol	CCCCC(=O)O[C@H]1CC[C@H]2[C@@H]3CCc4cc(O)ccc4[C@H]3CC[C@]12C	5.40	3977.51
1837	Cysteamine HCl	Cl.NCCS	5.40	3980.75
1838	luteolin	O=c1cc(-c2ccc(O)c(O)c2)oc2cc(O)cc(O)c12	5.40	3991.37
1839	tunicamycin	CC(=O)NC1C(OC2OC(CC(O)C3OC(n4ccc(=O)[nH]c4=O)C(O)C3O)C(O)C(O)C2NC(=O)/C=C\CC(C)C)OC(C)C(O)C1O	5.40	4016.93
1840	rottlerin	CC(=O)c1c(O)c(C)c(O)c(Cc2c(O)c3c(c(C(=O)/C=C/c4ccccc4)c2O)OC(C)(C)C=C3)c1O	5.40	4019.34
1841	Ziprasidone	O=C1Cc2cc(CCN3CCN(c4nsc5ccccc45)CC3)c(Cl)cc2N1	5.40	4020.64
1842	ziprasidone	O=C1Cc2cc(CCN3CCN(c4nsc5ccccc45)CC3)c(Cl)cc2N1	5.40	4020.64
1843	adipiodone	O=C(CCCCC(=O)Nc1c(I)cc(I)c(C(=O)O)c1I)Nc1c(I)cc(I)c(C(=O)O)c1I	5.39	4029.43
1844	Triamcinolone Acetonide	CC1(C)O[C@@H]2C[C@H]3[C@@H]4CCC5=CC(=O)C=C[C@]5(C)[C@@]4(F)[C@@H](O)C[C@]3(C)[C@]2(C(=O)CO)O1	5.39	4029.82
1845	chlordiazepoxide	CNC1=Nc2ccc(Cl)cc2C(c2ccccc2)=[N+]([O-])C1	5.39	4040.59
1846	moxisylyte	CC(=O)Oc1cc(C(C)C)c(OCCN(C)C)cc1C	5.39	4046.85
1847	Dexmedetomidine	Cc1cccc(C(C)c2cnc[nH]2)c1C	5.39	4049.65
1848	azathioprine	Cn1cnc([N+](=O)[O-])c1Sc1[nH]cnc2ncnc1-2	5.39	4076.48
1849	FG-4592 (ASP1517)	Cc1nc(C(=O)NCC(=O)O)c(O)c2ccc(Oc3ccccc3)cc12	5.39	4080.87
1850	ampiroxicam	CCOC(=O)OC(C)OC1=C(C(=O)Nc2ccccn2)N(C)S(=O)(=O)c2ccccc21	5.39	4089.63
1851	meprylcaine	CCCNC(C)(C)COC(=O)c1ccccc1	5.39	4090.01
1852	bemesetron	CN1C2CCC1CC(OC(=O)c1cc(Cl)cc(Cl)c1)C2	5.39	4095.33
1853	Trospium chloride	O=C(OC1CC2CCC(C1)[N+]21CCCC1)C(O)(c1ccccc1)c1ccccc1.[Cl-]	5.39	4099.01
1854	DAPT (GSI-IX)	CC(NC(=O)Cc1cc(F)cc(F)c1)C(=O)NC(C(=O)OC(C)(C)C)c1ccccc1	5.39	4101.55
1855	lactotensin	CCC(C)C(NC(=O)C(N)Cc1c[nH]cn1)C(=O)NC(CCCNC(=N)N)C(=O)NC(CC(C)C)C(=O)O	5.39	4101.63
1856	lavendustin-a	O=C(O)c1cc(N(Cc2ccccc2O)Cc2cc(O)ccc2O)ccc1O	5.39	4102.86
1857	Nebivolol	Cl.OC(CNCC(O)C1CCc2cc(F)ccc2O1)C1CCc2cc(F)ccc2O1	5.39	4114.61
1858	Tolterodine tartrate	Cc1ccc(O)c(C(CCN(C(C)C)C(C)C)c2ccccc2)c1.O=C(O)C(O)C(O)C(=O)O	5.39	4118.14
1859	sulfadoxine	COc1ncnc(NS(=O)(=O)c2ccc(N)cc2)c1OC	5.38	4128.93
1860	acenocoumarol	CC(=O)CC(c1ccc([N+](=O)[O-])cc1)c1c(O)c2ccccc2oc1=O	5.38	4141.62
1861	3-amino-benzamide	NC(=O)c1cccc(N)c1	5.38	4159.30
1863	salsolidine	COc1cc2c(cc1OC)C(C)NCC2	5.38	4172.78
1864	(+/-)-7-hydroxy-2-(N,N-di-n-propylamino)tetralin	CCCN(CCC)C1CCc2ccc(O)cc2C1	5.38	4173.10
1865	nefopam	CN1CCOC(c2ccccc2)c2ccccc2C1	5.38	4179.91
1866	benzo(e)pyrene	c1ccc2c(c1)c1cccc3ccc4cccc2c4c31	5.38	4184.89
1867	FH-535	Cc1cc([N+](=O)[O-])ccc1NS(=O)(=O)c1cc(Cl)ccc1Cl	5.38	4192.47
1868	Mycophenolate Mofetil	COc1c(C)c2c(c(O)c1CC=C(C)CCC(=O)OCCN1CCOCC1)C(=O)OC2	5.38	4196.87
1869	azapropazone	CCCC1C(=O)N2C(N(C)C)=Nc3ccc(C)cc3N2C1=O	5.38	4203.32
1870	noscapine	COc1ccc2c(c1OC)C(=O)O[C@H]2[C@H]1c2c(cc3c(c2OC)OCO3)CCN1C	5.38	4213.63
1871	SPB02303	Cc1nc(C(=O)NNC(=O)c2ccc(Cl)cc2)cs1	5.38	4215.71
1872	securinine	O=C1C=C2C=C[C@@H]3C[C@@]2(O1)[C@H]1CCCCN31	5.37	4218.73
1873	Novobiocin Sodium	COC1C(OC(N)=O)C(O)C(Oc2ccc3c(O)c(NC(=O)c4ccc([O-])c(CC=C(C)C)c4)c(=O)oc3c2C)OC1(C)C.[Na+]	5.37	4225.10
1874	inhibitor-BEC	N[C@H](CSCCB(O)O)C(=O)O	5.37	4230.76
1875	hydroxytyrosol	OCCc1ccc(O)c(O)c1	5.37	4249.35
1876	clemizole	Clc1ccc(Cn2c(CN3CCCC3)nc3ccccc32)cc1	5.37	4253.82
1877	Irinotecan HCl Trihydrate	CCc1c2c(nc3ccc(OC(=O)N4CCC(N5CCCCC5)CC4)cc13)-c1cc3c(c(=O)n1C2)COC(=O)C3(O)CC.Cl.O.O.O	5.37	4256.80
1878	kavain	COC1=CC(=O)OC(/C=C/c2ccccc2)C1	5.37	4270.59
1879	Eslicarbazepine acetate	CC(=O)O[C@H]1Cc2ccccc2N(C(=N)O)c2ccccc21	5.37	4285.49
1880	hydroflumethiazide	NS(=O)(=O)c1cc2c(cc1C(F)(F)F)NCNS2(=O)=O	5.37	4287.75
1881	Adapalene	COc1ccc(-c2ccc3cc(C(=O)O)ccc3c2)cc1C12CC3CC(CC(C3)C1)C2	5.37	4304.15
1882	adapalene	COc1ccc(-c2ccc3cc(C(=O)O)ccc3c2)cc1C12CC3CC(CC(C3)C1)C2	5.37	4304.15
1883	Ropinirole HCl	CCCN(CCC)CCc1cccc2c1CC(=O)N2.Cl	5.37	4307.55
1884	Alprostadil	CCCCCC(O)C=CC1C(O)CC(=O)C1CCCCCCC(=O)O	5.37	4309.48
1885	Carmustine	O=NN(CCCl)/C(O)=N/CCCl	5.37	4312.67
1886	garcinol	C=C(C)[C@@H](CC=C(C)C)C[C@]12C[C@H](CC=C(C)C)C(C)(C)[C@](CC=C(C)C)(C(=O)C(C(=O)c3ccc(O)c(O)c3)C1=O)C2=O	5.36	4323.77
1887	6-hydroxytropinone	CN1C2CC(=O)CC1[C@H](O)C2	5.36	4332.92
1888	Galanthamine HBr	Br.COc1ccc2c3c1O[C@H]1C[C@@H](O)C=C[C@@]31CCN(C)C2	5.36	4357.43
1889	aminophylline	Cn1c(=O)c2[nH]cnc2n(C)c1=O.Cn1c(=O)c2[nH]cnc2n(C)c1=O	5.36	4359.37
1890	Dronedarone HCl	CCCCc1oc2ccc(NS(C)(=O)=O)cc2c1C(=O)c1ccc(OCCCN(CCCC)CCCC)cc1.Cl	5.36	4361.13
1891	ingenol	CC1=CC23C(=O)C(C=C(COC(=O)c4ccccc4)C(O)C2(O)C1OC(=O)c1ccccc1)C1C(CC3C)C1(C)C	5.36	4366.82
1892	Spironolactone	CC(=O)SC1CC2=CC(=O)CCC2(C)C2CCC3(C)C(CCC34CCC(=O)O4)C12	5.36	4376.99
1893	ethoxyquin	CCOc1ccc2c(c1)C(C)=CC(C)(C)N2	5.36	4380.65
1894	Cetirizine	O=C(O)COCCN1CCN(C(c2ccccc2)c2ccc(Cl)cc2)CC1	5.36	4383.72
1895	salvinorin-a	COC(=O)[C@@H]1C[C@H](OC(C)=O)C(=O)[C@H]2[C@@]1(C)CC[C@H]1C(=O)O[C@H](c3ccoc3)C[C@]21C	5.36	4387.04
1896	lenalidomide	Nc1cccc2c1CN([C@@H]1CCC(=O)NC1=O)C2=O	5.36	4397.59
1897	Sulfacetamide Sodium	CC(=O)[N-]S(=O)(=O)c1ccc(N)cc1.[Na+]	5.36	4409.76
1898	andarine	CC(=O)Nc1ccc(OC[C@](C)(O)C(=O)Nc2ccc([N+](=O)[O-])c(C(F)(F)F)c2)cc1	5.36	4414.23
1899	atractyloside	C=C1[C@H]2CC[C@@H]3[C@]4(C)C[C@H](O[C@H]5O[C@H](CO)[C@@H](OS(=O)(=O)O)[C@H](OS(=O)(=O)O)[C@H]5OC(=O)CC(C)C)C[C@@H](C(=O)O)[C@@H]4CC[C@]3(C2)[C@H]1O	5.35	4417.49
1900	Alvelestat	Cc1c(-c2ccnn2C)cc(C(=O)NCc2ccc(S(C)(=O)=O)cn2)c(=O)n1-c1cccc(C(F)(F)F)c1	5.35	4426.21
1902	phthalylsulfathiazole	O=C(O)c1ccccc1C(=O)Nc1ccc(S(=O)(=O)Nc2nccs2)cc1	5.35	4427.14
1903	tridihexethyl	CC[N+](CC)(CC)CCC(O)(c1ccccc1)C1CCCCC1	5.35	4447.51
1904	dizocilpine	C[C@@]12N[C@@H](Cc3ccccc31)c1ccccc12	5.35	4450.66
1905	digitoxigenin	C[C@]12CC[C@H](O)C[C@@H]1CC[C@H]1[C@@H]2CC[C@]2(C)[C@@H](C3=CC(=O)OC3)CC[C@]12O	5.35	4456.12
1906	tetraethylenepentamine	NCCNCCNCCNCCN	5.35	4457.29
1907	Aminophylline	Cn1c(=O)c2[nH]cnc2n(C)c1=O.Cn1c(=O)c2[nH]cnc2n(C)c1=O.NCCN	5.35	4459.17
1908	Nitisinone	O=C1CCCC(=O)C1C(=O)c1ccc(C(F)(F)F)cc1[N+](=O)[O-]	5.35	4460.41
1909	farnesylcysteine-methyl-ester	COC(=O)[C@@H](N)CSC/C=C(\C)CC/C=C(\C)CCC=C(C)C	5.35	4469.06
1910	lorglumide	CCCCCN(CCCCC)C(=O)C(CCC(=O)O)NC(=O)c1ccc(Cl)c(Cl)c1	5.35	4469.09
1911	atropine	CN1[C@@H]2CC[C@@H]1CC(OC(=O)C(CO)c1ccccc1)C2.CN1[C@@H]2CC[C@@H]1CC(OC(=O)C(CO)c1ccccc1)C2	5.35	4478.04
1912	idarubicin	CC(=O)[C@]1(O)Cc2c(O)c3c(c(O)c2[C@@H](OC2CC(N)C(O)C(C)O2)C1)C(=O)c1ccccc1C3=O	5.35	4495.58
1913	6-nitronorepinephrine	NCC(O)c1cc(O)c(O)cc1[N+](=O)[O-]	5.35	4496.76
1914	evodiamine	CN1c2ccccc2C(=O)N2CCc3c([nH]c4ccccc34)C21	5.35	4498.33
1915	rolitetracycline	CN(C)[C@@H]1C(=O)C(C(=O)NCN2CCCC2)C(=O)[C@@]2(O)C(=O)C3C(=O)c4c(O)cccc4[C@@](C)(O)C3CC12	5.35	4498.69
1916	tetradecylthioacetic-acid	CCCCCCCCCCCCCCSCC(=O)O	5.34	4521.84
1917	Sodium Tauroursodeoxycholate (TUDC)	C[C@H](CC/C([O-])=N/CCS(=O)(=O)O)[C@H]1CC[C@H]2[C@@H]3[C@@H](O)C[C@@H]4C[C@H](O)CC[C@]4(C)[C@H]3CC[C@@]21C.[Na+]	5.34	4529.70
1918	Tizanidine HCl	Cl.Clc1ccc2nsnc2c1NC1=NCCN1	5.34	4531.80
1919	coumestrol	O=c1oc2cc(O)ccc2c2oc3cc(O)ccc3c12	5.34	4539.06
1920	piperacillin	CCN1CCN(C(=O)N[C@@H](C(=O)N[C@@H]2C(=O)N3[C@H]2SC(C)(C)[C@@H]3C(=O)O)c2ccccc2)C(=O)C1=O	5.34	4546.22
1921	sulfachlorpyridazine	Nc1ccc(S(=O)(=O)Nc2ccc(Cl)nn2)cc1	5.34	4552.41
1922	emodin	Cc1cc(O)c2c(c1)C(=O)c1cc(O)cc(O)c1C2=O	5.34	4554.50
1923	haematoxylin-pentaacetate	CC(=O)Oc1ccc2c(c1OC(C)=O)OCC1(O)Cc3c(cc(OC(C)=O)c(OC(C)=O)c3OC(C)=O)C21	5.34	4567.02
1924	Famotidine	NC(N)=Nc1nc(CSCCC(N)=NS(N)(=O)=O)cs1	5.34	4570.89
1925	4-carboxy-3-hydroxyphenylglycine-(RS)	NC(C(=O)O)c1ccc(C(=O)O)c(O)c1	5.34	4572.27
1926	methylene-blue	CN(C)c1ccc2nc3ccc(N(C)C)cc3[s+]c2c1	5.34	4572.31
1927	Indomethacin	COc1ccc2c(c1)c(CC(=O)O)c(C)n2C(=O)c1ccc(Cl)cc1	5.34	4574.22
1928	Hydroxyfasudil hydrochloride	Cl.O=c1[nH]ccc2c(S(=O)(=O)N3CCCNCC3)cccc12	5.34	4587.48
1929	Pentamidine isethionate	N=C(N)c1ccc(OCCCCCOc2ccc(C(=N)N)cc2)cc1.O=S(=O)(O)CCO.O=S(=O)(O)CCO	5.34	4588.10
1930	felamidin	CC(C)(OC(=O)c1ccccc1)[C@@H]1Cc2cc3ccc(=O)oc3cc2O1	5.34	4589.34
1931	Diperodon HCl	Cl.O=C(Nc1ccccc1)OCC(CN1CCCCC1)OC(=O)Nc1ccccc1	5.34	4590.44
1932	tolazamide	Cc1ccc(S(=O)(=O)NC(=O)NN2CCCCCC2)cc1	5.34	4593.78
1933	meropenem	C[C@@H](O)[C@H]1C(=O)N2C(C(=O)O)=C(S[C@@H]3CN[C@H](C(=O)N(C)C)C3)[C@H](C)[C@H]12	5.34	4596.25
1934	serotonin	NCCc1c[nH]c2ccc(OC3O[C@H](C(=O)O)[C@@H](O)[C@H](O)[C@H]3O)cc12	5.34	4597.22
1935	Cyproterone Acetate	CC(=O)OC1(C(C)=O)CCC2C3C=C(Cl)C4=CC(=O)C5CC5C4(C)C3CCC21C	5.34	4602.68
1936	BCI-hydrochloride	O=C1/C(=C\c2ccccc2)C(NC2CCCCC2)c2ccccc21	5.34	4609.62
1937	Amlodipine	CCOC(=O)C1=C(COCCN)NC(C)=C(C(=O)OC)C1c1ccccc1Cl	5.34	4615.34
1938	amlodipine	CCOC(=O)C1=C(COCCN)NC(C)=C(C(=O)OC)C1c1ccccc1Cl	5.34	4615.34
1939	SRC-kinase-inhibitor-II	COc1ccc2c(c1)cc(C)c1nnc(SCC(=O)Nc3cccc(C(C)=O)c3)n12	5.34	4616.23
1940	arachidonyl-trifluoro-methane	CCCCC/C=C\C/C=C\C/C=C\C/C=C\CCCC(=O)C(F)(F)F	5.33	4632.79
1941	Difluprednate	CCCC(=O)OC1(C(=O)COC(C)=O)CCC2C3CC(F)C4=CC(=O)C=CC4(C)C3(F)C(O)CC21C	5.33	4636.71
1942	Nifedipine	COC(=O)C1=C(C)NC(C)=C(C(=O)OC)C1c1ccccc1[N+](=O)[O-]	5.33	4649.88
1943	acepromazine	CC(=O)c1ccc2c(c1)N(CCCN(C)C)c1ccccc1S2	5.33	4659.31
1944	graveoline	Cn1c(-c2ccc3c(c2)OCO3)cc(=O)c2ccccc21	5.33	4662.43
1945	7-hydroxy-PIPAT	CCCN(C/C=C/I)C1CCc2ccc(O)cc2C1	5.33	4666.15
1946	chlorzoxazone	O=c1[nH]c2cc(Cl)ccc2o1	5.33	4671.73
1947	Chlorzoxazone	O=c1[nH]c2cc(Cl)ccc2o1	5.33	4671.73
1948	triacsin-c	CCC/C=C/C/C=C/C=C/C=N/N[NH2+][O-]	5.33	4674.75
1949	phorbol-12-myristate-13-acetate	CCCCCCCCCCCCCC(=O)OC1C(C)C2(O)C(C=C(CO)CC3(O)C(=O)C(C)=CC32)C2C(C)(C)C12OC(C)=O	5.33	4685.00
1950	DASB	[C-]#[N+]c1ccc(Sc2ccccc2CN(C)C)c(N)c1	5.33	4689.77
1951	pheniramine	CN(C)CCC(c1ccccc1)c1ccccn1	5.33	4714.12
1952	tryptophan	NC(Cc1c[nH]c2ccccc12)C(=O)O	5.33	4717.23
1953	amlexanox	CC(C)c1ccc2oc3nc(N)c(C(=O)O)cc3c(=O)c2c1	5.33	4718.53
1954	clarithromycin	CC[C@H]1OC(=O)[C@H](C)[C@@H](O[C@H]2C[C@@](C)(OC)[C@@H](O)[C@H](C)O2)[C@H](C)[C@@H](O[C@@H]2O[C@H](C)C[C@H](N(C)C)[C@H]2O)[C@](C)(OC)C[C@@H](C)C(=O)[C@H](C)[C@@H](O)[C@]1(C)O	5.33	4719.17
1955	Diphenidol HCl	Cl.OC(CCCN1CCCCC1)(c1ccccc1)c1ccccc1	5.33	4723.40
1956	paromomycin	NC[C@@H]1O[C@H](O[C@@H]2[C@@H](CO)O[C@@H](O[C@H]3[C@@H](OC4O[C@H](CO)[C@@H](O)[C@H](O)[C@H]4N)[C@@H](N)C[C@@H](N)[C@@H]3O)[C@@H]2O)[C@H](N)[C@@H](O)[C@@H]1O	5.32	4740.56
1957	sinensetin	COc1ccc(-c2cc(=O)c3c(OC)c(OC)c(OC)cc3o2)cc1OC	5.32	4745.61
1958	Pentostatin	OCC1OC(n2cnc3c2NC=NCC3O)CC1O	5.32	4755.88
1959	Cefoperazone	CCN1CCN(C(=O)NC(C(=O)NC2C(=O)N3C(C(=O)O)=C(CSc4nnnn4C)CSC23)c2ccc(O)cc2)C(=O)C1=O	5.32	4769.89
1960	Salicylanilide	O=C(Nc1ccccc1)c1ccccc1O	5.32	4775.55
1961	Pefloxacin Mesylate Dihydrate	CCn1cc(C(=O)O)c(=O)c2cc(F)c(N3CCN(C)CC3)cc21.CS(=O)(=O)O.O.O	5.32	4775.84
1962	Methicillin (sodium salt)	COc1cccc(OC)c1C(=O)N[C@@H]1C(=O)N2[C@@H](C(=O)[O-])C(C)(C)S[C@H]12.[Na+]	5.32	4784.81
1963	methantheline	CC[N+](C)(CC)CCOC(=O)C1c2ccccc2Oc2ccccc21	5.32	4792.55
1964	Dicyclomine HCl	CCN(CC)CCOC(=O)C1(C2CCCCC2)CCCCC1.Cl	5.32	4807.05
1965	levodopa	N[C@@H](Cc1ccc(O)c(O)c1)C(=O)O	5.32	4815.41
1966	metoprolol	COCCc1ccc(OCC(O)CNC(C)C)cc1	5.32	4822.44
1967	alpha-methylserotonin	CC(N)Cc1c[nH]c2ccc(O)cc12	5.32	4825.35
1968	6-nitrodopamine	NCCc1cc(O)c(O)cc1[N+](=O)[O-]	5.32	4831.99
1969	nafcillin	CCOc1ccc2ccccc2c1C(=O)N[C@@H]1C(=O)N2[C@@H](C(=O)O)C(C)(C)S[C@H]12	5.32	4837.43
1970	cinnarizine	C(=Cc1ccccc1)CN1CCN(C(c2ccccc2)c2ccccc2)CC1	5.31	4848.95
1971	benzathine	CC1(C)S[C@H]2[C@H](NC(=O)COc3ccccc3)C(=O)N2C1C(=O)O.CC1(C)S[C@H]2[C@H](NC(=O)COc3ccccc3)C(=O)N2C1C(=O)O	5.31	4852.43
1972	Rucaparib (AG-014699,PF-01367338)	CNCc1ccc(-c2[nH]c3cc(F)cc4c3c2CCNC4=O)cc1.O=P(O)(O)O	5.31	4863.85
1973	Nimodipine	COCCOC(=O)C1=C(C)NC(C)=C(C(=O)OC(C)C)C1c1cccc([N+](=O)[O-])c1	5.31	4868.38
1974	merbromin	O=C1OC2(c3cc(Br)c(O)cc3Oc3c2cc(Br)c(O)c3[Hg]O)c2ccccc21	5.31	4887.83
1975	androstanol	C[C@@]12CCC[C@H]1[C@@H]1CC[C@H]3C[C@H](O)CC[C@]3(C)[C@H]1CC2	5.31	4888.39
1976	clorgiline	C#CCN(C)CCCOc1ccc(Cl)cc1Cl	5.31	4888.88
1977	orciprenaline	CC(C)NCC(O)c1cc(O)cc(O)c1.CC(C)NCC(O)c1cc(O)cc(O)c1	5.31	4889.27
1978	nafcilline	CCOc1ccc2ccccc2c1C(=O)N[C@@H]1C(=O)N2[C@H]1SC(C)(C)[C@@H]2C(=O)O	5.31	4891.91
1979	TSU-68 (SU6668,Orantinib)	Cc1[nH]c(C=C2C(=O)Nc3ccccc32)c(C)c1CCC(=O)O	5.31	4895.30
1980	Tetracaine HCl	CCCCNc1ccc(C(=O)OCCN(C)C)cc1.Cl	5.31	4921.71
1981	tetracaine	CCCCNc1ccc(C(=O)OCCN(C)C)cc1	5.31	4930.13
[truncated: 1,412 more rows]
