# Supplementary material for: Predicting commercially available antiviral drugs that may act on the novel coronavirus (SARS-CoV-2) through a drug-target interaction deep learning model
Source: Comput Struct Biotechnol J. 2020 Mar 30;18:784–90. doi: 10.1016/j.csbj.2020.03.025 (PMC7118541; doi:10.1016/j.csbj.2020.03.025)
Supplement: Supplementary data 5 [file mmc5.csv]

MT-DTI Rank	Name	SMILES	MT-DTI affinity score	MT-DTI predicted Kd	Antiviral	Notes
50	efavirenz	O=C1Nc2ccc(Cl)cc2[C@@](C#CC2CC2)(C(F)(F)F)O1	7.4660435	34.19451907	Yes
77	Atazanavir	COC(=O)NC(C(=O)NC(Cc1ccccc1)C(O)CN(Cc1ccc(-c2ccccn2)cc1)NC(=O)C(NC(=O)OC)C(C)(C)C)C(C)(C)C	7.298268	50.3189998	Yes
92	Asunaprevir (BMS-650032)	C=CC1CC1(NC(=O)C1CC(Oc2ncc(OC)c3ccc(Cl)cc23)CN1C(=O)C(NC(=O)OC(C)(C)C)C(C)(C)C)C(=O)NS(=O)(=O)C1CC1	7.1862493	65.12544442	Yes
100	Remdesivir	CCC(CC)COC(=O)[C@H](C)N[P@](=O)(OC[C@@H]1[C@H]([C@H]([C@](O1)(C#N)C2=CC=C3N2N=CN=C3N)O)O)OC4=CC=CC=C4	7.153230046	70.27	Yes	Not FDA-approved
116	Simeprevir	COc1ccc2c(O[C@H]3CC4C(=O)N(C)CCCC/C=C\[C@H]5C[C@@]5(C(=O)NS(=O)(=O)C5CC5)NC(=O)[C@@H]4C3)cc(-c3nc(C(C)C)cs3)nc2c1C	7.0757856	83.98745086	Yes
150	Ritonavir	CC(C)c1nc(CN(C)C(=O)NC(C(=O)NC(Cc2ccccc2)CC(O)C(Cc2ccccc2)NC(=O)OCc2cncs2)C(C)C)cs1	6.9053087	124.3630315	Yes
247	danoprevir	CC(C)(C)OC(=O)N[C@H]1CCCCC/C=C\[C@@H]2C[C@@]2(CNS(=O)(=O)C2CC2)NC(=O)[C@@H]2C[C@@H](OC(=O)N3Cc4cccc(F)c4C3)CN2C1=O	6.628661	235.1467605	Yes
280	MK-5172	C=C[C@H]1C[C@]1(NC(=O)[C@@H]1C[C@@H]2CN1C(=O)[C@H](C(C)(C)C)NC(=O)O[C@@H]1C[C@H]1CCCCCc1nc3ccc(OC)cc3nc1O2)C(=O)NS(=O)(=O)C1CC1	6.5561543	277.8725842	Yes	Grazoprevir
338	S/GSK1349572	CC1CCOC2Cn3cc(C(=O)NCc4ccc(F)cc4F)c(=O)c(O)c3C(=O)N12	6.4563856	349.6345967	Yes	Dolutegravir
367	VX-222 (VCH-222, Lomibuvir)	CC1CCC(C(=O)N(c2cc(C#CC(C)(C)C)sc2C(=O)O)C2CCC(O)CC2)CC1	6.3992333	398.8106065	Yes
376	Atazanavir sulfate (BMS-232632-05)	COC(=O)NC(C(=O)NC(Cc1ccccc1)C(O)CN(Cc1ccc(-c2ccccn2)cc1)NC(=O)C(NC(=O)OC)C(C)(C)C)C(C)(C)C.O=S(=O)(O)O	6.3880854	409.1801903	Yes	Salt form
415	lopinavir	Cc1cccc(C)c1OCC(=O)N[C@@H](Cc1ccccc1)[C@@H](O)C[C@H](Cc1ccccc1)NC(=O)[C@H](C(C)C)N1CCCNC1=O	6.325988	472.076085	Yes	isomeric SMILES
420	Daclatasvir (BMS-790052)	COC(=O)NC(C(=O)N1CCCC1c1ncc(-c2ccc(-c3ccc(-c4cnc(C5CCCN5C(=O)C(NC(=O)OC)C(C)C)[nH]4)cc3)cc2)[nH]1)C(C)C	6.3205547	478.0191552	Yes
467	Efavirenz	O=C1Nc2ccc(Cl)cc2C(C#CC2CC2)(C(F)(F)F)O1	6.256818	553.5820505	Yes
471	Darunavir	CC(C)CN(C[C@@H](O)[C@H](Cc1ccccc1)/N=C(\O)O[C@H]1CO[C@H]2OCC[C@@H]12)S(=O)(=O)c1ccc(N)cc1	6.249955	562.399596	Yes
479	Nelfinavir	Cc1c(O)cccc1C(=O)NC(CSc1ccccc1)C(O)CN1CC2CCCCC2CC1C(=O)NC(C)(C)C	6.238963	576.8156035	Yes	isomeric SMILES
507	Telaprevir (VX-950)	CCCC(NC(=O)C1C2CCCC2CN1C(=O)C(NC(=O)C(NC(=O)c1cnccn1)C1CCCCC1)C(C)(C)C)C(=O)C(=O)NC1CC1	6.2089324	618.1126048	Yes
508	Abacavir	Nc1nc(NC2CC2)c2ncn(C3C=CC(CO)C3)c2n1	6.2077556	619.7897648	Yes
565	raltegravir	Cc1nnc(C(=O)NC(C)(C)c2nc(C(=O)NCc3ccc(F)cc3)c(O)c(=O)n2C)o1	6.1382456	727.3683506	Yes
566	Raltegravir (MK-0518)	Cc1nnc(C(=O)NC(C)(C)c2nc(C(=O)NCc3ccc(F)cc3)c(O)c(=O)n2C)o1	6.1382456	727.3683506	Yes
650	Boceprevir	CC(C)(C)NC(=O)NC(C(=O)N1CC2C(C1C(=O)NC(CC1CCC1)C(=O)C(N)=O)C2(C)C)C(C)(C)C	6.0498214	891.6175331	Yes
731	entecavir	C=C1[C@@H](n2cnc3c(=O)nc(N)[nH]c32)C[C@H](O)[C@H]1CO	5.9766083	1055.338301	Yes
788	Etravirine (TMC125)	Cc1cc(C#N)cc(C)c1Oc1nc(Nc2ccc(C#N)cc2)nc(N)c1Br	5.9229136	1194.225664	Yes
828	Ganciclovir	Nc1nc(=O)c2ncn(COC(CO)CO)c2[nH]1	5.8679643	1355.300817	Yes
883	Rilpivirine	Cc1cc(C=CC#N)cc(C)c1Nc1ccnc(Nc2ccc(C#N)cc2)n1	5.825411	1494.820345	Yes
1006	Saquinavir mesylate	CC(C)(C)NC(=O)C1CC2CCCCC2CN1CC(O)C(Cc1ccccc1)NC(=O)C(CC(N)=O)NC(=O)c1ccc2ccccc2n1.CS(=O)(=O)O	5.731804	1854.368323	Yes	Salt form
1017	Peramivir Trihydrate	CCC(CC)C(NC(C)=O)C1C(N=C(N)N)CC(C(=O)O)C1O.O.O.O	5.716563	1920.600334	Yes
1091	Tenofovir Disoproxil Fumarate	CC(C)OC(=O)OCOP(=O)(COC(C)Cn1cnc2c(N)ncnc21)OCOC(=O)OC(C)C.O=C(O)C=CC(=O)O	5.6623645	2175.882804	Yes	Salt form
1190	ritonavir	CC(C)c1nc(CN(C)C(=O)N[C@H](C(=O)N[C@@H](Cc2ccccc2)C[C@H](O)[C@H](Cc2ccccc2)NC(=O)OCc2cncs2)C(C)C)cs1	5.5963826	2532.896244	Yes
1236	Acyclovir	Nc1nc(=O)c2ncn(COCCO)c2[nH]1	5.564455	2726.120195	Yes
1247	Lopinavir	Cc1cccc(C)c1OCC(=O)NC(Cc1ccccc1)C(O)CC(Cc1ccccc1)NC(=O)C(C(C)C)N1CCCNC1=O	5.55646	2776.770584	Yes	isomeric SMILES
1339	Nelfinavir Mesylate	CS(=O)(=O)O.Cc1c(O)cccc1C(=O)NC(CSc1ccccc1)C(O)CN1CC2CCCCC2CC1C(=O)NC(C)(C)C	5.4952297	3197.203649	Yes	Salt form
1378	Elvitegravir (GS-9137)	COc1cc2c(cc1Cc1cccc(Cl)c1F)c(=O)c(C(=O)O)cn2C(CO)C(C)C	5.476944	3334.694091	Yes
1399	elvitegravir	COc1cc2c(cc1Cc1cccc(Cl)c1F)c(=O)c(C(=O)O)cn2[C@H](CO)C(C)C	5.4644947	3431.668277	Yes
1407	Penciclovir	Nc1nc(=O)c2ncn(CCC(CO)CO)c2[nH]1	5.458769	3477.210641	Yes
1440	Oseltamivir phosphate	CCOC(=O)C1=CC(OC(CC)CC)C(NC(C)=O)C(N)C1.O=P(O)(O)O	5.436003	3664.350434	Yes
1586	nelfinavir	Cc1c(O)cccc1C(=O)N[C@@H](CSc1ccccc1)[C@H](O)CN1C[C@H]2CCCC[C@H]2C[C@H]1C(=O)NC(C)(C)C	5.3350515	4623.261941	Yes	isomeric SMILES
1697	indinavir	CC(C)(C)NC(=O)[C@@H]1CN(Cc2cccnc2)CCN1C[C@@H](O)C[C@@H](Cc1ccccc1)C(=O)N[C@H]1c2ccccc2C[C@H]1O	5.2583838	5515.897662	Yes
1741	Nevirapine	Cc1ccnc2c1NC(=O)c1cccnc1N2C1CC1	5.235414	5815.485805	Yes
1742	nevirapine	Cc1ccnc2c1NC(=O)c1cccnc1N2C1CC1	5.235414	5815.485805	Yes
2030	Peramivir	CCC(CC)C(NC(C)=O)C1C(N=C(N)N)CC(C(=O)O)C1O	5.06247	8660.241441	Yes
2090	Abacavir sulfate	Nc1nc(NC2CC2)c2ncn(C3C=CC(CO)C3)c2n1.O=S(=O)(O)O	5.0319405	9290.936674	Yes	Salt form
2187	Zanamivir	CC(=O)NC1C(N=C(N)N)C=C(C(=O)O)OC1C(O)C(O)CO	4.9822893	10416.23333	Yes
2243	tenofovir	C[C@H](Cn1cnc2c(N)ncnc21)OCP(=O)(O)O	4.9489813	11246.53399	Yes
2270	Famciclovir	CC(=O)OCC(CCn1cnc2cnc(N)nc21)COC(C)=O	4.933257	11661.19345	Yes
2297	Amprenavir (agenerase)	CC(C)CN(CC(O)C(Cc1ccccc1)NC(=O)OC1CCOC1)S(=O)(=O)c1ccc(N)cc1	4.9217157	11975.24204	Yes
2350	saquinavir	CC(C)(C)NC(=O)[C@@H]1C[C@@H]2CCCC[C@H]2CN1C[C@@H](O)[C@H](Cc1ccccc1)NC(=O)[C@H](CC(N)=O)NC(=O)c1ccc2ccccc2n1	4.8886967	12921.21343	Yes
2451	Tenofovir	CC(Cn1cnc2c(N)ncnc21)OCP(=O)(O)O	4.836406	14574.51126	Yes
2474	Valganciclovir HCl	CC(C)C(N)C(=O)OCC(CO)OCn1cnc2c(=O)nc(N)[nH]c21.Cl	4.82139	15087.24699	Yes	Salt form
2586	Adefovir Dipivoxil	CC(C)(C)C(=O)OCOP(=O)(COCCn1cnc2c(N)ncnc21)OCOC(=O)C(C)(C)C	4.74752	17884.63165	Yes	Salt form
2644	valaciclovir	CC(C)[C@H](N)C(=O)OCCOCn1cnc2c(=O)[nH]c(N)nc21	4.707721	19601.03481	Yes
2650	ribavirin	NC(=O)c1ncn(C2OC(CO)C(O)C2O)n1	4.7049665	19725.74888	Yes
2651	Ribavirin	NC(=O)c1ncn(C2OC(CO)C(O)C2O)n1	4.7049665	19725.74888	Yes
2684	Valaciclovir HCl	CC(C)C(N)C(=O)OCCOCn1cnc2c(=O)nc(N)[nH]c21.Cl	4.691331	20354.90126	Yes	Salt form
2774	Entecavir Hydrate	C=C1C(CO)C(O)CC1n1cnc2c(=O)nc(N)[nH]c21.O	4.6296086	23463.42461	Yes	Salt form
2947	ganciclovir	Nc1nc2c(ncn2COC(CO)CO)c(=O)[nH]1	4.479685	33137.13827	Yes
2963	Oseltamivir	CCOC(=O)C1=CC(OC(CC)CC)C(NC(C)=O)C(N)C1	4.465922	34204.08681	Yes
2971	Cidofovir	Nc1ccn(CC(CO)OCP(=O)(O)O)c(=O)n1	4.459016	34752.3358	Yes
3136	Oseltamivir acid	CCC(CC)OC1C=C(C(=O)O)CC(N)C1NC(C)=O	4.192614	64177.97356	Yes
3194	penciclovir	Nc1nc(O)c2ncn(CCC(CO)CO)c2n1	4.047262	89688.75594	Yes
3277	acyclovir	Nc1nc2c(ncn2COCCO)c(=O)[nH]1	3.8086567	155361.4622	Yes
1	Tiotropium Bromide	C[N+]1(C)[C@H]2C[C@H](OC(=O)C(O)(c3cccs3)c3cccs3)C[C@@H]1[C@H]1O[C@@H]21.[Br-]	9.078541	0.834562757
2	zolmitriptan	CN(C)CCc1c[nH]c2ccc(C[C@H]3COC(=O)N3)cc12	8.894657	1.274509274
3	Tacrolimus (FK506)	C=CC[C@@H]1/C=C(\C)C[C@H](C)C[C@H](OC)[C@H]2O[C@@](O)(C(=O)C(=O)N3CCCC[C@H]3C(=O)O[C@H](/C(C)=C/[C@@H]3CC[C@@H](O)[C@H](OC)C3)[C@H](C)[C@@H](O)CC1=O)[C@H](C)C[C@@H]2OC	8.61743	2.413070442
4	Etomidate	CCOC(=O)c1cncn1C(C)c1ccccc1	8.496336	3.189069617
5	sirolimus	CO[C@H]1C[C@@H]2CC[C@@H](C)[C@@](O)(O2)C(=O)C(=O)N2CCCC[C@H]2C(=O)O[C@H]([C@H](C)C[C@@H]2CC[C@@H](O)[C@H](OC)C2)CC(=O)[C@H](C)/C=C(\C)[C@@H](O)[C@@H](OC)C(=O)[C@H](C)C[C@H](C)/C=C\C=C\C=C\1C	8.493446	3.210361955
6	Rapamycin (Sirolimus)	CO[C@H]1C[C@@H]2CC[C@@H](C)[C@@](O)(O2)C(=O)C(=O)N2CCCC[C@H]2C(=O)O[C@H]([C@H](C)C[C@@H]2CC[C@@H](O)[C@H](OC)C2)CC(=O)[C@H](C)/C=C(\C)[C@@H](O)[C@@H](OC)C(=O)[C@H](C)C[C@H](C)/C=C/C=C/C=C/1C	8.493446	3.210361955
7	Methscopolamine	C[N+]1(C)[C@H]2C[C@H](OC(=O)C(CO)c3ccccc3)C[C@@H]1[C@H]1O[C@@H]21.[Br-]	8.26988	5.371802042
8	IKK-16	O=C(c1ccc(Nc2nccc(-c3cc4ccccc4s3)n2)cc1)N1CCC(N2CCCC2)CC1	8.2300005	5.888429774
9	scopolamine	CN1C2CC(OC(=O)C(CO)c3ccccc3)CC1C1OC12	8.217475	6.060730879
10	dacinostat	O=C(/C=C/c1ccc(CN(CCO)CCc2c[nH]c3ccccc23)cc1)NO	8.1423645	7.205025132
11	Pimecrolimus	CC[C@@H]1/C=C(\C)C[C@H](C)C[C@H](OC)[C@H]2O[C@@](O)(C(=O)C(=O)N3CCCC[C@H]3C(=O)O[C@H](/C(C)=C/[C@@H]3CC[C@H](Cl)[C@H](OC)C3)[C@H](C)[C@@H](O)CC1=O)[C@H](C)C[C@@H]2OC	8.087701	8.171447598
12	somatostatin	C[C@H](N)C(=O)NCC(=O)N[C@H]1CSSC[C@@H](C(=O)O)NC(=O)[C@H](CO)NC(=O)[C@H]([C@@H](C)O)NC(=O)[C@H](Cc2ccccc2)NC(=O)[C@H]([C@@H](C)O)NC(=O)[C@H](CCCCN)NC(=O)[C@H](Cc2c[nH]c3ccccc23)NC(=O)[C@H](Cc2ccccc2)NC(=O)[C@H](Cc2ccccc2)NC(=O)[C@H](CC(N)=O)NC(=O)[C@H](CCCCN)NC1=O	8.034155	9.243682074
13	z-prolyl-prolinal	O=C[C@@H]1CCCN1C(=O)[C@@H]1CCCN1C(=O)OCc1ccccc1	7.9629436	10.89071517
14	Batimastat (BB-94)	CNC(=O)[C@H](Cc1ccccc1)NC(=O)[C@H](CC(C)C)[C@H](CSc1cccs1)C(=O)NO	7.9607553	10.94572922
15	batimastat	CNC(=O)[C@H](Cc1ccccc1)NC(=O)[C@H](CC(C)C)[C@H](CSc1cccs1)C(=O)NO	7.9607553	10.94572922
16	lisuride	CCN(CC)C(=O)N[C@@H]1C=C2c3cccc4[nH]cc(c34)C[C@H]2N(C)C1	7.95391	11.11962138
17	Brexpiprazole	O=c1ccc2ccc(OCCCCN3CCN(c4cccc5sccc45)CC3)cc2[nH]1	7.942625	11.41234784
18	ivermectin	CC[C@H](C)[C@H]1O[C@]2(CC[C@@H]1C)C[C@@H]1C[C@@H](CC=C(C)[C@@H](O[C@H]3C[C@H](OC)[C@@H](O[C@H]4C[C@H](OC)[C@@H](O)[C@H](C)O4)[C@H](C)O3)[C@@H](C)C=CC=C3CO[C@@H]4[C@H](O)C(C)=C[C@@H](C(=O)O1)[C@]34O)O2	7.9178796	12.08148725
19	LY2835219	CCN1CCN(Cc2ccc(Nc3ncc(F)c(-c4cc(F)c5nc(C)n(C(C)C)c5c4)n3)nc2)CC1.CS(=O)(=O)O	7.849586	14.13884717
20	tosufloxacin	NC1CCN(c2nc3c(cc2F)c(=O)c(C(=O)O)cn3-c2ccc(F)cc2F)C1	7.83719	14.54822469
21	torin-2	Nc1ccc(-c2ccc3ncc4ccc(=O)n(-c5cccc(C(F)(F)F)c5)c4c3c2)cn1	7.820604	15.11457709
22	panobinostat	Cc1[nH]c2ccccc2c1CCNCc1ccc(/C=C/C(=O)NO)cc1	7.802511	15.75756111
23	Fluoro-SAHA	O=C(CCCCCCC(=O)Nc1ccc(F)cc1)NO	7.799806	15.85601325
24	thiostrepton	C=C(NC(=O)C(=C)NC(=O)c1csc(C2=N[C@H]3c4csc(n4)[C@H]4NC(=O)c5csc(n5)[C@H]([C@@](C)(O)[C@@H](C)O)NC(=O)[C@H]5CSC(=N5)C(=CC)NC(=O)[C@H]([C@@H](C)O)NC(=O)c5csc(n5)[C@]3(CC2)NC(=O)[C@H](C)NC(=O)C(=C)NC(=O)[C@H](C)NC(=O)[C@H](C(C)CC)N[C@@H]2C=Cc3c([C@H](C)O)cc(nc3[C@H]2O)C(=O)O[C@@H]4C)n1)C(N)=O	7.7937913	16.07713653
25	Apatinib	CS(=O)(=O)O.N#CC1(c2ccc(NC(=O)c3cccnc3NCc3ccncc3)cc2)CCCC1	7.760886	17.34259172
26	Daptomycin	CCCCCCCCCC(=O)NC(Cc1c[nH]c2ccccc12)C(=O)NC(CC(N)=O)C(=O)NC(CC(=O)O)C(=O)NC1C(=O)NCC(=O)NC(CCCN)C(=O)NC(CC(=O)O)C(=O)NC(C)C(=O)NC(CC(=O)O)C(=O)NCC(=O)NC(CO)C(=O)NC(C(C)CC(=O)O)C(=O)NC(CC(=O)c2ccccc2N)C(=O)OC1C	7.7281456	18.70055087
27	oxamflatin	O=C(/C=C/C#Cc1cccc(NS(=O)(=O)c2ccccc2)c1)NO	7.712239	19.39818067
28	eprosartan	CCCCc1ncc(/C=C(\Cc2cccs2)C(=O)O)n1Cc1ccc(C(=O)O)cc1	7.6915545	20.34442876
29	Temsirolimus	CO[C@H]1C[C@@H]2CC[C@@H](C)[C@@](O)(O2)C(=O)C(=O)N2CCCC[C@H]2C(=O)O[C@H]([C@H](C)C[C@@H]2CC[C@@H](OC(=O)C(C)(CO)CO)[C@H](OC)C2)CC(=O)[C@H](C)/C=C(\C)[C@@H](O)[C@@H](OC)C(=O)[C@H](C)C[C@H](C)/C=C/C=C/C=C/1C	7.66027	21.8640192
30	calpeptin	CCCC[C@@H](C=O)NC(=O)[C@H](CC(C)C)NC(=O)OCc1ccccc1	7.6523457	22.26662013
31	Radotinib(IY-5511)	Cc1cn(-c2cc(/N=C(\O)c3ccc(C)c(Nc4nccc(-c5cnccn5)n4)c3)cc(C(F)(F)F)c2)cn1	7.6461754	22.58523428
32	Sildenafil Citrate	CCCc1nn(C)c2c(=O)nc(-c3cc(S(=O)(=O)N4CCN(C)CC4)ccc3OCC)[nH]c12.O=C(O)CC(O)(CC(=O)O)C(=O)O	7.637618	23.03467027
33	5-nonyloxytryptamine	CCCCCCCCCOc1ccc2[nH]cc(CCN)c2c1	7.6254797	23.68755851
34	LDN-193189	c1ccc2c(-c3cnn4cc(-c5ccc(N6CCNCC6)cc5)cnc34)ccnc2c1	7.608391	24.63820135
35	LY2228820	CC(C)(C)Cn1c(N)nc2ccc(-c3[nH]c(C(C)(C)C)nc3-c3ccc(F)cc3)nc21.CS(=O)(=O)O.CS(=O)(=O)O	7.5903544	25.68299102
36	Rupatadine Fumarate	Cc1cncc(CN2CCC(=C3c4ccc(Cl)cc4CCc4cccnc43)CC2)c1.O=C(O)C=CC(=O)O	7.575593	26.57094497
37	Bosutinib (SKI-606)	COc1cc(Nc2c(C#N)cnc3cc(OCCCN4CCN(C)CC4)c(OC)cc23)c(Cl)cc1Cl	7.5457897	28.45838825
38	bosutinib	COc1cc(Nc2c(C#N)cnc3cc(OCCCN4CCN(C)CC4)c(OC)cc23)c(Cl)cc1Cl	7.5457897	28.45838825
39	naloxone	C=CCN1CCC23c4c5ccc(O)c4OC2C(=NNC(=O)c2ccccc2)CCC3(O)C1C5	7.538637	28.93097034
40	everolimus	CO[C@H]1C[C@@H]2CC[C@@H](C)[C@@](O)(O2)C(=O)C(=O)N2CCCC[C@H]2C(=O)O[C@H]([C@H](C)C[C@@H]2CC[C@@H](OCCO)[C@H](OC)C2)CC(=O)[C@H](C)/C=C(\C)[C@@H](O)[C@@H](OC)C(=O)[C@H](C)C[C@H](C)/C=C/C=C/C=C/1C	7.5268297	29.7283154
41	dinoprostone	CCCCC[C@H](O)/C=C/[C@H]1[C@H](O)CC(=O)[C@@H]1C/C=C\CCCC(=O)O	7.515343	30.5250933
42	cyclosporin-a	C/C=C/C[C@@H](C)[C@@H](O)C1C(=O)NC(CC)C(=O)N(C)CC(=O)N(C)C(CC(C)C)C(=O)NC(C(C)C)C(=O)N(C)C(CC(C)C)C(=O)NC(C)C(=O)N[C@H](C)C(=O)N(C)C(CC(C)C)C(=O)N(C)C(CC(C)C)C(=O)N(C)C(C(C)C)C(=O)N1C	7.507801	31.05982468
43	Rifabutin	CO[C@H]1/C=C/O[C@@]2(C)Oc3c(C)c(O)c4c(c3C2=O)C2=NC3(CCN(CC(C)C)CC3)NC2=C(NC(=O)/C(C)=C\C=C\[C@H](C)[C@H](O)[C@@H](C)[C@@H](O)[C@@H](C)[C@H](OC(C)=O)[C@@H]1C)C4=O	7.4989243	31.70119985
44	bisbenzimide	CCOc1ccc(-c2nc3cc(-c4nc5cc(N6CCN(C)CC6)ccc5[nH]4)ccc3[nH]2)cc1	7.494957	31.99211852
45	Atropine	CN1C2CCC1CC(OC(=O)C(CO)c1ccccc1)C2.CN1C2CCC1CC(OC(=O)C(CO)c1ccccc1)C2.O.O=S(=O)(O)O	7.484761	32.75208859
46	terguride	CCN(CC)C(=O)N[C@@H]1C[C@@H]2c3cccc4[nH]cc(c34)C[C@H]2N(C)C1	7.4812613	33.01708289
47	Tigecycline	CN(C)c1cc(NC(=O)CNC(C)(C)C)c(O)c2c1CC1CC3C(N(C)C)C(=O)C(C(N)=O)=C(O)C3(O)C(=O)C1=C2O	7.4785376	33.22480189
48	trichostatin-a	CC(/C=C/C(=O)NO)=C\[C@@H](C)C(=O)c1ccc(N(C)C)cc1	7.475725	33.4406723
49	temsirolimus	COC1CC2CCC(C)C(O)(O2)C(=O)C(=O)N2CCCCC2C(=O)OC(C(C)CC2CCC(OC(=O)C(C)(CO)CO)C(OC)C2)CC(=O)C(C)/C=C(\C)C(O)C(OC)C(=O)C(C)CC(C)/C=C/C=C/C=C/1C	7.472452	33.69364533
51	Difloxacin HCl	CN1CCN(c2cc3c(cc2F)c(=O)c(C(=O)O)cn3-c2ccc(F)cc2)CC1	7.4601173	34.66432118
52	Bacitracin	CCC(C)C(N)C1=NC(C(=O)NC(CC(C)C)C(=O)NC(CCC(=O)O)C(=O)NC(C(=O)NC2CCCCNC(=O)C(CC(N)=O)NC(=O)C(CC(=O)O)NC(=O)C(Cc3cnc[nH]3)NC(=O)C(Cc3ccccc3)NC(=O)C(C(C)CC)NC(=O)C(CCCN)NC2=O)C(C)C)CS1	7.4576607	34.86095659
53	avermectin	CC[C@H](C)[C@H]1O[C@]2(C=C[C@@H]1C)C[C@@H]1C[C@@H](CC=C(C)C(O[C@H]3C[C@H](OC)C(O[C@H]4C[C@H](OC)[C@@H](O)[C@H](C)O4)[C@H](C)O3)[C@@H](C)C=CC=C3CO[C@H]4[C@H](O)C(C)=C[C@H](C(=O)O1)[C@]34O)O2	7.453928	35.16187292
54	Ivermectin	CC[C@H](C)[C@H]1O[C@]2(CC[C@@H]1C)C[C@@H]1C[C@@H](C/C=C(\C)[C@@H](O[C@H]3C[C@H](OC)[C@@H](O[C@H]4C[C@H](OC)[C@@H](O)[C@H](C)O4)[C@H](C)O3)[C@@H](C)/C=C/C=C3\CO[C@@H]4[C@H](O)C(C)=C[C@@H](C(=O)O1)[C@]34O)O2	7.44755	35.68206664
55	GM 6001	CNC(=O)C(Cc1c[nH]c2ccccc12)NC(=O)C(CC(=O)NO)CC(C)C	7.441736	36.16296241
56	Lansoprazole sodium	Cc1c(OCC(F)(F)F)ccnc1CS(=O)c1nc2ccccc2[n-]1.[Na+]	7.4144073	38.5117009
57	alitretinoin	CC1=C(/C=C/C(C)=C\C=C\C(C)=C\C(=O)O)C(C)(C)CCC1	7.4130983	38.62795351
58	pitavastatin	O=C(C[C@H](O)C[C@H](O)/C=C/c1c(C2CC2)nc2ccccc2c1-c1ccc(F)cc1)O[Ca]OC(=O)C[C@H](O)C[C@H](O)/C=C/c1c(C2CC2)nc2ccccc2c1-c1ccc(F)cc1	7.408885	39.00452559
59	mupirocin	C/C(=C\C(=O)OCCCCCCCCC(=O)O)C[C@@H]1OC[C@H](C[C@@H]2O[C@H]2[C@@H](C)[C@H](C)O)[C@@H](O)[C@H]1O	7.403118	39.52592116
60	Olaparib (AZD2281, Ku-0059436)	O=C(c1cc(Cc2n[nH]c(=O)c3ccccc23)ccc1F)N1CCN(C(=O)C2CC2)CC1	7.389635	40.77228019
61	olaparib	O=C(c1cc(Cc2n[nH]c(=O)c3ccccc23)ccc1F)N1CCN(C(=O)C2CC2)CC1	7.389635	40.77228019
62	vicriviroc	COC[C@@H](c1ccc(C(F)(F)F)cc1)N1CCN(C2(C)CCN(C(=O)c3c(C)ncnc3C)CC2)C[C@@H]1C	7.384225	41.28335651
63	glycopyrrolate	C[N+]1(C)CCC(OC(=O)C(O)(c2ccccc2)C2CCCC2)C1	7.3485775	44.81490705
64	asenapine	CN1C[C@H]2c3ccccc3Oc3ccc(Cl)cc3[C@@H]2C1	7.336754	46.05173533
65	ABT-199	CC1(C)CCC(CN2CCN(c3ccc(C(=O)NS(=O)(=O)c4ccc(NCC5CCOCC5)c([N+](=O)[O-])c4)c(Oc4cnc5[nH]ccc5c4)c3)CC2)=C(c2ccc(Cl)cc2)C1	7.3266397	47.13682214
66	CP-945598 HCl	CCNC1(C(N)=O)CCN(c2ncnc3c2nc(-c2ccccc2Cl)n3-c2ccc(Cl)cc2)CC1.Cl	7.3264675	47.15551584
67	Ziprasidone HCl	Cl.O=C1Cc2cc(CCN3CCN(c4nsc5ccccc45)CC3)c(Cl)cc2N1	7.3238707	47.43831996
68	Glycopyrrolate	C[N+]1(C)CCC(OC(=O)C(O)(c2ccccc2)C2CCCC2)C1.[Br-]	7.3198185	47.88301628
69	Cyclosporine	CC=CCC(C)C(O)C1C(=O)NC(CC)C(=O)N(C)CC(=O)N(C)C(CC(C)C)C(=O)NC(C(C)C)C(=O)N(C)C(CC(C)C)C(=O)NC(C)C(=O)NC(C)C(=O)N(C)C(CC(C)C)C(=O)N(C)C(CC(C)C)C(=O)N(C)C(C(C)C)C(=O)N1C	7.318881	47.98649173
70	Cyclosporin A	CC=CCC(C)C(O)C1C(=O)NC(CC)C(=O)N(C)CC(=O)N(C)C(CC(C)C)C(=O)NC(C(C)C)C(=O)N(C)C(CC(C)C)C(=O)NC(C)C(=O)NC(C)C(=O)N(C)C(CC(C)C)C(=O)N(C)C(CC(C)C)C(=O)N(C)C(C(C)C)C(=O)N1C	7.318881	47.98649173
71	Ipratropium Bromide	CC(C)[N+]1(C)C2CCC1CC(OC(=O)C(CO)c1ccccc1)C2.[Br-]	7.3178916	48.0959381
72	Roxithromycin	CCC1OC(=O)C(C)C(OC2CC(C)(OC)C(O)C(C)O2)C(C)C(OC2OC(C)CC(N(C)C)C2O)C(C)(O)CC(C)C(=NOCOCCOC)C(C)C(O)C1(C)O	7.3061457	49.41448802
73	Fluocinonide	CC(=O)OCC(=O)[C@@]12OC(C)(C)O[C@@H]1C[C@H]1[C@@H]3C[C@H](F)C4=CC(=O)C=C[C@]4(C)[C@@]3(F)[C@@H](O)C[C@@]12C	7.3034353	49.72384454
74	fluocinonide	CC(=O)OCC(=O)[C@@]12OC(C)(C)O[C@@H]1C[C@H]1[C@@H]3C[C@H](F)C4=CC(=O)C=C[C@]4(C)[C@@]3(F)[C@@H](O)C[C@@]12C	7.303435	49.72387889
75	flumetasone	C[C@@H]1C[C@H]2[C@@H]3C[C@H](F)C4=CC(=O)C=C[C@]4(C)[C@@]3(F)[C@@H](O)C[C@]2(C)[C@@]1(O)C(=O)CO	7.3017306	49.91940497
76	BI6727 (Volasertib)	CCC1C(=O)N(C)c2cnc(Nc3ccc(C(=O)NC4CCC(N5CCN(CC6CC6)CC5)CC4)cc3OC)nc2N1C(C)C	7.299809	50.14077011
78	lysergol	CN1C[C@H](CO)C=C2c3cccc4[nH]cc(c34)C[C@H]21	7.289533	51.34131642
79	Darifenacin HBr	Br.NC(=O)C(c1ccccc1)(c1ccccc1)C1CCN(CCc2ccc3c(c2)CCO3)C1	7.27291	53.34454313
80	Rifapentine	CO[C@H]1/C=C/O[C@@]2(C)Oc3c(C)c(O)c4c(O)c(c(/C=N/N5CCN(C6CCCC6)CC5)c(O)c4c3C2=O)NC(=O)/C(C)=C\C=C\[C@H](C)[C@H](O)[C@@H](C)[C@@H](O)[C@@H](C)[C@H](OC(C)=O)[C@@H]1C	7.272795	53.3586705
81	tosedostat	CC(C)C[C@@H](C(=O)N[C@H](C(=O)OC1CCCC1)c1ccccc1)[C@H](O)C(=O)NO	7.259384	55.03208915
82	Avanafil	COc1ccc(CNc2nc(N3CCC[C@H]3CO)ncc2C(=O)NCc2ncccn2)cc1Cl	7.251243	56.07341417
83	Fenticonazole Nitrate	Clc1ccc(C(Cn2ccnc2)OCc2ccc(Sc3ccccc3)cc2)c(Cl)c1.O=[N+]([O-])O	7.2476597	56.53798158
84	rifapentine	CO[C@H]1/C=C/O[C@@]2(C)Oc3c(C)c(O)c4c(O)c(c(/C=N/N5CCN(C6CCCC6)CC5)c(O)c4c3C2=O)NC(=O)/C(C)=C/C=C/[C@H](C)[C@H](O)[C@@H](C)[C@@H](O)[C@@H](C)[C@H](OC(C)=O)[C@@H]1C	7.2436037	57.06847929
85	ACP-196	CC#CC(=O)N1CCC[C@H]1c1nc(-c2ccc(C(=O)Nc3ccccn3)cc2)c2c(N)nccn12	7.238085	57.79829137
86	dasatinib	Cc1nc(Nc2ncc(C(=O)Nc3c(C)cccc3Cl)s2)cc(N2CCN(CCO)CC2)n1	7.233244	58.44616234
87	Dasatinib (BMS-354825)	Cc1nc(Nc2ncc(C(=O)Nc3c(C)cccc3Cl)s2)cc(N2CCN(CCO)CC2)n1	7.233244	58.44616234
88	tacrine	Nc1c2c(nc3ccccc13)CCCC2	7.219893	60.27080609
89	endo-IWR-1	O=C(Nc1cccc2cccnc12)c1ccc(N2C(=O)[C@H]3[C@H]4C=C[C@H](C4)[C@H]3C2=O)cc1	7.215453	60.89014384
90	Leuprolide Acetate	CC(=O)O.CCNC(=O)C1CCCN1C(=O)C(CCCN=C(N)N)NC(=O)C(CC(C)C)NC(=O)C(CC(C)C)NC(=O)C(Cc1ccc(O)cc1)NC(=O)C(CO)NC(=O)C(Cc1c[nH]c2ccccc12)NC(=O)C(Cc1cnc[nH]1)NC(=O)C1CCC(=O)N1	7.212922	61.24603807
91	penbutolol	CC(C)(C)NCC(O)COc1ccccc1C1CCCC1.CC(C)(C)NCC(O)COc1ccccc1C1CCCC1	7.2120895	61.36355333
93	Rocilinostat (ACY-1215)	O=C(CCCCCCNC(=O)c1cnc(N(c2ccccc2)c2ccccc2)nc1)NO	7.1775055	66.44992575
94	Apixaban	COc1ccc(-n2nc(C(N)=O)c3c2C(=O)N(c2ccc(N4CCCCC4=O)cc2)CC3)cc1	7.1742535	66.94937083
95	ethylestrenol	CC[C@]1(O)CC[C@H]2[C@@H]3CCC4=CCCC[C@@H]4[C@H]3CC[C@@]21C	7.1710396	67.44665254
96	Lonafarnib	NC(=O)N1CCC(CC(=O)N2CCC(C3c4ncc(Br)cc4CCc4cc(Cl)cc(Br)c43)CC2)CC1	7.1663857	68.17329733
97	methyllycaconitine	CCN1CC2(COC(=O)c3ccccc3N3C(=O)CC(C)C3=O)CCC(OC)C34C5CC6C(OC)CC(O)(C5C6OC)C(O)(C(OC)C23)C14	7.163888	68.56650295
98	Toremifene Citrate	CN(C)CCOc1ccc(C(=C(CCCl)c2ccccc2)c2ccccc2)cc1.O=C(O)CC(O)(CC(=O)O)C(=O)O	7.162461	68.79216855
99	Cabozantinib malate (XL184)	COc1cc2nccc(Oc3ccc(NC(=O)C4(C(=O)Nc5ccc(F)cc5)CC4)cc3)c2cc1OC.O=C(O)CC(O)C(=O)O	7.158634	69.40104343
101	imipenem	C[C@@H](O)[C@@H]1C(=O)N2C(C(=O)O)=C(SCCNC=N)C[C@H]12	7.1419506	72.11895082
102	zosuquidar	O[C@@H](COc1cccc2ncccc12)CN1CCN([C@@H]2c3ccccc3[C@@H]3[C@H](c4ccccc42)C3(F)F)CC1	7.140706	72.32592555
103	prostaglandin	CCCCC[C@H](O)/C=C/[C@@H]1C(=O)C[C@H](O)[C@H]1C/C=C\CCCC(=O)O	7.1389346	72.62153093
104	Etomidate hydrochloride	CCOC(=O)c1cncn1C(C)c1ccccc1.Cl	7.13155	73.86692157
105	Ambroxol HCl	Cl.Nc1c(Br)cc(Br)cc1CNC1CCC(O)CC1	7.1278677	74.49588777
106	belinostat	O=C(/C=C/c1cccc(S(=O)(=O)Nc2ccccc2)c1)NO	7.1202073	75.82155727
107	LY2784544	Cc1cc(Nc2cc(CN3CCOCC3)c3nc(C)c(Cc4ccc(Cl)cc4F)n3n2)n[nH]1	7.1111565	77.41827672
108	givinostat	CCN(CC)Cc1ccc2cc(COC(=O)Nc3ccc(C(=O)NO)cc3)ccc2c1	7.1110134	77.44379024
109	calcifediol	C=C1CC[C@H](O)C/C1=C/C=C1\CCC[C@@]2(C)[C@H]1CC[C@@H]2[C@H](C)CCCC(C)(C)O	7.109967	77.63061022
110	diarylsulfonesulfonamide	CCc1ccc(S(=O)(=O)c2ccccc2)cc1S(=O)(=O)NCCc1ccc(OC)c(OC)c1	7.091717	80.96233034
111	AKT-inhibitor-1-2	O=c1[nH]c2ccccc2n1C1CCN(Cc2ccc(-c3nc4cc5[nH]cnc5cc4nc3-c3ccccc3)cc2)CC1	7.0851283	82.19997775
112	GSK2126458	COc1ncc(-c2ccc3nccc(-c4ccnnc4)c3c2)cc1NS(=O)(=O)c1ccc(F)cc1F	7.082177	82.76047984
113	acetazolamide	CC(=O)Nc1nnc(S(N)(=O)=O)s1	7.081752	82.84150877
114	cyanocobalamin	CC1=C2N=C(C=C3N=C(C(C)=C4[C@@H](CCC(N)=O)[C@](C)(CC(N)=O)[C@](C)([C@H]5N=C1[C@](C)(CCC(=O)NC[C@@H](C)OP(=O)(O)O[C@@H]1[C@@H](CO)O[C@H](n6cnc7cc(C)c(C)cc76)[C@@H]1O)[C@H]5CC(N)=O)N4[Co+]C#N)[C@@](C)(CC(N)=O)[C@@H]3CCC(N)=O)C(C)(C)[C@@H]2CCC(N)=O	7.080494	83.08181968
115	sarafloxacin	O=C(O)c1cn(-c2ccc(F)cc2)c2cc(N3CCNCC3)c(F)cc2c1=O	7.0758333	83.97822675
117	Motolimod (VTX-2337)	CCCN(CCC)C(=O)C1=Cc2ccc(-c3ccc(C(=O)N4CCCC4)cc3)cc2NC(=N)C1	7.0730686	84.51453377
118	demecarium	CN(CCCCCCCCCCN(C)C(=O)Oc1cccc([N+](C)(C)C)c1)C(=O)Oc1cccc([N+](C)(C)C)c1	7.0695066	85.21055618
119	beclometasone	CCC(=O)OCC(=O)[C@@]1(OC(=O)CC)[C@@H](C)C[C@H]2[C@H]3CCC4=CC(=O)C=C[C@]4(C)[C@@]3(Cl)[C@@H](O)C[C@@]21C	7.0575557	87.58793754
120	IPI-145 (INK1197)	CC(Nc1ncnc2nc[nH]c12)c1cc2cccc(Cl)c2c(=O)n1-c1ccccc1	7.0558186	87.93897515
121	deforolimus	CO[C@H]1C[C@@H]2CC[C@@H](C)[C@@](O)(O2)C(=O)C(=O)N2CCCC[C@H]2C(=O)O[C@H]([C@H](C)C[C@@H]2CC[C@@H](OP(C)(C)=O)[C@H](OC)C2)CC(=O)[C@H](C)/C=C(\C)[C@@H](O)[C@@H](OC)C(=O)[C@H](C)C[C@H](C)/C=C/C=C\C=C\1C	7.0492115	89.28705528
122	Silodosin	CC(Cc1cc2c(c(C(N)=O)c1)N(CCCO)CC2)NCCOc1ccccc1OCC(F)(F)F	7.0465965	89.82629768
123	MK3102	CS(=O)(=O)n1cc2c(n1)CN([C@H]1CO[C@H](c3cc(F)ccc3F)[C@@H](N)C1)C2	7.0395384	91.29807066
124	Cariprazine	CN(C)C(=O)NC1CCC(CCN2CCN(c3cccc(Cl)c3Cl)CC2)CC1	7.038445	91.52821653
125	MLN2238	CC(C)CC(NC(=O)CNC(=O)c1cc(Cl)ccc1Cl)B(O)O	7.0382004	91.57978087
126	Everolimus (RAD001)	CO[C@H]1C[C@@H]2CC[C@@H](C)[C@@](O)(O2)C(=O)C(=O)N2CCCC[C@H]2C(=O)O[C@H]([C@@H](C)C[C@@H]2CC[C@@H](OCCO)[C@H](OC)C2)CC(=O)[C@H](C)/C=C(\C)[C@@H](O)[C@@H](OC)C(=O)[C@H](C)C[C@H](C)/C=C/C=C/C=C/1C	7.0186663	95.79298357
127	ergocornine	CC(C)[C@H]1C(=O)N2CCC[C@H]2[C@]2(O)O[C@](NC(=O)[C@@H]3C=C4c5cccc6[nH]cc(c56)C[C@H]4N(C)C3)(C(C)C)C(=O)N12	7.0120926	97.25398373
128	Olopatadine HCl	CN(C)CCC=C1c2ccccc2COc2ccc(CC(=O)O)cc21.Cl	7.010371	97.64027637
129	Azelnidipine	CC1=C(C(=O)OC(C)C)C(c2cccc([N+](=O)[O-])c2)C(C(=O)OC2CN(C(c3ccccc3)c3ccccc3)C2)=C(N)N1	7.0086064	98.03780971
130	RG7388	COc1cc(C(=O)O)ccc1NC(=O)C1NC(CC(C)(C)C)C(C#N)(c2ccc(Cl)cc2F)C1c1cccc(Cl)c1F	6.996787	100.742564
131	BIIB-021	COc1c(C)cnc(Cn2cnc3c(Cl)nc(N)nc32)c1C	6.9931536	101.5889333
132	Domperidone	O=c1[nH]c2ccccc2n1CCCN1CCC(n2c(=O)[nH]c3cc(Cl)ccc32)CC1	6.988475	102.6892543
133	PHA-793887	CC(C)CC(=O)Nc1n[nH]c2c1CN(C(=O)C1CCN(C)CC1)C2(C)C	6.9878883	102.8280737
134	Maraviroc	Cc1nnc(C(C)C)n1C1CC2CCC(C1)N2CCC(NC(=O)C1CCC(F)(F)CC1)c1ccccc1	6.9799457	104.7259479
135	sonidegib	Cc1c(C(=O)Nc2ccc(N3C[C@H](C)O[C@H](C)C3)nc2)cccc1-c1ccc(OC(F)(F)F)cc1	6.969945	107.1655013
136	M-344	CN(C)c1ccc(C(=O)NCCCCCCC(=O)NO)cc1	6.965445	108.2816837
137	Alfacalcidol	C=C1C(=CC=C2CCCC3(C)C2CCC3C(C)CCCC(C)C)CC(O)CC1O	6.965005	108.3914435
138	granisetron	CN1[C@H]2CCC[C@H]1CC(NC(=O)c1nn(C)c3ccccc13)C2	6.9591775	109.8556758
139	perospirone	O=C1[C@H]2CCCC[C@H]2C(=O)N1CCCCN1CCN(c2nsc3ccccc23)CC1	6.9524565	111.5689896
140	cyanopindolol	CC(C)(C)NCC(O)COc1cccc2[nH]c(C#N)cc12	6.9435654	113.8766283
141	Otilonium Bromide	CCCCCCCCOc1ccccc1C(=O)Nc1ccc(C(=O)OCC[N+](C)(CC)CC)cc1.[Br-]	6.9428215	114.071854
142	ispinesib	Cc1ccc(C(=O)N(CCCN)[C@@H](c2nc3cc(Cl)ccc3c(=O)n2Cc2ccccc2)C(C)C)cc1	6.9366584	115.7021955
143	halometasone	C[C@@H]1C[C@H]2[C@@H]3C[C@H](F)C4=CC(=O)C(Cl)=C[C@]4(C)[C@@]3(F)[C@@H](O)C[C@]2(C)[C@@]1(O)C(=O)CO	6.932064	116.932706
144	Octreotide acetate	CC(=O)O.CC(O)C(CO)NC(=O)C1CSSCC(NC(=O)C(N)Cc2ccccc2)C(=O)NC(Cc2ccccc2)C(=O)NC(Cc2c[nH]c3ccccc23)C(=O)NC(CCCCN)C(=O)NC(C(C)O)C(=O)N1	6.930929	117.2387016
145	PCI-32765 (Ibrutinib)	C=CC(=O)N1CCCC(n2nc(-c3ccc(Oc4ccccc4)cc3)c3c(N)ncnc32)C1	6.9256506	118.6723111
146	ibrutinib	C=CC(=O)N1CCCC(n2nc(-c3ccc(Oc4ccccc4)cc3)c3c(N)ncnc32)C1	6.9256506	118.6723111
147	cyanoquinoline-11	N#Cc1cnc2c(Cl)cc(NCc3cnc[nH]3)cc2c1Nc1ccc(F)c(Cl)c1	6.9213047	119.8658032
148	10-hydroxycamptothecin	CC[C@@]1(O)C(=O)OCc2c1cc1n(c2=O)Cc2cc3cc(O)ccc3nc2-1	6.919183	120.4528278
149	IB-MECA	CNC(=O)C1OC(n2cnc3c(NCc4cccc(I)c4)ncnc32)C(O)C1O	6.9065256	124.0150521
151	Proxyphylline	CC(O)Cn1cnc2c1c(=O)n(C)c(=O)n2C	6.9050465	124.4381368
152	amcinonide	CC(=O)OCC(=O)C12OC3(CCCC3)OC1CC1C3CCC4=CC(=O)C=CC4(C)C3(F)C(O)CC12C	6.904344	124.6395866
153	Carteolol HCl	CC(C)(C)NCC(O)COc1cccc2c1CCC(O)=N2.Cl	6.901135	125.5639589
154	Tedizolid	Cn1nnc(-c2ccc(-c3ccc(N4CC(CO)OC4=O)cc3F)cn2)n1	6.8982563	126.399018
155	darifenacin	NC(=O)C(c1ccccc1)(c1ccccc1)[C@@H]1CCN(CCc2ccc3c(c2)CCO3)C1	6.8967977	126.8242492
156	enalaprilat	C[C@H](N[C@@H](CCc1ccccc1)C(=O)O)C(=O)N1CCC[C@H]1C(=O)O	6.895978	127.063847
157	CAM-9-021	Cc1noc(C)c1NC(=O)Nc1ccc2c(c1)C(=O)N([C@@H](C)CO)C[C@@H](C)[C@H](CN(C)S(=O)(=O)c1ccc(F)cc1)OCCCC[C@H](C)O2	6.8946795	127.4443246
158	BX-795	O=C(NCCCNc1nc(Nc2cccc(NC(=O)N3CCCC3)c2)ncc1I)c1cccs1	6.8822556	131.1427843
159	torin-1	CCC(=O)N1CCN(c2ccc(-n3c(=O)ccc4cnc5ccc(-c6cnc7ccccc7c6)cc5c43)cc2C(F)(F)F)CC1	6.8807063	131.6114579
160	Posaconazole	CCC(C(C)O)n1ncn(-c2ccc(N3CCN(c4ccc(OCC5COC(Cn6cncn6)(c6ccc(F)cc6F)C5)cc4)CC3)cc2)c1=O	6.880454	131.6879388
161	Pracinostat (SB939)	CCCCc1nc2cc(C=CC(=O)NO)ccc2n1CCN(CC)CC	6.879952	131.8402446
162	Fosaprepitant dimeglumine salt	CC(OC1OCCN(Cc2nc(=O)n(P(=O)(O)O)[nH]2)C1c1ccc(F)cc1)c1cc(C(F)(F)F)cc(C(F)(F)F)c1.CNCC(O)C(O)C(O)C(O)CO.CNCC(O)C(O)C(O)C(O)CO	6.878721	132.2144735
163	flupentixol	OCCN1CCN(CC/C=C2/c3ccccc3Sc3ccc(C(F)(F)F)cc32)CC1	6.870146	134.8509468
164	Birinapant (TL32711)	CCC(NC(=O)C(C)NC)C(=O)N1CC(O)CC1Cc1c(-c2[nH]c3cc(F)ccc3c2CC2CC(O)CN2C(=O)C(CC)NC(=O)C(C)NC)[nH]c2cc(F)ccc12	6.867745	135.5985358
165	Cilengitide	CC(C)C1C(=O)NC(CCCN=C(N)N)C(=O)NCC(=O)NC(CC(=O)O)C(=O)NC(Cc2ccccc2)C(=O)N1C	6.865818	136.2015343
166	Tofacitinib (CP-690550) Citrate	CC1CCN(C(=O)CC#N)CC1N(C)c1ncnc2[nH]ccc12.O=C(O)CC(O)(CC(=O)O)C(=O)O	6.859638	138.1535344
167	Voglibose	OCC(CO)NC1CC(O)(CO)C(O)C(O)C1O	6.8576894	138.7747968
168	Evacetrapib (LY2484595)	Cc1cc(C)c2c(c1)C(N(Cc1cc(C(F)(F)F)cc(C(F)(F)F)c1)c1nnn(C)n1)CCCN2CC1CCC(C(=O)O)CC1	6.85553	139.4665314
169	ryanodine	CC(C)[C@]1(O)[C@@H](OC(=O)c2ccc[nH]2)[C@@]2(O)[C@@]3(C)C[C@]4(O)O[C@@]5([C@H](O)[C@@H](C)CC[C@]35O)[C@@]2(O)[C@]41C	6.8531494	140.2331211
170	eserine	CNC(=O)Oc1ccc2c(c1)[C@]1(C)CCN(C)[C@@H]1N2C.CNC(=O)Oc1ccc2c(c1)[C@]1(C)CCN(C)[C@@H]1N2C	6.8507385	141.0137623
171	Dovitinib (TKI-258, CHIR-258)	CN1CCN(c2ccc3c(c2)NC(=C2C(=O)N=c4cccc(F)c4=C2N)N3)CC1	6.8454533	142.7403312
172	foxy-5	CSCC[C@H](NC=O)C(=O)N[C@@H](CC(=O)O)C(=O)NCC(=O)N[C@@H](CS)C(=O)N[C@@H](CCC(=O)O)C(=O)N[C@@H](CC(C)C)C(=O)O	6.837681	145.3178621
173	Tadalafil	CN1CC(=O)N2[C@H](Cc3c([nH]c4ccccc34)[C@H]2c2ccc3c(c2)OCO3)C1=O	6.837239	145.4658336
174	Ticagrelor	CCCSc1nc(NC2CC2c2ccc(F)c(F)c2)c2nnn(C3CC(OCCO)C(O)C3O)c2n1	6.8341327	146.5100107
175	Cobimetinib	O=C(c1ccc(F)c(F)c1Nc1ccc(I)cc1F)N1CC(O)(C2CCCCN2)C1	6.8294086	148.1123934
176	rifabutin	CO[C@H]1/C=C/O[C@@]2(C)Oc3c(C)c(O)c4c(O)c(c5c(c4c3C2=O)=NC2(CCN(CC(C)C)CC2)N=5)NC(=O)/C(C)=C/C=C/[C@H](C)[C@H](O)[C@@H](C)[C@@H](O)[C@@H](C)[C@H](OC(C)=O)[C@@H]1C	6.823435	150.1637136
177	olmesartan	CCCc1nc(C(C)(C)O)c(C(=O)O)n1Cc1ccc(-c2ccccc2-c2nn[nH]n2)cc1	6.820347	151.23524
178	Olmesartan	CCCc1nc(C(C)(C)O)c(C(=O)O)n1Cc1ccc(-c2ccccc2-c2nn[nH]n2)cc1	6.820347	151.23524
179	bacitracin	CCC(C)C(N)C1=NC(C(=O)N[C@@H](CC(C)C)C(=O)N[C@H](CCC(=O)O)C(=O)N[C@H](C(=O)N[C@H]2CCCCNC(=O)[C@H](CC(N)=O)NC(=O)[C@@H](CC(=O)O)NC(=O)[C@H](Cc3cnc[nH]3)NC(=O)[C@@H](Cc3ccccc3)NC(=O)[C@H]([C@@H](C)CC)NC(=O)[C@@H](CCCN)NC2=O)[C@@H](C)CC)CS1	6.8200006	151.3559157
180	Pexidartinib (PLX3397)	FC(F)(F)c1ccc(CNc2ccc(Cc3c[nH]c4ncc(Cl)cc34)cn2)cn1	6.8109455	154.5448367
181	selinidin	C/C=C(/C)C(=O)O[C@@H]1Cc2c(ccc3ccc(=O)oc23)OC1(C)C	6.8090076	155.2359844
182	(R)-Crizotinib	CC(Oc1cc(-c2cnn(C3CCNCC3)c2)cnc1N)c1c(Cl)ccc(F)c1Cl	6.807783	155.6743281
183	Cobicistat (GS-9350)	CC(C)c1nc(CN(C)C(=O)NC(CCN2CCOCC2)C(=O)NC(CCC(Cc2ccccc2)NC(=O)OCc2cncs2)Cc2ccccc2)cs1	6.8067226	156.0548965
184	lovastatin	CCC(C)C(=O)OC1CC(C)C=C2C=CC(C)C(CCC(O)CC(O)CC(=O)O)C21	6.805256	156.5827802
185	Hydroxychloroquine Sulfate	CCN(CCO)CCCC(C)Nc1ccnc2cc(Cl)ccc12.O=S(=O)(O)O	6.8044276	156.8817409
186	Ziprasidone hydrochloride monohydrate	Cl.O.O=C1Cc2cc(CCN3CCN(c4nsc5ccccc45)CC3)c(Cl)cc2N1	6.8040476	157.0190697
187	Panobinostat (LBH589)	Cc1[nH]c2ccccc2c1CCNCc1ccc(C=CC(=O)NO)cc1	6.800124	158.4440737
188	orlistat	CCCCCCCCCCC[C@@H](C[C@@H]1OC(=O)[C@H]1CCCCCC)OC(=O)[C@H](CC(C)C)NC=O	6.798403	159.0731935
189	Pitavastatin Calcium	O=C([O-])CC(O)CC(O)C=Cc1c(C2CC2)nc2ccccc2c1-c1ccc(F)cc1.O=C([O-])CC(O)CC(O)C=Cc1c(C2CC2)nc2ccccc2c1-c1ccc(F)cc1.[Ca+2]	6.7963123	159.8408204
190	Chlorhexidine HCl	Cl.Cl.NC(=NCCCCCCN=C(N)N=C(N)Nc1ccc(Cl)cc1)N=C(N)Nc1ccc(Cl)cc1	6.795232	160.2389166
191	quinidine	C=C[C@H]1CN2CC[C@H]1C[C@H]2[C@@H](O)c1ccnc2ccc(OC)cc12	6.7944517	160.5270778
192	ponatinib	Cc1ccc(C(=O)Nc2ccc(CN3CCN(C)CC3)c(C(F)(F)F)c2)cc1C#Cc1cnc2cccnn12	6.7876825	163.0487599
193	Ponatinib (AP24534)	Cc1ccc(C(=O)Nc2ccc(CN3CCN(C)CC3)c(C(F)(F)F)c2)cc1C#Cc1cnc2cccnn12	6.7876825	163.0487599
194	Marimastat	CNC(=O)C(NC(=O)C(CC(C)C)C(O)C(=O)NO)C(C)(C)C	6.782523	164.9973617
195	Anisodamine	CN1[C@H]2C[C@H](OC(=O)[C@H](CO)c3ccccc3)C[C@@H]1[C@@H](O)C2	6.7756443	167.6315266
196	oligomycin-a	CC[C@@H]1/C=C/C=C/C[C@H](C)[C@@H](O)[C@](C)(O)C(=O)[C@H](C)[C@@H](O)[C@H](C)C(=O)[C@H](C)[C@@H](O)[C@H](C)/C=C/C(=O)O[C@H]2[C@@H](C)[C@@H](CC1)O[C@@]1(CC[C@@H](C)[C@@H](C[C@H](C)O)O1)[C@@H]2C	6.7749605	167.8956716
197	Doxazosin Mesylate	COc1cc2nc(N3CCN(C(=O)C4COc5ccccc5O4)CC3)nc(N)c2cc1OC.CS(=O)(=O)O	6.7708435	169.4948473
198	purmorphamine	c1ccc2c(Oc3nc(Nc4ccc(N5CCOCC5)cc4)c4ncn(C5CCCCC5)c4n3)cccc2c1	6.768058	170.5854557
199	Vorapaxar	CCOC(=O)NC1CCC2C(C1)CC1C(=O)OC(C)C1C2C=Cc1ccc(-c2cccc(F)c2)cn1	6.765519	171.5856641
200	bulleyaconitine-a	CCN1C[C@]2(COC)CCC(OC)[C@@]34C5C[C@]6(O)[C@H](OC)C[C@](OC(C)=O)(C5[C@H]6OC(=O)c5ccc(OC)cc5)[C@@H]([C@H](OC)C23)[C@@H]14	6.759671	173.9117799
201	reversine	c1nc2c(NC3CCCCC3)nc(Nc3ccc(N4CCOCC4)cc3)nc2[nH]1	6.7594366	174.00567
202	INCB-024360	NS(=O)(=O)NCCNc1nonc1/C(=N\c1ccc(F)c(Br)c1)NO	6.7581654	174.5157387
203	Arsonic acid	CC(=O)Nc1cc([As](=O)(O)O)ccc1O	6.757803	174.6614254
204	fluticasone	CC1CC2C3CC(F)C4=CC(=O)C=CC4(C)C3(F)C(O)CC2(C)C1(CC(=O)CO)C(=O)SCF	6.7557755	175.478737
205	ISOX	CC(C)(C)OC(=O)Nc1ccc(-c2cc(C(=O)NCCCCCCC(=O)NO)no2)cc1	6.7525024	176.8062447
206	CUDC-101	C#Cc1cccc(Nc2ncnc3cc(OC)c(OCCCCCCC(=O)NO)cc23)c1	6.7514095	177.2517371
207	Irbesartan	CCCCC1=NC2(CCCC2)C(=O)N1Cc1ccc(-c2ccccc2-c2nn[nH]n2)cc1	6.7510195	177.4109821
208	maraviroc	Cc1nnc(C(C)C)n1C1CC2CCC(C1)N2CC[C@H](NC(=O)C1CCC(F)(F)CC1)c1ccccc1	6.750949	177.4397839
209	Defactinib	CNC(=O)c1ccc(Nc2ncc(C(F)(F)F)c(NCc3nccnc3N(C)S(C)(=O)=O)n2)cc1	6.7412624	181.4419063
210	camptothecin	CC[C@@]1(O)C(=O)OCc2c1cc1n(c2=O)Cc2cc3ccccc3nc2-1	6.737747	182.9165494
211	antimycin-a	CCCCCC[C@H]1C(=O)O[C@H](C)C(NC(=O)c2cccc(NC=O)c2O)C(=O)O[C@@H](C)[C@@H]1OC(=O)CC(C)C	6.737351	183.0834131
212	dihydroergotamine	CN1C[C@H](C(=O)N[C@]2(C)O[C@@]3(O)[C@@H]4CCCN4C(=O)[C@H](Cc4ccccc4)N3C2=O)CC2c3cccc4[nH]cc(c34)C[C@@H]21.CN1C[C@H](C(=O)N[C@]2(C)O[C@@]3(O)[C@@H]4CCCN4C(=O)[C@H](Cc4ccccc4)N3C2=O)C[C@@H]2c3cccc4[nH]cc(c34)C[C@@H]21	6.736867	183.2875643
213	Linagliptin (BI-1356)	CC#CCn1c(N2CCCC(N)C2)nc2c1c(=O)n(Cc1nc(C)c3ccccc3n1)c(=O)n2C	6.735111	184.0301584
214	nalbuphine	Oc1ccc2c3c1OC1C(O)CC[C@@]4(O)[C@@H](C2)N(CC2CCC2)CC[C@]314	6.734458	184.3070721
215	chicago-sky-blue-6b	COc1cc(-c2ccc(/N=N/c3ccc4c(S(=O)(=O)O)cc(S(=O)(=O)O)c(N)c4c3O)c(OC)c2)ccc1/N=N/c1ccc2c(S(=O)(=O)O)cc(S(=O)(=O)O)c(N)c2c1O	6.721488	189.8943311
216	Pralatrexate	C#CCC(Cc1cnc2nc(N)nc(N)c2n1)c1ccc(C(=O)NC(CCC(=O)O)C(=O)O)cc1	6.720912	190.146353
217	CO-1686 (AVL-301)	C=CC(=O)Nc1cccc(Nc2nc(Nc3ccc(N4CCN(C(C)=O)CC4)cc3OC)ncc2C(F)(F)F)c1	6.7172785	191.743875
218	pimozide	O=c1[nH]c2ccccc2n1C1CCN(CCCC(c2ccc(F)cc2)c2ccc(F)cc2)CC1	6.7130613	193.614866
219	Pimozide	O=c1[nH]c2ccccc2n1C1CCN(CCCC(c2ccc(F)cc2)c2ccc(F)cc2)CC1	6.7130613	193.614866
220	Riociguat	COC(=O)N(C)c1c(N)nc(-c2nn(Cc3ccccc3F)c3ncccc23)nc1N	6.7071104	196.2861243
221	Roflumilast	O=C(Nc1c(Cl)cncc1Cl)c1ccc(OC(F)F)c(OCC2CC2)c1	6.700577	199.2613186
222	BYL-719	Cc1nc(NC(=O)N2CCCC2C(N)=O)sc1-c1ccnc(C(C)(C)C(F)(F)F)c1	6.6937227	202.4311303
223	nadolol	CC(C)(C)NCC(O)COc1cccc2c1CC(O)C(O)C2	6.6930714	202.7349387
224	Candesartan	CCOc1nc2cccc(C(=O)O)c2n1Cc1ccc(-c2ccccc2-c2nn[nH]n2)cc1	6.6926184	202.9465159
225	ketocholesterol	CC(C)CCCC(C)[C@H]1CC[C@H]2[C@@H]3C(=O)C=C4C[C@@H](O)CC[C@]4(C)[C@H]3CC[C@@]21C	6.686208	205.9643236
226	Etonogestrel	C#C[C@]1(O)CC[C@H]2[C@@H]3CCC4=CC(=O)CC[C@@H]4[C@H]3C(=C)C[C@@]21CC	6.6804457	208.7153065
227	Lomitapide	O=C(NC1CCN(CCCCC2(C(=O)NCC(F)(F)F)c3ccccc3-c3ccccc32)CC1)c1ccccc1-c1ccc(C(F)(F)F)cc1	6.6801815	208.8423156
228	voriconazole	C[C@@H](c1ncncc1F)[C@](O)(Cn1cncn1)c1ccc(F)cc1F	6.678525	209.6404098
229	fostamatinib	COc1cc(Nc2ncc(F)c(Nc3ccc4c(n3)NC(=O)C(C)(C)O4)n2)cc(OC)c1OC	6.6724873	212.5752507
230	naltrindole	Oc1ccc2c3c1OC1c4[nH]c5ccccc5c4CC4(O)C(C2)N(CC2CC2)CCC314	6.6697803	213.9043911
231	GS-9973	c1cn2cc(-c3ccc4cn[nH]c4c3)nc(Nc3ccc(N4CCOCC4)cc3)c2n1	6.6688604	214.3579524
232	methysergide	CCC(CO)NC(=O)C1C=C2c3cccc4c3c(cn4C)CC2N(C)C1	6.666544	215.5043297
233	nemonapride	CNc1cc(OC)c(C(=O)NC2CCN(Cc3ccccc3)C2C)cc1Cl	6.66488	216.3316188
234	HC-toxin	CC1NC(=O)C(C)NC(=O)C2CCCN2C(=O)C(CCCCCC(=O)C2CO2)NC1=O	6.663679	216.9306912
235	nicergoline	CO[C@]12C[C@@H](COC(=O)c3cncc(Br)c3)CN(C)[C@H]1Cc1cn(C)c3cccc2c13	6.6567163	220.436598
236	Mitiglinide Calcium	O=C([O-])C(CC(=O)N1CC2CCCCC2C1)Cc1ccccc1.O=C([O-])C(CC(=O)N1CC2CCCCC2C1)Cc1ccccc1.[Ca+2]	6.6560206	220.7900003
237	homoharringtonine	COC(=O)C[C@](O)(CCCC(C)(C)O)C(=O)O[C@@H]1C(OC)=C[C@]23CCCN2CCc2cc4c(cc2[C@H]13)OCO4	6.654606	221.5103381
238	Acetylcholine Chloride	CC(=O)OCC[N+](C)(C)C.[Cl-]	6.650976	223.3695658
239	LY335979 (Zosuquidar 3HCL)	Cl.Cl.Cl.O[C@@H](COc1cccc2ncccc12)CN1CCN([C@H]2c3ccccc3[C@@H]3[C@H](c4ccccc42)C3(F)F)CC1	6.650454	223.6382061
240	nornicotine	c1cncc(C2CCCN2)c1	6.6501794	223.779655
241	Entrectinib	CN1CCN(c2ccc(C(=O)/N=c3\[nH][nH]c4ccc(Cc5cc(F)cc(F)c5)cc34)c(NC3CCOCC3)c2)CC1	6.6488247	224.4787834
242	Sotrastaurin (AEB071)	CN1CCN(c2nc(C3=C(c4c[nH]c5ccccc45)C(=O)NC3=O)c3ccccc3n2)CC1	6.6454387	226.2357846
243	Canagliflozin	Cc1ccc(C2OC(CO)C(O)C(O)C2O)cc1Cc1ccc(-c2ccc(F)cc2)s1	6.642248	227.9040275
244	cytochalasin-d	C=C1[C@@H](O)[C@@H]2/C=C/C[C@H](C)C(=O)[C@@](C)(O)/C=C/[C@@H](OC(C)=O)[C@]23C(=O)N[C@@H](Cc2ccccc2)[C@@H]3[C@@H]1C	6.6414237	228.3370048
245	Voriconazole	CC(c1ncncc1F)C(O)(Cn1cncn1)c1ccc(F)cc1F	6.638754	229.7449638
246	16,16-dimethylprostaglandin-e2	CCCCC(C)(C)[C@H](O)/C=C/[C@H]1[C@H](O)CC(=O)[C@@H]1C/C=C\CCCC(=O)O	6.632373	233.1454799
248	tolterodine	Cc1ccc(O)c([C@H](CCN(C(C)C)C(C)C)c2ccccc2)c1	6.625872	236.661711
249	tacrolimus	C=CC[C@@H]1/C=C(/C)C[C@H](C)C[C@H](OC)C[C@H]2O[C@@](O)(C(=O)C(=O)N3CCCC[C@H]3C(=O)O[C@H](/C(C)=C/[C@@H]3CC[C@@H](O)[C@H](OC)C3)[C@H](C)[C@@H](O)CC1=O)[C@H](C)C[C@@H]2OC	6.6254854	236.8724762
250	relcovaptan	COc1ccc(S(=O)(=O)N2c3ccc(Cl)cc3[C@](O)(c3ccccc3Cl)[C@@H]2C(=O)N2CCC[C@H]2C(N)=O)cc1OC	6.62486	237.2138269
251	Dibutyryl-cAMP, sodium salt	CCCC(=O)O[C@@H]1[C@@H]2OP(=O)(O)OC[C@H]2O[C@H]1n1cnc2c(/N=C(\[O-])CCC)ncnc21.[Na+]	6.62405	237.6566659
252	1,2,3,4,5,6-hexabromocyclohexane	BrC1C(Br)C(Br)C(Br)C(Br)C1Br	6.620989	239.3376376
253	Torcetrapib	CCOC(=O)N1c2ccc(C(F)(F)F)cc2C(N(Cc2cc(C(F)(F)F)cc(C(F)(F)F)c2)C(=O)OC)CC1CC	6.620687	239.5041263
254	Diphenylpyraline HCl	CN1CCC(OC(c2ccccc2)c2ccccc2)CC1.Cl	6.620183	239.7822328
255	oxantel	CN1CCCN=C1C=Cc1cccc(O)c1.CN1CCCN=C1C=Cc1cccc(O)c1.O=C(O)c1c(O)cc2ccccc2c1Cc1c(C(=O)O)c(O)cc2ccccc12	6.6138773	243.289127
256	dequalinium	Cc1cc(N)c2ccccc2[n+]1CCCCCCCCCC[n+]1c(C)cc(N)c2ccccc21	6.611164	244.8138591
257	calcipotriol	C=C1C(=CC=C2CCC[C@@]3(C)[C@H]2CC[C@@H]3[C@H](C)C=C[C@@H](O)C2CC2)C[C@@H](O)C[C@@H]1O	6.6068497	247.2579704
258	Bephenium Hydroxynaphthoate	C[N+](C)(CCOc1ccccc1)Cc1ccccc1.O=C(O)c1cc2ccccc2cc1[O-]	6.6043143	248.7056778
259	staurosporine	CN[C@@H]1C[C@H]2O[C@@](C)([C@@H]1OC)n1c3ccccc3c3c4c(c5c6ccccc6n2c5c31)C(=O)NC4	6.603504	249.1701422
260	Tylosin tartrate	CCC1OC(=O)CC(O)C(C)C(OC2OC(C)C(OC3CC(C)(O)C(O)C(C)O3)C(N(C)C)C2O)C(CC=O)CC(C)C(=O)C=CC(C)=CC1COC1OC(C)C(O)C(OC)C1OC.O=C(O)C(O)C(O)C(=O)O	6.59552	253.7932107
261	quiflapon	CC(C)(C)Sc1c(CC(C)(C)C(=O)O)n(Cc2ccc(Cl)cc2)c2ccc(OCc3ccc4ccccc4n3)cc12	6.595312	253.914791
262	p-aminophenethylspiperone	Nc1ccc(CCN2CN(c3ccccc3)C3(CCN(CCCC(=O)c4ccc(F)cc4)CC3)C2=O)cc1	6.5949974	254.0987918
263	bosentan	COc1ccccc1Oc1c(NS(=O)(=O)c2ccc(C(C)(C)C)cc2)nc(-c2ncccn2)nc1OCCO	6.587977	258.2396949
264	Bosentan	COc1ccccc1Oc1c(NS(=O)(=O)c2ccc(C(C)(C)C)cc2)nc(-c2ncccn2)nc1OCCO	6.587977	258.2396949
265	navitoclax	CC1(C)CCC(c2ccc(Cl)cc2)=C(CN2CCN(c3ccc(C(=O)NS(=O)(=O)c4ccc(N[C@H](CCN5CCOCC5)CSc5ccccc5)c(S(=O)(=O)C(F)(F)F)c4)cc3)CC2)C1	6.5833993	260.9760779
266	ABT-263 (Navitoclax)	CC1(C)CCC(c2ccc(Cl)cc2)=C(CN2CCN(c3ccc(C(=O)NS(=O)(=O)c4ccc(N[C@H](CCN5CCOCC5)CSc5ccccc5)c(S(=O)(=O)C(F)(F)F)c4)cc3)CC2)C1	6.5833993	260.9760779
267	alfacalcidol	C=C1/C(=C\C=C2/CCC[C@]3(C)[C@@H]2CC[C@H]3[C@H](C)CCCC(C)C)C[C@@H](O)C[C@@H]1O	6.5833726	260.9921229
268	Benztropine mesylate	CN1C2CCC1CC(OC(c1ccccc1)c1ccccc1)C2.CS(=O)(=O)O	6.5762672	265.2972816
269	tigecycline	CN(C)c1cc(NC(=O)CNC(C)(C)C)c(O)c2c1C[C@H]1C[C@H]3[C@H](N(C)C)C(=O)C(C(N)=O)C(=O)[C@@]3(O)C(=O)C1C2=O	6.5750294	266.0544945
270	rivaroxaban	O=C(NC[C@H]1CN(c2ccc(N3CCOCC3=O)cc2)C(=O)O1)c1ccc(Cl)s1	6.571622	268.1501227
271	5-Aminolevulinic acid HCl	Cl.NCC(=O)CCC(=O)O	6.5672708	270.8502246
272	Hyoscyamine	CN1C2CCC1CC(OC(=O)C(CO)c1ccccc1)C2	6.5659075	271.7017902
273	MDV3100 (Enzalutamide)	CNC(=O)c1ccc(N2C(=S)N(c3ccc(C#N)c(C(F)(F)F)c3)C(=O)C2(C)C)cc1F	6.563883	272.9713075
274	enzalutamide	CNC(=O)c1ccc(N2C(=S)N(c3ccc(C#N)c(C(F)(F)F)c3)C(=O)C2(C)C)cc1F	6.563883	272.9713075
275	ebselen	O=c1c2ccccc2[se]n1-c1ccccc1	6.5636196	273.1369151
276	methylergometrine	CCC(CO)NC(=O)C1C=C2c3cccc4[nH]cc(c34)CC2N(C)C1	6.5629234	273.575121
277	NAS-181	C1=C(CN2CCOCC2)COc2c1cccc2OCC1CNCCO1	6.561755	274.3121222
278	Alosetron Hydrochloride	Cc1[nH]cnc1CN1CCc2c(c3ccccc3n2C)C1=O.Cl	6.561025	274.7735976
279	metitepine	CSc1ccc2c(c1)C(N1CCN(C)CC1)Cc1ccccc1S2	6.55898	276.0704988
281	Tropicamide	CCN(Cc1ccncc1)C(=O)C(CO)c1ccccc1	6.5548935	278.680448
282	Regorafenib hydrochloride	CNC(=O)c1cc(Oc2ccc(NC(=O)Nc3ccc(Cl)c(C(F)(F)F)c3)c(F)c2)ccn1.Cl	6.5548773	278.6908435
283	geldanamycin	COC1=C2C[C@@H](C)C[C@H](OC)[C@H](O)[C@@H](C)/C=C(\C)[C@H](OC(N)=O)[C@@H](OC)/C=C\C=C(/C)C(=O)NC(=CC1=O)C2=O	6.5519934	280.5476273
284	sildenafil	CCCc1nn(C)c2c(=O)nc(-c3cc(S(=O)(=O)N4CCN(C)CC4)ccc3OCC)[nH]c12	6.544899	285.1681381
285	Sildenafil	CCCc1nn(C)c2c(=O)nc(-c3cc(S(=O)(=O)N4CCN(C)CC4)ccc3OCC)[nH]c12	6.544899	285.1681381
286	Metoprolol Succinate	COCCc1ccc(OCC(O)CNC(C)C)cc1.COCCc1ccc(OCC(O)CNC(C)C)cc1.O=C(O)CCC(=O)O	6.54206	287.0383996
287	LDE225 (NVP-LDE225,Erismodegib)	Cc1c(C(=O)Nc2ccc(N3CC(C)OC(C)C3)nc2)cccc1-c1ccc(OC(F)(F)F)cc1	6.5400386	288.3775182
288	fulvestrant	C[C@]12CC[C@@H]3c4ccc(O)cc4CC(CCCCCCCCCS(=O)CCCC(F)(F)C(F)(F)F)[C@H]3[C@@H]1CC[C@@H]2O	6.539482	288.7473452
289	alosetron	Cc1[nH]cnc1CN1CCc2c(c3ccccc3n2C)C1=O	6.5351534	291.6396712
290	VER-155008	N#Cc1ccc(COC[C@H]2O[C@@H](n3c(NCc4ccc(Cl)c(Cl)c4)nc4c(N)ncnc43)[C@H](O)[C@@H]2O)cc1	6.5349064	291.8055851
291	pevonedistat	NS(=O)(=O)OC[C@@H]1C[C@@H](n2ccc3c(N[C@H]4CCc5ccccc54)ncnc32)C[C@@H]1O	6.5329776	293.1044418
292	cytochalasin-b	C=C1[C@@H](C)[C@H]2[C@H](Cc3ccccc3)NC(=O)[C@]23OC(=O)/C=C/[C@H](O)CCC[C@@H](C)C/C=C/[C@H]3[C@@H]1O	6.531519	294.0905029
293	Lapatinib Ditosylate	CS(=O)(=O)CCNCc1ccc(-c2ccc3ncnc(Nc4ccc(OCc5cccc(F)c5)c(Cl)c4)c3c2)o1.Cc1ccc(S(=O)(=O)O)cc1.Cc1ccc(S(=O)(=O)O)cc1	6.5305634	294.7383175
294	levobunolol	CC(C)(C)NC[C@@H](O)COc1cccc2c1CCCC2=O	6.527771	296.6395134
295	Catharanthine	CCC1=C[C@H]2CN3CCc4c([nH]c5ccccc45)[C@@](C(=O)OC)(C2)[C@@H]13	6.5263166	297.6345887
296	Benidipine HCl	COC(=O)C1=C(C)NC(C)=C(C(=O)OC2CCCN(Cc3ccccc3)C2)C1c1cccc([N+](=O)[O-])c1.Cl	6.5245094	298.8756957
297	LY2157299	Cc1cccc(-c2nn3c(c2-c2ccnc4ccc(C(N)=O)cc24)CCC3)n1	6.5228148	300.0441751
298	biotin	O=C(O)CCCC[C@@H]1SC[C@H]2NC(=O)N[C@@H]21	6.5223846	300.3415377
299	Teneligliptin hydrobromide	Br.Br.Br.Br.Br.Cc1cc(N2CCN(C3CNC(C(=O)N4CCSC4)C3)CC2)n(-c2ccccc2)n1.Cc1cc(N2CCN(C3CNC(C(=O)N4CCSC4)C3)CC2)n(-c2ccccc2)n1	6.520522	301.6324072
300	TCDD-dioxin	Clc1cc2c(cc1Cl)Oc1cc(Cl)c(Cl)cc1O2	6.5194087	302.4066241
301	tipifarnib	Cn1cncc1[C@](N)(c1ccc(Cl)cc1)c1ccc2c(c1)c(-c1cccc(Cl)c1)cc(=O)n2C	6.518899	302.7617452
302	PD 0332991 (Palbociclib) HCl	CC(=O)c1c(C)c2cnc(Nc3ccc(N4CCNCC4)cn3)nc2n(C2CCCC2)c1=O.Cl	6.5177264	303.5803099
303	Vilazodone Hydrochloride	Cl.N#Cc1ccc2[nH]cc(CCCCN3CCN(c4ccc5oc(C(N)=O)cc5c4)CC3)c2c1	6.517539	303.7113344
304	Clarithromycin	CCC1OC(=O)C(C)C(OC2CC(C)(OC)C(O)C(C)O2)C(C)C(OC2OC(C)CC(N(C)C)C2O)C(C)(OC)CC(C)C(=O)C(C)C(O)C1(C)O	6.517231	303.9268018
305	dabrafenib	CC(C)(C)c1nc(-c2cccc(NS(=O)(=O)c3c(F)cccc3F)c2F)c(-c2ccnc(N)n2)s1	6.516489	304.4465101
306	Dabrafenib (GSK2118436)	CC(C)(C)c1nc(-c2cccc(NS(=O)(=O)c3c(F)cccc3F)c2F)c(-c2ccnc(N)n2)s1	6.516489	304.4465101
307	alisertib	COc1cc(Nc2ncc3c(n2)-c2ccc(Cl)cc2C(c2c(F)cccc2OC)=NC3)ccc1C(=O)O	6.510218	308.8744606
308	MLN8237 (Alisertib)	COc1cc(Nc2ncc3c(n2)-c2ccc(Cl)cc2C(c2c(F)cccc2OC)=NC3)ccc1C(=O)O	6.510218	308.8744606
309	BAF312 (Siponimod)	CCc1cc(C(C)=NOCc2ccc(C3CCCCC3)c(C(F)(F)F)c2)ccc1CN1CC(C(=O)O)C1	6.5067587	311.344573
310	Ibandronate sodium	CCCCCN(C)CCC(O)(P(=O)([O-])O)P(=O)(O)O.O.[Na+]	6.5031757	313.9238413
311	morphothebaine	COc1ccc2c(c1O)-c1cc(O)cc3c1[C@@H](C2)N(C)CC3	6.500736	315.6923078
312	mizolastine	CN(c1nccc(=O)[nH]1)C1CCN(c2nc3ccccc3n2Cc2ccc(F)cc2)CC1	6.497493	318.0584953
313	Dirithromycin	CCC1OC(=O)C(C)C(OC2CC(C)(OC)C(O)C(C)O2)C(C)C(OC2OC(C)CC(N(C)C)C2O)C(C)(O)CC(C)C2NC(COCCOC)OC(C2C)C1(C)O	6.4968243	318.5485995
314	Agomelatine	COc1ccc2cccc(CCNC(C)=O)c2c1	6.4962063	319.002216
315	(-)-Huperzine A	C/C=C1\[C@H]2C=C(C)C[C@]1(N)c1ccc(=O)[nH]c1C2	6.4961147	319.069506
316	bromocriptine	CC(C)C[C@H]1C(=O)N2CCC[C@@H]2[C@]2(O)O[C@](NC(=O)[C@@H]3C=C4c5cccc6[nH]c(Br)c(c56)C[C@@H]4N(C)C3)(C(C)C)C(=O)N12	6.492716	321.5762748
317	CAM-9-026	C[C@H]1CCCCO[C@@H](CN(C)S(=O)(=O)c2ccc(F)cc2)[C@H](C)CN([C@@H](C)COC(=O)C(C)(C)C)C(=O)c2cc(NC(=O)Nc3ccccc3)ccc2O1	6.4894104	324.0332674
318	R788 disodium	COc1cc(Nc2ncc(F)c(Nc3ccc4c(n3)N(COP(=O)([O-])[O-])C(=O)C(C)(C)O4)n2)cc(OC)c1OC.[Na+].[Na+]	6.481187	330.22732
319	deptropine	CN1[C@H]2CC[C@@H]1CC(OC1c3ccccc3CCc3ccccc31)C2	6.481002	330.3680196
320	APEC	CCNC(=O)C1OC(n2cnc3c(N)nc(NCCc4ccc(CCC(=O)NCCN)cc4)nc32)[C@@H](O)[C@H]1O	6.480353	330.8620833
321	Poziotinib	C=CC(=O)N1CCC(Oc2cc3c(Nc4ccc(Cl)c(Cl)c4F)ncnc3cc2OC)CC1	6.4800053	331.1270805
322	phorbol-myristate-acetate	CCCCCCCCCCCCCC(=O)O[C@@H]1[C@@H](C)[C@@]2(O)[C@@H](C=C(CO)C[C@]3(O)C(=O)C(C)=C[C@@H]23)[C@@H]2C(C)(C)[C@]12OC(C)=O	6.478431	332.329581
323	Sunitinib	CCN(CC)CCNC(=O)c1c(C)[nH]c(C=C2C(=O)Nc3ccc(F)cc32)c1C	6.477274	333.2161176
324	Bardoxolone methyl	COC(=O)C12CCC(C)(C)CC1C1C(=O)C=C3C4(C)C=C(C#N)C(=O)C(C)(C)C4CCC3(C)C1(C)CC2	6.4736557	336.0038859
325	TAK-715	CCc1nc(-c2cccc(C)c2)c(-c2ccnc(NC(=O)c3ccccc3)c2)s1	6.4734516	336.1618306
326	PF-04217903	OCCn1cc(-c2cnc3nnn(Cc4ccc5ncccc5c4)c3n2)cn1	6.472992	336.5177682
327	IQ1	CC(=O)c1ccc(/N=N/C(C(N)=O)=C2/NC(C)(C)Cc3ccccc32)cc1	6.472968	336.5363654
328	Clomiphene citrate	CCN(CC)CCOc1ccc(C(=C(Cl)c2ccccc2)c2ccccc2)cc1.O=C(O)CC(O)(CC(=O)O)C(=O)O	6.4725184	336.8849424
329	tylosin	CC[C@H]1OC(=O)C[C@@H](O)[C@H](C)[C@@H](O[C@@H]2O[C@H](C)[C@@H](O[C@H]3C[C@@](C)(O)[C@@H](O)[C@H](C)O3)[C@H](N(C)C)[C@H]2O)[C@@H](CC=O)C[C@@H](C)C(=O)C=CC(C)=C[C@@H]1CO[C@@H]1O[C@H](C)[C@@H](O)[C@@H](OC)[C@H]1OC	6.4708214	338.2038912
330	rimonabant	Cc1c(C(=O)NN2CCCCC2)nn(-c2ccc(Cl)cc2Cl)c1-c1ccc(Cl)cc1	6.466729	341.4058826
331	Rimonabant	Cc1c(C(=O)NN2CCCCC2)nn(-c2ccc(Cl)cc2Cl)c1-c1ccc(Cl)cc1	6.466729	341.4058826
332	Nintedanib (BIBF 1120)	COC(=O)c1ccc2c(c1)NC(=O)C2=C(Nc1ccc(N(C)C(=O)CN2CCN(C)CC2)cc1)c1ccccc1	6.4665036	341.5831192
333	Netilmicin Sulfate	CCNC1CC(N)C(OC2OC(CN)=CCC2N)C(O)C1OC1OCC(C)(O)C(NC)C1O.CCNC1CC(N)C(OC2OC(CN)=CCC2N)C(O)C1OC1OCC(C)(O)C(NC)C1O.O=S(=O)(O)O.O=S(=O)(O)O.O=S(=O)(O)O.O=S(=O)(O)O.O=S(=O)(O)O	6.466442	341.6315725
334	febuxostat	Cc1nc(-c2ccc(OCC(C)C)c(C#N)c2)sc1C(=O)O	6.463967	343.5840542
335	Febuxostat	Cc1nc(-c2ccc(OCC(C)C)c(C#N)c2)sc1C(=O)O	6.463967	343.5840542
336	Macitentan	CCCNS(=O)(=O)Nc1ncnc(OCCOc2ncc(Br)cn2)c1-c1ccc(Br)cc1	6.459976	346.7560124
337	Puromycin dihydrochloride	COc1ccc(C[C@H](N)C(=O)N[C@H]2[C@@H](CO)O[C@@H](n3cnc4c(N(C)C)ncnc43)[C@H]2O)cc1.Cl.Cl	6.4581766	348.1956972
339	danusertib	CO[C@@H](C(=O)N1Cc2[nH]nc(NC(=O)c3ccc(N4CCN(C)CC4)cc3)c2C1)c1ccccc1	6.456201	349.783243
340	metergoline	CN1C[C@H](CNC(=O)OCc2ccccc2)C[C@@H]2c3cccc4c3c(cn4C)C[C@H]21	6.4458027	358.2591573
341	Vincristine	CC[C@]1(O)C[C@H]2CN(CCc3c([nH]c4ccccc34)[C@@](C(=O)OC)(c3cc4c(cc3OC)N(C=O)[C@H]3[C@@](O)(C(=O)OC)C(OC(C)=O)[C@]5(CC)C=CCN6CC[C@]43C65)C2)C1.O=S(=O)(O)O	6.440612	362.566772
342	diaminoquinazoline	CNc1nc(NCc2ccc(NC(=O)c3ccc(F)cc3)cc2)c2ccccc2n1	6.4363003	366.184283
343	Caspofungin	CCC(C)CC(C)CCCCCCCCC(=O)CC1C[C@@H](O)[C@H](NCCN)NC(=O)[C@@H]2[C@@H](O)CCN2C(=O)[C@H]([C@H](O)CCN)NC(=O)[C@H]([C@H](O)[C@@H](O)c2ccc(O)cc2)NC(=O)[C@@H]2C[C@@H](O)CN2C(=O)[C@H]([C@@H](C)O)NC1=O	6.432926	369.0404745
344	tropapride	COc1cccc(C(=O)N[C@@H]2CC3CC[C@H](C2)N3Cc2ccccc2)c1OC	6.4327946	369.1521482
345	Edoxaban tosylate monohydrate	CN1CCc2nc(C(=O)NC3CC(C(=O)N(C)C)CCC3NC(=O)C(=O)Nc3ccc(Cl)cn3)sc2C1.Cc1ccc(S(=O)(=O)O)cc1.O	6.4324284	369.463551
346	ixazomib	CC(C)C[C@H](NC(=O)CNC(=O)c1cc(Cl)ccc1Cl)B(O)O	6.4299393	371.5871611
347	Topotecan HCl	CC[C@@]1(O)C(=O)OCc2c1cc1n(c2=O)Cc2cc3c(CN(C)C)c(O)ccc3nc2-1.Cl	6.4275875	373.6048453
348	itraconazole	CCC(C)n1ncn(-c2ccc(N3CCN(c4ccc(OCC5COC(Cn6cncn6)(c6ccc(Cl)cc6Cl)O5)cc4)CC3)cc2)c1=O	6.427334	373.8229841
349	Itraconazole	CCC(C)n1ncn(-c2ccc(N3CCN(c4ccc(OCC5COC(Cn6cncn6)(c6ccc(Cl)cc6Cl)O5)cc4)CC3)cc2)c1=O	6.427334	373.8229841
350	CYT-997	CCC[C@H](Nc1nc(-c2ccc(NC(=O)NCC)c(OC)c2)ncc1C)c1cccnc1	6.425008	375.8304812
351	AG-221 (Enasidenib)	CC(C)(O)CNc1nc(Nc2ccnc(C(F)(F)F)c2)nc(-c2cccc(C(F)(F)F)n2)n1	6.4236965	376.9671446
352	Linsitinib	CC1(O)CC(c2nc(-c3ccc4ccc(-c5ccccc5)nc4c3)c3c(N)nccn23)C1	6.4231443	377.4467585
353	dovitinib	CN1CCN(c2ccc3nc(-c4c(N)c5c(F)cccc5[nH]c4=O)[nH]c3c2)CC1	6.4231415	377.449192
354	Fexofenadine HCl	CC(C)(C(=O)O)c1ccc(C(O)CCCN2CCC(C(O)(c3ccccc3)c3ccccc3)CC2)cc1.Cl	6.4208555	379.441213
355	Tivozanib (AV-951)	COc1cc2nccc(Oc3ccc(NC(=O)Nc4cc(C)on4)c(Cl)c3)c2cc1OC	6.4197454	380.4123432
356	tivozanib	COc1cc2nccc(Oc3ccc(NC(=O)Nc4cc(C)on4)c(Cl)c3)c2cc1OC	6.4197454	380.4123432
357	danazol	C#C[C@]1(O)CC[C@@H]2[C@@H]3CCC4=Cc5oncc5C[C@]4(C)[C@@H]3CC[C@@]21C	6.417384	382.4864021
358	Sunitinib malate	CCN(CC)CCNC(=O)c1c(C)[nH]c(C=C2C(=O)Nc3ccc(F)cc32)c1C.O=C(O)CC(O)C(=O)O	6.416731	383.0619366
359	Tivantinib (ARQ 197)	O=C1NC(=O)[C@@H](c2c[nH]c3ccccc23)[C@H]1c1cn2c3c(cccc13)CCC2	6.4148664	384.7101104
360	pranlukast	O=C(Nc1cccc2c(=O)cc(-c3nnn[nH]3)oc12)c1ccc(OCCCCc2ccccc2)cc1	6.4137917	385.6632884
361	Pelitinib (EKB-569)	CCOc1cc2ncc(C#N)c(Nc3ccc(F)c(Cl)c3)c2cc1NC(=O)C=CCN(C)C	6.411698	387.5270301
362	sorafenib	CNC(=O)c1cccc(Oc2ccc(NC(=O)Nc3ccc(Cl)c(C(F)(F)F)c3)cc2)c1	6.410288	388.7872374
363	hemado	CCCCC#Cc1nc(NC)c2ncn(C3OC(CO)C(O)C3O)c2n1	6.4090233	389.9210668
364	17-AAG (KOS953)	C=CCNC1=C2CC(C)CC(OC)C(O)C(C)C=C(C)C(OC(N)=O)C(OC)C=CC=C(C)C(=O)NC(=CC1=O)C2=O	6.4060726	392.5793033
365	Aprepitant	CC(OC1OCCN(Cc2nc(=O)[nH][nH]2)C1c1ccc(F)cc1)c1cc(C(F)(F)F)cc(C(F)(F)F)c1	6.4050837	393.4742353
366	GNF-2	NC(=O)c1cccc(-c2cc(Nc3ccc(OC(F)(F)F)cc3)ncn2)c1	6.4035015	394.9103354
368	IKK-inhibitor-X	O=C(Nc1cc(Cl)cc2c1[nH]c1cnccc12)c1cccnc1	6.398715	399.2868431
369	Thio-TEPA	S=P(N1CC1)(N1CC1)N1CC1	6.396145	401.6566854
370	BX-912	O=C(Nc1cccc(Nc2ncc(Br)c(NCCc3c[nH]cn3)n2)c1)N1CCCC1	6.395935	401.8509506
371	atenolol	CC(C)NC[C@H](O)COc1ccc(CC(N)=O)cc1	6.395935	401.8509506
372	Bazedoxifene acetate	CC(=O)O.Cc1c(-c2ccc(O)cc2)n(Cc2ccc(OCCN3CCCCCC3)cc2)c2ccc(O)cc12	6.3935776	404.0381743
373	embelin	CCCCCCCCCCCC1C(=O)C(=O)CC(=O)C1=O	6.393221	404.370067
374	valsartan	CCCCC(=O)N(Cc1ccc(-c2ccccc2-c2nn[nH]n2)cc1)[C@H](C(=O)O)C(C)C	6.3915863	405.8949986
375	Crenolanib (CP-868596)	CC1(COc2ccc3c(c2)ncn3-c2ccc3cccc(N4CCC(N)CC4)c3n2)COC1	6.3915815	405.8994847
377	Efinaconazole	C=C1CCN(C(C)C(O)(Cn2cncn2)c2ccc(F)cc2F)CC1	6.3850513	412.0488439
378	hemicholinium-3	C[N+]1(C)CCOC(O)(c2ccc(-c3ccc(C4(O)C[N+](C)(C)CCO4)cc3)cc2)C1	6.383219	413.7909614
379	Ozanimod (RPC1063)	CC(C)Oc1ccc(-c2nc(-c3cccc4c3CC[C@@H]4NCCO)no2)cc1C#N	6.382779	414.210401
380	chlorhexidine	N=C(NCCCCCCNC(=N)NC(=N)Nc1ccc(Cl)cc1)NC(=N)Nc1ccc(Cl)cc1	6.3814206	415.5080097
381	oligomycin-c	CC[C@@H]1/C=C/C=C/C[C@H](C)[C@@H](O)[C@@H](C)C(=O)[C@H](C)[C@@H](O)[C@H](C)C(=O)[C@H](C)[C@@H](O)[C@H](C)/C=C/C(=O)O[C@H]2[C@@H](C)[C@@H](CC1)O[C@@]1(CC[C@@H](C)[C@@H](C[C@H](C)O)O1)[C@@H]2C	6.378848	417.9766299
382	CEP-18770	CC(C)CC(NC(=O)C(NC(=O)c1cccc(-c2ccccc2)n1)C(C)O)B(O)O	6.3766875	420.0611336
383	Amodiaquine dihydrochloride dihydrate	CCN(CC)Cc1cc(Nc2ccnc3cc(Cl)ccc23)ccc1O.Cl.Cl.O.O	6.3760004	420.7262409
384	Calcipotriol	C=C1C(=CC=C2CCCC3(C)C2CCC3C(C)C=CC(O)C2CC2)CC(O)CC1O	6.374698	421.989845
385	ketoconazole	CC(=O)N1CCN(c2ccc(OC[C@H]3CO[C@](Cn4ccnc4)(c4ccc(Cl)cc4Cl)O3)cc2)CC1	6.3713408	425.2645681
386	diphenylpyraline	CN1CCC(OC(c2ccccc2)c2ccccc2)CC1	6.3699923	426.5870821
387	brivanib	Cc1cc2c(F)c(Oc3ncnn4cc(OCC(C)O)c(C)c34)ccc2[nH]1	6.368396	428.1579378
388	CYT387	N#CCNC(=O)c1ccc(-c2ccnc(Nc3ccc(N4CCOCC4)cc3)n2)cc1	6.365476	431.0463778
389	Vardenafil	CCCc1nc(C)c2c(=O)nc(-c3cc(S(=O)(=O)N4CCN(CC)CC4)ccc3OCC)[nH]n12	6.365261	431.2598227
390	mirtazapine	CN1CCN2c3ncccc3Cc3ccccc3[C@@H]2C1	6.3579416	438.5896714
391	lomefloxacin	CCn1cc(C(=O)O)c(=O)c2cc(F)c(N3CCNC(C)C3)c(F)c21	6.357052	439.4889903
392	Oxybutynin chloride	CCN(CC)CC#CCOC(=O)C(O)(c1ccccc1)C1CCCCC1.Cl	6.3568344	439.7092482
393	Quinidine	C=C[C@@H]1CN2CC[C@H]1C[C@@H]2[C@H](O)c1ccnc2ccc(OC)cc12	6.356304	440.2465892
394	aprepitant	C[C@@H](O[C@@H]1OCCN(Cc2nc(=O)[nH][nH]2)[C@@H]1c1ccc(F)cc1)c1cc(C(F)(F)F)cc(C(F)(F)F)c1	6.3546133	441.963801
395	Mepenzolate Bromide	C[N+]1(C)CCCC(OC(=O)C(O)(c2ccccc2)c2ccccc2)C1.[Br-]	6.3496118	447.0830448
396	CAL-101 (Idelalisib, GS-1101)	CCC(Nc1ncnc2nc[nH]c12)c1nc2cccc(F)c2c(=O)n1-c1ccccc1	6.3458357	450.9872874
397	Afatinib (BIBW2992)	CN(C)CC=CC(=O)Nc1cc2c(Nc3ccc(F)c(Cl)c3)ncnc2cc1OC1CCOC1	6.3457975	451.0269574
398	physostigmine	CNC(=O)Oc1ccc2c(c1)[C@]1(C)CCN(C)C1N2C	6.345249	451.5969499
399	Safinamide Mesylate	CC(NCc1ccc(OCc2cccc(F)c2)cc1)C(N)=O.CS(=O)(=O)O	6.343643	453.2700251
400	timolol	CC(C)(C)NC[C@H](O)COc1nsnc1N1CCOCC1	6.3435745	453.3415237
401	Vorinostat (SAHA, MK0683)	O=C(CCCCCCC(=O)Nc1ccccc1)NO	6.3416486	455.3563529
402	Quinestrol	C#C[C@]1(O)CC[C@H]2[C@@H]3CCc4cc(OC5CCCC5)ccc4[C@H]3CC[C@@]21C	6.341226	455.7996633
403	EMD-1214063	CN1CCC(COc2cnc(-c3cccc(Cn4nc(-c5cccc(C#N)c5)ccc4=O)c3)nc2)CC1	6.338545	458.6221226
404	Raloxifene HCl	Cl.O=C(c1ccc(OCCN2CCCCC2)cc1)c1c(-c2ccc(O)cc2)sc2cc(O)ccc12	6.3384037	458.771362
405	docetaxel	CC(=O)O[C@@]12CO[C@@H]1C[C@H](O)[C@@]1(C)C(=O)[C@H](O)C3=C(C)[C@@H](OC(=O)[C@H](O)[C@@H](NC(=O)OC(C)(C)C)c4ccccc4)C[C@](O)([C@@H](OC(=O)c4ccccc4)[C@@H]12)C3(C)C	6.3378077	459.4013848
406	Docetaxel	CC(=O)O[C@@]12CO[C@@H]1C[C@H](O)[C@@]1(C)C(=O)[C@H](O)C3=C(C)[C@@H](OC(=O)[C@H](O)[C@@H](NC(=O)OC(C)(C)C)c4ccccc4)C[C@@](O)([C@@H](OC(=O)c4ccccc4)[C@@H]12)C3(C)C	6.3378077	459.4013848
407	propidium	CC[N+](C)(CC)CCC[n+]1c(-c2ccccc2)c2cc(N)ccc2c2ccc(N)cc21	6.337722	459.4920482
408	levcromakalim	CC1(C)Oc2ccc(C#N)cc2[C@@H](N2CCCC2=O)[C@@H]1O	6.3373494	459.8864354
409	Candesartan Cilexetil	CCOc1nc2cccc(C(=O)OC(C)OC(=O)OC3CCCCC3)c2n1Cc1ccc(-c2ccccc2-c2nn[nH]n2)cc1	6.337134	460.114585
410	Foretinib (GSK1363089)	COc1cc2c(Oc3ccc(NC(=O)C4(C(=O)Nc5ccc(F)cc5)CC4)cc3F)ccnc2cc1OCCCN1CCOCC1	6.3325586	464.9876305
411	foretinib	COc1cc2c(Oc3ccc(NC(=O)C4(C(=O)Nc5ccc(F)cc5)CC4)cc3F)ccnc2cc1OCCCN1CCOCC1	6.3325586	464.9876305
412	Fluvastatin	CC(C)n1c(C=CC(O)CC(O)CC(=O)O)c(-c2ccc(F)cc2)c2ccccc21	6.330396	467.3088437
413	Calcifediol	C=C1CCC(O)CC1=CC=C1CCCC2(C)C1CCC2C(C)CCCC(C)(C)O	6.328948	468.8695186
414	Mefloquine hydrochloride	Cl.OC(c1cc(C(F)(F)F)nc2c(C(F)(F)F)cccc12)C1CCCCN1	6.328662	469.1783893
416	Tiagabine	Cc1ccsc1C(=CCCN1CCC[C@@H](C(=O)O)C1)c1sccc1C	6.3256407	472.4537495
417	tiagabine	Cc1ccsc1C(=CCCN1CCC[C@@H](C(=O)O)C1)c1sccc1C	6.3256407	472.4537495
418	Florfenicol	CS(=O)(=O)c1ccc(C(O)C(CF)NC(=O)C(Cl)Cl)cc1	6.3248386	473.3271323
419	losartan	CCCCc1nc(Cl)c(CO)n1Cc1ccc(-c2ccccc2-c2nnn[nH]2)cc1	6.322011	476.4189197
421	bortezomib	CC(C)C[C@H](NC(=O)[C@H](Cc1ccccc1)NC(=O)c1cnccn1)B(O)O	6.318741	480.0196324
422	Triamcinolone	CC12C=CC(=O)C=C1CCC1C3CC(O)C(O)(C(=O)CO)C3(C)CC(O)C12F	6.318714	480.049476
423	midazolam	Cc1ncc2n1-c1ccc(Cl)cc1C(c1ccccc1F)=NC2	6.318641	480.1301737
424	Brucine	COc1cc2c(cc1OC)C13CCN4CC5=CCOC6CC(=O)N2C1C6C5CC43	6.318566	480.2130964
425	Erythromycin Ethylsuccinate	CCOC(=O)CCC(=O)OC1C(OC2C(C)C(OC3CC(C)(OC)C(O)C(C)O3)C(C)C(=O)OC(CC)C(C)(O)C(O)C(C)C(=O)C(C)CC2(C)O)OC(C)CC1N(C)C	6.316324	482.6985564
426	erythromycin	CCOC(=O)CCC(=O)OC1C(OC2C(C)C(OC3CC(C)(OC)C(O)C(C)O3)C(C)C(=O)OC(CC)C(C)(O)C(O)C(C)C(=O)C(C)CC2(C)O)OC(C)CC1N(C)C	6.316324	482.6985564
427	myriocin	CCCCCCC(=O)CCCCCC/C=C/C[C@H](O)[C@@H](O)C(N)(CO)C(=O)O	6.315315	483.8213178
428	lypressin	NCCCC[C@H](NC(=O)[C@@H]1CCCN1C(=O)[C@@H]1CSSC[C@H](N)C(=O)N[C@@H](Cc2ccc(O)cc2)C(=O)N[C@@H](Cc2ccccc2)C(=O)N[C@@H](CCC(N)=O)C(=O)N[C@@H](CC(N)=O)C(=O)N1)C(=O)NCC(N)=O	6.3145223	484.7052235
429	Tiagabine hydrochloride	Cc1ccsc1C(=CCCN1CCC[C@@H](C(=O)O)C1)c1sccc1C.Cl	6.3140936	485.1839211
430	ERK-inhibitor-11E	Cc1cnc(Nc2ccc(F)cc2Cl)nc1-c1c[nH]c(C(=O)N[C@H](CO)c2cccc(Cl)c2)c1	6.3134623	485.889708
431	lidoflazine	Cc1cccc(C)c1NC(=O)CN1CCN(CCCC(c2ccc(F)cc2)c2ccc(F)cc2)CC1	6.3134403	485.9143222
432	Verteporfin	C=Cc1c(C)c2cc3nc(cc4[nH]c(cc5nc(cc1[nH]2)C(C)=C5CCC(=O)O)c(CCC(=O)OC)c4C)[C@@]1(C)C3=CC=C(C(=O)OC)[C@H]1C(=O)OC	6.3132763	486.0978498
433	Raltitrexed	Cc1nc(=O)c2cc(CN(C)c3ccc(C(=O)NC(CCC(=O)O)C(=O)O)s3)ccc2[nH]1	6.3113275	488.2840072
434	SANT-1	Cc1nn(-c2ccccc2)c(C)c1C=NN1CCN(Cc2ccccc2)CC1	6.3107367	488.9487048
435	zidovudine	Cc1cn([C@H]2C[C@H](N=[N+]=[N-])[C@@H](CO)O2)c(=O)[nH]c1=O	6.305482	494.9006224
436	deflazacort	CC(=O)OCC(=O)[C@@]12N=C(C)O[C@@H]1C[C@H]1[C@H]3CCC4=CC(=O)C=C[C@]4(C)[C@H]3[C@@H](O)C[C@@]12C	6.304515	496.0037957
437	TAK-438	CNCc1cc(-c2ccccc2F)n(S(=O)(=O)c2cccnc2)c1.O=C(O)C=CC(=O)O	6.304284	496.2676889
438	Valnemulin HCl	C=C[C@]1(C)C[C@@H](OC(=O)CSC(C)(C)CNC(=O)[C@H](N)C(C)C)[C@]2(C)[C@H](C)CC[C@]3(CCC(=O)[C@H]32)[C@@H](C)[C@@H]1O.Cl	6.300541	500.5632941
439	Epothilone B (EPO906, Patupilone)	CC(=Cc1csc(C)n1)C1CC2OC2(C)CCCC(C)C(O)C(C)C(=O)C(C)(C)C(O)CC(=O)O1	6.2960033	505.8208185
440	Vinorelbine	CCC1=CC2CN(C1)Cc1c([nH]c3ccccc13)C(C(=O)OC)(c1cc3c(cc1OC)N(C)C1C(O)(C(=O)OC)C(OC(C)=O)C4(CC)C=CCN5CCC31C54)C2	6.2948484	507.1677154
441	pelitinib	CCOc1cc2ncc(C#N)c(Nc3ccc(F)c(Cl)c3)c2cc1NC(=O)/C=C/CN(C)C	6.289942	512.9298812
442	tetrabenazine	COc1cc2c(cc1OC)[C@H]1CC(=O)[C@H](CC(C)C)CN1CC2	6.2887344	514.3581197
443	Spectinomycin (hydrochloride hydrate)	CN[C@H]1[C@@H](O)[C@@H](NC)[C@H](O)[C@H]2O[C@@H]3O[C@H](C)CC(=O)[C@]3(O)O[C@H]12.Cl.Cl.O.O.O.O.O	6.288611	514.5042896
444	Valsartan	CCCCC(=O)N(Cc1ccc(-c2ccccc2-c2nn[nH]n2)cc1)C(C(=O)O)C(C)C	6.2871394	516.2506364
445	Baricitinib (LY3009104, INCB028050)	CCS(=O)(=O)N1CC(CC#N)(n2cc(-c3ncnc4[nH]ccc34)cn2)C1	6.286603	516.8886549
446	Bromfenac Sodium	Nc1c(CC(=O)[O-])cccc1C(=O)c1ccc(Br)cc1.[Na+]	6.2863193	517.2264193
447	Methylprednisolone	CC1CC2C(C(O)CC3(C)C2CCC3(O)C(=O)CO)C2(C)C=CC(=O)C=C12	6.285487	518.2186039
448	Ketotifen Fumarate	CN1CCC(=C2c3ccccc3CC(=O)c3sccc32)CC1.O=C(O)C=CC(=O)O	6.282457	521.8467703
449	mometasone	C[C@@H]1C[C@H]2[C@@H]3CCC4=CC(=O)C=C[C@]4(C)[C@@]3(Cl)[C@@H](O)C[C@]2(C)[C@@]1(OC(=O)c1ccco1)C(=O)CCl	6.2814007	523.1175616
450	Alvelestat	Cc1c(-c2ccnn2C)cc(C(=O)NCc2ccc(S(C)(=O)=O)cn2)c(=O)n1-c1cccc(C(F)(F)F)c1	6.279169	525.8126135
451	LDK378	Cc1cc(Nc2ncc(Cl)c(Nc3ccccc3S(=O)(=O)C(C)C)n2)c(OC(C)C)cc1C1CCNCC1	6.277536	527.7934546
452	latanoprost	CC(C)OC(=O)CCC/C=C\C[C@H]1[C@@H](O)C[C@@H](O)[C@@H]1CC[C@@H](O)CCc1ccccc1	6.274177	531.8914387
453	oxybutynin	CCN(CC)CC#CCOC(=O)C(O)(c1ccccc1)C1CCCCC1	6.2738433	532.3002866
454	Oxybutynin	CCN(CC)CC#CCOC(=O)C(O)(c1ccccc1)C1CCCCC1	6.2738433	532.3002866
455	Triclabendazole	CSc1nc2cc(Oc3cccc(Cl)c3Cl)c(Cl)cc2[nH]1	6.2736254	532.5674264
456	emetine	CC[C@H]1CN2CCc3cc(OC)c(OC)cc3[C@@H]2C[C@@H]1C[C@H]1NCCc2cc(OC)c(OC)cc21	6.2736187	532.5756425
457	VX-809	Cc1ccc(NC(=O)C2(c3ccc4c(c3)OC(F)(F)O4)CC2)nc1-c1cccc(C(=O)O)c1	6.272564	533.8705937
458	thapsigargin	C/C=C(\C)C(=O)OC1C(C)=C2C(C1OC(=O)CCCCCCC)C(C)(OC(C)=O)CC(OC(=O)CCC)C1(O)C2OC(=O)C1(C)O	6.2714086	535.2927976
459	Citalopram hydrobromide	Br.CN(C)CCC[C@]1(c2ccc(F)cc2)OCc2cc(C#N)ccc21	6.26676	541.0532374
460	Duloxetine HCl	CNCCC(Oc1cccc2ccccc12)c1cccs1.Cl	6.264888	543.3904481
461	Ispinesib (SB-715992)	Cc1ccc(C(=O)N(CCCN)C(c2nc3cc(Cl)ccc3c(=O)n2Cc2ccccc2)C(C)C)cc1	6.2645187	543.8527138
462	Cytisine	O=c1cccc2n1C[C@@H]1CNC[C@H]2C1	6.2612057	548.0173395
463	calcitriol	C=C1/C(=C\C=C2/CCCC3(C)C2CCC3C(C)CCCC(C)(C)O)CC(O)CC1O	6.261074	548.1835513
464	tubastatin-a	CN1CCc2c(c3ccccc3n2Cc2ccc(C(=O)NO)cc2)C1	6.260934	548.3602932
465	Lafutidine	O=C(CS(=O)Cc1ccco1)NCC=CCOc1cc(CN2CCCCC2)ccn1	6.2589617	550.8562737
466	Brinzolamide	CCNC1CN(CCCOC)S(=O)(=O)c2sc(S(N)(=O)=O)cc21	6.257929	552.1677022
468	z-leu3-VS	CC(C)C[C@@H](/C=C/S(C)(=O)=O)NC(=O)[C@H](CC(C)C)NC(=O)[C@H](CC(C)C)NC(=O)OCc1ccccc1	6.255064	555.8223422
469	clobutinol	CC(CN(C)C)C(C)(O)Cc1ccc(Cl)cc1	6.253707	557.5617853
470	naltriben	Oc1ccc2c3c1OC1c4oc5ccccc5c4CC4(O)C(C2)N(CC2CC2)CCC314	6.251367	560.5740634
472	Mifepristone	CC#CC1(O)CCC2C3CCC4=CC(=O)CCC4=C3C(c3ccc(N(C)C)cc3)CC21C	6.2480245	564.9051057
473	mifepristone	CC#CC1(O)CCC2C3CCC4=CC(=O)CCC4=C3C(c3ccc(N(C)C)cc3)CC21C	6.2480245	564.9051057
474	verteporfin	C=Cc1c(C)c2cc3nc(cc4[nH]c(cc5nc(cc1[nH]2)C(C)=C5CCC(=O)O)c(CCC(=O)OC)c4C)[C@@]1(C)C3=CC=C(C(=O)OC)C1C(=O)OC	6.247055	566.1675838
475	Belinostat (PXD101)	O=C(C=Cc1cccc(S(=O)(=O)Nc2ccccc2)c1)NO	6.246987	566.2562389
476	Droperidol	O=C(CCCN1CC=C(n2c(=O)[nH]c3ccccc32)CC1)c1ccc(F)cc1	6.2444124	569.6231092
477	goserelin	CC(C)CC(NC(=O)C(COC(C)(C)C)NC(=O)C(Cc1ccc(O)cc1)NC(=O)C(CO)NC(=O)C(Cc1c[nH]c2ccccc12)NC(=O)C(Cc1c[nH]cn1)NC(=O)C1CCC(=O)N1)C(=O)N[C@@H](CCCN=C(N)N)C(=O)N1CCCC1C(=O)NNC(N)=O	6.2397947	575.712024
478	IAA-94	C[C@@]1(C2CCCC2)Cc2cc(OCC(=O)O)c(Cl)c(Cl)c2C1=O	6.239585	575.9900749
480	thiocolchicoside	COc1c(O[C@@H]2O[C@H](CO)[C@@H](O)[C@H](O)[C@H]2O)cc2c(c1OC)-c1ccc(SC)c(=O)cc1C(NC(C)=O)CC2	6.2382865	577.7148086
481	Ibutilide Fumarate	CCCCCCCN(CC)CCCC(O)c1ccc(NS(C)(=O)=O)cc1.CCCCCCCN(CC)CCCC(O)c1ccc(NS(C)(=O)=O)cc1.O=C(O)C=CC(=O)O	6.2374334	578.8507496
482	Ketoconazole	CC(=O)N1CCN(c2ccc(OCC3COC(Cn4ccnc4)(c4ccc(Cl)cc4Cl)O3)cc2)CC1	6.236891	579.5741407
483	(+)-Ketoconazole	CC(=O)N1CCN(c2ccc(OCC3COC(Cn4ccnc4)(c4ccc(Cl)cc4Cl)O3)cc2)CC1	6.236891	579.5741407
484	tivantinib	O=C1NC(=O)[C@@H](c2cn3c4c(cccc24)CCC3)[C@@H]1c1c[nH]c2ccccc12	6.2365847	579.983048
485	Vinblastine sulfate	CCC1(O)CC2CN(CCc3c([nH]c4ccccc34)C(C(=O)OC)(c3cc4c(cc3OC)N(C)C3C(O)(C(=O)OC)C(OC(C)=O)C5(CC)C=CCN6CCC43C65)C2)C1.O=S(=O)(O)O	6.2332063	584.5123612
486	Losartan	CCCCc1nc(Cl)c(CO)n1Cc1ccc(-c2ccccc2-c2nn[nH]n2)cc1	6.23131	587.0701515
487	melatonin	COc1ccc2[nH]cc(CCNC(C)=O)c2c1	6.2308564	587.6836387
488	Melatonin	COc1ccc2[nH]cc(CCNC(C)=O)c2c1	6.2308564	587.6836387
489	erastin	CCOc1ccccc1-n1c(C(C)N2CCN(C(=O)COc3ccc(Cl)cc3)CC2)nc2ccccc2c1=O	6.2294126	589.6406279
490	topotecan	CCC1(O)C(=O)OCc2c1cc1n(c2=O)Cc2cc3c(CN(C)C)c(O)ccc3nc2-1	6.226833	593.153367
491	xylometazoline	Cc1cc(C(C)(C)C)cc(C)c1CC1=NCCN1	6.2244854	596.3683681
492	hydroxycholesterol	CC(CC[C@@H](O)C(C)C)C1CCC2C3CC=C4C[C@@H](O)CC[C@@]4(C)C3CC[C@@]12C	6.2239084	597.1612246
493	Pentoxyverine Citrate	CCN(CC)CCOCCOC(=O)C1(c2ccccc2)CCCC1.O=C(O)CC(O)(CC(=O)O)C(=O)O	6.222347	599.3120364
494	lapatinib	CS(=O)(=O)CCNCc1ccc(-c2ccc3ncnc(Nc4ccc(OCc5cccc(F)c5)c(Cl)c4)c3c2)o1	6.2207527	601.5161609
495	Lapatinib	CS(=O)(=O)CCNCc1ccc(-c2ccc3ncnc(Nc4ccc(OCc5cccc(F)c5)c(Cl)c4)c3c2)o1	6.2207527	601.5161609
496	isoflupredone-acetate	CC(=O)OCC(=O)[C@@]1(O)CC[C@H]2[C@@H]3CCC4=CC(=O)C=C[C@]4(C)[C@@]3(F)[C@@H](O)C[C@@]21C	6.2205534	601.7922632
497	vincristine	CCC1(O)CC2CN(CCc3c([nH]c4ccccc34)C(C(=O)OC)(c3cc4c(cc3OC)N(C=O)C3C(O)(C(=O)OC)C(C(=O)OC)C5(CC)C=CCN6CCC43C65)C2)C1	6.2205524	601.7936488
498	candesartan	CCOc1nc2cccc(C(=O)O)c2n1Cc1ccc(-c2ccccc2-c2nnn[nH]2)cc1	6.2192254	603.6352597
499	Retapamulin	C=C[C@]1(C)C[C@@H](OC(=O)CSC2C[C@@H]3CC[C@H](C2)N3C)[C@]2(C)[C@H](C)CC[C@]3(CCC(=O)[C@H]32)[C@@H](C)[C@@H]1O	6.2178354	605.5703458
500	Olmesartan medoxomil	CCCc1nc(C(C)(C)O)c(C(=O)OCc2oc(=O)oc2C)n1Cc1ccc(-c2ccccc2-c2nn[nH]n2)cc1	6.2150106	609.5220202
501	Topotecan	CC[C@@]1(O)C(=O)OCc2c1cc1n(c2=O)Cc2cc3c(CN(C)C)c(O)ccc3nc2-1	6.2147408	609.9007958
502	Dexlansoprazole	Cc1c(OCC(F)(F)F)ccnc1CS(=O)c1nc2ccccc2[nH]1	6.2131233	612.1765648
503	lansoprazole	Cc1c(OCC(F)(F)F)ccnc1CS(=O)c1nc2ccccc2[nH]1	6.2131233	612.1765648
504	Lansoprazole	Cc1c(OCC(F)(F)F)ccnc1CS(=O)c1nc2ccccc2[nH]1	6.2131233	612.1765648
505	fexaramine	COC(=O)C=Cc1cccc(N(Cc2ccc(-c3ccc(N(C)C)cc3)cc2)C(=O)C2CCCCC2)c1	6.2128544	612.5557205
506	Ezetimibe	O=C1C(CCC(O)c2ccc(F)cc2)C(c2ccc(O)cc2)N1c1ccc(F)cc1	6.2102404	616.2537854
509	raltitrexed	Cc1nc(=O)c2cc(CN(C)c3ccc(C(=O)N[C@@H](CCC(=O)O)C(=O)O)s3)ccc2[nH]1	6.2057276	622.6907294
510	Linifanib (ABT-869)	Cc1ccc(F)c(NC(=O)Nc2ccc(-c3cccc4[nH]nc(N)c34)cc2)c1	6.2046046	624.3029686
511	linifanib	Cc1ccc(F)c(NC(=O)Nc2ccc(-c3cccc4[nH]nc(N)c34)cc2)c1	6.2046046	624.3029686
512	Scopine	CN1[C@H]2C[C@H](O)C[C@@H]1[C@H]1O[C@@H]21	6.2014804	628.8102321
513	triclabendazole	CSc1nc2cc(Cl)c(Oc3cccc(Cl)c3Cl)cc2[nH]1	6.201443	628.8643855
514	mocetinostat	Nc1ccccc1NC(=O)c1ccc(CNc2nccc(-c3cccnc3)n2)cc1	6.2007394	629.8840337
515	Mocetinostat (MGCD0103, MG0103)	Nc1ccccc1NC(=O)c1ccc(CNc2nccc(-c3cccnc3)n2)cc1	6.2007394	629.8840337
516	Dutasteride	CC12C=CC(=O)NC1CCC1C2CCC2(C)C(C(=O)Nc3cc(C(F)(F)F)ccc3C(F)(F)F)CCC12	6.1999884	630.9741976
517	prostaglandin-a1	CCCCC[C@H](O)/C=C/[C@H]1C=CC(=O)[C@@H]1CCCCCCC(=O)O	6.1982636	633.4850935
518	Deflazacort	CC(=O)OCC(=O)[C@@]12N=C(C)O[C@@H]1C[C@H]1[C@@H]3CCC4=CC(=O)C=C[C@]4(C)[C@H]3[C@@H](O)C[C@@]12C	6.194624	638.8163161
519	vardenafil	CCCc1nc(C)c2c(=O)[nH]c(-c3cc(S(=O)(=O)N4CCN(CC)CC4)ccc3OCC)nn12	6.1849604	653.1901094
520	tipifarnib-P2	Cn1cncc1[C@@](N)(c1ccc(Cl)cc1)c1ccc2c(c1)c(-c1cccc(Cl)c1)cc(=O)n2C	6.1840305	654.5902013
521	Axitinib (AG 013736)	CNC(=O)c1ccccc1Sc1ccc2c(C=Cc3ccccn3)n[nH]c2c1	6.1828585	656.3590836
522	topiramate	CC1(C)O[C@@H]2CO[C@@]3(COS(N)(=O)=O)OC(C)(C)O[C@H]3[C@@H]2O1	6.18272	656.5684352
523	Idarubicin HCl	CC(=O)C1(O)Cc2c(O)c3c(c(O)c2C(OC2CC(N)C(O)C(C)O2)C1)C(=O)c1ccccc1C3=O.Cl	6.1803293	660.1926728
524	varenicline	c1cnc2cc3c(cc2n1)[C@H]1CNC[C@@H]3C1	6.1791945	661.9199946
525	dorzolamide	CCN[C@H]1C[C@H](C)S(=O)(=O)c2sc(S(N)(=O)=O)cc21	6.1791754	661.9491061
526	phosphodiesterase-V-inhibitor-II	CCCCN1C(=O)[C@H]2Cc3c([nH]c4ccccc34)[C@H](c3ccc(OC)cc3)N2C1=O	6.1789103	662.3532933
527	anastrozole	CC(C)(C#N)c1cc(Cn2cncn2)cc(C(C)(C)C#N)c1	6.1753716	667.7722999
528	Anastrozole	CC(C)(C#N)c1cc(Cn2cncn2)cc(C(C)(C)C#N)c1	6.1753716	667.7722999
529	Dabigatran etexilate mesylate	CCCCCCOC(=O)NC(=N)c1ccc(NCc2nc3cc(C(=O)N(CCC(=O)OCC)c4ccccn4)ccc3n2C)cc1.CS(=O)(=O)O	6.1723933	672.36748
530	Flumazenil	CCOC(=O)c1ncn2c1CN(C)C(=O)c1cc(F)ccc1-2	6.170841	674.7750251
531	flumazenil	CCOC(=O)c1ncn2c1CN(C)C(=O)c1cc(F)ccc1-2	6.170841	674.7750251
532	TOK-001	CC12CCC(O)CC1=CCC1C2CCC2(C)C(n3cnc4ccccc43)=CCC12	6.170354	675.5321145
533	Cinacalcet HCl	CC(NCCCc1cccc(C(F)(F)F)c1)c1cccc2ccccc12.Cl	6.166384	681.7356419
534	Pergolide mesylate	CCCN1CC(CSC)CC2c3cccc4[nH]cc(c34)CC21.CS(=O)(=O)O	6.164164	685.2294185
535	obatoclax	COC1=CC(c2cc3ccccc3[nH]2)=N/C1=C\c1[nH]c(C)cc1C	6.1636443	686.0498915
536	serdemetan	c1cc(NCCc2c[nH]c3ccccc23)cc(Nc2ccncc2)c1	6.1627207	687.5104441
537	Osimertinib (AZD9291)	C=CC(=O)Nc1cc(Nc2nccc(-c3cn(C)c4ccccc34)n2)c(OC)cc1N(C)CCN(C)C	6.1615443	689.3752702
538	AZD-9291	C=CC(=O)Nc1cc(Nc2nccc(-c3cn(C)c4ccccc34)n2)c(OC)cc1N(C)CCN(C)C	6.1615443	689.3752702
539	Calcitriol	C=C1C(=CC=C2CCCC3(C)C2CCC3C(C)CCCC(C)(C)O)CC(O)CC1O	6.1606135	690.8543556
540	Sorafenib	CNC(=O)c1cc(Oc2ccc(NC(=O)Nc3ccc(Cl)c(C(F)(F)F)c3)cc2)ccn1	6.1600933	691.68236
541	Azithromycin	CCC1OC(=O)C(C)C(OC2CC(C)(OC)C(O)C(C)O2)C(C)C(OC2OC(C)CC(N(C)C)C2O)C(C)(O)CC(C)CN(C)C(C)C(O)C1(C)O	6.15977	692.1974579
542	Argatroban	C[C@H]1CNc2c(cccc2S(=O)(=O)N[C@@H](CCCN=C(N)N)C(=O)N2CC[C@@H](C)C[C@@H]2C(=O)O)C1	6.159445	692.7156509
543	Naratriptan	CNS(=O)(=O)CCc1ccc2[nH]cc(C3CCN(C)CC3)c2c1.Cl	6.159054	693.3395911
544	Prasugrel hydrochloride	CC(=O)Oc1cc2c(s1)CCN(C(C(=O)C1CC1)c1ccccc1F)C2.Cl	6.158886	693.6078505
545	Trametinib (GSK1120212)	CC(=O)Nc1cccc(-n2c(=O)n(C3CC3)c(=O)c3c(Nc4ccc(I)cc4F)n(C)c(=O)c(C)c32)c1	6.1587324	693.8532071
546	trametinib	CC(=O)Nc1cccc(-n2c(=O)n(C3CC3)c(=O)c3c(Nc4ccc(I)cc4F)n(C)c(=O)c(C)c32)c1	6.1587324	693.8532071
547	Danazol	C#C[C@]1(O)CC[C@H]2[C@@H]3CCC4=Cc5oncc5C[C@]4(C)[C@H]3CC[C@@]21C	6.158473	694.2677629
548	Isavuconazole	CC(c1nc(-c2ccc(C#N)cc2)cs1)C(O)(Cn1cncn1)c1cc(F)ccc1F	6.1580186	694.9945517
549	olanzapine	Cc1cc2c(s1)Nc1ccccc1N=C2N1CCN(C)CC1	6.1573887	696.003302
550	Toltrazuril	Cc1cc(-n2c(=O)[nH]c(=O)n(C)c2=O)ccc1Oc1ccc(SC(F)(F)F)cc1	6.156043	698.1632747
551	ipidacrine	Nc1c2c(nc3c1CCC3)CCCC2	6.1534004	702.4244175
552	Olanzapine	Cc1cc2c(s1)=Nc1ccccc1NC=2N1CCN(C)CC1	6.1505814	706.9986752
553	Baricitinib phosphate	CCS(=O)(=O)N1CC(CC#N)(n2cc(-c3ncnc4[nH]ccc34)cn2)C1.O=P(O)(O)O	6.1497765	708.3102067
554	epidepride	CCN1CCC[C@H]1CNC(=O)c1cc(I)cc(OC)c1OC	6.1493793	708.9583142
555	vemurafenib	CCCS(=O)(=O)Nc1ccc(F)c(C(=O)c2c[nH]c3ncc(-c4ccc(Cl)cc4)cc23)c1F	6.148505	710.3869913
556	Vemurafenib (PLX4032, RG7204)	CCCS(=O)(=O)Nc1ccc(F)c(C(=O)c2c[nH]c3ncc(-c4ccc(Cl)cc4)cc23)c1F	6.148505	710.3869913
557	Fluconazole hydrate	O.OC(Cn1cncn1)(Cn1cncn1)c1ccc(F)cc1F	6.1478834	711.4044869
558	Roscovitine (Seliciclib,CYC202)	CCC(CO)Nc1nc(NCc2ccccc2)c2ncn(C(C)C)c2n1	6.146752	713.2602148
559	Methylcobalamin	CC1=C2N=C(C=C3N=C(C(C)=C4[N-]C(C)(C5N=C1C(C)(CCC(=O)NCC(C)OP(=O)([O-])OC1C(CO)OC(n6cnc7cc(C)c(C)cc76)C1O)C5CC(N)=O)C(C)(CC(N)=O)C4CCC(N)=O)C(C)(CC(N)=O)C3CCC(N)=O)C(C)(C)C2CCC(N)=O.[CH3-].[Co+3]	6.1461487	714.2517284
560	crizotinib	C[C@@H](Oc1cc(-c2cnn(C3CCNCC3)c2)cnc1N)c1c(Cl)ccc(F)c1Cl	6.1451693	715.8642921
561	Neratinib (HKI-272)	CCOc1cc2ncc(C#N)c(Nc3ccc(OCc4ccccn4)c(Cl)c3)c2cc1NC(=O)C=CCN(C)C	6.1407957	723.1098876
562	Chlorhexidine digluconate	N=C(NCCCCCCNC(=N)NC(=N)Nc1ccc(Cl)cc1)NC(=N)Nc1ccc(Cl)cc1.O=C(O)[C@H](O)[C@@H](O)[C@H](O)[C@H](O)CO.O=C(O)[C@H](O)[C@@H](O)[C@H](O)[C@H](O)CO	6.140356	723.8423685
563	clofazimine	CC(C)/N=c1\cc2n(-c3ccc(Cl)cc3)c3ccccc3nc-2cc1Nc1ccc(Cl)cc1	6.1396976	724.9405617
564	GDC-0879	OCCn1cc(-c2ccc3c(c2)CC/C3=N\O)c(-c2ccncc2)n1	6.138686	726.6311304
567	NGB-2904	O=C(NCCCCN1CCN(c2cccc(Cl)c2Cl)CC1)c1ccc2c(c1)Cc1ccccc1-2	6.136733	729.9061115
568	Masitinib (AB1010)	Cc1ccc(NC(=O)c2ccc(CN3CCN(C)CC3)cc2)cc1Nc1nc(-c2cccnc2)cs1	6.1331	736.0375991
569	masitinib	Cc1ccc(NC(=O)c2ccc(CN3CCN(C)CC3)cc2)cc1Nc1nc(-c2cccnc2)cs1	6.1331	736.0375991
570	pazopanib	Cc1ccc(Nc2nccc(N(C)c3ccc4c(C)n(C)nc4c3)n2)cc1S(N)(=O)=O	6.1330876	736.0586147
571	sunitinib	CCN(CC)CCNC(=O)c1c(C)[nH]c(/C=C2\C(=O)Nc3ccc(F)cc32)c1C	6.1320558	737.8094271
572	MLN9708	CC(C)CC(NC(=O)CNC(=O)c1cc(Cl)ccc1Cl)B1OC(=O)CC(CC(=O)O)(C(=O)O)O1	6.1318636	738.136022
573	esatenolol	CC(C)NC[C@@H](O)COc1ccc(CC(N)=O)cc1	6.1314354	738.8641586
574	diphenhydramine	CN(C)CCOC(c1ccccc1)c1ccccc1	6.1300335	741.2530614
575	zileuton	CC(c1cc2ccccc2s1)N(O)C(N)=O	6.1289186	743.1584153
576	Zileuton	CC(c1cc2ccccc2s1)N(O)C(N)=O	6.1289186	743.1584153
577	ciproxifan	O=C(c1ccc(OCCCc2c[nH]cn2)cc1)C1CC1	6.128914	743.1662868
578	ruxolitinib	N#CC[C@H](C1CCCC1)n1cc(-c2ncnc3[nH]ccc23)cn1	6.1286063	743.6930108
579	Ursodiol	CC(CCC(=O)O)C1CCC2C3C(O)CC4CC(O)CCC4(C)C3CCC12C	6.127713	745.2242867
580	Chenodeoxycholic Acid	CC(CCC(=O)O)C1CCC2C3C(O)CC4CC(O)CCC4(C)C3CCC12C	6.127713	745.2242867
581	Rosiglitazone maleate	CN(CCOc1ccc(CC2SC(=O)NC2=O)cc1)c1ccccn1.O=C(O)C=CC(=O)O	6.127096	746.2837755
582	TCPOBOP	Clc1cnc(Oc2ccc(Oc3ncc(Cl)cc3Cl)cc2)c(Cl)c1	6.125748	748.6037529
583	Dapagliflozin	CCOc1ccc(Cc2cc(C3OC(CO)C(O)C(O)C3O)ccc2Cl)cc1	6.1240673	751.5064286
584	Lornoxicam	CN1C(C(=O)Nc2ccccn2)=C(O)c2sc(Cl)cc2S1(=O)=O	6.1240416	751.5509014
585	Nadifloxacin	CC1CCc2c(N3CCC(O)CC3)c(F)cc3c(=O)c(C(=O)O)cn1c23	6.1239605	751.6912588
586	nadifloxacin	CC1CCc2c(N3CCC(O)CC3)c(F)cc3c(=O)c(C(=O)O)cn1c23	6.1239605	751.6912588
587	bromfenac	Nc1c(CC(=O)O)cccc1C(=O)c1ccc(Br)cc1	6.1233788	752.698759
588	Clozapine	CN1CCN(C2=c3ccccc3=Nc3ccc(Cl)cc3N2)CC1	6.123218	752.9775016
589	MK-4827	NC(=O)c1cccc2cn(-c3ccc(C4CCCNC4)cc3)nc12	6.1221237	754.8771855
590	Afuresertib	Cn1ncc(Cl)c1-c1cc(C(=O)NC(CN)Cc2cccc(F)c2)sc1Cl	6.1188135	760.6528556
591	orteronel	CNC(=O)c1ccc2cc(C3(O)CCn4cncc43)ccc2c1	6.118651	760.9375224
592	TAK-700 (Orteronel)	CNC(=O)c1ccc2cc(C3(O)CCn4cncc43)ccc2c1	6.118651	760.9375224
593	mebhydrolin	CN1CCc2c(c3ccccc3n2Cc2ccccc2)C1.CN1CCc2c(c3ccccc3n2Cc2ccccc2)C1	6.1157064	766.1143551
594	Methazolamide	CC(=O)N=c1sc(S(N)(=O)=O)nn1C	6.113928	769.257962
595	methazolamide	CC(=O)N=c1sc(S(N)(=O)=O)nn1C	6.113928	769.257962
596	neratinib	CCOc1cc2ncc(C#N)c(Nc3ccc(OCc4ccccn4)c(Cl)c3)c2cc1NC(=O)/C=C/CN(C)C	6.1131124	770.7039769
597	propantheline	CC(C)[N+](C)(CCOC(=O)C1c2ccccc2Oc2ccccc21)C(C)C	6.112754	771.3402602
598	Amiloride HCl dihydrate	Cl.NC(N)=NC(=O)c1nc(Cl)c(N)nc1N.O.O	6.110998	774.4653643
599	raclopride	CCN1CCC[C@H]1CNC(=O)c1c(O)c(Cl)cc(Cl)c1OC	6.1100454	776.165974
600	Simvastatin (Zocor)	CCC(C)(C)C(=O)OC1CC(C)C=C2C=CC(C)C(CCC3CC(O)CC(=O)O3)C21	6.1084275	779.0628584
601	Zolmitriptan	CN(C)CCc1c[nH]c2ccc(CC3COC(=O)N3)cc12	6.107415	780.8812591
602	pyrazolanthrone	O=C1c2ccccc2-c2n[nH]c3cccc1c23	6.1060953	783.2577487
603	Idoxuridine	O=c1[nH]c(=O)n(C2CC(O)C(CO)O2)cc1I	6.10573	783.9168508
604	MEK162 (ARRY-162, ARRY-438162)	Cn1cnc2c(F)c(Nc3ccc(Br)cc3F)c(C(=O)NOCCO)cc21	6.10467	785.8325251
605	kenpaullone	O=C1Cc2c([nH]c3ccc(Br)cc23)-c2ccccc2N1	6.1030955	788.6866688
606	Vitamin B12	CC1=C2N=C(C=C3N=C(C(C)=C4[N-]C(C)(C5N=C1C(C)(CCC(=O)NCC(C)OP(=O)([O-])OC1C(CO)OC(n6cnc7cc(C)c(C)cc76)C1O)C5CC(N)=O)C(C)(CC(N)=O)C4CCC(N)=O)C(C)(CC(N)=O)C3CCC(N)=O)C(C)(C)C2CCC(N)=O.[C-]#N.[Co+3]	6.1015778	791.4476611
607	Gallamine Triethiodide	CC[N+](CC)(CC)CCOc1cccc(OCC[N+](CC)(CC)CC)c1OCC[N+](CC)(CC)CC.[I-].[I-].[I-]	6.1014786	791.6284614
608	glimepiride	CCC1=C(C)CN(C(=O)NCCc2ccc(S(=O)(=O)NC(=O)N[C@H]3CC[C@H](C)CC3)cc2)C1=O	6.1006927	793.0622905
609	Dabrafenib Mesylate (GSK-2118436)	CC(C)(C)c1nc(-c2cccc(NS(=O)(=O)c3c(F)cccc3F)c2F)c(-c2ccnc(N)n2)s1.CS(=O)(=O)O	6.097162	799.5359574
610	cefixime	C=CC1=C(C(=O)O)N2C(=O)[C@H](NC(=O)C(=NOCC(=O)O)c3csc(N)n3)[C@H]2SC1	6.0943966	804.6433011
611	Vitamin D2 (Ergocalciferol)	C=C1CCC(O)CC1=CC=C1CCCC2(C)C1CCC2C(C)C=CC(C)C(C)C	6.094101	805.1911633
612	Cilostazol	O=C1CCc2cc(OCCCCc3nnnn3C3CCCCC3)ccc2N1	6.093509	806.2894922
613	iohexol	CC(=O)N(CC(O)CO)c1c(I)c(C(=O)NCC(O)CO)c(I)c(C(=O)NCC(O)CO)c1I	6.092847	807.5194656
614	buparlisib	Nc1cc(C(F)(F)F)c(-c2cc(N3CCOCC3)nc(N3CCOCC3)n2)cn1	6.090691	811.538261
615	iloperidone	COc1cc(C(C)=O)ccc1OCCCN1CCC(c2noc3cc(F)ccc23)CC1	6.0895166	813.7357568
616	Iloperidone	COc1cc(C(C)=O)ccc1OCCCN1CCC(c2noc3cc(F)ccc23)CC1	6.0895166	813.7357568
617	cantharidin	C[C@]12C(=O)OC(=O)[C@@]1(C)[C@@H]1CC[C@H]2O1	6.0894585	813.8446258
618	oxindole-I	O=C1Nc2ccccc2/C1=C/c1ccc[nH]1	6.0886774	815.3096826
619	Aliskiren Hemifumarate	COCCCOc1cc(CC(CC(N)C(O)CC(C(=O)NCC(C)(C)C(N)=O)C(C)C)C(C)C)ccc1OC.COCCCOc1cc(CC(CC(N)C(O)CC(C(=O)NCC(C)(C)C(N)=O)C(C)C)C(C)C)ccc1OC.O=C(O)C=CC(=O)O	6.085652	821.0091551
620	Regorafenib	CNC(=O)c1cc(Oc2ccc(NC(=O)Nc3ccc(Cl)c(C(F)(F)F)c3)c(F)c2)ccn1	6.0835314	825.0278328
621	azasetron	CN1C(=O)COc2c(C(=O)NC3CN4CCC3CC4)cc(Cl)cc21	6.0819216	828.0916395
622	TWS-119	Nc1cccc(-c2cc3c(Oc4cccc(O)c4)ncnc3[nH]2)c1	6.077594	836.3845466
623	hyoscyamine	CN1[C@@H]2CC[C@@H]1CC(OC(=O)[C@H](CO)c1ccccc1)C2	6.077137	837.2651217
624	Quizartinib (AC220)	CC(C)(C)c1cc(NC(=O)Nc2ccc(-c3cn4c(n3)sc3cc(OCCN5CCOCC5)ccc34)cc2)no1	6.0756373	840.1613524
625	quizartinib	CC(C)(C)c1cc(NC(=O)Nc2ccc(-c3cn4c(n3)sc3cc(OCCN5CCOCC5)ccc34)cc2)no1	6.075637	840.1619327
626	iloprost	CC#CCC(C)[C@H](O)/C=C/[C@@H]1[C@H]2C/C(=C/CCCC(=O)O)C[C@H]2C[C@H]1O	6.075599	840.2354486
627	terconazole	CC(C)N1CCN(c2ccc(OC[C@H]3CO[C@](Cn4cncn4)(c4ccc(Cl)cc4Cl)O3)cc2)CC1	6.0745773	842.2144725
628	5-methoxy-alpha-methyltryptamine	COc1ccc2[nH]cc(CC(C)N)c2c1	6.0738707	843.5858764
629	Prasugrel	CC(=O)Oc1cc2c(s1)CCN(C(C(=O)C1CC1)c1ccccc1F)C2	6.073509	844.2887453
630	fananserin	O=S1(=O)c2cccc3cccc(c23)N1CCCN1CCN(c2ccc(F)cc2)CC1	6.0720654	847.0998406
631	Altrenogest	C=CCC1(O)CCC2C3CCC4=CC(=O)CCC4=C3C=CC21C	6.07137	848.4573183
632	clenbuterol	CC(C)(C)NCC(O)c1cc(Cl)c(N)c(Cl)c1	6.0677576	855.5440987
633	nutlin-3	COc1ccc(C2=NC(c3ccc(Cl)cc3)C(c3ccc(Cl)cc3)N2C(=O)N2CCNC(=O)C2)c(OC(C)C)c1	6.0671253	856.7906136
634	nefazodone	CCc1nn(CCCN2CCN(c3cccc(Cl)c3)CC2)c(=O)n1CCOc1ccccc1	6.066406	858.2108484
635	Thioridazine HCl	CSc1ccc2c(c1)N(CCC1CCCCN1C)c1ccccc1S2.Cl	6.0645304	861.925243
636	diperodon	O=C(Nc1ccccc1)OCC(CN1CCCCC1)OC(=O)Nc1ccccc1	6.064042	862.8950944
637	Bedaquiline fumarate	COc1nc2ccc(Br)cc2cc1[C@@H](c1ccccc1)[C@@](O)(CCN(C)C)c1cccc2ccccc12.O=C(O)/C=C/C(=O)O	6.0626993	865.567019
638	Vandetanib (ZD6474)	COc1cc2c(Nc3ccc(Br)cc3F)ncnc2cc1OCC1CCN(C)CC1	6.0621767	866.6092095
639	pefloxacin	CCn1cc(C(=O)O)c(=O)c2cc(F)c(N3CCN(C)CC3)cc21	6.0621266	866.7091869
640	phenoxazine	c1ccc2c(c1)Nc1ccccc1O2	6.061553	867.8546604
641	pantoprazole	COc1ccnc(CS(=O)c2nc3cc(OC(F)F)ccc3[nH]2)c1OC	6.0603642	870.2335048
642	NBI-27914	CCCN(CC1CC1)c1nc(C)nc(Nc2c(Cl)cc(Cl)cc2Cl)c1Cl	6.058428	874.1218979
643	Loxapine Succinate	CN1CCN(C2=Nc3ccccc3Oc3ccc(Cl)cc32)CC1.O=C(O)CCC(=O)O	6.0569534	877.0949288
644	Flumethasone	CC1CC2C3CC(F)C4=CC(=O)C=CC4(C)C3(F)C(O)CC2(C)C1(O)C(=O)CO	6.0550327	880.9825373
645	fluphenazine	FC(F)(F)c1ccc2c(c1)N(CCCN1CCN(CCCl)CC1)c1ccccc1S2	6.054436	882.1937974
646	chloropyramine	CN(C)CCN(Cc1ccc(Cl)cc1)c1ccccn1	6.0529	885.3194387
647	Guanfacine hydrochloride	Cl.NC(N)=NC(=O)Cc1c(Cl)cccc1Cl	6.0524073	886.3243891
648	Dehydroepiandrosterone (DHEA)	CC12CCC3C(CC=C4CC(O)CCC43C)C1CCC2=O	6.051146	888.9022388
649	isoflupredone	CC(=O)OCC(=O)[C@@]1(O)CC[C@H]2[C@H]3CCC4=CC(=O)C=C[C@]4(C)[C@@]3(F)[C@@H](O)C[C@@]21C	6.050415	890.3996897
651	Diclofenac Diethylamine	CCNCC.O=C(O)Cc1ccccc1Nc1c(Cl)cccc1Cl	6.0472164	896.9817356
652	immepip	c1nc(CC2CCNCC2)c[nH]1	6.0448627	901.8562098
653	thioproperazine	CN1CCN(CCCN2c3ccccc3Sc3ccc(S(=O)(=O)N(C)C)cc32)CC1	6.0448513	901.8798834
654	CAM-9-027-3	C[C@H]1CCCCO[C@@H](CN(C)S(=O)(=O)c2ccc(F)cc2)[C@H](C)CN([C@@H](C)CN(C)C)C(=O)c2cc(NC(=O)Nc3ccccc3)ccc2O1	6.044462	902.6886877
655	Conivaptan HCl	Cc1nc2c([nH]1)CCN(C(=O)c1ccc(NC(=O)c3ccccc3-c3ccccc3)cc1)c1ccccc1-2.Cl	6.0432577	905.1953202
656	Carfilzomib (PR-171)	CC(C)CC(NC(=O)C(CCc1ccccc1)NC(=O)CN1CCOCC1)C(=O)NC(Cc1ccccc1)C(=O)NC(CC(C)C)C(=O)C1(C)CO1	6.0430746	905.577034
657	Pimavanserin	CC(C)COc1ccc(CNC(=O)N(Cc2ccc(F)cc2)C2CCN(C)CC2)cc1	6.0420885	907.6355545
658	orphenadrine	Cc1ccccc1C(OCCN(C)C)c1ccccc1	6.040847	910.2338875
659	forskolin	C=C[C@@]1(C)CC(=O)[C@@]2(O)[C@](C)(O1)[C@@H](OC(=O)CCCN1CCN(C)CC1)[C@@H](O)[C@H]1C(C)(C)CC[C@H](O)[C@@]12C	6.0403976	911.1762684
660	Tolvaptan	Cc1ccccc1C(=O)Nc1ccc(C(=O)N2CCCC(O)c3cc(Cl)ccc32)c(C)c1	6.040328	911.3223051
661	linsitinib	CC1(C)CC(c2nc(-c3ccc4ccc(-c5ccccc5)nc4c3)c3c(N)nccn23)C1	6.0398035	912.4235793
662	Regorafenib monohydrate	CNC(=O)c1cc(Oc2ccc(NC(=O)Nc3ccc(Cl)c(C(F)(F)F)c3)c(F)c2)ccn1.O	6.0397453	912.5458618
663	cefazolin	Cc1nnc(SCC2=C(C(=O)O)N3C(=O)C(NC(=O)Cn4cnnn4)C3SC2)s1	6.036675	919.0200788
664	BMS-708163 (Avagacestat)	NC(=O)C(CCC(F)(F)F)N(Cc1ccc(-c2ncon2)cc1F)S(=O)(=O)c1ccc(Cl)cc1	6.0345573	923.5123339
665	Cediranib (AZD217)	COc1cc2c(Oc3ccc4[nH]c(C)cc4c3F)ncnc2cc1OCCCN1CCCC1	6.0338974	924.9166553
666	cediranib	COc1cc2c(Oc3ccc4[nH]c(C)cc4c3F)ncnc2cc1OCCCN1CCCC1	6.0338974	924.9166553
667	guanadrel	N=C(N)NCC1COC2(CCCCC2)O1.N=C(N)NCC1COC2(CCCCC2)O1	6.029026	935.3496757
668	rilmenidine	C1COC(NC(C2CC2)C2CC2)=N1	6.028477	936.5328169
669	opipramol	OCCN1CCN(CCCN2c3ccccc3C=Cc3ccccc32)CC1	6.0266876	940.3995226
670	Pitavastatin	O=C(O)CC(O)CC(O)C=Cc1c(C2CC2)nc2ccccc2c1-c1ccc(F)cc1	6.026125	941.6185379
671	olopatadine	CN(C)CCC=C1c2ccccc2COc2ccc(CC(=O)O)cc21	6.0250516	943.9487159
672	Losmapimod	Cc1c(F)cc(C(=O)NC2CC2)cc1-c1ccc(C(=O)NCC(C)(C)C)cn1	6.0244184	945.3259939
673	Diphenhydramine HCl	CN(C)CCOC(c1ccccc1)c1ccccc1.Cl	6.0223417	949.8571583
674	Metoprolol Tartrate	COCCc1ccc(OCC(O)CNC(C)C)cc1.COCCc1ccc(OCC(O)CNC(C)C)cc1.O=C(O)C(O)C(O)C(=O)O	6.0223274	949.8884347
675	Temocapril HCl	CCOC(=O)C(CCc1ccccc1)NC1CSC(c2cccs2)CN(CC(=O)O)C1=O.Cl	6.0209703	952.8613249
676	Homatropine Bromide	Br.CN1C2CCC1CC(OC(=O)C(O)c1ccccc1)C2	6.0189533	957.2970046
677	clobetasol	CCC(=O)O[C@]1(C(=O)CCl)[C@@H](C)C[C@H]2[C@H]3CCC4=CC(=O)C=C[C@]4(C)[C@@]3(F)[C@@H](O)C[C@@]21C	6.0169783	961.6603276
678	Regadenoson	C/N=C(\O)c1cnn(-c2nc(N)c3ncn([C@@H]4O[C@H](CO)[C@@H](O)[C@H]4O)c3n2)c1	6.016945	961.7340668
679	Iohexol	CC(=O)N(CC(O)CO)c1c(I)c(/C(O)=N/CC(O)CO)c(I)c(/C(O)=N/CC(O)CO)c1I	6.015808	964.2552231
680	cerivastatin	COCc1c(C(C)C)nc(C(C)C)c(/C=C/[C@@H](O)C[C@@H](O)CC(=O)O)c1-c1ccc(F)cc1	6.0154386	965.0757433
681	phenoxybenzamine	CC(COc1ccccc1)N(CCCl)Cc1ccccc1	6.015093	965.8440306
682	Estradiol Cypionate	CC12CCC3c4ccc(O)cc4CCC3C1CCC2OC(=O)CCC1CCCC1	6.013546	969.2905977
683	doxercalciferol	C=C1/C(=C\C=C2/CCC[C@]3(C)[C@@H]2CC[C@H]3[C@H](C)/C=C/[C@H](C)C(C)C)C[C@@H](O)C[C@@H]1O	6.012807	970.9413567
684	Exemestane	C=C1CC2C(CCC3(C)C(=O)CCC23)C2(C)C=CC(=O)C=C12	6.011905	972.9600312
685	medroxyprogesterone	CC(=O)O[C@]1(C(C)=O)CC[C@H]2[C@@H]3C[C@H](C)C4=CC(=O)CC[C@]4(C)[C@H]3CC[C@@]21C	6.01179	973.2177025
686	Saracatinib (AZD0530)	CN1CCN(CCOc2cc(OC3CCOCC3)c3c(Nc4c(Cl)ccc5c4OCO5)ncnc3c2)CC1	6.0112553	974.4166585
687	saracatinib	CN1CCN(CCOc2cc(OC3CCOCC3)c3c(Nc4c(Cl)ccc5c4OCO5)ncnc3c2)CC1	6.0112553	974.4166585
688	propranolol	CC(C)NCC(O)COc1cccc2ccccc12	6.009803	977.6806054
689	ibutilide	CCCCCCCN(CC)CCCC(O)c1ccc(NS(C)(=O)=O)cc1.CCCCCCCN(CC)CCCC(O)c1ccc(NS(C)(=O)=O)cc1	6.0055676	987.2619518
690	bimatoprost	CCNC(=O)CCC/C=C\CC1C(O)CC(O)[C@@H]1/C=C/C(O)CCc1ccccc1	6.004822	988.9583462
691	halofantrine	CCCCN(CCCC)CCC(O)c1cc2c(Cl)cc(Cl)cc2c2cc(C(F)(F)F)ccc12	6.0043397	990.0572309
692	Fulvestrant	CC12CCC3c4ccc(O)cc4CC(CCCCCCCCCS(=O)CCCC(F)(F)C(F)(F)F)C3C1CCC2O	6.0036936	991.5312354
693	methyl-benzethonium	Cc1cc(C(C)(C)CC(C)(C)C)ccc1OCCOCC[N+](C)(C)Cc1ccccc1	6.003602	991.7403881
694	Pazopanib (GW-786034)	Cc1ccc(Nc2nccc(N(C)c3ccc4c(C)n(C)nc4c3)n2)cc1S(N)(=O)=O.Cl	6.002841	993.4797057
695	bafilomycin	CO/C1=C\C(C)=C\[C@@H](C)[C@@H](O)[C@@H](C)C/C(C)=C/C=C\[C@H](OC)C([C@@H](C)[C@@H](O)[C@H](C)[C@@]2(O)C[C@@H](O)[C@H](C)[C@@H](C(C)C)O2)OC1=O	6.0021544	995.0515946
696	hydroxyzine	OCCOCCN1CCN(C(c2ccccc2)c2ccc(Cl)cc2)CC1	6.0012674	997.0859577
697	Saxagliptin	N#CC1CC2CC2N1C(=O)C(N)C12CC3CC(CC(O)(C3)C1)C2	5.9998236	1000.406259
698	Tiratricol	O=C(O)Cc1cc(I)c(Oc2ccc(O)c(I)c2)c(I)c1	5.999197	1001.850686
699	tiratricol	O=C(O)Cc1cc(I)c(Oc2ccc(O)c(I)c2)c(I)c1	5.999197	1001.850686
700	phylloquinone	CC1=C(C/C=C(\C)CCCC(C)CCCC(C)CCCC(C)C)C(=O)c2ccccc2C1=O	5.9987454	1002.893
701	pilocarpine	CC[C@@H]1C(=O)OC[C@@H]1Cc1cncn1C	5.9983644	1003.773209
702	Eprosartan Mesylate	CCCCc1ncc(C=C(Cc2cccs2)C(=O)O)n1Cc1ccc(C(=O)O)cc1.CS(=O)(=O)O	5.9973288	1006.169619
703	nilotinib	Cc1cn(-c2cc(NC(=O)c3ccc(C)c(Nc4nccc(-c5cccnc5)n4)c3)cc(C(F)(F)F)c2)cn1	5.996519	1008.047507
704	Nilotinib(AMN-107)	Cc1cn(-c2cc(NC(=O)c3ccc(C)c(Nc4nccc(-c5cccnc5)n4)c3)cc(C(F)(F)F)c2)cn1	5.996519	1008.047507
705	nisoxetine	CNCCC(Oc1ccccc1OC)c1ccccc1	5.99599	1009.276125
706	IRL-2500	Cc1cc(C)cc(C(=O)N(C)C(Cc2ccc(-c3ccccc3)cc2)C(=O)NC(Cc2c[nH]c3ccccc23)C(=O)O)c1	5.9947224	1012.22626
707	EX 527 (SEN0014196)	NC(=O)C1CCCc2c1[nH]c1ccc(Cl)cc21	5.9924226	1017.600707
708	norfenfluramine	C[C@H](N)Cc1cccc(C(F)(F)F)c1	5.990872	1021.24043
709	Norethindrone	C#CC1(O)CCC2C3CCC4=CC(=O)CCC4C3CCC21C	5.9906173	1021.839531
710	trolox	Cc1c(C)c2c(c(C)c1O)CCC(C)(C(=O)O)O2	5.990549	1022.000245
711	mibefradil	COCC(=O)OC1(CCN(C)CCCc2nc3ccccc3[nH]2)CCc2cc(F)ccc2C1C(C)C	5.988238	1027.453084
712	antazoline	c1ccc(CN(CC2=NCCN2)c2ccccc2)cc1	5.987387	1029.468352
713	KPT-330	O=C(C=Cn1cnc(-c2cc(C(F)(F)F)cc(C(F)(F)F)c2)n1)NNc1cnccn1	5.9868336	1030.780989
714	Almotriptan Malate	CN(C)CCc1c[nH]c2ccc(CS(=O)(=O)N3CCCC3)cc12.O=C(O)CC(O)C(=O)O	5.9868174	1030.819439
715	lestaurtinib	C[C@]12O[C@H](C[C@]1(O)CO)n1c3ccccc3c3c4c(c5c6ccccc6n2c5c31)CNC4=O	5.9853716	1034.256836
716	oxolamine	CCN(CC)CCc1nc(-c2ccccc2)no1	5.9848824	1035.422505
717	Mepyramine maleate	COc1ccc(CN(CCN(C)C)c2ccccn2)cc1.O=C(O)/C=C\C(=O)O	5.9846497	1035.977445
718	ICI-89406	N#Cc1ccccc1OCC(O)CNCCNC(=O)Nc1ccccc1	5.983836	1037.920285
719	Drospirenone	CC12CCC(=O)C=C1C1CC1C1C2CCC2(C)C1C1CC1C21CCC(=O)O1	5.983344	1039.096782
720	sertaconazole	Clc1ccc(C(Cn2ccnc2)OCc2csc3c(Cl)cccc23)c(Cl)c1	5.9819517	1042.433357
721	Aclidinium Bromide	O=C(OC1C[N+]2(CCCOc3ccccc3)CCC1CC2)C(O)(c1cccs1)c1cccs1.[Br-]	5.9807787	1045.252705
722	latrepirdine	Cc1ccc2c(c1)c1c(n2CCc2ccc(C)nc2)CCN(C)C1	5.9805827	1045.724541
723	clinafloxacin	NC1CCN(c2c(F)cc3c(=O)c(C(=O)O)cn(C4CC4)c3c2Cl)C1	5.9805264	1045.860113
724	CX-4945 (Silmitasertib)	O=C(O)c1ccc2c(c1)nc(Nc1cccc(Cl)c1)c1ccncc12	5.9794426	1048.473359
725	Vinpocetine	CCOC(=O)C1=C[C@]2(CC)CCCN3CCc4c(n1c1ccccc41)[C@@H]32	5.9789734	1049.606714
726	Desogestrel	C#C[C@]1(O)CC[C@H]2[C@@H]3CCC4=CCCC[C@@H]4[C@H]3C(=C)C[C@@]21CC	5.978742	1050.166112
727	norfloxacin	CCn1cc(C(=O)O)c(=O)c2cc(F)c(N3CCNCC3)cc21	5.97863	1050.436974
728	Oltipraz	Cc1c(-c2cnccn2)ssc1=S	5.9778185	1052.401601
729	Naftopidil	COc1ccccc1N1CCN(CC(O)COc2cccc3ccccc23)CC1	5.9767637	1054.960745
730	naftopidil	COc1ccccc1N1CCN(CC(O)COc2cccc3ccccc23)CC1	5.9767637	1054.960745
732	sitagliptin	N[C@@H](CC(=O)N1CCn2c(nnc2C(F)(F)F)C1)Cc1cc(F)c(F)cc1F	5.976371	1055.915099
733	scriptaid	O=C(CCCCCN1C(=O)c2cccc3cccc(c23)C1=O)NO	5.975477	1058.09095
734	Azaperone	O=C(CCCN1CCN(c2ccccn2)CC1)c1ccc(F)cc1	5.9732976	1063.414065
735	Fludarabine	Nc1nc(F)nc2c1ncn2C1OC(CO)C(O)C1O	5.9732227	1063.597481
736	Estradiol Benzoate	CC12CCC3c4ccc(OC(=O)c5ccccc5)cc4CCC3C1CCC2O	5.9699016	1071.762112
737	prostaglandin-e1	CCCCC[C@H](O)C=C[C@H]1[C@H](O)CC(=O)[C@@H]1CCCCCCC(=O)O	5.967248	1078.330775
738	Mevastatin	CCC(C)C(=O)OC1CCC=C2C=CC(C)C(CCC3CC(O)CC(=O)O3)C21	5.9654484	1082.80836
739	epoxycholesterol	C[C@H](CC[C@@H]1OC1(C)C)[C@H]1CC[C@H]2[C@@H]3CC=C4C[C@@H](O)CC[C@]4(C)[C@H]3CC[C@@]21C	5.963826	1086.860987
740	Dacomitinib (PF299804, PF299)	COc1cc2ncnc(Nc3ccc(F)c(Cl)c3)c2cc1NC(=O)C=CCN1CCCCC1	5.9626646	1089.771385
741	atovaquone	O=C1C(=O)C(C2CCC(c3ccc(Cl)cc3)CC2)C(=O)c2ccccc21	5.9621363	1091.09785
742	Propranolol HCl	CC(C)NCC(O)COc1cccc2ccccc12.Cl	5.961854	1091.807316
743	tazobactam	C[C@]1(Cn2ccnn2)[C@H](C(=O)O)N2C(=O)C[C@H]2S1(=O)=O	5.9611797	1093.503809
744	afatinib	CN(C)C/C=C/C(=O)Nc1cc2c(Nc3ccc(F)c(Cl)c3)ncnc2cc1OC1CCOC1	5.9597254	1097.171707
745	veliparib	C[C@]1(c2nc3c(C(N)=O)cccc3[nH]2)CCCN1	5.9596796	1097.287419
746	Levofloxacin	C[C@H]1COc2c(N3CCN(C)CC3)c(F)cc3c(=O)c(C(=O)O)cn1c23	5.9592247	1098.437371
747	levofloxacin	C[C@H]1COc2c(N3CCN(C)CC3)c(F)cc3c(=O)c(C(=O)O)cn1c23	5.9592247	1098.437371
748	fluticasone-propionate	CCC(=O)O[C@]1(C(=O)SCF)[C@H](C)C[C@H]2[C@@H]3C[C@H](F)C4=CC(=O)C=C[C@]4(C)[C@@]3(F)[C@@H](O)C[C@@]21C	5.9587774	1099.569285
749	levocabastine	C[C@@H]1CN([C@H]2CC[C@](C#N)(c3ccc(F)cc3)CC2)CC[C@]1(C(=O)O)c1ccccc1	5.958559	1100.122381
750	L-Glutamine	NC(=O)CCC(N)C(=O)O	5.958533	1100.188244
751	isamoltane	CC(C)NCC(O)COc1ccccc1-n1cccc1	5.958028	1101.468293
752	palbociclib	CC(=O)c1c(C)c2cnc(Nc3ccc(N4CCNCC4)cn3)nc2n(C2CCCC2)c1=O	5.957888	1101.823422
753	hexestrol	CCC(c1ccc(O)cc1)C(CC)c1ccc(O)cc1	5.957238	1103.473734
754	Hexestrol	CCC(c1ccc(O)cc1)C(CC)c1ccc(O)cc1	5.957238	1103.473734
755	Ranolazine 2HCl	COc1ccccc1OCC(O)CN1CCN(CC(=O)Nc2c(C)cccc2C)CC1.Cl.Cl	5.956704	1104.831378
756	bongkrek-acid	COC(C/C=C/C=C/CC/C=C\CC(C)/C=C\C(=C/C(=O)O)CC(=O)O)/C(C)=C\C=C(/C)C(=O)O	5.9551907	1108.68788
757	Betamethasone	CC1CC2C3CCC4=CC(=O)C=CC4(C)C3(F)C(O)CC2(C)C1(O)C(=O)CO	5.9547944	1109.700036
758	Dovitinib Dilactic acid	CC(O)C(=O)O.CC(O)C(=O)O.CN1CCN(c2ccc3c(c2)NC(=C2C(=O)N=c4cccc(F)c4=C2N)N3)CC1	5.954176	1111.281284
759	Ruxolitinib phosphate	N#CCC(C1CCCC1)n1cc(-c2ncnc3[nH]ccc23)cn1.O=P(=O)OO.[HH]	5.9538994	1111.989279
760	bicuculline	CN1CCc2cc3c(cc2[C@H]1C1OC(=O)c2c1ccc1c2OCO1)OCO3	5.9526653	1115.153624
761	rucaparib	CNCc1ccc(-c2[nH]c3cc(F)cc4c3c2CCNC4=O)cc1	5.9515038	1118.140041
762	ICI-199441	CN(C(=O)Cc1ccc(Cl)c(Cl)c1)[C@H](CN1CCCC1)c1ccccc1	5.9506073	1120.450565
763	NF-449	O=C(Nc1cc(C(=O)Nc2ccc(S(=O)(=O)O)c(S(=O)(=O)O)c2)cc(C(=O)Nc2ccc(S(=O)(=O)O)c(S(=O)(=O)O)c2)c1)Nc1cc(C(=O)Nc2ccc(S(=O)(=O)O)c(S(=O)(=O)O)c2)cc(C(=O)Nc2ccc(S(=O)(=O)O)c(S(=O)(=O)O)c2)c1	5.9500775	1121.818248
764	catharanthine	CCC1=C[C@@H]2CN3CCc4c([nH]c5ccccc45)[C@@](C(=O)OC)(C2)[C@H]13	5.948819	1125.073771
765	moxifloxacin	COc1c(N2C[C@@H]3CCCN[C@@H]3C2)c(F)cc2c(=O)c(C(=O)O)cn(C3CC3)c12	5.9452305	1134.408573
766	Tipiracil hydrochloride	Cl.N=C1CCCN1Cc1[nH]c(=O)[nH]c(=O)c1Cl	5.9451156	1134.70874
767	Gadodiamide	CNC(=O)CN(CCN(CCN(CC(=O)[O-])CC(=O)NC)CC(=O)[O-])CC(=O)[O-].O.[Gd+3]	5.9430237	1140.187564
768	Rocuronium Bromide	C=CC[N+]1(C2CC3C4CCC5CC(O)C(N6CCOCC6)CC5(C)C4CCC3(C)C2OC(C)=O)CCCC1.[Br-]	5.9417305	1143.587764
769	Carbamoylcholine chloride	C[N+](C)(C)CCOC(N)=O.[Cl-]	5.941714	1143.631213
770	PHA-665752	Cc1[nH]c(/C=C2\C(=O)Nc3ccc(S(=O)(=O)Cc4c(Cl)cccc4Cl)cc32)c(C)c1C(=O)N1CCC[C@@H]1CN1CCCC1	5.9407225	1146.245121
771	androstenol	C[C@@]12C=CC[C@H]1[C@@H]1CC[C@H]3C[C@H](O)CC[C@]3(C)[C@H]1CC2	5.940466	1146.922308
772	Benzethonium Chloride	CC(C)(C)CC(C)(C)c1ccc(OCCOCC[N+](C)(C)Cc2ccccc2)cc1.[Cl-]	5.9368196	1156.592575
773	Losartan Potassium (DuP 753)	CCCCc1nc(Cl)c(CO)n1Cc1ccc(-c2ccccc2-c2nnn[n-]2)cc1.[K+]	5.935313	1160.611849
774	fluprostenol	O=C(O)CCC/C=C\C[C@H]1[C@@H](O)C[C@@H](O)[C@@H]1/C=C/[C@@H](O)COc1cccc(C(F)(F)F)c1	5.9334593	1165.576278
775	Cinepazide maleate	COc1cc(C=CC(=O)N2CCN(CC(=O)N3CCCC3)CC2)cc(OC)c1OC.O=C(O)C=CC(=O)O	5.933135	1166.446972
776	apicidin	CCC(=O)CCCCC[C@@H]1NC(=O)[C@H]2CCCCN2C(=O)[C@H](C(C)CC)NC(=O)[C@H](Cc2cn(OC)c3ccccc23)NC1=O	5.932906	1167.062192
777	kitasamycin	CO[C@@H]1[C@@H](O[C@@H]2O[C@H](C)[C@@H](O[C@H]3C[C@@](C)(OC(=O)CC(C)C)[C@@H](O)[C@H](C)O3)[C@H](N(C)C)[C@H]2O)[C@@H](CC=O)C[C@@H](C)[C@@H](O)/C=C/C=C\C[C@@H](C)OC(=O)C[C@H]1OC(C)=O	5.9327464	1167.491158
778	josamycin	CO[C@@H]1[C@@H](O[C@@H]2O[C@H](C)[C@@H](O[C@H]3C[C@@](C)(OC(=O)CC(C)C)[C@@H](O)[C@H](C)O3)[C@H](N(C)C)[C@H]2O)[C@@H](CC=O)C[C@@H](C)[C@@H](O)C=CC=CC[C@@H](C)OC(=O)C[C@H]1OC(C)=O	5.9327464	1167.491158
779	Clonidine HCl	Cl.Clc1cccc(Cl)c1NC1=NCCN1	5.9326143	1167.846329
780	siguazodan	CN/C(=N\c1ccc(C2=NNC(=O)CC2C)cc1)NC#N	5.9324694	1168.23604
781	Lenvatinib (E7080)	COc1cc2nccc(Oc3ccc(NC(=O)NC4CC4)c(Cl)c3)c2cc1C(N)=O	5.9314036	1171.106523
782	Amfenac Sodium Monohydrate	Nc1c(CC(=O)[O-])cccc1C(=O)c1ccccc1.O.[Na+]	5.9297414	1175.597354
783	lomerizine	COc1ccc(CN2CCN(C(c3ccc(F)cc3)c3ccc(F)cc3)CC2)c(OC)c1OC	5.9292784	1176.851323
784	dibutyryl-cAMP-Na	CCCC(=O)Nc1ncnc2c1ncn2[C@H]1O[C@H]2COP(=O)(O)O[C@@H]2[C@@H]1OC(=O)CCC	5.928935	1177.782237
785	Romidepsin (FK228, depsipeptide)	CC=C1NC(=O)C2CSSCCC=CC(CC(=O)NC(C(C)C)C(=O)N2)OC(=O)C(C(C)C)NC1=O	5.92819	1179.804369
786	aminobenztropine	Clc1ccc2c(c1)N(CCCN1CCN(C3C4CC5CC(C4)CC3C5)CC1)c1ccccc1S2	5.9261494	1185.360907
787	carbidopa	C[C@@](Cc1ccc(O)c(O)c1)(NN)C(=O)O	5.924595	1189.611079
789	AF-DX-116	CCN(CC)CC1CCCCN1CC(=O)N1c2ccccc2C(=O)Nc2cccnc21	5.9225283	1195.285635
790	SYK-inhibitor	Cn1cc(/C=C2\C(=O)Nc3ccc(S(N)(=O)=O)cc32)c2ccccc21	5.922347	1195.784721
791	LEE011	CN(C)C(=O)c1cc2cnc(Nc3ccc(N4CCNCC4)cn3)nc2n1C1CCCC1	5.9184923	1206.445478
792	Sitafloxacin Hydrate	NC1CN(c2c(F)cc3c(=O)c(C(=O)O)cn(C4CC4F)c3c2Cl)CC12CC2.O	5.918214	1207.218828
793	midostaurin	CO[C@@H]1[C@H](N(C)C(=O)c2ccccc2)C[C@H]2O[C@]1(C)n1c3ccccc3c3c4c(c5c6ccccc6n2c5c31)C(=O)NC4	5.9170914	1210.343382
794	Proparacaine HCl	CCCOc1ccc(C(=O)OCCN(CC)CC)cc1N.Cl	5.9167986	1211.159667
795	Milnacipran HCl	CCN(CC)C(=O)C1(c2ccccc2)CC1CN.Cl	5.9163895	1212.301102
796	cyproheptadine	CN1CCC(=C2c3ccccc3C=Cc3ccccc32)CC1	5.9160004	1213.387733
797	haloprogin	Clc1cc(Cl)c(OCC#CI)cc1Cl	5.911882	1224.948979
798	Homatropine Methylbromide	C[N+]1(C)C2CCC1CC(OC(=O)C(O)c1ccccc1)C2.[Br-]	5.9105215	1228.792353
799	plerixafor	c1cc(CN2CCCNCCNCCCNCC2)ccc1CN1CCCNCCNCCCNCC1	5.9101763	1229.76945
800	Plerixafor (AMD3100)	c1cc(CN2CCCNCCNCCCNCC2)ccc1CN1CCCNCCNCCCNCC1	5.9101763	1229.76945
801	totaralolal	CC(C)c1c(O)ccc2c1CCC1[C@@](C)(C=O)CCC[C@]21C	5.9093924	1231.991184
802	Istradefylline (KW-6002)	CCn1c(=O)c2c(nc(C=Cc3ccc(OC)c(OC)c3)n2C)n(CC)c1=O	5.908211	1235.3471
803	Ifenprodil Tartrate	CC(C(O)c1ccc(O)cc1)N1CCC(Cc2ccccc2)CC1.O=C(O)C(O)C(O)C(=O)O	5.907878	1236.294679
804	Cabozantinib (XL184, BMS-907351)	COc1cc2nccc(Oc3ccc(NC(=O)C4(C(=O)Nc5ccc(F)cc5)CC4)cc3)c2cc1OC	5.9059415	1241.819571
805	Alogliptin Benzoate	Cn1c(=O)cc(N2CCCC(N)C2)n(Cc2ccccc2C#N)c1=O.O=C(O)c1ccccc1	5.90582	1242.167036
806	Amuvatinib (MP-470, HPK 56)	S=C(NCc1ccc2c(c1)OCO2)N1CCN(c2ncnc3c2oc2ccccc23)CC1	5.905103	1244.21949
807	amuvatinib	S=C(NCc1ccc2c(c1)OCO2)N1CCN(c2ncnc3c2oc2ccccc23)CC1	5.905103	1244.21949
808	Deferoxamine mesylate	CC(=O)N(O)CCCCC/N=C(\O)CCC(=O)N(O)CCCCC/N=C(\O)CCC(=O)N(O)CCCCCN.CS(=O)(=O)O	5.9030585	1250.09063
809	carbetocin	CCC(C)[C@H]1NC(=O)[C@H](Cc2ccc(OC)cc2)NC(=O)CCCSC[C@@H](C(=O)N2CCC[C@H]2C(=O)N[C@H](C(=O)NCC(N)=O)C(C)(C)C)NC(=O)[C@H](CC(N)=O)NC(=O)[C@@H](CCC(N)=O)NC1=O	5.9027715	1250.917015
810	Cholic acid	CC(CCC(=O)O)C1CCC2C3C(O)CC4CC(O)CCC4(C)C3CC(O)C12C	5.899704	1259.783744
811	Doripenem Hydrate	CC(O)C1C(=O)N2C(C(=O)O)=C(SC3CNC(CNS(N)(=O)=O)C3)C(C)C12.O	5.8990054	1261.811845
812	fenspiride	O=C1NCC2(CCN(CCc3ccccc3)CC2)O1	5.897991	1264.762557
813	mefloquine	O[C@@H](c1cc(C(F)(F)F)nc2c(C(F)(F)F)cccc12)[C@H]1CCCCN1	5.8943863	1275.303936
814	Flunarizine 2HCl	Cl.Cl.Fc1ccc(C(c2ccc(F)cc2)N2CCN(CC=Cc3ccccc3)CC2)cc1	5.893088	1279.122093
815	J-104129	CC(C)=CCCN1CCC(NC(=O)[C@](O)(c2ccccc2)C2CCCC2)CC1	5.8923817	1281.204042
816	lofexidine	CC(Oc1c(Cl)cccc1Cl)C1=NCCN1	5.89232	1281.386075
817	IKK3-inhibitor-IX	COc1cc2ncn(-c3cc(OCc4ccccc4S(C)(=O)=O)c(C#N)s3)c2cc1OC	5.890011	1288.216923
818	cefotaxime	CO/N=C(/C(=O)NC1C(=O)N2C(C(=O)O)=C(COC(C)=O)CSC12)c1csc(N)n1	5.889969	1288.34151
819	ezetimibe	O=C1[C@H](CC[C@H](O)c2ccc(F)cc2)[C@@H](c2ccc(O)cc2)N1c1ccc(F)cc1	5.886419	1298.915801
820	Novobiocin Sodium	COC1C(OC(N)=O)C(O)C(Oc2ccc3c(O)c(NC(=O)c4ccc([O-])c(CC=C(C)C)c4)c(=O)oc3c2C)OC1(C)C.[Na+]	5.886196	1299.582935
821	iopamidol	C[C@H](O)C(=O)Nc1c(I)c(C(=O)NC(CO)CO)c(I)c(C(=O)NC(CO)CO)c1I	5.883312	1308.241736
822	Paroxetine HCl	Cl.Fc1ccc(C2CCNCC2COc2ccc3c(c2)OCO3)cc1	5.8826017	1310.38315
823	cefalotin	CC(=O)OCC1=C(C(=O)O)N2C(=O)[C@H](NC(=O)Cc3cccs3)[C@H]2SC1	5.8807926	1315.853076
824	LE-300	CN1CCc2ccccc2Cc2[nH]c3ccccc3c2CC1	5.879221	1320.623436
825	epitiostanol	C[C@]12CC[C@@H]3[C@@H](CC[C@@H]4CC5SC5C[C@@]43C)[C@@H]1CC[C@@H]2O	5.8783956	1323.135738
826	Tamoxifen Citrate	CCC(=C(c1ccccc1)c1ccc(OCCN(C)C)cc1)c1ccccc1.O=C(O)CC(O)(CC(=O)O)C(=O)O	5.8723593	1341.654526
827	Teniposide	COc1cc(C2c3cc4c(cc3C(OC3OC5COC(c6cccs6)OC5C(O)C3O)C3COC(=O)C23)OCO4)cc(OC)c1O	5.868846	1352.552091
829	Pizotifen Malate	CN1CCC(=C2c3ccccc3CCc3sccc32)CC1.O=C(O)CC(O)C(=O)O	5.8675056	1356.733036
830	roscovitine	CC[C@H](CO)Nc1nc(NCc2ccccc2)c2ncn(C(C)C)c2n1	5.8661766	1360.891182
831	nintedanib	COC(=O)c1ccc2c(c1)NC(=O)/C2=C(\Nc1ccc(N(C)C(=O)CN2CCN(C)CC2)cc1)c1ccccc1	5.86589	1361.789559
832	apafant	Cc1nnc2n1-c1sc(CCC(=O)N3CCOCC3)cc1C(c1ccccc1Cl)=NC2	5.864258	1366.916544
833	Prostaglandin F2&#945;	CCCCC[C@H](O)/C=C/[C@H]1[C@H](O)C[C@H](O)[C@@H]1C/C=C\CCCC(=O)O.NC(CO)(CO)CO	5.862752	1371.66482
834	Atomoxetine HCl	CNCCC(Oc1ccccc1C)c1ccccc1.Cl	5.8622446	1373.268316
835	Proflavine Hemisulfate	Nc1ccc2cc3ccc([NH3+])cc3nc2c1.Nc1ccc2cc3ccc([NH3+])cc3nc2c1.O=S(=O)([O-])[O-]	5.8621597	1373.536801
836	gangaleoidin	COC(=O)c1c(OC)cc2c(c1C)Oc1c(Cl)c(O)c(Cl)c(C)c1C(=O)O2	5.8610487	1377.055043
837	VRT752271	CC(C)Nc1cc(-c2c[nH]c(C(=O)NC(CO)c3cccc(Cl)c3)c2)c(Cl)cn1	5.8605766	1378.552785
838	cyproterone	CC(=O)O[C@]1(C(C)=O)CC[C@@H]2[C@@H]3C=C(Cl)C4=CC(=O)C5CC5[C@]4(C)[C@@H]3CC[C@@]21C	5.860339	1379.30719
839	Oxeladin Citrate	CCN(CC)CCOCCOC(=O)C(CC)(CC)c1ccccc1.O=C(O)CC(O)(CC(=O)O)C(=O)O	5.859827	1380.934246
840	Desvenlafaxine Succinate	CN(C)CC(c1ccc(O)cc1)C1(O)CCCCC1.O.O=C(O)CCC(=O)O	5.859619	1381.595786
841	rottlerin	CC(=O)c1c(O)c(C)c(O)c(Cc2c(O)c3c(c(C(=O)/C=C/c4ccccc4)c2O)OC(C)(C)C=C3)c1O	5.8594475	1382.141477
842	pinacidil	CC(/N=C(\NC#N)Nc1ccncc1)C(C)(C)C	5.8570457	1389.806377
843	Deferasirox	O=C1C=CC=CC1=C1NC(=C2C=CC=CC2=O)N(c2ccc(C(=O)O)cc2)N1	5.856635	1391.121299
844	perindopril	CCC[C@H](N[C@@H](C)C(=O)N1[C@H](C(=O)O)C[C@H]2CCCC[C@@H]21)C(=O)OCC	5.8555856	1394.486775
845	AKT-inhibitor-IV	CC[n+]1c(/C=C/N(C)c2ccccc2)n(-c2ccccc2)c2ccc(-c3nc4ccccc4s3)cc21	5.8542514	1398.777378
846	GANT-58	c1cc(-c2sc(-c3ccncc3)c(-c3ccncc3)c2-c2ccncc2)ccn1	5.853658	1400.689909
847	Atorvastatin Calcium	CC(C)c1c(C(=O)Nc2ccccc2)c(-c2ccccc2)c(-c2ccc(F)cc2)n1CCC(O)CC(O)CC(=O)[O-].CC(C)c1c(C(=O)Nc2ccccc2)c(-c2ccccc2)c(-c2ccc(F)cc2)n1CCC(O)CC(O)CC(=O)[O-].[Ca+2]	5.8529644	1402.928701
848	iopromide	COCC(=O)Nc1c(I)c(C(=O)NCC(O)CO)c(I)c(C(=O)N(C)CC(O)CO)c1I	5.8527093	1403.753008
849	suberoyl-bis-hydroxamic-acid	O=C(CCCCCCC(=O)NO)NO	5.8515334	1407.558974
850	Cefazolin (sodium salt)	Cc1nnc(SCC2=C(C(=O)[O-])N3C(=O)[C@@H](NC(=O)Cn4cnnn4)[C@H]3SC2)s1.[Na+]	5.8515263	1407.581985
851	ENMD-2076	Cc1cc(Nc2cc(N3CCN(C)CC3)nc(/C=C/c3ccccc3)n2)n[nH]1	5.851351	1408.150261
852	Lonidamine	O=C(O)c1nn(Cc2ccc(Cl)cc2Cl)c2ccccc12	5.8505054	1410.894693
853	lonidamine	O=C(O)c1nn(Cc2ccc(Cl)cc2Cl)c2ccccc12	5.8505054	1410.894693
854	Mubritinib (TAK 165)	FC(F)(F)c1ccc(C=Cc2nc(COc3ccc(CCCCn4ccnn4)cc3)co2)cc1	5.8492193	1415.079046
855	PKCbeta-inhibitor	O=C1NC(=O)C(c2cn(CCCn3ccnc3)c3ccccc23)=C1Nc1ccccc1	5.847481	1420.754368
856	Dexamethasone (DHAP)	C[C@@H]1C[C@H]2[C@H]3CCC4=CC(=O)C=C[C@]4(C)[C@@]3(F)[C@@H](O)C[C@]2(C)[C@@]1(O)C(=O)CO	5.845442	1427.440452
857	sparfloxacin	C[C@H]1CN(c2c(F)c(N)c3c(=O)c(C(=O)O)cn(C4CC4)c3c2F)C[C@@H](C)N1	5.8432417	1434.690756
858	Sorafenib Tosylate	CNC(=O)c1cc(Oc2ccc(NC(=O)Nc3ccc(Cl)c(C(F)(F)F)c3)cc2)ccn1.Cc1ccc(S(=O)(=O)O)cc1	5.8426776	1436.55547
859	Val-Val-Val	CC(C)[C@H](N)C(=O)N[C@H](C(=O)N[C@H](C(=O)O)C(C)C)C(C)C	5.8419914	1438.82707
860	AG-14361	CN(C)Cc1ccc(-c2nc3cccc4c3n2CCNC4=O)cc1	5.841717	1439.73645
861	Merck60	CC(=O)Nc1ccc(C(=O)Nc2cc(-c3cccs3)ccc2N)cc1	5.8410053	1442.097752
862	COT-10b	C=C(N)c1cc2c(-c3cccc(-c4ccccc4)c3)cnc(N)c2s1	5.8399687	1445.543949
863	rimexolone	CCC(=O)[C@@]1(C)[C@H](C)C[C@@H]2[C@@H]3CCC4=CC(=O)C=C[C@]4(C)[C@H]3[C@@H](O)C[C@@]21C	5.839059	1448.575048
864	GBR-12935	c1ccc(CCCN2CCN(CCOC(c3ccccc3)c3ccccc3)CC2)cc1	5.8358374	1459.360543
865	4,5,6,7-tetrabromobenzotriazole	Brc1c(Br)c(Br)c2[nH]nnc2c1Br	5.8356867	1459.867028
866	doxazosin	COc1cc2nc(N3CCN(C(=O)C4COc5ccccc5O4)CC3)nc(N)c2cc1OC	5.8346953	1463.203395
867	fluvastatin	CC(C)n1c(C=C[C@H](O)C[C@H](O)CC(=O)O)c(-c2ccc(F)cc2)c2ccccc21	5.834337	1464.411059
868	alprazolam	Cc1nnc2n1-c1ccc(Cl)cc1C(c1ccccc1)=NC2	5.833124	1468.506929
869	p-azido-PE-TFMPP	[N-]=[N+]=Nc1ccc(CCN2CCN(c3cccc(C(F)(F)F)c3)CC2)cc1	5.833042	1468.784227
870	alvocidib	CN1CC[C@H](c2c(O)cc(O)c3c(=O)cc(-c4ccccc4Cl)oc23)[C@H](O)C1	5.8315334	1473.895185
871	Allylthiourea	C=CCNC(N)=S	5.831458	1474.151097
872	Levobupivacaine HCl	CCCCN1CCCCC1C(=O)Nc1c(C)cccc1C.Cl	5.8311496	1475.198289
873	Bupivacaine HCl	CCCCN1CCCCC1C(=O)Nc1c(C)cccc1C.Cl	5.8311496	1475.198289
874	tranylcypromine	N[C@@H]1C[C@H]1c1ccccc1	5.8299527	1479.26949
875	Atovaquone	O=C1C(=O)c2ccccc2C(O)=C1C1CCC(c2ccc(Cl)cc2)CC1	5.829379	1481.224886
876	ciprofloxacin	O=C(O)c1cn(C2CC2)c2cc(N3CCNCC3)c(F)cc2c1=O	5.8285265	1484.135318
877	piperacetazine	CC(=O)c1ccc2c(c1)N(CCCN1CCC(CCO)CC1)c1ccccc1S2	5.8283186	1484.845954
878	telmisartan	CCCc1nc2c(C)cc(-c3nc4ccccc4n3C)cc2n1Cc1ccc(-c2ccccc2C(=O)O)cc1	5.828226	1485.162586
879	Telmisattan	CCCc1nc2c(C)cc(-c3nc4ccccc4n3C)cc2n1Cc1ccc(-c2ccccc2C(=O)O)cc1	5.828226	1485.162586
880	Fostamatinib (R788)	COc1cc(Nc2ncc(F)c(Nc3ccc4c(n3)N(COP(=O)(O)O)C(=O)C(C)(C)O4)n2)cc(OC)c1OC	5.8263392	1491.628937
881	TPCA-1	NC(=O)Nc1sc(-c2ccc(F)cc2)cc1C(N)=O	5.825845	1493.327284
882	Ethacridine lactate monohydrate	CC(O)C(=O)O.CCOc1ccc2nc3cc(N)ccc3c(N)c2c1.O	5.825697	1493.836271
884	Sertaconazole nitrate	Clc1ccc(C(Cn2ccnc2)OCc2csc3c(Cl)cccc23)c(Cl)c1.O=[N+]([O-])O	5.8250723	1495.986588
885	SJ-172550	CCOc1cc(/C=C2\C(=O)N(c3ccccc3)N=C2C)cc(Cl)c1OCC(=O)OC	5.8216343	1507.876247
886	Mometasone furoate	CC1CC2C3CCC4=CC(=O)C=CC4(C)C3(Cl)C(O)CC2(C)C1(OC(=O)c1ccco1)C(=O)CCl	5.8215075	1508.316563
887	Tetrahydrozoline HCl	Cl.c1ccc2c(c1)CCCC2C1=NCCN1	5.818719	1518.032257
888	Prochlorperazine	CN1CCN(CCCN2c3ccccc3Sc3ccc(Cl)cc32)CC1	5.818463	1518.927343
889	tanespimycin	C=CCNC1=C2C[C@@H](C)C[C@H](OC)[C@H](O)[C@@H](C)/C=C(\C)[C@H](OC(N)=O)[C@@H](OC)/C=C\C=C(/C)C(=O)NC(=CC1=O)C2=O	5.8172045	1523.335279
890	melengestrol	C=C1C[C@@H]2[C@@H]3C=C(C)C4=CC(=O)CC[C@]4(C)[C@H]3CC[C@]2(C)[C@@]1(OC(C)=O)C(C)=O	5.8143816	1533.269159
891	penfluridol	OC1(c2ccc(Cl)c(C(F)(F)F)c2)CCN(CCCC(c2ccc(F)cc2)c2ccc(F)cc2)CC1	5.813541	1536.239756
892	Penfluridol	OC1(c2ccc(Cl)c(C(F)(F)F)c2)CCN(CCCC(c2ccc(F)cc2)c2ccc(F)cc2)CC1	5.813541	1536.239756
893	isradipine	COC(=O)C1C(C)=NC(C)=C(C(=O)OC(C)C)C1c1cccc2nonc12	5.811674	1542.858154
894	dimercaptosuccinic-acid	O=C(O)[C@H](S)[C@H](S)C(=O)O	5.8113937	1543.854258
895	dimenhydrinate	CN(C)CCOC(c1ccccc1)c1ccccc1.Cn1c(=O)c2[nH]c(Cl)nc2n(C)c1=O	5.811373	1543.927846
896	epirubicin	COc1cccc2c1C(=O)c1c(O)c3c(c(O)c1C2=O)C[C@@](O)(C(=O)CO)C[C@@H]3OC1CC(N)C(O)C(C)O1	5.810936	1545.482173
897	(R,S)-Atenolol	CC(C)NCC(O)COc1ccc(CC(N)=O)cc1	5.8083467	1554.72399
898	atenolol-(+/-)	CC(C)NCC(O)COc1ccc(CC(N)=O)cc1	5.8083467	1554.72399
899	enzastaurin	Cn1cc(C2=C(c3cn(C4CCN(Cc5ccccn5)CC4)c4ccccc34)C(=O)NC2=O)c2ccccc21	5.808208	1555.220599
900	Enzastaurin (LY317615)	Cn1cc(C2=C(c3cn(C4CCN(Cc5ccccn5)CC4)c4ccccc34)C(=O)NC2=O)c2ccccc21	5.808208	1555.220599
901	heliomycin	Cc1cc(O)c2c3c4c(cc(O)c13)C(C)(C)C(=O)c1c(O)cc(O)c(c1-4)C2=O	5.808126	1555.514271
902	Bedaquiline	CN(C)CC[C@@](O)(c1cccc2ccccc12)[C@H](c1ccccc1)c1cnc2ccc(Br)cc2c1	5.807554	1557.564356
903	alimemazine	CC(CN(C)C)CN1c2ccccc2Sc2ccccc21.CC(CN(C)C)CN1c2ccccc2Sc2ccccc21	5.807251	1558.651422
904	norgestrel	C#C[C@]1(O)CCC2C3CCC4=CC(=O)CC[C@@H]4C3CC[C@@]21CC	5.8069725	1559.651259
905	Doxercalciferol	C=C1C(=CC=C2CCCC3(C)C2CCC3C(C)C=CC(C)C(C)C)CC(O)CC1O	5.803687	1571.494987
906	reichstein	CC12CCC(=O)C=C1CCC1C2CCC2(C)C1CCC2(O)C(=O)CO	5.802363	1576.293193
907	Bromocriptine mesylate	CC(C)C[C@H]1C(=O)N2CCC[C@H]2[C@]2(O)O[C@](NC(=O)[C@@H]3C=C4c5cccc6[nH]c(Br)c(c56)C[C@H]4N(C)C3)(C(C)C)C(=O)N12.CS(=O)(=O)O	5.8020253	1577.519368
908	Pranlukast	O=C(Nc1cccc2c(=O)cc(-c3nn[nH]n3)oc12)c1ccc(OCCCCc2ccccc2)cc1	5.8007097	1582.305363
909	TG101348 (SAR302503)	Cc1cnc(Nc2ccc(OCCN3CCCC3)cc2)nc1Nc1cccc(S(=O)(=O)NC(C)(C)C)c1	5.800047	1584.721682
910	zolantidine	c1cc(CN2CCCCC2)cc(OCCCNc2nc3ccccc3s2)c1	5.7968483	1596.436689
911	latrunculin-b	C/C1=C/C(=O)O[C@@H]2C[C@@H](CC[C@H](C)/C=C\CC1)O[C@@](O)(C1CSC(=O)N1)C2	5.7960577	1599.345527
912	Dopamine HCl	Cl.NCCc1ccc(O)c(O)c1	5.7960114	1599.516042
913	Flavoxate hydrochloride	Cc1c(-c2ccccc2)oc2c(C(=O)OCCN3CCCCC3)cccc2c1=O.Cl	5.795002	1603.238007
914	digoxin	C[C@H]1O[C@@H](O[C@H]2[C@@H](O)C[C@H](O[C@H]3[C@@H](O)C[C@H](O[C@H]4CC[C@]5(C)[C@H]6C[C@@H](O)[C@]7(C)C(C8=CC(=O)OC8)CC[C@]7(O)[C@@H]6CC[C@@H]5C4)O[C@@H]3C)O[C@@H]2C)C[C@H](O)[C@@H]1O	5.7910056	1618.059173
915	Cefadroxil (hydrate)	CC1=C(C(=O)O)N2C(=O)[C@@H](NC(=O)[C@H](N)c3ccc(O)cc3)[C@H]2SC1.O	5.790555	1619.738854
916	fosinopril	CCC(=O)O[C@@H](OP(=O)(CCCCc1ccccc1)CC(=O)N1C[C@H](C2CCCCC2)C[C@H]1C(=O)O)C(C)C	5.790354	1620.488674
917	GDC-0941	CS(=O)(=O)N1CCN(Cc2cc3nc(-c4cccc5[nH]ncc45)nc(N4CCOCC4)c3s2)CC1	5.790073	1621.537512
918	geranyl-geranyl-pyrophosphate	CC(C)=CCC/C(C)=C/CC/C(C)=C/CC/C(C)=C/COP(=O)(O)OP(=O)(O)O	5.7892504	1624.611788
919	BIRB 796 (Doramapimod)	Cc1ccc(-n2nc(C(C)(C)C)cc2NC(=O)Nc2ccc(OCCN3CCOCC3)c3ccccc23)cc1	5.7881126	1628.873658
920	doramapimod	Cc1ccc(-n2nc(C(C)(C)C)cc2NC(=O)Nc2ccc(OCCN3CCOCC3)c3ccccc23)cc1	5.7881126	1628.873658
921	tyrphostin-AG-835	C[C@H](NC(=O)/C(C#N)=C/c1ccc(O)c(O)c1)c1ccccc1	5.7880864	1628.971927
922	cinacalcet	C[C@@H](NCCCc1cccc(C(F)(F)F)c1)c1cccc2ccccc12	5.7879677	1629.417214
923	IC-261	COc1cc(OC)c(/C=C2/C(=O)Nc3ccccc32)c(OC)c1	5.7874885	1631.216103
924	Quetiapine Fumarate	O=C(O)C=CC(=O)O.OCCOCCN1CCN(C2=Nc3ccccc3Sc3ccccc32)CC1.OCCOCCN1CCN(C2=Nc3ccccc3Sc3ccccc32)CC1	5.786598	1634.564265
925	ivachtin	CC(=O)OCCN1C(=O)c2c(C)nc3ccc(S(=O)(=O)N4CCOCC4)cc3c2C1=O	5.785836	1637.434739
926	chlorothiazide	NS(=O)(=O)c1cc2c(cc1Cl)N=CNS2(=O)=O	5.784742	1641.564683
927	Chlorothiazide	NS(=O)(=O)c1cc2c(cc1Cl)N=CNS2(=O)=O	5.784742	1641.564683
928	mevastatin	CC[C@H](C)C(=O)O[C@H]1CCC=C2C=C[C@H](C)[C@H](CC[C@@H]3C[C@@H](O)CC(=O)O3)[C@@H]21	5.7846766	1641.811903
929	Rofecoxib	CS(=O)(=O)c1ccc(C2=C(c3ccccc3)C(=O)OC2)cc1	5.7829847	1648.220457
930	Palonosetron HCl	Cl.O=C1c2cccc3c2C(CCC3)CN1C1CN2CCC1CC2	5.7828193	1648.848297
931	imatinib	Cc1ccc(NC(=O)c2ccc(CN3CCN(C)CC3)cc2)cc1Nc1nccc(-c2cccnc2)n1	5.782071	1651.691752
932	Imatinib (STI571)	Cc1ccc(NC(=O)c2ccc(CN3CCN(C)CC3)cc2)cc1Nc1nccc(-c2cccnc2)n1	5.782071	1651.691752
933	bucladesine	CCCC(=O)Nc1ncnc2c1ncn2[C@@H]1O[C@@H]2OP(=O)(O)OC[C@@H]2[C@H]1OC(=O)CCC	5.7816057	1653.462311
934	Fenoprofen Calcium	CC(C(=O)[O-])c1cccc(Oc2ccccc2)c1.CC(C(=O)[O-])c1cccc(Oc2ccccc2)c1.[Ca+2]	5.7807617	1656.678744
935	nortriptyline	CNCCC=C1c2ccccc2CCc2ccccc21	5.7798433	1660.185819
936	Enrofloxacin	CCN1CCN(c2cc3c(cc2F)c(=O)c(C(=O)O)cn3C2CC2)CC1	5.7798204	1660.273362
937	glipizide	Cc1cnc(C(=O)NCCc2ccc(S(=O)(=O)NC(=O)NC3CCCCC3)cc2)cn1	5.7788343	1664.047427
938	Glipizide	Cc1cnc(C(=O)NCCc2ccc(S(=O)(=O)NC(=O)NC3CCCCC3)cc2)cn1	5.7788343	1664.047427
939	Estriol	CC12CCC3c4ccc(O)cc4CCC3C1CC(O)C2O	5.7786264	1664.84421
940	estriol	CC12CCC3c4ccc(O)cc4CCC3C1CC(O)C2O	5.7786264	1664.84421
941	lobeline	CN1[C@H](C[C@H](O)c2ccccc2)CCC[C@@H]1CC(=O)c1ccccc1	5.7780347	1667.114005
942	nomegestrol-acetate	CC(=O)O[C@]1(C(C)=O)CC[C@H]2[C@@H]3C=C(C)C4=CC(=O)CC[C@@H]4[C@H]3CC[C@@]21C	5.775201	1678.027214
943	gefitinib	COc1cc2ncnc(Nc3ccc(F)c(Cl)c3)c2cc1OCCCN1CCOCC1	5.7744837	1680.801009
944	Gefitinib (ZD1839)	COc1cc2ncnc(Nc3ccc(F)c(Cl)c3)c2cc1OCCCN1CCOCC1	5.7744837	1680.801009
945	nafadotride	CCCCN1CCCC1CNC(=O)c1cc(C#N)c2ccccc2c1OC	5.7743483	1681.325114
946	oxymetazoline	Cc1cc(C(C)(C)C)c(O)c(C)c1CC1=NCCN1	5.7740855	1682.342824
947	dicoumarol	O=c1oc2ccccc2c(O)c1Cc1c(O)c2ccccc2oc1=O	5.7734156	1684.939843
948	gentamicin	CN[C@@H]1[C@@H](O)[C@@H](O[C@@H]2[C@@H](O)[C@H](O[C@H]3O[C@H](CN)CC[C@H]3N)[C@@H](N)C[C@H]2N)OC[C@]1(C)O.CN[C@@H]1[C@@H](O)[C@@H](O[C@@H]2[C@@H](O)[C@H](O[C@H]3O[C@H]([C@@H](C)N)CC[C@H]3N)[C@@H](N)C[C@H]2N)OC[C@]1(C)O.CN[C@H](C)[C@@H]1CC[C@@H](N)[C@@H](O[C@@H]2[C@@H](N)C[C@@H](N)[C@H](O[C@H]3OC[C@](C)(O)[C@H](NC)[C@H]3O)[C@H]2O)O1	5.7732897	1685.42837
949	benazepril	CCOC(=O)[C@H](CCc1ccccc1)N[C@H]1CCc2ccccc2N(CC(=O)O)C1=O	5.7715673	1692.126006
950	Ciclopirox ethanolamine	Cc1cc(C2CCCCC2)n(O)c(=O)c1.NCCO	5.7715006	1692.385906
951	Trifluoperazine 2HCl	CN1CCN(CCCN2c3ccccc3Sc3ccc(C(F)(F)F)cc32)CC1.Cl.Cl	5.770028	1698.134166
952	Doxapram HCl	CCN1CC(CCN2CCOCC2)C(c2ccccc2)(c2ccccc2)C1=O.Cl.O	5.769632	1699.683271
953	Vortioxetine	Cc1ccc(Sc2ccccc2N2CCNCC2)c(C)c1	5.7696085	1699.775245
954	alpha-estradiol	CC12CCC3c4ccc(O)cc4CCC3C1CCC2O	5.768468	1704.244888
955	Estradiol	CC12CCC3c4ccc(O)cc4CCC3C1CCC2O	5.768468	1704.244888
956	NAN-190	COc1ccccc1N1CCN(CCCCN2C(=O)c3ccccc3C2=O)CC1	5.7668447	1710.626911
957	Deoxycholic acid	CC(CCC(=O)O)C1CCC2C3CCC4CC(O)CCC4(C)C3CC(O)C12C	5.7663045	1712.75601
958	Prazosin HCl	COc1cc2nc(N3CCN(C(=O)c4ccco4)CC3)nc(N)c2cc1OC.Cl	5.7662287	1713.054973
959	zatebradine	COc1ccc(CCN(C)CCCN2CCc3cc(OC)c(OC)cc3CC2=O)cc1OC	5.7661443	1713.387917
960	doxapram	CCN1CC(CCN2CCOCC2)C(c2ccccc2)(c2ccccc2)C1=O	5.76542	1716.247826
961	Ruxolitinib (INCB018424)	N#CCC(C1CCCC1)n1cc(-c2ncnc3[nH]ccc23)cn1	5.7647853	1718.757871
962	withaferin-a	CC1=C(CO)C(=O)O[C@@H]([C@@H](C)[C@H]2CC[C@H]3[C@@H]4C[C@H]5O[C@]56[C@@H](O)C=CC(=O)[C@]6(C)[C@H]4CC[C@@]32C)C1	5.764223	1720.984663
963	Terazosin HCl	COc1cc2nc(N3CCN(C(=O)C4CCCO4)CC3)nc(N)c2cc1OC.Cl.O.O	5.763554	1723.637761
964	Fludarabine Phosphate (Fludara)	Nc1nc(F)nc2c1ncn2C1OC(COP(=O)(O)O)C(O)C1O	5.76355	1723.653637
965	thiazolopyrimidine	CCOC(=O)C1=C(C)N=c2s/c(=C\c3cc(Br)c(O)c(Br)c3)c(=O)n2C1c1ccc2c(c1)OCO2	5.762042	1729.649079
966	VX-680 (MK-0457,Tozasertib)	Cc1cc(Nc2cc(N3CCN(C)CC3)nc(Sc3ccc(NC(=O)C4CC4)cc3)n2)n[nH]1	5.761036	1733.660283
967	tozasertib	Cc1cc(Nc2cc(N3CCN(C)CC3)nc(Sc3ccc(NC(=O)C4CC4)cc3)n2)n[nH]1	5.761036	1733.660283
968	florfenicol	CS(=O)(=O)c1ccc([C@@H](O)[C@@H](CF)NC(=O)C(Cl)Cl)cc1	5.761035	1733.664275
969	chaetocin	CN1C(=O)C23CC4(C56CC78SSC(CO)(C(=O)N7C5Nc5ccccc56)N(C)C8=O)c5ccccc5NC4N2C(=O)C1(CO)SS3	5.760494	1735.825244
970	Nafcillin Sodium	CCOc1ccc2ccccc2c1C(=O)NC1C(=O)N2C1SC(C)(C)C2C(=O)[O-].O.[Na+]	5.7599196	1738.122574
971	cefepime	CON=C(C(=O)N[C@H]1C(=O)N2C(C(=O)O)=C(C[N+]3(C)CCCC3)CS[C@H]12)c1csc(N)n1	5.759701	1738.99767
972	Crystal Violet	CN(C)c1ccc(C(=C2C=CC(=[N+](C)C)C=C2)c2ccc(N(C)C)cc2)cc1.[Cl-]	5.759676	1739.097777
973	hydroxychloroquine	CCN(CCO)CCCC(C)Nc1ccnc2cc(Cl)ccc12	5.758003	1745.810093
974	Spiramycin	COC1C(O)CC(=O)OC(C)CC=CC=CC(OC2CCC(N(C)C)C(C)O2)C(C)CC(CC=O)C1OC1OC(C)C(OC2CC(C)(O)C(O)C(C)O2)C(N(C)C)C1O	5.756238	1752.919612
975	simvastatin	CCC(C)(C)C(=O)O[C@H]1C[C@@H](C)C=C2C=C[C@H](C)[C@@H](CC[C@@H]3C[C@@H](O)CC(=O)O3)[C@@H]21	5.7549458	1758.143017
976	Enoxacin (Penetrex)	CCn1cc(C(=O)O)c(=O)c2cc(F)c(N3CCNCC3)nc21	5.754118	1761.497374
977	enoxacin	CCn1cc(C(=O)O)c(=O)c2cc(F)c(N3CCNCC3)nc21	5.754118	1761.497374
978	ethinyl-estradiol	C#CC1(O)CCC2C3CCc4cc(O)ccc4C3CCC21C	5.753572	1763.713341
979	Ethinyl Estradiol	C#CC1(O)CCC2C3CCc4cc(O)ccc4C3CCC21C	5.753572	1763.713341
980	Glimepiride	CCC1=C(C)CN(C(=O)NCCc2ccc(S(=O)(=O)NC(=O)NC3CCC(C)CC3)cc2)C1=O	5.7534213	1764.325455
981	mepyramine	COc1ccc(CN(CCN(C)C)c2ccccn2)cc1	5.7514224	1772.464722
982	ketanserin	O=C(c1ccc(F)cc1)C1CCN(CCn2c(=O)[nH]c3ccccc3c2=O)CC1	5.7514157	1772.492066
983	Ketanserin	O=C(c1ccc(F)cc1)C1CCN(CCn2c(=O)[nH]c3ccccc3c2=O)CC1	5.7514157	1772.492066
984	Lovastatin	CCC(C)C(=O)OC1CC(C)C=C2C=CC(C)C(CCC3CC(O)CC(=O)O3)C21	5.7472706	1789.490512
985	Tamoxifen	CC/C(=C(\c1ccccc1)c1ccc(OCCN(C)C)cc1)c1ccccc1	5.747152	1789.979264
986	tamoxifen	CC/C(=C(\c1ccccc1)c1ccc(OCCN(C)C)cc1)c1ccccc1	5.747152	1789.979264
987	SJB-AF-2	O=C(c1cccc(Cl)c1)N1CCN(c2ccnc3cc(Cl)ccc23)CC1	5.7457533	1795.753411
988	Azacyclonol	OC(c1ccccc1)(c1ccccc1)C1CCNCC1	5.744189	1802.233259
989	ponalrestat	O=C(O)Cc1nn(Cc2ccc(Br)cc2F)c(=O)c2ccccc12	5.7429094	1807.551168
990	mitomycin-c	CO[C@]12[C@H](COC(N)=O)C3=C(C(=O)C(C)=C(N)C3=O)N1C[C@@H]1N[C@@H]12	5.741726	1812.483243
991	dexchlorpheniramine	CN(C)CC[C@@H](c1ccc(Cl)cc1)c1ccccn1	5.741453	1813.622938
992	17-hydroxyprogesterone-caproate	CCCCCC(=O)O[C@]1(C(C)=O)CCC2C3CCC4=CC(=O)CC[C@]4(C)C3CC[C@@]21C	5.738399	1826.421454
993	Micafungin sodium	CCCCCOc1ccc(-c2cc(-c3ccc(C(=O)NC4CC(O)C(O)NC(=O)C5C(O)C(C)CN5C(=O)C(C(O)CC(N)=O)NC(=O)C(C(O)C(O)c5ccc(O)c(OS(=O)(=O)[O-])c5)NC(=O)C5CC(O)CN5C(=O)C(C(C)O)NC4=O)cc3)no2)cc1.[Na+]	5.737994	1828.125472
994	Marbofloxacin	CN1CCN(c2c(F)cc3c(=O)c(C(=O)O)cn4c3c2OCN4C)CC1	5.7378864	1828.578462
995	marbofloxacin	CN1CCN(c2c(F)cc3c(=O)c(C(=O)O)cn4c3c2OCN4C)CC1	5.7378864	1828.578462
996	tandutinib	COc1cc2c(N3CCN(C(=O)Nc4ccc(OC(C)C)cc4)CC3)ncnc2cc1OCCCN1CCCCC1	5.736885	1832.799679
997	Phenoxybenzamine HCl	CC(COc1ccccc1)N(CCCl)Cc1ccccc1.Cl	5.7357044	1837.788798
998	Gestodene	C#CC1(O)C=CC2C3CCC4=CC(=O)CCC4C3CCC21CC	5.735597	1838.243335
999	ingenol	CC1=CC23C(=O)C(C=C(COC(=O)c4ccccc4)C(O)C2(O)C1OC(=O)c1ccccc1)C1C(CC3C)C1(C)C	5.7355003	1838.652684
1000	lumicolchicine	COC1=C[C@@H]2C3=C([C@@H](NC(C)=O)CCc4cc(OC)c(OC)c(OC)c43)[C@@H]2C1=O	5.7347326	1841.905734
1001	Moxifloxacin HCl	COc1c(N2CC3CCCNC3C2)c(F)cc2c(=O)c(C(=O)O)cn(C3CC3)c12.Cl	5.733368	1847.702302
1002	trap-101	CCn1c(=O)n(C2=C(CO)CN(CC3CCCCCCC3)CC2)c2ccccc21	5.7332273	1848.301006
1003	Prucalopride	COCCCN1CCC(NC(=O)c2cc(Cl)c(N)c3c2OCC3)CC1	5.733099	1848.847115
1004	palonosetron	O=C1c2cccc3c2[C@H](CCC3)CN1[C@@H]1CN2CCC1CC2	5.7325144	1851.337508
1005	mycophenolate-mofetil	COc1c(C)c2c(c(O)c1C/C=C(\C)CCC(=O)OCCN1CCOCC1)C(=O)OC2	5.7319818	1853.609301
1007	LE-135	CN1c2cc3c(cc2N=C(c2ccc(C(=O)O)cc2)c2ccccc21)C(C)(C)CCC3(C)C	5.731097	1857.389559
1008	Paliperidone	Cc1nc2n(c(=O)c1CCN1CCC(c3noc4cc(F)ccc34)CC1)CCCC2O	5.7274456	1873.07169
1009	Ritodrine HCl	CC(NCCc1ccc(O)cc1)C(O)c1ccc(O)cc1.Cl	5.726569	1876.856203
1010	Azilsartan	CCOc1nc2cccc(C(=O)O)c2n1Cc1ccc(-c2ccccc2-c2nc(=O)o[nH]2)cc1	5.725214	1882.721144
1011	phentolamine	Cc1ccc(N(CC2=NCCN2)c2ccc(O)cc2)cc1	5.7249537	1883.849915
1012	Tenoxicam	CN1C(C(=O)Nc2ccccn2)=C(O)c2sccc2S1(=O)=O	5.723419	1890.518798
1013	Amiodarone HCl	CCCCc1oc2ccccc2c1C(=O)c1cc(I)c(OCCN(CC)CC)c(I)c1.Cl	5.722907	1892.748889
1014	Metolazone	Cc1ccccc1N1C(=O)c2cc(S(N)(=O)=O)c(Cl)cc2NC1C	5.718545	1911.855215
1015	Tioconazole	Clc1ccc(C(Cn2ccnc2)OCc2ccsc2Cl)c(Cl)c1	5.716831	1919.415511
1016	tioconazole	Clc1ccc(C(Cn2ccnc2)OCc2ccsc2Cl)c(Cl)c1	5.716831	1919.415511
1018	Alendronate	NCCCC(O)(P(=O)([O-])O)P(=O)(O)O.O.O.O.[Na+]	5.7160945	1922.673321
1019	pirarubicin	COc1cccc2c1C(=O)c1c(O)c3c(c(O)c1C2=O)C[C@@](O)(C(=O)CO)C[C@@H]3O[C@H]1C[C@H](N)[C@H](O[C@@H]2CCCCO2)[C@H](C)O1	5.7158227	1923.876988
1020	mocimycin	C/C=C\C=C/C1OC(O)(C(CC)C(=O)NC/C=C\C=C(\C)C(OC)C(C)C2OC(/C=C\C=C/C=C(/C)C(=O)c3c(O)cc[nH]c3=O)C(O)C2O)C(O)C(O)C1(C)C	5.7157354	1924.263757
1021	Labetalol HCl	CC(CCc1ccccc1)NCC(O)c1ccc(O)c(C(N)=O)c1.Cl	5.7147393	1928.682323
1022	paroxetine	Fc1ccc(C2CCNCC2COc2ccc3c(c2)OCO3)cc1	5.7144213	1930.095064
1023	pyroxamide	O=C(CCCCCCC(=O)Nc1cccnc1)NO	5.7117653	1941.935048
1024	Manidipine	COC(=O)C1=C(C)NC(C)=C(C(=O)OCCN2CCN(C(c3ccccc3)c3ccccc3)CC2)C1c1cccc([N+](=O)[O-])c1	5.708735	1955.532328
1025	Ac-Leu-Leu-Nle-CHO	CCCC[C@@H](C=O)NC(=O)[C@H](CC(C)C)NC(=O)[C@H](CC(C)C)NC(C)=O	5.7075033	1961.086274
1026	Gliquidone	COc1ccc2c(c1)C(=O)N(CCc1ccc(S(=O)(=O)NC(=O)NC3CCCCC3)cc1)C(=O)C2(C)C	5.707268	1962.149075
1027	gliquidone	COc1ccc2c(c1)C(=O)N(CCc1ccc(S(=O)(=O)NC(=O)NC3CCCCC3)cc1)C(=O)C2(C)C	5.707268	1962.149075
1028	Ropivacaine hydrochloride monohydrate	CCCN1CCCCC1C(=O)Nc1c(C)cccc1C.Cl.O	5.7059155	1968.269216
1029	fasudil	O=S(=O)(c1cccc2cnccc12)N1CCCNCC1	5.705387	1970.665892
1030	Maprotiline HCl	CNCCCC12CCC(c3ccccc31)c1ccccc12.Cl	5.7030396	1981.346354
1031	troxipide	COc1cc(C(=O)NC2CCCNC2)cc(OC)c1OC	5.7029567	1981.724598
1032	Troxipide	COc1cc(C(=O)NC2CCCNC2)cc(OC)c1OC	5.7029567	1981.724598
1033	Dinaciclib (SCH727965)	CCc1cnn2c(NCc3ccc[n+]([O-])c3)cc(N3CCCCC3CCO)nc12	5.7015314	1988.239053
1034	anthothecol	CC(=O)O[C@@H]1C[C@@]2(C)[C@H](c3ccoc3)C[C@H]3O[C@]32[C@]2(C)C(=O)C(=O)C3C(C)(C)C(=O)C=C[C@]3(C)C12	5.7010355	1990.510624
1035	erlotinib	C#Cc1cccc(Nc2ncnc3cc(OCCOC)c(OCCOC)cc23)c1	5.700572	1992.636127
1036	Erlotinib	C#Cc1cccc(Nc2ncnc3cc(OCCOC)c(OCCOC)cc23)c1	5.700572	1992.636127
1037	Xylometazoline HCl	Cc1cc(C(C)(C)C)cc(C)c1CC1=NCCN1.Cl	5.700498	1992.975684
1038	glutamine	NC(=O)CC[C@H](N)C(=O)O	5.700281	1993.971745
1039	meprylcaine	CCCNC(C)(C)COC(=O)c1ccccc1	5.6989336	2000.167655
1040	Carvedilol	COc1ccccc1OCCNCC(O)COc1cccc2[nH]c3ccccc3c12	5.6982985	2003.094784
1041	dibutyrylcyclic-gmp	CCCC(=O)Nc1nc2c(ncn2C2O[C@H]3COP(=O)(O)O[C@@H]3[C@@H]2OC(=O)CCC)c(=O)[nH]1	5.6977367	2005.687648
1042	benidipine	COC(=O)C1C(C)=NC(C)=C(C(=O)O[C@@H]2CCCN(Cc3ccccc3)C2)[C@@H]1c1cccc([N+](=O)[O-])c1	5.6976743	2005.975849
1043	cefuroxime	CO/N=C(/C(=O)N[C@@H]1C(=O)N2C(C(=O)O)=C(COC(N)=O)CS[C@H]12)c1ccco1	5.6958723	2014.316453
1044	tunicamycin	CC(=O)NC1C(OC2OC(CC(O)C3OC(n4ccc(=O)[nH]c4=O)C(O)C3O)C(O)C(O)C2NC(=O)/C=C\CC(C)C)OC(C)C(O)C1O	5.693905	2023.461754
1045	N-methyllidocaine-iodide	CC[N+](C)(CC)CC(=O)Nc1c(C)cccc1C	5.6935253	2025.231623
1046	Rosuvastatin Calcium	CC(C)c1nc(N(C)S(C)(=O)=O)nc(-c2ccc(F)cc2)c1C=CC(O)CC(O)CC(=O)[O-].CC(C)c1nc(N(C)S(C)(=O)=O)nc(-c2ccc(F)cc2)c1C=CC(O)CC(O)CC(=O)[O-].[Ca+2]	5.693425	2025.699403
1047	blebbistatin	Cc1ccc2c(c1)C(=O)C1(O)CCN(c3ccccc3)C1=N2	5.691984	2032.431887
1048	pivampicillin	CC(C)(C)C(=O)OCOC(=O)[C@@H]1N2C(=O)[C@@H](NC(=O)[C@H](N)c3ccccc3)[C@@H]2SC1(C)C	5.690177	2040.905988
1049	yohimbine	COC(=O)[C@H]1[C@@H](O)CC[C@H]2CN3CCc4c([nH]c5ccccc45)[C@H]3C[C@H]21	5.68937	2044.701897
1050	Clofazimine	CC(C)N=c1cc2n(-c3ccc(Cl)cc3)c3ccccc3nc-2cc1Nc1ccc(Cl)cc1	5.6884804	2048.894516
1051	Cimetidine	CN=C(NC#N)NCCSCc1nc[nH]c1C	5.688467	2048.957735
1052	sulbactam	CC1(C)[C@H](C(=O)O)N2C(=O)C[C@H]2S1(=O)=O	5.688016	2051.086613
1053	thiothixene	CN(C)S(=O)(=O)c1ccc2c(c1)/C(=C\CCN1CCNCC1)c1ccccc1S2	5.6874075	2053.962452
1054	vincamine	CC[C@]12CCCN3CCc4c(n(c5ccccc45)[C@@](O)(C(=O)OC)C1)[C@@H]32	5.6855717	2062.663103
1055	Digoxin	C[C@H]1O[C@@H](O[C@H]2[C@@H](O)C[C@H](O[C@H]3[C@@H](O)C[C@H](O[C@H]4CC[C@]5(C)[C@H]6C[C@@H](O)[C@]7(C)[C@@H](C8=CC(=O)OC8)CC[C@]7(O)[C@@H]6CC[C@@H]5C4)O[C@@H]3C)O[C@@H]2C)C[C@H](O)[C@@H]1O	5.685189	2064.481521
1056	pazufloxacin	C[C@H]1COc2c(C3(N)CC3)c(F)cc3c(=O)c(C(=O)O)cn1c23	5.685048	2065.151894
1057	vinblastine	CCC1(O)CC2CN(CCc3c([nH]c4ccccc34)C(C(=O)OC)(c3cc4c(cc3OC)N(C)C3C(O)(C(=O)OC)C(OC(C)=O)C5(CC)C=CCN6CCC43C65)C2)C1	5.684756	2066.540876
1058	Trametinib DMSO solvate	CC(=O)Nc1cccc(-n2c(=O)n(C3CC3)c(=O)c3c(Nc4ccc(I)cc4F)n(C)c(=O)c(C)c32)c1.CS(C)=O	5.6847534	2066.553248
1059	L-Glutathione Reduced	N[C@@H](CCC(=O)N[C@@H](CS)C(=O)NCC(=O)O)C(=O)O	5.684666	2066.969175
1060	emedastine	CCOCCn1c(N2CCCN(C)CC2)nc2ccccc21	5.6836233	2071.937735
1061	Reboxetine mesylate	CCOc1ccccc1OC(c1ccccc1)C1CNCCO1.CS(=O)(=O)O	5.683531	2072.378128
1062	equilin	C[C@]12CC[C@@H]3C(=CCc4cc(O)ccc43)[C@H]1CCC2=O	5.6827917	2075.908944
1063	Levobetaxolol HCl	CC(C)NCC(O)COc1ccc(CCOCC2CC2)cc1.Cl	5.682254	2078.480718
1064	Betaxolol HCl	CC(C)NCC(O)COc1ccc(CCOCC2CC2)cc1.Cl	5.682254	2078.480718
1065	scoulerine	COc1cc2c(cc1O)[C@@H]1Cc3ccc(OC)c(O)c3CN1CC2	5.682056	2079.428538
1066	Cinacalcet	CC(NCCCc1cccc(C(F)(F)F)c1)c1cccc2ccccc12	5.6820345	2079.531484
1067	Sulfasalazine	O=C(O)C1=CC(=NNc2ccc(S(=O)(=O)Nc3ccccn3)cc2)C=CC1=O	5.68178	2080.750463
1068	etomoxir	CCOC(=O)[C@@]1(CCCCCCOc2ccc(Cl)cc2)CO1	5.6816196	2081.519098
1069	Cabazitaxel	CO[C@H]1C[C@H]2OC[C@@]2(OC(C)=O)[C@H]2[C@H](OC(=O)c3ccccc3)[C@]3(O)C[C@H](OC(=O)[C@H](O)[C@@H](NC(=O)OC(C)(C)C)c4ccccc4)C(C)=C([C@@H](OC)C(=O)[C@]12C)C3(C)C	5.68064	2086.219498
1070	vatalanib	Clc1ccc(Nc2nnc(Cc3ccncc3)c3ccccc23)cc1	5.67978	2090.354771
1071	levomepromazine	COc1ccc2c(c1)N(C[C@H](C)CN(C)C)c1ccccc1S2	5.679771	2090.39809
1072	Repaglinide	CCOc1cc(CC(=O)NC(CC(C)C)c2ccccc2N2CCCCC2)ccc1C(=O)O	5.679288	2092.724217
1073	cyclopamine	CC1=C2C[C@H]3[C@@H](CC=C4C[C@@H](O)CC[C@@]43C)[C@@H]2CC[C@]12O[C@@H]1C[C@H](C)CN[C@H]1[C@H]2C	5.6769705	2103.921346
1074	clopamide	C[C@H]1CCC[C@@H](C)N1NC(=O)c1ccc(Cl)c(S(N)(=O)=O)c1	5.676383	2106.769391
1075	diflorasone	CC(=O)OCC(=O)[C@@]1(OC(C)=O)[C@@H](C)C[C@@H]2[C@@H]3C[C@H](F)C4=CC(=O)C=C[C@]4(C)[C@@]3(F)[C@@H](O)C[C@@]21C	5.6761923	2107.694683
1076	pimethixene	CN1CCC(=C2c3ccccc3Sc3ccccc32)CC1	5.674263	2117.078687
1077	Tacrine hydrochloride	Cl.Nc1c2c(nc3ccccc13)CCCC2	5.67377	2119.483305
1078	axitinib	CNC(=O)c1ccccc1Sc1ccc2c(/C=C/c3ccccn3)n[nH]c2c1	5.6736813	2119.916231
1079	plinabulin	CC(C)(C)c1[nH]cnc1/C=c1\[nH]c(=O)/c(=C/c2ccccc2)[nH]c1=O	5.672932	2123.576937
1080	sibutramine	CC(C)CC(N(C)C)C1(c2ccc(Cl)cc2)CCC1	5.672307	2126.63521
1081	Pravastatin sodium	CCC(C)C(=O)OC1CC(O)C=C2C=CC(C)C(CCC(O)CC(O)CC(=O)[O-])C21.[Na+]	5.671072	2132.691313
1082	Mupirocin	CC(=CC(=O)OCCCCCCCCC(=O)O)CC1OCC(CC2OC2C(C)C(C)O)C(O)C1O	5.670586	2135.079251
1083	Vinorelbine ditartrate	CCC1=CC2CN(C1)Cc1c([nH]c3ccccc13)C(C(=O)OC)(c1cc3c(cc1OC)N(C)C1C(O)(C(=O)OC)C(OC(C)=O)C4(CC)C=CCN5CCC31C54)C2.O=C(O)C(O)C(O)C(=O)O.O=C(O)C(O)C(O)C(=O)O	5.669761	2139.138972
1084	Anagrelide HCl	Cl.O=C1CN2Cc3c(ccc(Cl)c3Cl)NC2=N1	5.6665974	2154.778333
1085	exemestane	C=C1C[C@@H]2[C@H](CC[C@]3(C)C(=O)CC[C@@H]23)[C@@]2(C)C=CC(=O)C=C12	5.665753	2158.971951
1086	Fumagillin	COC1C(OC(=O)C=CC=CC=CC=CC(=O)O)CCC2(CO2)C1C1(C)OC1CC=C(C)C	5.664421	2165.603776
1087	rufloxacin	CN1CCN(c2c(F)cc3c(=O)c(C(=O)O)cn4c3c2SCC4)CC1	5.6643577	2165.919444
1088	Cefpodoxime Proxetil	COCC1=C(C(=O)OC(C)OC(=O)OC(C)C)N2C(=O)[C@@H](NC(=O)/C(=N\OC)c3csc(N)n3)[C@H]2SC1	5.6643147	2166.133904
1089	Zibotentan (ZD4054)	COc1nc(C)cnc1NS(=O)(=O)c1cccnc1-c1ccc(-c2nnco2)cc1	5.6641645	2166.883188
1090	zibotentan	COc1nc(C)cnc1NS(=O)(=O)c1cccnc1-c1ccc(-c2nnco2)cc1	5.6641645	2166.883188
1092	Adapalene sodium salt	COc1ccc(-c2ccc3cc(C(=O)[O-])ccc3c2)cc1C12C[C@H]3C[C@@H](C1)C[C@@H](C2)C3.[Na+]	5.6615624	2179.905163
1093	hydrochlorothiazide	NS(=O)(=O)c1cc2c(cc1Cl)NCNS2(=O)=O	5.661455	2180.444315
1094	Hydrochlorothiazide	NS(=O)(=O)c1cc2c(cc1Cl)NCNS2(=O)=O	5.661455	2180.444315
1095	Pemetrexed	Nc1nc(=O)c2c(CCc3ccc(C(=O)NC(CCC(=O)[O-])C(=O)[O-])cc3)c[nH]c2[nH]1.[Na+].[Na+]	5.661134	2182.056542
1096	pirenzepine	CN1CCN(CC(=O)N2c3ccccc3C(=O)Nc3cccnc32)CC1	5.6604223	2185.635319
1097	tetraethylenepentamine	NCCNCCNCCNCCN	5.6602345	2186.580647
1098	Pentostatin	OCC1OC(n2cnc3c2NC=NCC3O)CC1O	5.659788	2188.829836
1099	PCI-24781 (CRA-024781)	CN(C)Cc1c(C(=O)NCCOc2ccc(C(=O)NO)cc2)oc2ccccc12	5.6595507	2190.026147
1100	fenoprofen	CC(C(=O)O)c1cccc(Oc2ccccc2)c1.CC(C(=O)O)c1cccc(Oc2ccccc2)c1	5.6587076	2194.281795
1101	idazoxan	c1ccc2c(c1)OCC(C1=NCCN1)O2	5.658555	2195.052945
1102	nTZDpa	O=C(O)c1c(Sc2ccccc2)c2cc(Cl)ccc2n1Cc1ccc(Cl)cc1	5.6584635	2195.515462
1103	nystatin	CC1C=CC=CCCC=CC=CC=CC=CC(O[C@@H]2O[C@H](C)[C@@H](O)[C@H](N)[C@@H]2O)CC(O)C(C(=O)O)C(O)CC(=O)CC(O)C(O)CCC(O)CC(O)CC(O)CC(=O)OC(C)C(C)C1O	5.657209	2201.866581
1104	iodophenpropit	N=C(NCCc1ccc(I)cc1)SCCCc1c[nH]cn1	5.656623	2204.839598
1105	Streptomycin sulfate	CNC1C(OC2C(OC3C(O)C(O)C(N=C(N)N)C(O)C3N=C(N)N)OC(C)C2(O)C=O)OC(CO)C(O)C1O.CNC1C(OC2C(OC3C(O)C(O)C(N=C(N)N)C(O)C3N=C(N)N)OC(C)C2(O)C=O)OC(CO)C(O)C1O.O=S(=O)(O)O.O=S(=O)(O)O.O=S(=O)(O)O	5.6553516	2211.303738
1106	Butoconazole nitrate	Clc1ccc(CCC(Cn2ccnc2)Sc2c(Cl)cccc2Cl)cc1.O=[N+]([O-])O	5.654776	2214.236472
1107	importazole	CC(Nc1nc(N2CCCC2)nc2ccccc12)c1ccccc1	5.65343	2221.109655
1108	Ramelteon	CCC(=O)NCCC1CCc2ccc3c(c21)CCO3	5.653187	2222.352776
1109	farnesylpyrophosphate	CC(C)=CCC/C(C)=C/CC/C(C)=C/COP(=O)(O)OP(=O)(O)O	5.652191	2227.455313
1110	Mitomycin C	CO[C@@]12[C@H](COC(N)=O)C3=C(C(=O)C(C)=C(N)C3=O)N1C[C@@H]1N[C@@H]12	5.6516166	2230.403305
1111	aurora-a-inhibitor-i	CCN1CCN(C(=O)Cc2ccc(Nc3ncc(F)c(Nc4ccc(C(=O)Nc5ccccc5Cl)cc4)n3)cc2)CC1	5.6506977	2235.12749
1112	fenpiverinium	C[N+]1(CCC(C(N)=O)(c2ccccc2)c2ccccc2)CCCCC1	5.6504116	2236.600409
1113	canertinib	C=CC(=O)Nc1cc2c(Nc3ccc(F)c(Cl)c3)ncnc2cc1OCCCN1CCOCC1	5.6501865	2237.759966
1114	alexidine	CCCCC(CC)CNC(=N)NC(=N)NCCCCCCNC(=N)NC(=N)NCC(CC)CCCC	5.649916	2239.154188
1115	m-3M3FBS	Cc1cc(C)c(S(=O)(=O)Nc2cccc(C(F)(F)F)c2)c(C)c1	5.649149	2243.112213
1116	rimcazole	C[C@H]1CN(CCCn2c3ccccc3c3ccccc32)C[C@@H](C)N1	5.6488647	2244.581091
1117	Aztreonam	CC1C(NC(=O)C(=NOC(C)(C)C(=O)O)c2csc(N)n2)C(=O)N1S(=O)(=O)O	5.648444	2246.756465
1118	tubacin	O=C(CCCCCCC(=O)Nc1ccc([C@@H]2O[C@H](c3ccc(CO)cc3)C[C@H](CSc3nc(-c4ccccc4)c(-c4ccccc4)o3)O2)cc1)NO	5.647981	2249.153002
1119	QX-314	CC[N+](CC)(CC)CC(=O)Nc1c(C)cccc1C	5.645025	2264.513948
1120	estropipate	C[C@]12CC[C@H]3c4ccc(OS(=O)(=O)O)cc4CC[C@H]3[C@H]1CCC2=O	5.6436663	2271.609624
1121	Trazodone HCl	Cl.O=c1n(CCCN2CCN(c3cccc(Cl)c3)CC2)nc2ccccn12	5.643345	2273.29083
1122	Gossypetin	O=c1c(O)c(-c2ccc(O)c(O)c2)oc2c(O)c(O)cc(O)c12	5.6422486	2279.037126
1123	IM-12	Cc1[nH]c2ccccc2c1C1=C(NCCc2ccc(F)cc2)C(=O)N(C)C1=O	5.642054	2280.058553
1124	Chlorquinaldol	Cc1ccc2c(Cl)cc(Cl)c(O)c2n1	5.641982	2280.436586
1125	PSI-7977	CC(C)OC(=O)C(C)NP(=O)(OCC1OC(n2ccc(=O)[nH]c2=O)C(C)(F)C1O)Oc1ccccc1	5.640143	2290.113464
1126	mesoridazine	CN1CCCCC1CCN1c2ccccc2Sc2ccc(S(C)=O)cc21	5.6399555	2291.102399
1127	Levonorgestrel	C#CC1(O)CCC2C3CCC4=CC(=O)CCC4C3CCC21CC	5.639655	2292.688222
1128	Budesonide	CCCC1O[C@@H]2C[C@H]3[C@@H]4CCC5=CC(=O)C=C[C@]5(C)[C@H]4[C@@H](O)C[C@]3(C)[C@]2(C(=O)CO)O1	5.6392198	2294.986842
1129	Granisetron HCl	CN1C2CCCC1CC(NC(=O)c1nn(C)c3ccccc13)C2.Cl	5.638403	2299.307204
1130	Cisapride	COc1cc(N)c(Cl)cc1C(=O)NC1CCN(CCCOc2ccc(F)cc2)CC1OC	5.638291	2299.900248
1131	Nitisinone	O=C1CCCC(=O)C1C(=O)c1ccc(C(F)(F)F)cc1[N+](=O)[O-]	5.6361256	2311.396227
1132	tofacitinib	C[C@@H]1CCN(C(=O)CC#N)C[C@@H]1N(C)c1ncnc2[nH]ccc12	5.636054	2311.777327
1133	Latrepirdine	Cc1ccc2c(c1)c1c(n2CCc2ccc(C)nc2)CCN(C)C1.Cl.Cl	5.635741	2313.444046
1134	MEK1-2-inhibitor	N#C/C(=C(/N)Sc1ccc(N)cc1)c1ccccc1C(F)(F)F	5.6354084	2315.216453
1135	Fluorouracil (Adrucil)	O=c1[nH]cc(F)c(=O)[nH]1	5.635003	2317.378642
1136	fluorouracil	O=c1[nH]cc(F)c(=O)[nH]1	5.635003	2317.378642
1137	Bimatoprost	CCNC(=O)CCCC=CCC1C(O)CC(O)C1C=CC(O)CCc1ccccc1	5.6344514	2320.323828
1138	Vidarabine	Nc1ncnc2c1ncn2C1OC(CO)C(O)C1O	5.634124	2322.073702
1139	Adenosine	Nc1ncnc2c1ncn2C1OC(CO)C(O)C1O	5.634124	2322.073702
1140	sertindole	O=C1NCCN1CCN1CCC(c2cn(-c3ccc(F)cc3)c3ccc(Cl)cc23)CC1	5.6332674	2326.658267
1141	Fasudil (HA-1077) HCl	Cl.O=S(=O)(c1cccc2cnccc12)N1CCCNCC1	5.6330667	2327.733731
1142	GLPG0634	O=C(Nc1nc2cccc(-c3ccc(CN4CCS(=O)(=O)CC4)cc3)n2n1)C1CC1	5.632977	2328.214555
1143	Buspirone HCl	Cl.O=C1CC2(CCCC2)CC(=O)N1CCCCN1CCN(c2ncccn2)CC1	5.632187	2332.45353
1144	telenzepine	Cc1scc2c1N(C(=O)CN1CCN(C)CC1)c1ccccc1NC2=O	5.6319876	2333.524688
1145	Mestranol	C#CC1(O)CCC2C3CCc4cc(OC)ccc4C3CCC21C	5.631712	2335.005995
1146	epiandrosterone	C[C@]12CC[C@@H]3[C@@H](CC[C@H]4C[C@@H](O)CC[C@@]43C)[C@H]1CCC2=O	5.6301947	2343.178102
1147	fipexide	O=C(COc1ccc(Cl)cc1)N1CCN(Cc2ccc3c(c2)OCO3)CC1	5.629779	2345.42203
1148	Pioglitazone	CCc1ccc(CCOc2ccc(CC3SC(=O)NC3=O)cc2)nc1	5.628712	2351.191484
1149	Timolol Maleate	CC(C)(C)NCC(O)COc1nsnc1N1CCOCC1.O=C(O)C=CC(=O)O	5.626992	2360.521715
1150	zopiclone	CN1CCN(C(=O)OC2c3nccnc3C(=O)N2c2ccc(Cl)cn2)CC1	5.6268806	2361.127286
1151	flunarizine	Fc1ccc(C(c2ccc(F)cc2)N2CCN(CC=Cc3ccccc3)CC2)cc1	5.6266193	2362.548322
1152	andarine	CC(=O)Nc1ccc(OC[C@](C)(O)C(=O)Nc2ccc([N+](=O)[O-])c(C(F)(F)F)c2)cc1	5.6263037	2364.2658
1153	MDM2-inhibitor	O=C(/C=C/c1ccc(I)cc1)c1ccc(B(O)O)cc1	5.6261578	2365.060202
1154	fludarabine	Nc1nc(F)nc2c1ncn2[C@@H]1O[C@H](CO)[C@@H](O)[C@@H]1O	5.6256437	2367.861521
1155	fentiazac	O=C(O)Cc1sc(-c2ccccc2)nc1-c1ccc(Cl)cc1	5.6248326	2372.287934
1156	Ospemifene	OCCOc1ccc(C(=C(CCCl)c2ccccc2)c2ccccc2)cc1	5.624772	2372.618979
1157	monensin	CC[C@@]1([C@@H]2O[C@@H]([C@H]3O[C@@](O)(CO)[C@H](C)C[C@@H]3C)C[C@@H]2C)CC[C@H]([C@]2(C)CC[C@]3(C[C@H](O)[C@@H](C)[C@@H]([C@@H](C)[C@@H](OC)[C@H](C)C(=O)O)O3)O2)O1	5.624555	2373.80478
1158	Dipyridamole	OCCN(CCO)c1nc(N2CCCCC2)c2nc(N(CCO)CCO)nc(N3CCCCC3)c2n1	5.624522	2373.985161
1159	Quinapril HCl	CCOC(=O)C(CCc1ccccc1)NC(C)C(=O)N1Cc2ccccc2CC1C(=O)O.Cl	5.623647	2378.772998
1160	Progesterone	CC(=O)C1CCC2C3CCC4=CC(=O)CCC4(C)C3CCC12C	5.621686	2389.538323
1161	Ondansetron hydrochloride dihydrate	Cc1nccn1CC1CCc2c(c3ccccc3n2C)C1=O.Cl.O.O	5.6206884	2395.033542
1162	Latanoprost	CC(C)OC(=O)CCCC=CCC1C(O)CC(O)C1CCC(O)CCc1ccccc1	5.6194344	2401.959055
1163	sulindac	CSc1ccc(/C=C2/C(C)=C(CC(=O)O)c3cc(F)ccc32)cc1	5.619057	2404.047254
1164	Noscapine HCl	COc1ccc2c(c1OC)C(=O)OC2C1c2c(cc3c(c2OC)OCO3)CCN1C.Cl	5.618711	2405.963309
1165	lorglumide	CCCCCN(CCCCC)C(=O)C(CCC(=O)O)NC(=O)c1ccc(Cl)c(Cl)c1	5.6174746	2412.822644
1166	dinoprost	CCCCC[C@H](O)C=C[C@H]1[C@H](O)C[C@H](O)[C@@H]1CC=CCCCC(=O)O.COC(N)(CO)CO	5.6153135	2424.859053
1167	Risperidone	Cc1nc2n(c(=O)c1CCN1CCC(c3noc4cc(F)ccc34)CC1)CCCC2	5.6152945	2424.965141
1168	risperidone	Cc1nc2n(c(=O)c1CCN1CCC(c3noc4cc(F)ccc34)CC1)CCCC2	5.6152945	2424.965141
1169	atomoxetine	CNCC[C@@H](Oc1ccccc1C)c1ccccc1	5.6152906	2424.986918
1170	Amoxapine	Clc1ccc2c(c1)C(N1CCNCC1)=Nc1ccccc1O2	5.6151686	2425.668229
1171	vigabatrin	C=CC(N)CCC(=O)O	5.613798	2433.335544
1172	Ginkgolide A	C[C@H]1C(=O)O[C@@H]2C[C@@]34[C@H]5C[C@H](C(C)(C)C)[C@@]36[C@H](OC(=O)[C@@H]6O)O[C@@]4(C(=O)O5)[C@@]21O	5.6132545	2436.38266
1173	Isoprenaline HCl	CC(C)NCC(O)c1ccc(O)c(O)c1.Cl	5.612457	2440.860729
1174	promethazine	CC(CN1c2ccccc2Sc2ccccc21)N(C)C	5.6109457	2449.369468
1175	prazosin	COc1cc2nc(N3CCN(C(=O)c4ccco4)CC3)nc(N)c2cc1OC	5.6095295	2457.369706
1176	procaterol	CCC(NC(C)C)C(O)c1ccc(O)c2[nH]c(=O)ccc12	5.609125	2459.659555
1177	Levomefolate calcium	CN1c2c([nH]c(N)nc2=O)NCC1CNc1ccc(C(=O)NC(CCC(=O)O)C(=O)O)cc1.[Ca+2]	5.6080103	2465.980852
1178	Erythromycin	CCC1OC(=O)C(C)C(OC2CC(C)(OC)C(O)C(C)O2)C(C)C(OC2OC(C)CC(N(C)C)C2O)C(C)(O)CC(C)C(=O)C(C)C(O)C1(C)O	5.606584	2474.092883
1179	MGCD-265	Cn1cnc(-c2cc3nccc(Oc4ccc(NC(=S)NC(=O)Cc5ccccc5)cc4F)c3s2)c1	5.604506	2485.959219
1180	Epinephrine HCl	CNCC(O)c1ccc(O)c(O)c1.Cl	5.603362	2492.516259
1181	temefos	COP(=S)(OC)Oc1ccc(Sc2ccc(OP(=S)(OC)OC)cc2)cc1	5.6031466	2493.752796
1182	desoximetasone	C[C@@H]1C[C@H]2[C@@H]3CCC4=CC(=O)C=C[C@]4(C)[C@@]3(F)[C@@H](O)C[C@]2(C)[C@H]1C(=O)CO	5.6027565	2495.993787
1183	nateglinide	CC(C)[C@H]1CC[C@H](C(=O)N[C@@H](Cc2ccccc2)C(=O)O)CC1	5.601801	2501.491319
1184	pramipexole	CCCN[C@H]1CCc2nc(N)sc2C1	5.6009426	2506.440503
1185	GSK1349572 sodiuM salt	C[C@@H]1CCO[C@H]2Cn3cc(/C(O)=N/Cc4ccc(F)cc4F)c(=O)c([O-])c3C(=O)N21.[Na+]	5.6002617	2510.373259
1186	brefeldin-a	CC1CCC/C=C\C2CC(O)CC2C(O)/C=C\C(=O)O1	5.5992556	2516.195608
1187	ryuvidine	Cc1ccc(NC2=CC(=O)c3sc(C)nc3C2=O)cc1	5.5991983	2516.527612
1188	GDC-0449 (Vismodegib)	CS(=O)(=O)c1ccc(C(=O)Nc2ccc(Cl)c(-c3ccccn3)c2)c(Cl)c1	5.5989456	2517.992313
1189	Yohimbine Hydrochloride	COC(=O)C1C(O)CCC2CN3CCc4c([nH]c5ccccc45)C3CC21.Cl	5.5972776	2527.681792
1191	serotonin	NCCc1c[nH]c2ccc(OC3O[C@H](C(=O)O)[C@@H](O)[C@H](O)[C@H]3O)cc12	5.5962696	2533.555369
1192	urosiol	C[C@H](CCC(=O)O)[C@@H]1CC[C@H]2[C@H]3[C@@H](O)C[C@@H]4C[C@H](O)CC[C@]4(C)[C@@H]3CC[C@@]21C	5.5934772	2549.897951
1193	15-delta-prostaglandin-j2	CCCCC/C=C/C=C1/C(=O)C=C[C@@H]1C/C=C\CCCC(=O)O	5.5934567	2550.018317
1194	Mepivacaine HCl	Cc1cccc(C)c1NC(=O)C1CCCCN1C.Cl	5.5929265	2553.133358
1195	Orphenadrine Citrate	Cc1ccccc1C(OCCN(C)C)c1ccccc1.O=C(O)CC(O)(CC(=O)O)C(=O)O	5.592693	2554.506429
1196	norethisterone	C#C[C@]1(O)CC[C@H]2[C@@H]3CCC4=CC(=O)CC[C@@H]4[C@H]3CC[C@@]21C	5.592196	2557.431441
1197	clorsulon	Nc1cc(C(Cl)=C(Cl)Cl)c(S(N)(=O)=O)cc1S(N)(=O)=O	5.592062	2558.220649
1198	Clorsulon	Nc1cc(C(Cl)=C(Cl)Cl)c(S(N)(=O)=O)cc1S(N)(=O)=O	5.592062	2558.220649
1199	Orlistat	CCCCCCCCCCCC(CC1OC(=O)C1CCCCCC)OC(=O)C(CC(C)C)NC=O	5.592038	2558.362025
1200	suloctidil	CCCCCCCCNC(C)C(O)c1ccc(SC(C)C)cc1	5.5918283	2559.597634
1201	bephenium	C[N+](C)(CCOc1ccccc1)Cc1ccccc1	5.590642	2566.598878
1202	gallamine	CC[N+](CC)(CC)CCOc1cccc(OCC[N+](CC)(CC)CC)c1OCC[N+](CC)(CC)CC	5.5905595	2567.086483
1203	Ebastine	CC(C)(C)c1ccc(C(=O)CCCN2CCC(OC(c3ccccc3)c3ccccc3)CC2)cc1	5.5903726	2568.191475
1204	Fluocinolone Acetonide	CC1(C)O[C@@H]2C[C@H]3[C@@H]4C[C@H](F)C5=CC(=O)C=C[C@]5(C)[C@@]4(F)[C@@H](O)C[C@]3(C)[C@]2(C(=O)CO)O1	5.590332	2568.431573
1205	ASN-05257430	COc1ccc(S(=O)(=O)N2CCN(S(=O)(=O)c3ccc4c(c3)OCCO4)CC2)cc1	5.587374	2585.984991
1206	benzatropine	CN1C2CCC1CC(OC(c1ccccc1)c1ccccc1)C2	5.5872087	2586.96945
1207	meptazinol	CCC1(c2cccc(O)c2)CCCCN(C)C1	5.587081	2587.730234
1208	GBR-12783	C(=Cc1ccccc1)CN1CCN(CCOC(c2ccccc2)c2ccccc2)CC1	5.586955	2588.48111
1209	Nystatin (Fungicidin)	CC1C=CC=CCCC=CC=CC=CC=CC(OC2OC(C)C(O)C(N)C2O)CC2OC(O)(CC(O)C(O)CCC(O)CC(O)CC(O)CC(=O)OC(C)C(C)C1O)CC(O)C2C(=O)O	5.5849776	2600.293677
1210	flumethasone	C[C@@H]1C[C@@H]2[C@@H]3C[C@H](F)C4=CC(=O)C=C[C@]4(C)[C@@]3(F)[C@@H](O)C[C@]2(C)[C@@]1(O)C(=O)CO	5.583892	2606.801727
1211	flubendazole	COC(=O)Nc1nc2cc(C(=O)c3ccc(F)cc3)ccc2[nH]1	5.58329	2610.417667
1212	Montelukast Sodium	CC(C)(O)c1ccccc1CCC(SCC1(CC(=O)[O-])CC1)c1cccc(C=Cc2ccc3ccc(Cl)cc3n2)c1.[Na+]	5.583019	2612.047077
1213	ibudilast	CC(C)C(=O)c1c(C(C)C)nn2ccccc12	5.5810614	2623.847561
1214	Oxiconazole (nitrate)	Clc1ccc(CO/N=C(\Cn2ccnc2)c2ccc(Cl)cc2Cl)c(Cl)c1.O=[N+]([O-])O	5.5800056	2630.234076
1215	Zafirlukast	COc1cc(C(=O)NS(=O)(=O)c2ccccc2C)ccc1Cc1cn(C)c2ccc(NC(=O)OC3CCCC3)cc12	5.579376	2634.049912
1216	zafirlukast	COc1cc(C(=O)NS(=O)(=O)c2ccccc2C)ccc1Cc1cn(C)c2ccc(NC(=O)OC3CCCC3)cc12	5.579376	2634.049912
1217	nonoxynol-9	CCCCCCCCCc1ccc(OCCOCCOCCOCCOCCOCCOCCOCCOCCO)cc1	5.576341	2652.522033
1218	methapyrilene	CN(C)CCN(Cc1cccs1)c1ccccn1	5.5762234	2653.240391
1219	Prednisolone	CC12C=CC(=O)C=C1CCC1C2C(O)CC2(C)C1CCC2(O)C(=O)CO	5.5754013	2658.267612
1220	halcinonide	CC1(C)O[C@@H]2C[C@H]3[C@@H]4CCC5=CC(=O)CC[C@]5(C)[C@@]4(F)[C@@H](O)C[C@]3(C)[C@]2(C(=O)CCl)O1	5.5741396	2666.001565
1221	Halcinonide	CC1(C)O[C@@H]2C[C@H]3[C@@H]4CCC5=CC(=O)CC[C@]5(C)[C@@]4(F)[C@@H](O)C[C@]3(C)[C@]2(C(=O)CCl)O1	5.5741396	2666.001565
1222	NCI-16221	O=C(O)c1ccccc1Nc1cccc2c1C(=O)c1cccc(Nc3ccccc3C(=O)O)c1C2=O	5.5733304	2670.973628
1223	MMPX	COCc1nc2c(=O)n(C)c(=O)n(CC(C)C)c2[nH]1	5.5731835	2671.877237
1224	Sivelestat (ONO-5046)	CC(C)(C)C(=O)Oc1ccc(S(=O)(=O)Nc2ccccc2C(=O)NCC(=O)O)cc1	5.573099	2672.39715
1225	Reserpine hydrochloride	COC(=O)C1C2CC3c4[nH]c5cc(OC)ccc5c4CCN3CC2CC(OC(=O)c2cc(OC)c(OC)c(OC)c2)C1OC.Cl	5.5711727	2684.276813
1226	hexylcaine	CC(CNC1CCCCC1)OC(=O)c1ccccc1	5.5708237	2686.434771
1227	prostratin	CC(=O)O[C@@]12C[C@@H](C)[C@@]3(O)[C@@H](C=C(CO)C[C@]4(O)C(=O)C(C)=C[C@H]43)[C@@H]1C2(C)C	5.570209	2690.239841
1228	ioversol	O=C(NCC(O)CO)c1c(I)c(C(=O)NCC(O)CO)c(I)c(N(CCO)C(=O)CO)c1I	5.569226	2696.335937
1229	Mirabegron (YM178)	Nc1nc(CC(=O)Nc2ccc(CCNCC(O)c3ccccc3)cc2)cs1	5.5691395	2696.873029
1230	Diclofenac	O=C(O)Cc1ccccc1Nc1c(Cl)cccc1Cl	5.56882	2698.857784
1231	Dienogest	CC12CCC3=C4CCC(=O)C=C4CCC3C1CCC2(O)CC#N	5.567432	2707.497099
1232	cefotiam	CN(C)CCn1nnnc1SCC1=C(C(=O)O)N2C(=O)[C@H](NC(=O)Cc3csc(N)n3)[C@H]2SC1	5.5669513	2710.495559
1233	oxetacaine	CN(C(=O)CN(CCO)CC(=O)N(C)C(C)(C)Cc1ccccc1)C(C)(C)Cc1ccccc1	5.5664253	2713.780391
1234	Oxethazaine	CN(C(=O)CN(CCO)CC(=O)N(C)C(C)(C)Cc1ccccc1)C(C)(C)Cc1ccccc1	5.5664253	2713.780391
1235	BIBR-1048	CCCCCCOC(=O)N=C(N)c1ccc(NCc2nc3cc(C(=O)N(CCC(=O)OCC)c4ccccn4)ccc3n2C)cc1	5.565729	2718.134857
1237	safinamide	C[C@@H](NCc1ccc(OCc2cccc(F)c2)cc1)C(N)=O	5.564046	2728.688748
1238	APHA-compound-8	Cn1cc(C(=O)Cc2ccccc2)cc1/C=C/C(=O)NO	5.5634394	2732.502702
1239	thiamphenicol	CS(=O)(=O)c1ccc([C@@H](O)[C@@H](CO)NC(=O)C(Cl)Cl)cc1	5.562956	2735.545861
1240	methoxamine	COc1ccc(OC)c(C(O)C(C)N)c1	5.562642	2737.524408
1241	Scopolamine hydrobromide	Br.CN1C2CC(OC(=O)C(CO)c3ccccc3)CC1C1OC12	5.561262	2746.236911
1242	Fenbendazole	COC(=O)Nc1nc2ccc(Sc3ccccc3)cc2[nH]1	5.559479	2757.534788
1243	fenbendazole	COC(=O)Nc1nc2ccc(Sc3ccccc3)cc2[nH]1	5.559479	2757.534788
1244	solanine	C[C@H]1CC[C@@H]2[C@@H](C)[C@H]3[C@H](C[C@H]4[C@@H]5CC=C6C[C@@H](O[C@@H]7O[C@H](CO)[C@H](O)[C@H](O[C@@H]8O[C@H](CO)[C@@H](O)[C@H](O)[C@H]8O)[C@H]7O[C@@H]7O[C@@H](C)[C@H](O)[C@@H](O)[C@H]7O)CC[C@]6(C)[C@H]5CC[C@@]43C)N2C1	5.5591445	2759.6595
1245	BI-78D3	O=[N+]([O-])c1cnc(Sc2nnc(O)n2-c2ccc3c(c2)OCCO3)s1	5.5576773	2768.998369
1246	toremifene	CN(C)CCOc1ccc(C(=C(CCCl)c2ccccc2)c2ccccc2)cc1	5.5571165	2772.576258
1248	Primaquine Diphosphate	COc1cc(NC(C)CCCN)c2ncccc2c1.O=P(O)(O)O.O=P(O)(O)O	5.5561776	2778.576767
1249	Gemcitabine	Nc1ccn(C2OC(CO)C(O)C2(F)F)c(=O)n1	5.556135	2778.849331
1250	Dronedarone	CCCCc1oc2ccc(NS(C)(=O)=O)cc2c1C(=O)c1ccc(OCCCN(CCCC)CCCC)cc1	5.556134	2778.85573
1251	pyrvinium	Cc1cc(CCc2ccc3cc(N(C)C)ccc3[n+]2C)c(C)n1-c1ccccc1	5.556075	2779.23327
1252	pyrvinium-pamoate	Cc1cc(CCc2ccc3cc(N(C)C)ccc3[n+]2C)c(C)n1-c1ccccc1	5.556075	2779.23327
1253	mianserin	CN1CCN2c3ccccc3Cc3ccccc3C2C1	5.5527163	2800.810333
1254	diethylstilbestrol	CCC(=C(CC)c1ccc(O)cc1)c1ccc(O)cc1	5.551257	2810.23734
1255	Diethylstilbestrol	CCC(=C(CC)c1ccc(O)cc1)c1ccc(O)cc1	5.5512567	2810.239281
1256	Isradipine (Dynacirc)	COC(=O)C1=C(C)NC(C)=C(C(=O)OC(C)C)C1c1cccc2nonc12	5.5507708	2813.38521
1257	xaliproden	FC(F)(F)c1cccc(C2=CCN(CCc3ccc4ccccc4c3)CC2)c1	5.5506077	2814.44198
1258	verapamil	COc1ccc(CCN(C)CCCC(C#N)(c2ccc(OC)c(OC)c2)C(C)C)cc1OC	5.5489044	2825.501876
1259	Pizotifen	CN1CCC(=C2c3ccccc3CCc3sccc32)CC1	5.548205	2830.055809
1260	Pilocarpine HCl	CC[C@@H]1C(=O)OC[C@@H]1Cc1cncn1C.Cl	5.5477157	2833.246102
1261	Pioglitazone HCl	CCc1ccc(CCOc2ccc(CC3SC(=O)NC3=O)cc2)nc1.Cl	5.546468	2841.397539
1262	Ivabradine HCl	COc1cc2c(cc1OC)CC(=O)N(CCCN(C)CC1Cc3cc(OC)c(OC)cc31)CC2.Cl	5.5436735	2859.739671
1263	Gliclazide	Cc1ccc(S(=O)(=O)NC(=O)NN2CC3CCCC3C2)cc1	5.542513	2867.391543
1264	gliclazide	Cc1ccc(S(=O)(=O)NC(=O)NN2CC3CCCC3C2)cc1	5.542513	2867.391543
1265	Clemizole hydrochloride	Cl.Clc1ccc(Cn2c(CN3CCCC3)nc3ccccc32)cc1	5.5416746	2872.932353
1266	Flubendazole	COC(=O)Nc1nc2ccc(C(=O)c3ccc(F)cc3)cc2[nH]1	5.541325	2875.245947
1267	terazosin	COc1cc2nc(N3CCN(C(=O)C4CCCO4)CC3)nc(N)c2cc1OC	5.5404835	2880.822498
1268	AR-C133057XX	COc1ccnc(NC2CCN(C(=O)c3ccc(C#N)cc3)CC2)c1	5.5404387	2881.119687
1269	alda-1	O=C(NCc1ccc2c(c1)OCO2)c1c(Cl)cccc1Cl	5.5404043	2881.347906
1270	triptolide	CC(C)[C@]12O[C@H]1[C@@H]1O[C@@]13[C@@]1(C)CCC4=C(COC4=O)[C@@H]1C[C@@H]1O[C@@]13[C@@H]2O	5.5389876	2890.762418
1271	dexbrompheniramine	CN(C)CC[C@@H](c1ccc(Br)cc1)c1ccccn1	5.5380554	2896.974017
1272	Clenbuterol (hydrochloride)	CC(C)(C)NCC(O)c1cc(Cl)c(N)c(Cl)c1.Cl	5.5379906	2897.406299
1273	triphenyl-tin	Cl[Sn](c1ccccc1)(c1ccccc1)c1ccccc1	5.536542	2907.086806
1274	Desipramine hydrochloride	CNCCCN1c2ccccc2CCc2ccccc21.Cl	5.5364795	2907.505199
1275	milnacipran	CCN(CC)C(=O)[C@]1(c2ccccc2)C[C@@H]1CN	5.5348787	2918.241976
1276	fusaric-acid	CCCCc1ccc(C(=O)O)nc1	5.533931	2924.616999
1277	noretynodrel	C#C[C@]1(O)CC[C@H]2[C@@H]3CCC4=C(CCC(=O)C4)[C@H]3CC[C@@]21C	5.5317273	2939.494825
1278	tienilic-acid	O=C(O)COc1ccc(C(=O)c2cccs2)c(Cl)c1Cl	5.5314474	2941.389921
1279	dexamethasone	CC(=O)OCC(=O)[C@@]1(O)[C@H](C)C[C@H]2[C@H]3CCC4=CC(=O)C=C[C@]4(C)[C@@]3(F)[C@@H](O)C[C@@]21C	5.5313654	2941.945344
1280	equol	Oc1ccc(C2COc3cc(O)ccc3C2)cc1	5.529731	2953.037758
1281	STF-62247	Cc1cccc(Nc2nc(-c3ccncc3)cs2)c1	5.529221	2956.507602
1282	maprotiline	CNCCCC12CCC(c3ccccc31)c1ccccc12	5.5286446	2960.434113
1283	Cefoperazone	CCN1CCN(C(=O)NC(C(=O)NC2C(=O)N3C(C(=O)O)=C(CSc4nnnn4C)CSC23)c2ccc(O)cc2)C(=O)C1=O	5.5286264	2960.558179
1284	Fluconazole	OC(Cn1cncn1)(Cn1cncn1)c1ccc(F)cc1F	5.52794	2965.241024
1285	fluconazole	OC(Cn1cncn1)(Cn1cncn1)c1ccc(F)cc1F	5.5279393	2965.245804
1286	bupivacaine	CCCCN1CCCCC1C(=O)Nc1c(C)cccc1C	5.5277658	2966.430652
1287	Tazarotene	CCOC(=O)c1ccc(C#Cc2ccc3c(c2)C(C)(C)CCS3)nc1	5.52686	2972.624138
1288	Fusidic Acid (sodium salt)	CC(=O)O[C@H]1C[C@@]2(C)[C@@H](C[C@@H](O)[C@H]3[C@@]4(C)CC[C@@H](O)[C@@H](C)[C@@H]4CC[C@@]32C)/C1=C(\CCC=C(C)C)C(=O)[O-].[Na+]	5.5268087	2972.975293
1289	aceclidine	CC(=O)OC1CN2CCC1CC2	5.5266504	2974.059138
1290	digitoxin	C[C@H]1O[C@H](O[C@H]2[C@@H](O)C[C@@H](O[C@H]3[C@@H](O)C[C@@H](O[C@H]4CC[C@]5(C)[C@H]6CC[C@]7(C)[C@@H](C8=CC(=O)OC8)CC[C@]7(O)[C@@H]6CC[C@@H]5C4)O[C@@H]3C)O[C@@H]2C)C[C@H](O)[C@@H]1O	5.526411	2975.699007
1291	tiotidine	CNC(=NC#N)NCCSCc1csc(N=C(N)N)n1	5.52337	2996.608451
1292	Chlorogenic acid	O=C(C=Cc1ccc(O)c(O)c1)OC1CC(O)(C(=O)O)CC(O)C1O	5.5211267	3012.127145
1293	7-hydroxy-PIPAT	CCCN(C/C=C/I)C1CCc2ccc(O)cc2C1	5.520983	3013.123967
1294	Eprazinone 2HCl	CCOC(CN1CCN(CC(C)C(=O)c2ccccc2)CC1)c1ccccc1.Cl.Cl	5.5207314	3014.870068
1295	edrophonium	CC[N+](C)(C)c1cccc(O)c1	5.518708	3028.949272
1296	Vitamin A Acetate	CC(=O)OCC=C(C)C=CC=C(C)C=CC1=C(C)CCCC1(C)C	5.5184207	3030.953684
1297	Lomerizine HCl	COc1ccc(CN2CCN(C(c3ccc(F)cc3)c3ccc(F)cc3)CC2)c(OC)c1OC.Cl.Cl	5.5171247	3040.012015
1298	treprostinil	CCCCC[C@H](O)CC[C@@H]1C2Cc3cccc(C)c3CC2C[C@H]1O	5.517007	3040.836013
1299	Fidaxomicin	CCc1c(Cl)c(O)c(Cl)c(O)c1C(=O)OC1C(C)OC(OCC2=CC=CCC(O)C(C)=CC(CC)C(OC3OC(C)(C)C(OC(=O)C(C)C)C(O)C3O)C(C)=CC(C)=CCC(C(C)O)OC2=O)C(OC)C1O	5.5166063	3043.642922
1300	Pefloxacin Mesylate	CCn1cc(C(=O)O)c(=O)c2cc(F)c(N3CCN(C)CC3)cc21.CS(=O)(=O)O	5.516602	3043.673058
1301	Tofacitinib (CP-690550,Tasocitinib)	CC1CCN(C(=O)CC#N)CC1N(C)c1ncnc2[nH]ccc12	5.5164146	3044.9867
1302	guggulsterone	C/C=C1\C(=O)CC2C3CCC4=CC(=O)CC[C@@]4(C)C3CC[C@@]12C	5.51641	3045.018952
1303	Rivaroxaban	O=C(NCC1CN(c2ccc(N3CCOCC3=O)cc2)C(=O)O1)c1ccc(Cl)s1	5.515534	3051.16715
1304	Indapamide	CC1Cc2ccccc2N1NC(=O)c1ccc(Cl)c(S(N)(=O)=O)c1	5.515203	3053.493501
1305	pempidine	CN1C(C)(C)CCCC1(C)C	5.5142183	3060.424711
1306	benzethonium	CC(C)(C)CC(C)(C)c1ccc(OCCOCC[N+](C)(C)Cc2ccccc2)cc1	5.5135427	3065.189294
1307	arachidonyl-trifluoro-methane	CCCCC/C=C\C/C=C\C/C=C\C/C=C\CCCC(=O)C(F)(F)F	5.5130825	3068.439042
1308	megestrol-acetate	CC(=O)O[C@]1(C(C)=O)CCC2C3C=C(C)C4=CC(=O)CCC4(C)C3CCC21C	5.5118723	3077.001444
1309	strophanthidin	C[C@]12CC[C@H]3[C@@H](CC[C@]4(O)C[C@@H](O)CC[C@]34C=O)[C@@]1(O)CC[C@@H]2C1=CC(=O)OC1	5.511673	3078.41382
1310	Mycophenolate Mofetil	COc1c(C)c2c(c(O)c1CC=C(C)CCC(=O)OCCN1CCOCC1)C(=O)OC2	5.51163	3078.718632
1311	astemizole	COc1ccc(CCN2CCC(Nc3nc4ccccc4n3Cc3ccc(F)cc3)CC2)cc1	5.511524	3079.470159
1312	tribenoside	CCOC1O[C@@H]([C@@H](COCc2ccccc2)OCc2ccccc2)[C@H](OCc2ccccc2)[C@H]1O	5.5109715	3083.390287
1313	AGK-2	N#C/C(=C\c1ccc(-c2cc(Cl)ccc2Cl)o1)C(=O)Nc1cccc2ncccc12	5.509284	3095.394453
1314	Clindamycin HCl	CCCC1CC(C(=O)NC(C(C)Cl)C2OC(SC)C(O)C(O)C2O)N(C)C1.Cl	5.508612	3100.187779
1315	bemesetron	CN1C2CCC1CC(OC(=O)c1cc(Cl)cc(Cl)c1)C2	5.508475	3101.165901
1316	Elacridar	COc1cc2c(cc1OC)CN(CCc1ccc(NC(=O)c3cccc4c(=O)c5cccc(OC)c5[nH]c34)cc1)CC2	5.508297	3102.437206
1317	temozolomide	Cn1nnc2c(C(N)=O)ncn2c1=O	5.5072675	3109.800292
1318	Temozolomide	Cn1nnc2c(C(N)=O)ncn2c1=O	5.5072675	3109.800292
1319	ipratropium	CC(C)[N+]1(C)C2CC[C@@H]1C[C@@H](OC(=O)C(CO)c1ccccc1)C2	5.5072327	3110.04949
1320	Cetirizine DiHCl	Cl.Cl.O=C(O)COCCN1CCN(C(c2ccccc2)c2ccc(Cl)cc2)CC1	5.505886	3119.708384
1321	suramin	Cc1ccc(C(=O)Nc2ccc(S(=O)(=O)O)c3cc(S(=O)(=O)O)cc(S(=O)(=O)O)c23)cc1NC(=O)c1cccc(NC(=O)Nc2cccc(C(=O)Nc3cc(C(=O)Nc4ccc(S(=O)(=O)O)c5cc(S(=O)(=O)O)cc(S(=O)(=O)O)c45)ccc3C)c2)c1	5.505192	3124.697644
1322	azapropazone	CCCC1C(=O)N2C(N(C)C)=Nc3ccc(C)cc3N2C1=O	5.5051613	3124.918535
1323	dinorcitalopram-oxalate	[C-]#[N+]c1ccc2c(c1)COC2(CCCN)c1ccc(F)cc1	5.5050144	3125.975717
1324	isorotenone	COc1cc2c(cc1OC)[C@@H]1C(=O)c3ccc4oc(C(C)C)cc4c3O[C@@H]1CO2	5.503883	3134.129953
1325	oxiconazole	Clc1ccc(CON=C(Cn2ccnc2)c2ccc(Cl)cc2Cl)c(Cl)c1	5.503399	3137.624735
1326	huperzine-a	C/C=C1\[C@@H]2C=C(C)C[C@@]1(N)c1ccc(=O)[nH]c1C2	5.5033207	3138.190476
1327	Sertraline HCl	CNC1CCC(c2ccc(Cl)c(Cl)c2)c2ccccc21.Cl	5.501418	3151.969454
1328	Ziprasidone	O=C1Cc2cc(CCN3CCN(c4nsc5ccccc45)CC3)c(Cl)cc2N1	5.5013666	3152.34252
1329	ziprasidone	O=C1Cc2cc(CCN3CCN(c4nsc5ccccc45)CC3)c(Cl)cc2N1	5.5013666	3152.34252
1330	syrosingopine	CCOC(=O)Oc1c(OC)cc(C(=O)O[C@@H]2C[C@@H]3CN4CCc5c([nH]c6cc(OC)ccc56)[C@H]4C[C@@H]3[C@H](C(=O)OC)[C@H]2OC)cc1OC	5.5009117	3155.646159
1331	Cefotaxime (sodium salt)	CO/N=C(\C(=O)N[C@@H]1C(=O)N2C(C(=O)[O-])=C(COC(C)=O)CS[C@H]12)c1csc(N)n1.[Na+]	5.500807	3156.407016
1332	Plerixafor 8HCl (AMD3100 8HCl)	Cl.Cl.Cl.Cl.Cl.Cl.Cl.Cl.c1cc(CN2CCCNCCNCCCNCC2)ccc1CN1CCCNCCNCCCNCC1	5.5001254	3161.364703
1333	avrainvillamide-analog-3	CC1(C)C2=[N+]([O-])c3cc4c(cc3C2=C[C@@]23NC(=O)[C@]5(CCCN5C2=O)C[C@@H]13)OCO4	5.4997234	3164.292341
1334	Irinotecan	CCc1c2c(nc3ccc(OC(=O)N4CCC(N5CCCCC5)CC4)cc13)-c1cc3c(c(=O)n1C2)COC(=O)C3(O)CC	5.499115	3168.728281
1335	fillalbin	COc1cc(C(=O)O[C@@H]2C[C@@H]3CC[C@H](C2)N3C)ccc1O	5.4981046	3176.109011
1336	pramocaine	CCCCOc1ccc(OCCCN2CCOCC2)cc1	5.4973073	3181.94523
1337	Bepotastine Besilate	O=C(O)CCCN1CCC(OC(c2ccc(Cl)cc2)c2ccccn2)CC1.O=S(=O)(O)c1ccccc1	5.4972825	3182.126938
1338	Piroxicam	CN1C(C(=O)Nc2ccccn2)=C(O)c2ccccc2S1(=O)=O	5.4961834	3190.190372
1340	Tolperisone HCl	Cc1ccc(C(=O)C(C)CN2CCCCC2)cc1.Cl	5.495117	3198.033436
1341	tyrphostin-AG-1295	Cc1cc2ncc(-c3ccccc3)nc2cc1C	5.494619	3201.702683
1342	dithiothreitol	OC(CS)C(O)CS	5.494191	3204.859537
1343	phenylbutazone	CCCCC1C(=O)N(c2ccccc2)N(c2ccccc2)C1=O	5.494129	3205.317097
1344	Phenylbutazone	CCCCC1C(=O)N(c2ccccc2)N(c2ccccc2)C1=O	5.494129	3205.317097
1345	lobelanidine	CN1C(CC(O)c2ccccc2)CCCC1CC(O)c1ccccc1	5.492774	3215.333312
1346	Gatifloxacin	COc1c(N2CCNC(C)C2)c(F)cc2c(=O)c(C(=O)O)cn(C3CC3)c12	5.49262	3216.473665
1347	gatifloxacin	COc1c(N2CCNC(C)C2)c(F)cc2c(=O)c(C(=O)O)cn(C3CC3)c12	5.49262	3216.473665
1348	Pregnenolone	CC(=O)C1CCC2C3CC=C4CC(O)CCC4(C)C3CCC12C	5.4922504	3219.212164
1349	salvinorin-a	COC(=O)[C@@H]1C[C@H](OC(C)=O)C(=O)[C@H]2[C@@]1(C)CC[C@H]1C(=O)O[C@H](c3ccoc3)C[C@]21C	5.491902	3221.795718
1350	ABT-888 (Veliparib)	CC1(c2nc3c(C(N)=O)cccc3[nH]2)CCCN1	5.4912605	3226.558176
1351	eseroline	CN1CC[C@@]2(C)c3cc(O)ccc3N(C)[C@H]12	5.4912376	3226.728314
1352	prenylamine	CC(Cc1ccccc1)NCCC(c1ccccc1)c1ccccc1	5.491172	3227.215747
1353	Atracurium Besylate	COc1ccc(CC2c3cc(OC)c(OC)cc3CC[N+]2(C)CCC(=O)OCCCCCOC(=O)CC[N+]2(C)CCc3cc(OC)c(OC)cc3C2Cc2ccc(OC)c(OC)c2)cc1OC.O=S(=O)([O-])c1ccccc1.O=S(=O)([O-])c1ccccc1	5.491134	3227.498135
1354	Cisatracurium Besylate	COc1ccc(CC2c3cc(OC)c(OC)cc3CC[N+]2(C)CCC(=O)OCCCCCOC(=O)CC[N+]2(C)CCc3cc(OC)c(OC)cc3C2Cc2ccc(OC)c(OC)c2)cc1OC.O=S(=O)([O-])c1ccccc1.O=S(=O)([O-])c1ccccc1	5.491134	3227.498135
1355	dalcetrapib	CCC(CC)CC1(C(=O)Nc2ccccc2SC(=O)C(C)C)CCCCC1	5.4902315	3234.212118
1356	Sulfameter	COc1cnc(NS(=O)(=O)c2ccc(N)cc2)nc1	5.488888	3244.232719
1357	deoxycholic-acid	CC(CCC(=O)O)[C@H]1CC[C@H]2[C@@H]3CC[C@@H]4C[C@H](O)CC[C@]4(C)[C@H]3C[C@H](O)[C@@]21C	5.48883	3244.666015
1358	hydrastine-(1r,-9s)	COc1ccc2c(c1OC)C(=O)O[C@@H]2[C@H]1c2cc3c(cc2CCN1C)OCO3	5.4879093	3251.551972
1359	hyperforin	CC(C)=CCC[C@]1(C)[C@@H](CC=C(C)C)C[C@]2(CC=C(C)C)C(=O)C(CC=C(C)C)C(=O)[C@@]1(C(=O)C(C)C)C2=O	5.4877815	3252.508948
1360	niguldipine	COC(=O)C1=C(C)NC(C)=C(C(=O)OCCCN2CCC(c3ccccc3)(c3ccccc3)CC2)C1c1cccc([N+](=O)[O-])c1	5.4870296	3258.144939
1361	cortisone	C[C@]12CC(=O)[C@@H]3[C@H](CCC4=CC(=O)CC[C@@]43C)[C@@H]1CC[C@]2(O)C(=O)CO	5.4869747	3258.556833
1362	vinorelbine	CCC1=C[C@H]2CN(C1)Cc1c([nH]c3ccccc13)[C@@](C(=O)OC)(c1cc3c(cc1OC)N(C)[C@H]1[C@@](O)(C(=O)OC)[C@H](OC(C)=O)[C@]4(CC)C=CCN5CC[C@]31[C@@H]54)C2	5.4869194	3258.971781
1363	Ulipristal acetate	CC(=O)OC1(C(C)=O)CCC2C3CCC4=CC(=O)CCC4=C3C(c3ccc(N(C)C)cc3)CC21C	5.4868803	3259.265203
1364	Ulipristal	CC(=O)OC1(C(C)=O)CCC2C3CCC4=CC(=O)CCC4=C3C(c3ccc(N(C)C)cc3)CC21C	5.4868803	3259.265203
1365	ergometrine	CC(CO)NC(=O)C1C=C2c3cccc4[nH]cc(c34)CC2N(C)C1	5.486614	3261.264327
1366	Azelastine HCl	CN1CCCC(n2nc(Cc3ccc(Cl)cc3)c3ccccc3c2=O)CC1.Cl	5.4861736	3264.573117
1367	Icotinib	C#Cc1cccc(Nc2ncnc3cc4c(cc23)OCCOCCOCCO4)c1	5.485577	3269.060816
1368	prostaglandin-b2	CCCCC[C@H](O)/C=C/C1=C(C/C=C\CCCC(=O)O)C(=O)CC1	5.485233	3271.651229
1369	tracazolate	CCCCNc1c(C(=O)OCC)c(C)nc2c1cnn2CC	5.4846525	3276.027208
1370	fluperlapine	CN1CCN(C2=Nc3cc(F)ccc3Cc3ccccc32)CC1	5.4839754	3281.138781
1371	harmine	COc1ccc2c(c1)[nH]c1c(C)nccc12	5.483822	3282.297939
1372	Metoclopramide	CCN(CC)CCNC(=O)c1cc(Cl)c(N)cc1OC	5.482545	3291.963414
1373	metoclopramide	CCN(CC)CCNC(=O)c1cc(Cl)c(N)cc1OC	5.482545	3291.963414
1374	Miconazole Nitrate	Clc1ccc(COC(Cn2ccnc2)c2ccc(Cl)cc2Cl)c(Cl)c1.O=[N+]([O-])O	5.479921	3311.913611
1375	Nilotinib monohydrochloride monohydrate	Cc1cn(-c2cc(NC(=O)c3ccc(C)c(Nc4nccc(-c5cccnc5)n4)c3)cc(C(F)(F)F)c2)cn1.Cl.O	5.4796047	3314.326582
1376	Embelin	CCCCCCCCCCCC1=C(O)C(=O)C=C(O)C1=O	5.4780393	3326.294518
1377	folic-acid	Nc1nc(=O)c2nc(CNc3ccc(C(=O)N[C@@H](CCC(=O)O)C(=O)O)cc3)cnc2[nH]1	5.4778695	3327.595283
1379	fendiline	CC(NCCC(c1ccccc1)c1ccccc1)c1ccccc1	5.476368	3339.119794
1380	lisinopril	NCCCC[C@H](N[C@@H](CCc1ccccc1)C(=O)O)C(=O)N1CCC[C@H]1C(=O)O	5.474926	3350.225192
1381	Trimebutine	CCC(COC(=O)c1cc(OC)c(OC)c(OC)c1)(c1ccccc1)N(C)C	5.474548	3353.142421
1382	trimebutine	CCC(COC(=O)c1cc(OC)c(OC)c(OC)c1)(c1ccccc1)N(C)C	5.474548	3353.142421
1383	actinomycin-d	Cc1c2oc3c(C)ccc(C(=O)NC4C(=O)NC(C(C)C)C(=O)N5CCCC5C(=O)N(C)CC(=O)N(C)C(C(C)C)C(=O)OC4C)c3nc-2c(C(=O)NC2C(=O)NC(C(C)C)C(=O)N3CCCC3C(=O)N(C)CC(=O)N(C)C(C(C)C)C(=O)OC2C)c(N)c1=O	5.474492	3353.574819
1384	cefmetazole	CO[C@@]1(NC(=O)CSCC#N)C(=O)N2C(C(=O)O)=C(CSc3nnnn3C)CS[C@@H]21	5.4743004	3355.05466
1385	myricetin	O=c1c(O)c(-c2cc(O)c(O)c(O)c2)oc2cc(O)cc(O)c12	5.4740143	3357.265596
1386	Azlocillin sodium salt	CC1(C)SC2C(NC(=O)C(NC(=O)N3CCNC3=O)c3ccccc3)C(=O)N2C1C(=O)[O-].[Na+]	5.4739423	3357.82223
1387	Desonide	CC1(C)O[C@@H]2C[C@H]3[C@@H]4CCC5=CC(=O)C=C[C@]5(C)[C@H]4[C@@H](O)C[C@]3(C)[C@]2(C(=O)CO)O1	5.4735737	3360.673334
1388	Loratadine	CCOC(=O)N1CCC(=C2c3ccc(Cl)cc3CCc3cccnc32)CC1	5.4726596	3367.754305
1389	loratadine	CCOC(=O)N1CCC(=C2c3ccc(Cl)cc3CCc3cccnc32)CC1	5.4726596	3367.754305
1390	Mosapride Citrate	CCOc1cc(N)c(Cl)cc1C(=O)NCC1CN(Cc2ccc(F)cc2)CCO1.O=C(O)CC(O)(CC(=O)O)C(=O)O	5.470758	3382.532671
1391	epothilone-a	C/C(=C\c1csc(C)n1)[C@@H]1C[C@@H]2O[C@@H]2CCC[C@H](C)[C@H](O)[C@@H](C)C(=O)C(C)(C)[C@@H](O)CC(=O)O1	5.4698877	3389.317859
1392	Protoporphyrin IX	C=CC1=C(C)c2cc3[nH]c(cc4nc(cc5[nH]c(cc1n2)c(C)c5CCC(=O)O)C(CCC(=O)O)=C4C)c(C)c3C=C	5.4698706	3389.451313
1393	barasertib-HQPA	CCN(CCO)CCCOc1ccc2c(Nc3cc(CC(=O)Nc4cccc(F)c4)[nH]n3)ncnc2c1	5.469217	3394.556175
1394	Barasertib (AZD1152-HQPA)	CCN(CCO)CCCOc1ccc2c(Nc3cc(CC(=O)Nc4cccc(F)c4)[nH]n3)ncnc2c1	5.469217	3394.556175
1395	lithocholic-acid	C[C@H](CCC(=O)O)[C@H]1CC[C@H]2[C@@H]3CC[C@@H]4C[C@H](O)CC[C@]4(C)[C@H]3CC[C@@]21C	5.4669456	3412.356523
1396	methyl-fasudil	Cc1cncc2cccc(S(=O)(=O)N3CCCNCC3)c12	5.465887	3420.684344
1397	idarubicin	CC(=O)[C@]1(O)Cc2c(O)c3c(c(O)c2[C@@H](OC2CC(N)C(O)C(C)O2)C1)C(=O)c1ccccc1C3=O	5.465836	3421.086065
1398	iobenguane	N=C(N)NCc1cccc(I)c1	5.4646435	3430.492704
1400	VEGF-receptor-2-kinase-inhibitor-IV	COc1ccc(-c2cnc3c(-c4ccsc4)cnn3c2)cc1	5.4643626	3432.712251
1401	bromperidol	O=C(CCCN1CCC(O)(c2ccc(Br)cc2)CC1)c1ccc(F)cc1	5.464085	3434.907134
1402	Lithocholic Acid	CC(CCC(=O)O)C1CCC2C3CCC4CC(O)CCC4(C)C3CCC12C	5.463274	3441.32746
1403	pemetrexed	Nc1nc2[nH]cc(CCc3ccc(C(=O)N[C@H](CCC(=O)O)C(=O)O)cc3)c2c(=O)[nH]1	5.462544	3447.116808
1404	mecillinam	CC1(C)S[C@@H]2[C@H](/N=C/N3CCCCCC3)C(=O)N2[C@H]1C(=O)O	5.46087	3460.429455
1405	idelalisib	CC[C@H](Nc1ncnc2[nH]cnc12)c1nc2cccc(F)c2c(=O)n1-c1ccccc1	5.4607134	3461.677458
1406	alvespimycin	CO[C@H]1/C=C\C=C(/C)C(=O)NC2=CC(=O)C(NCCN(C)C)=C(C[C@@H](C)C[C@H](OC)[C@H](O)[C@@H](C)/C=C(\C)[C@@H]1OC(N)=O)C2=O	5.4598713	3468.396186
1408	aztreonam	C[C@H]1[C@H](NC(=O)C(=NOC(C)(C)C(=O)O)c2csc(N)n2)C(=O)N1S(=O)(=O)O	5.457564	3486.871959
1409	Pancuronium dibromide	CC(=O)OC1CC2CCC3C(CCC4(C)C3CC([N+]3(C)CCCCC3)C4OC(C)=O)C2(C)CC1[N+]1(C)CCCCC1.[Br-].[Br-]	5.4567966	3493.038722
1410	necrostatin-1	CN1C(=O)C(Cc2c[nH]c3ccccc23)NC1=S	5.456454	3495.795347
1411	Amorolfine HCl	CCC(C)(C)c1ccc(CC(C)CN2CC(C)OC(C)C2)cc1.Cl	5.455894	3500.3059
1412	cyclazosin	COc1cc2nc(N3CCN(C(=O)c4ccco4)C4CCCCC43)nc(N)c2cc1OC	5.454965	3507.801424
1413	Niflumic acid	O=C(O)c1cccnc1Nc1cccc(C(F)(F)F)c1	5.453322	3521.097087
1414	niflumic-acid	O=C(O)c1cccnc1Nc1cccc(C(F)(F)F)c1	5.453322	3521.097087
1415	lynestrenol	C#C[C@]1(O)CC[C@@H]2[C@@H]3CCC4=CCCC[C@@H]4[C@H]3CC[C@@]21C	5.452053	3531.40071
1416	pentoxyverine	CCN(CC)CCOCCOC(=O)C1(c2ccccc2)CCCC1	5.451521	3535.729239
1417	Tianeptine sodium	CN1c2ccccc2C(NCCCCCCC(=O)[O-])c2ccc(Cl)cc2S1(=O)=O.[Na+]	5.4513903	3536.79347
1418	alfadolone	CC(=O)OCC(=O)[C@H]1CC[C@H]2[C@H]3CC[C@H]4C[C@H](O)CC[C@]4(C)[C@@H]3C(=O)C[C@]12C	5.4504447	3544.502606
1419	KW-06	COc1ccc(CNC2CC2c2ccc(Br)cc2)c(Cl)c1OC	5.4492188	3554.521946
1420	Cefoxitin (sodium salt)	CO[C@@]1(NC(=O)Cc2cccs2)C(=O)N2C(C(=O)[O-])=C(COC(N)=O)CS[C@@H]21.[Na+]	5.4491463	3555.115379
1421	digoxigenin	C[C@]12CC[C@H](O)C[C@@H]1CC[C@H]1[C@@H]2C[C@@H](O)[C@]2(C)[C@@H](C3=CC(=O)OC3)CC[C@]12O	5.4487925	3558.01275
1422	Celecoxib	Cc1ccc(-c2cc(C(F)(F)F)nn2-c2ccc(S(N)(=O)=O)cc2)cc1	5.4478154	3566.026778
1423	PRL-3-inhibitor-I	O=C1NC(=S)S/C1=C/c1cc(Br)ccc1OCc1ccccc1Br	5.446147	3579.752491
1424	selumetinib	Cn1cnc2c(F)c(Nc3ccc(Br)cc3Cl)c(C(=O)NOCCO)cc21	5.445852	3582.184909
1425	AZD6244 (Selumetinib)	Cn1cnc2c(F)c(Nc3ccc(Br)cc3Cl)c(C(=O)NOCCO)cc21	5.445852	3582.184909
1426	Abiraterone acetate	CC(=O)OC1CCC2(C)C(=CCC3C2CCC2(C)C(c4cccnc4)=CCC32)C1	5.4446836	3591.835182
1427	cefpodoxime	COCC1=C(C(=O)OC(C)OC(=O)OC(C)C)N2C(=O)[C@@H](NC(=O)/C(=N/OC)c3csc(N)n3)[C@H]2SC1	5.4433126	3603.191962
1428	fludrocortisone	CC(=O)OCC(=O)[C@@]1(O)CC[C@H]2[C@H]3CCC4=CC(=O)CC[C@]4(C)C3(F)[C@@H](O)C[C@@]21C	5.4429255	3606.405029
1429	5-iodotubercidin	Nc1ncnc2c1c(I)cn2C1OC(CO)C(O)C1O	5.442917	3606.475614
1430	Alprostadil	CCCCCC(O)C=CC1C(O)CC(=O)C1CCCCCCC(=O)O	5.44275	3607.862685
1431	Urapidil HCl	COc1ccccc1N1CCN(CCCNc2cc(=O)n(C)c(=O)n2C)CC1.Cl	5.4416323	3617.159837
1432	Amphotericin B	CC1C=CC=CC=CC=CC=CC=CC=CC(OC2OC(C)C(O)C(N)C2O)CC2OC(O)(CC(O)CC(O)C(O)CCC(O)CC(O)CC(=O)OC(C)C(C)C1O)CC(O)C2C(=O)O	5.441544	3617.895346
1433	Ranolazine	COc1ccccc1OCC(O)CN1CCN(CC(=O)Nc2c(C)cccc2C)CC1	5.440347	3627.880723
1434	ranolazine	COc1ccccc1OCC(O)CN1CCN(CC(=O)Nc2c(C)cccc2C)CC1	5.440347	3627.880723
1435	Cepharanthine	COc1ccc2cc1Oc1ccc(cc1)CC1c3c(cc4c(c3Oc3cc5c(cc3OC)CCN(C)C5C2)OCO4)CCN1C	5.4400496	3630.365906
1436	tripelennamine	CN(C)CCN(Cc1ccccc1)c1ccccn1	5.439301	3636.62902
1437	Clevidipine Butyrate	CCCC(=O)OCOC(=O)C1=C(C)NC(C)=C(C(=O)OC)C1c1cccc(Cl)c1Cl	5.438038	3647.22033
1438	clorgiline	C#CCN(C)CCCOc1ccc(Cl)cc1Cl	5.436644	3658.945999
1439	radicicol	CC1CC2OC2/C=C/C=C/C(=O)Cc2c(Cl)c(O)cc(O)c2C(=O)O1	5.4360495	3663.958112
1441	Ofloxacin	CC1COc2c(N3CCN(C)CC3)c(F)cc3c(=O)c(C(=O)O)cn1c23	5.4356356	3667.451675
1442	ofloxacin	CC1COc2c(N3CCN(C)CC3)c(F)cc3c(=O)c(C(=O)O)cn1c23	5.4356356	3667.451675
1443	Sucralose	OCC1OC(OC2(CCl)OC(CCl)C(O)C2O)C(O)C(O)C1Cl	5.4338746	3682.352841
1444	isoprenaline	CC(C)NC[C@H](O)c1ccc(O)c(O)c1	5.4338627	3682.453742
1445	5-methoxytryptamine	COc1ccc2[nH]cc(CCN)c2c1	5.4335585	3685.034006
1446	calmidazolium	Clc1ccc(C(c2ccc(Cl)cc2)n2cc[n+](CC(OCc3ccc(Cl)cc3Cl)c3ccc(Cl)cc3Cl)c2)cc1	5.4332876	3687.333338
1447	androsterone	C[C@]12CC[C@@H]3[C@@H](CC[C@H]4C[C@H](O)CC[C@@]43C)[C@H]1CCC2=O	5.4325447	3693.646253
1448	megestrol	CC(=O)O[C@@]1(C(C)=O)CC[C@@H]2[C@H]3C=C(C)C4=CC(=O)CC[C@@]4(C)[C@@H]3CC[C@]21C	5.4305544	3710.612472
1449	sulconazole	Clc1ccc(CSC(Cn2ccnc2)c2ccc(Cl)cc2Cl)cc1	5.4303885	3712.030193
1450	veratridine	COc1ccc(C(=O)O[C@H]2CC[C@@]3(C)[C@@H]4CC[C@@H]5[C@@]3(C[C@@]3(O)[C@@H]6CN7C[C@@H](C)CC[C@H]7[C@@](C)(O)[C@@]6(O)[C@@H](O)C[C@@]53O)O[C@]24O)cc1OC	5.4299703	3715.606381
1451	felodipine	CCOC(=O)C1=C(C)NC(C)=C(C(=O)OC)C1c1cccc(Cl)c1Cl	5.428834	3725.340724
1452	Felodipine	CCOC(=O)C1=C(C)NC(C)=C(C(=O)OC)C1c1cccc(Cl)c1Cl	5.428834	3725.340724
1453	rondual-kinase-inhibitor	COc1ccc2c(Oc3ccc(NC(=O)c4c(C)n(CC(C)(C)O)n(-c5ccccc5)c4=O)cc3F)ccnc2c1	5.428334	3729.632151
1454	Vecuronium Bromide	CC(=O)OC1CC2CCC3C(CCC4(C)C3CC([N+]3(C)CCCCC3)C4OC(C)=O)C2(C)CC1N1CCCCC1.[Br-]	5.427784	3734.358431
1455	Trospium chloride	O=C(OC1CC2CCC(C1)[N+]21CCCC1)C(O)(c1ccccc1)c1ccccc1.[Cl-]	5.427643	3735.571041
1456	etoricoxib	Cc1ccc(-c2ncc(Cl)cc2-c2ccc(S(C)(=O)=O)cc2)cn1	5.426443	3745.907078
1457	Etoricoxib	Cc1ccc(-c2ncc(Cl)cc2-c2ccc(S(C)(=O)=O)cc2)cn1	5.426443	3745.907078
1458	diphenoxylate	CCOC(=O)C1(c2ccccc2)CCN(CCC(C#N)(c2ccccc2)c2ccccc2)CC1	5.4256983	3752.335827
1459	Amisulpride	CCN1CCCC1CNC(=O)c1cc(S(=O)(=O)CC)c(N)cc1OC	5.4249215	3759.053441
1460	Aminophylline	Cn1c(=O)c2[nH]cnc2n(C)c1=O.Cn1c(=O)c2[nH]cnc2n(C)c1=O.NCCN	5.4249067	3759.181546
1461	tyrphostin-51	N#CC(C#N)=C(N)/C(C#N)=C/c1cc(O)c(O)c(O)c1	5.4247947	3760.151124
1462	JAK3-inhibitor-I	OCc1cc2ncnc(Nc3ccc(O)cc3)c2cc1CO	5.4244957	3762.740778
1463	alcuronium	C=CC[N@@+]12CC[C@]34c5ccccc5N5C=C6C7N(C=C(C53)[C@@H](C[C@@H]41)C(=CCO)C2)c1ccccc1[C@@]71CC[N@@+]2(CC=C)CC(=CCO)[C@H]6C[C@H]12	5.423333	3772.827943
1464	Abiraterone	CC12CCC(O)CC1=CCC1C2CCC2(C)C(c3cccnc3)=CCC12	5.4229746	3775.942741
1465	Ciclesonide	CC(C)C(=O)OCC(=O)[C@@]12O[C@H](C3CCCCC3)O[C@@H]1C[C@H]1[C@@H]3CCC4=CC(=O)C=C[C@]4(C)[C@H]3[C@@H](O)C[C@@]12C	5.41814	3818.211664
1466	N-(3-acetamidophenyl)-3-chlorobenzamide	CC(=O)Nc1cccc(NC(=O)c2cccc(Cl)c2)c1	5.4171796	3826.664611
1467	leucovorin	Nc1nc(=O)c2c([nH]1)NCC(CNc1ccc(C(=O)N[C@@H](CCC(=O)O)C(=O)O)cc1)N2C=O	5.4157424	3839.349074
1468	Gabexate mesylate	CCOC(=O)c1ccc(OC(=O)CCCCCN=C(N)N)cc1.CS(=O)(=O)O	5.4151373	3844.702145
1469	Ampicillin Trihydrate	CC1(C)SC2C(NC(=O)C(N)c3ccccc3)C(=O)N2C1C(=O)O.O.O.O	5.4140034	3854.753398
1470	Molidustat (BAY85-3934)	O=c1c(-n2ccnn2)c[nH]n1-c1cc(N2CCOCC2)ncn1	5.413946	3855.262909
1471	vinpocetine	CCOC(=O)C1=CC2(CC)CCCN3CCc4c(n1c1ccccc41)C32	5.413757	3856.94104
1472	Azaguanine-8	Nc1nc2[nH][nH]nc-2c(=O)n1	5.4137297	3857.183497
1473	verrucarin-a	CC1=CC2OC3CC4OC(=O)/C=C\C=C\C(=O)OCCC(C)C(O)C(=O)OCC2(CC1)C4(C)C31CO1	5.4111204	3880.427735
1474	Alverine Citrate	CCN(CCCc1ccccc1)CCCc1ccccc1.O=C(O)CC(O)(CC(=O)O)C(=O)O	5.411028	3881.253418
1475	atorvastatin	CC(C)c1c(C(=O)Nc2ccccc2)c(-c2ccccc2)c(-c2ccc(F)cc2)n1CC[C@@H](O)C[C@@H](O)CC(=O)O	5.4091463	3898.106497
1476	neurodazine	COc1ccc(-c2nc(-c3ccc(-c4cccc(Cl)c4)o3)[nH]c2-c2ccc(OC)cc2)cc1	5.4077954	3910.250678
1477	norepinephrine	NCC(O)c1ccc(O)c(O)c1	5.4074774	3913.114898
1478	urapidil	COc1ccccc1N1CCN(CCCNc2cc(=O)n(C)c(=O)n2C)CC1	5.4071054	3916.468158
1479	K-115	CC1CNCCCN1S(=O)(=O)c1cccc2cncc(F)c12.Cl.O.O	5.4070935	3916.575474
1480	misoprostol	CCCCC(C)(O)CC=C[C@H]1[C@H](O)CC(=O)[C@@H]1CCCCCCC(=O)OC	5.4058466	3927.836486
1481	ioxaglic-acid	CNC(=O)c1c(I)c(C(=O)NCC(=O)Nc2c(I)c(C(=O)O)c(I)c(C(=O)NCCO)c2I)c(I)c(N(C)C(C)=O)c1I	5.4025183	3958.053863
1482	benzo(e)pyrene	c1ccc2c(c1)c1cccc3ccc4cccc2c4c31	5.402127	3961.621683
1483	Prilocaine hydrochloride	CCCNC(C)C(=O)Nc1ccccc1C.Cl	5.4016533	3965.945118
1484	Amlodipine	CCOC(=O)C1=C(COCCN)NC(C)=C(C(=O)OC)C1c1ccccc1Cl	5.4004097	3977.317856
1485	amlodipine	CCOC(=O)C1=C(COCCN)NC(C)=C(C(=O)OC)C1c1ccccc1Cl	5.4004097	3977.317856
1486	Alcaftadine	CN1CCC(=C2c3ccccc3CCn3c(C=O)cnc32)CC1	5.3996687	3984.109811
1487	gossypol	Cc1cc2c(C(C)C)c(O)c(O)c(C=O)c2c(O)c1-c1c(C)cc2c(C(C)C)c(O)c(O)c(C=O)c2c1O	5.3996334	3984.433657
1488	Trichlormethiazide	NS(=O)(=O)c1cc2c(cc1Cl)NC(C(Cl)Cl)NS2(=O)=O	5.399232	3988.118003
1489	trichlormethiazide	NS(=O)(=O)c1cc2c(cc1Cl)NC(C(Cl)Cl)NS2(=O)=O	5.399232	3988.118003
1490	amphotericin-b	C[C@@H]1OC(=O)C[C@H](O)C[C@H](O)CC[C@@H](O)[C@H](O)C[C@H](O)C[C@]2(O)C[C@H](O)[C@@H](C(=O)O)[C@@H](C[C@@H](O[C@@H]3O[C@H](C)[C@@H](O)[C@H](N)[C@@H]3O)C=CC=CC=CC=CC=CC=CC=C[C@H](C)[C@@H](O)[C@H]1C)O2	5.3984103	3995.670801
1491	glafenine	O=C(OCC(O)CO)c1ccccc1Nc1ccnc2cc(Cl)ccc12	5.3976364	4002.797317
1492	farnesylcysteine-methyl-ester	COC(=O)[C@@H](N)CSC/C=C(\C)CC/C=C(\C)CCC=C(C)C	5.3971024	4007.722105
1493	Nortriptyline (hydrochloride)	CNCCC=C1c2ccccc2CCc2ccccc21.Cl	5.3964725	4013.539116
1494	MG-132	CC(C)C[C@@H](C=O)NC(=O)[C@H](CC(C)C)NC(=O)[C@H](CC(C)C)NC(=O)OCc1ccccc1	5.393886	4037.513617
1495	Cromolyn sodium	O=C([O-])c1cc(=O)c2c(OCC(O)COc3cccc4oc(C(=O)[O-])cc(=O)c34)cccc2o1.[Na+].[Na+]	5.3937073	4039.175282
1496	methylatropine	C[N+]1(C)C2CC[C@H]1C[C@@H](OC(=O)C(CO)c1ccccc1)C2.O=[N+]([O-])[O-]	5.393447	4041.596939
1497	lactotensin	CCC(C)C(NC(=O)C(N)Cc1c[nH]cn1)C(=O)NC(CCCNC(=N)N)C(=O)NC(CC(C)C)C(=O)O	5.392584	4049.636107
1498	adipiodone	O=C(CCCCC(=O)Nc1c(I)cc(I)c(C(=O)O)c1I)Nc1c(I)cc(I)c(C(=O)O)c1I	5.391482	4059.924899
1499	Cytarabine hydrochloride	Cl.Nc1ccn(C2OC(CO)C(O)C2O)c(=O)n1	5.3908167	4066.149104
1500	Cefepime Dihydrochloride Monohydrate	CO/N=C(\C(=O)N[C@@H]1C(=O)C2C(C(=O)[O-])=C(C[N+]3(C)CCCC3)CS[C@@H]21)c1csc(N)n1.Cl.Cl.O	5.389368	4079.735429
1501	cucurbitacin-i	CC(C)(O)/C=C/C(=O)[C@](C)(O)C1[C@H](O)C[C@@]2(C)C3CC=C4C(CC(=O)C(=O)C4(C)C)[C@]3(C)C(=O)C[C@]12C	5.3881755	4090.953094
1502	ethaverine	CCOc1ccc(Cc2nccc3cc(OCC)c(OCC)cc23)cc1OCC	5.3873906	4098.353355
1503	Hydroxyzine 2HCl	Cl.Cl.OCCOCCN1CCN(C(c2ccccc2)c2ccc(Cl)cc2)CC1	5.384127	4129.267329
1504	rotenone	C=C(C)[C@H]1Cc2c(ccc3c2O[C@@H]2COc4cc(OC)c(OC)cc4[C@@H]2C3=O)O1	5.384051	4129.989999
1505	4-hydroxyretinoic-acid	CC1=C(/C=C/C(C)=C/C=C/C(C)=C/C(=O)O)C(C)(C)CCC1O	5.383768	4132.682108
1506	butenafine	CN(Cc1ccc(C(C)(C)C)cc1)Cc1cccc2ccccc12	5.383202	4138.071592
1507	Lenalidomide (CC-5013)	Nc1cccc2c1CN(C1CCC(=O)NC1=O)C2=O	5.38302	4139.806099
1508	Ronidazole	Cn1c([N+](=O)[O-])cnc1COC(N)=O	5.3830037	4139.961477
1509	ronidazole	Cn1c([N+](=O)[O-])cnc1COC(N)=O	5.3830037	4139.961477
1510	hydroflumethiazide	NS(=O)(=O)c1cc2c(cc1C(F)(F)F)NCNS2(=O)=O	5.38235	4146.197639
1511	Chloroquine diphosphate	CCN(CC)CCCC(C)Nc1ccnc2cc(Cl)ccc12.O=P(O)(O)O.O=P(O)(O)O	5.381274	4156.482918
1512	phorbol-12-myristate-13-acetate	CCCCCCCCCCCCCC(=O)OC1C(C)C2(O)C(C=C(CO)CC3(O)C(=O)C(C)=CC32)C2C(C)(C)C12OC(C)=O	5.3811455	4157.712929
1513	SJB-shh-31	O=C(C[C@@H]1C/C=C/CCC(=O)O[C@H](c2ccccc2)CNC1=O)NCc1ccc(Cl)cc1	5.380617	4162.775597
1514	Betamethasone Valerate	CCCCC(=O)OC1(C(=O)CO)C(C)CC2C3CCC4=CC(=O)C=CC4(C)C3(F)C(O)CC21C	5.38047	4164.184852
1515	sumatriptan	CNS(=O)(=O)Cc1ccc2[nH]cc(CCN(C)C)c2c1	5.380246	4166.333205
1516	Sumatriptan	CNS(=O)(=O)Cc1ccc2[nH]cc(CCN(C)C)c2c1	5.380246	4166.333205
1517	Dibenzothiophene	c1ccc2c(c1)sc1ccccc12	5.3798227	4170.396044
1518	testosterone-propionate	CCC(=O)O[C@H]1CCC2C3CCC4=CC(=O)CC[C@]4(C)C3CC[C@@]21C	5.379594	4172.592758
1519	brimonidine	Brc1c(NC2=NCCN2)ccc2nccnc12	5.379168	4176.687668
1520	atractyloside	C=C1[C@H]2CC[C@@H]3[C@]4(C)C[C@H](O[C@H]5O[C@H](CO)[C@@H](OS(=O)(=O)O)[C@H](OS(=O)(=O)O)[C@H]5OC(=O)CC(C)C)C[C@@H](C(=O)O)[C@@H]4CC[C@]3(C2)[C@H]1O	5.378992	4178.380634
1521	scandenin	COc1c(CC=C(C)C)c2c(c3oc(=O)c(-c4ccc(O)cc4)c(O)c13)C=CC(C)(C)O2	5.376527	4202.164021
1522	ungerine	CO[C@H]1C=C2CCN(C)[C@H]2C2c3cc4c(cc3C(=O)O[C@@H]21)OCO4	5.3748965	4217.970131
1523	garcinol	C=C(C)[C@@H](CC=C(C)C)C[C@]12C[C@H](CC=C(C)C)C(C)(C)[C@](CC=C(C)C)(C(=O)C(C(=O)c3ccc(O)c(O)c3)C1=O)C2=O	5.3743057	4223.712024
1524	Obeticholic Acid	CCC1C(O)C2C3CCC(C(C)CCC(=O)O)C3(C)CCC2C2(C)CCC(O)CC12	5.37404	4226.296868
1525	Haloperidol hydrochloride	Cl.O=C(CCCN1CCC(O)(c2ccc(Cl)cc2)CC1)c1ccc(F)cc1	5.373514	4231.41869
1526	zaleplon	CCN(C(C)=O)c1cccc(-c2ccnc3c(C#N)cnn23)c1	5.3725166	4241.147727
1527	Ribostamycin Sulfate	NCC1OC(OC2C(N)CC(N)C(O)C2OC2OC(CO)C(O)C2O)C(N)C(O)C1O.O=S(=O)(O)O	5.3725014	4241.296167
1528	carbachol	C[N+](C)(C)CCOC(N)=O	5.371851	4247.652696
1529	trihexyphenidyl	OC(CCN1CCCCC1)(c1ccccc1)C1CCCCC1	5.371686	4249.266799
1530	mebendazole	COC(=O)Nc1nc2ccc(C(=O)c3ccccc3)cc2[nH]1	5.371423	4251.840849
1531	BAX-channel-blocker	OC(CN1CCNCC1)Cn1c2ccc(Br)cc2c2cc(Br)ccc21	5.3707476	4258.458311
1532	Desvenlafaxine	CN(C)CC(c1ccc(O)cc1)C1(O)CCCCC1	5.3707433	4258.500475
1533	omeprazole	COc1ccc2nc(S(=O)Cc3ncc(C)c(OC)c3C)[nH]c2c1	5.3698063	4267.698203
1534	Omeprazole	COc1ccc2nc(S(=O)Cc3ncc(C)c(OC)c3C)[nH]c2c1	5.3698063	4267.698203
1535	9-methyl-5H-6-thia-4,5-diaza-chrysene-6,6-dioxide	Cc1ccc2c(c1)-c1ccc3cccnc3c1NS2(=O)=O	5.3694944	4270.764263
1536	methylprednisolone	C[C@H]1C[C@H]2[C@@H]3CC[C@](O)(C(=O)CO)[C@@]3(C)C[C@H](O)[C@@H]2[C@@]2(C)C=CC(=O)C=C12	5.367454	4290.876353
1537	beta-alanine	NC(Cc1csc2ccc(O)cc12)C(=O)O	5.3671517	4293.86415
1538	famprofazone	CC(C)c1c(CN(C)C(C)Cc2ccccc2)n(C)n(-c2ccccc2)c1=O	5.366363	4301.669102
1539	Famprofazone	CC(C)c1c(CN(C)C(C)Cc2ccccc2)n(C)n(-c2ccccc2)c1=O	5.366363	4301.669102
1540	RHO-kinase-inhibitor-III[rockout]	c1ccc2c(-c3ccncc3)c[nH]c2c1	5.3659754	4305.509978
1541	zuclopenthixol	OCCN1CCN(CCC=C2c3ccccc3Sc3ccc(Cl)cc32)CC1	5.365615	4309.084395
1542	Triflurdine (Viroptic)	O=c1[nH]c(=O)n(C2CC(O)C(CO)O2)cc1C(F)(F)F	5.3651285	4313.914169
1543	Quetiapine	OCCOCCN1CCN(C2=Nc3ccccc3Sc3ccccc32)CC1	5.364543	4319.733953
1544	lorazepam	O=C1Nc2ccc(Cl)cc2C(c2ccccc2Cl)=NC1O	5.3639803	4325.334507
1545	Trelagliptin	Cn1c(=O)cc(N2CCCC(N)C2)n(Cc2cc(F)ccc2C#N)c1=O	5.3636384	4328.740984
1546	Perindopril Erbumine	CC(C)(C)N.CCCC(NC(C)C(=O)N1C(C(=O)O)CC2CCCCC21)C(=O)OCC	5.363473	4330.389888
1547	NCH-51	CC(C)C(=O)SCCCCCCC(=O)Nc1nc(-c2ccccc2)cs1	5.3633986	4331.131801
1548	butacaine	CCCCN(CCCC)CCCOC(=O)c1ccc(N)cc1	5.3632	4333.112852
1549	2',5'-dideoxyadenosine	CC1OC(n2cnc3c(N)ncnc32)CC1O	5.362507	4340.032683
1550	proxymetacaine	CCCOc1ccc(C(=O)OCCN(CC)CC)cc1N	5.3623	4342.101788
1551	lamivudine	Nc1ccn([C@@H]2CS[C@H](CO)O2)c(=O)n1	5.3621716	4343.385728
1552	Mitoxantrone HCl	Cl.Cl.O=C1c2c(O)ccc(O)c2C(=O)c2c(NCCNCCO)ccc(NCCNCCO)c21	5.3602314	4362.833106
1553	Mianserin HCl	CN1CCN2c3ccccc3Cc3ccccc3C2C1.Cl	5.359586	4369.321482
1554	pronetalol	CC(C)NCC(O)c1ccc2ccccc2c1	5.359145	4373.760519
1555	celiprolol	CCN(CC)C(=O)Nc1ccc(OCC(O)CNC(C)(C)C)c(C(C)=O)c1	5.3584814	4380.448714
1556	GBR-13069	Fc1ccc(C(OCCN2CCN(CC=Cc3ccccc3)CC2)c2ccc(F)cc2)cc1	5.35779	4387.427974
1557	Methicillin (sodium salt)	COc1cccc(OC)c1C(=O)N[C@@H]1C(=O)N2[C@@H](C(=O)[O-])C(C)(C)S[C@H]12.[Na+]	5.3572383	4393.005025
1558	cefoxitin	CO[C@@]1(NC(=O)Cc2cccs2)C(=O)N2C(C(=O)O)=C(COC(N)=O)CS[C@@H]21	5.3547726	4418.017176
1559	noscapine	COc1ccc2c(c1OC)C(=O)O[C@H]2[C@H]1c2c(cc3c(c2OC)OCO3)CCN1C	5.35381	4427.820432
1560	vanoxerine	Fc1ccc(C(OCCN2CCN(CCCc3ccccc3)CC2)c2ccc(F)cc2)cc1	5.3533106	4432.91496
1561	procyclidine	OC(CCN1CCCC1)(c1ccccc1)C1CCCCC1	5.3532495	4433.538662
1562	caffeic-acid-phenethyl-ester	O=C(/C=C/c1ccc(O)c(O)c1)OCCc1ccccc1	5.3526387	4439.778462
1563	Vortioxetine (Lu AA21004) HBr	Br.Cc1ccc(Sc2ccccc2N2CCNCC2)c(C)c1	5.3524933	4441.26513
1564	picrotoxin	C=C(C)[C@@H]1C2C(=O)O[C@H]1[C@@H]1OC(=O)[C@@]34OC3C[C@]2(O)[C@@]14C	5.3511314	4455.214312
1565	flunixin	Cc1c(Nc2ncccc2C(=O)O)cccc1C(F)(F)F	5.350714	4459.498272
1566	Rizatriptan Benzoate	CN(C)CCc1c[nH]c2ccc(Cn3cncn3)cc12.O=C(O)c1ccccc1	5.3498874	4467.994193
1567	Semagacestat (LY450139)	CC(NC(=O)C(O)C(C)C)C(=O)NC1C(=O)N(C)CCc2ccccc21	5.3495145	4471.832212
1568	Tetracaine HCl	CCCCNc1ccc(C(=O)OCCN(C)C)cc1.Cl	5.3493323	4473.708678
1569	Closantel	Cc1cc(C(C#N)c2ccc(Cl)cc2)c(Cl)cc1NC(=O)c1cc(I)cc(I)c1O	5.349172	4475.360248
1570	closantel	Cc1cc(C(C#N)c2ccc(Cl)cc2)c(Cl)cc1NC(=O)c1cc(I)cc(I)c1O	5.349172	4475.360248
1571	lanatoside-c	CC(=O)O[C@H]1C[C@H](O[C@H]2[C@@H](O)C[C@H](O[C@H]3[C@@H](O)C[C@H](O[C@H]4CC[C@@]5(C)C(CCC6C5C[C@@H](O)[C@]5(C)[C@@H](C7=CC(=O)OC7)CC[C@]65O)C4)O[C@@H]3C)O[C@@H]2C)O[C@H](C)[C@H]1O[C@@H]1O[C@H](CO)[C@@H](O)[C@H](O)[C@H]1O	5.3486376	4480.870575
1572	prima-1-met	COC[C@@]1(CO)C(=O)[C@H]2CC[N@]1CC2	5.348196	4485.429138
1573	fluorometholone	CC(=O)[C@@]1(O)CC[C@@H]2[C@@H]3C[C@H](C)C4=CC(=O)C=C[C@]4(C)[C@@]3(F)[C@@H](O)C[C@@]21C	5.347376	4493.906166
1574	alizapride	C=CCN1CCCC1CNC(=O)c1cc2nn[nH]c2cc1OC	5.3445225	4523.530261
1575	mestranol	C#C[C@]1(O)CCC2C3CCc4cc(OC)ccc4C3CC[C@@]21C	5.3440623	4528.326159
1576	Medroxyprogesterone acetate	CC(=O)OC1(C(C)=O)CCC2C3CC(C)C4=CC(=O)CCC4(C)C3CCC21C	5.3429337	4540.109213
1577	itdac-1	O=C(CCCN1C(=O)c2cccc3cccc(c23)C1=O)NO	5.3425283	4544.349238
1578	Irinotecan HCl Trihydrate	CCc1c2c(nc3ccc(OC(=O)N4CCC(N5CCCCC5)CC4)cc13)-c1cc3c(c(=O)n1C2)COC(=O)C3(O)CC.Cl.O.O.O	5.342456	4545.10583
1579	puromycin	COc1ccc(C[C@H](N)C(=O)N[C@@H]2[C@@H](CO)O[C@@H](n3cnc4c(N(C)C)ncnc43)[C@@H]2O)cc1	5.342189	4547.900976
1580	Haloperidol	O=C(CCCN1CCC(O)(c2ccc(Cl)cc2)CC1)c1ccc(F)cc1	5.340116	4569.661177
1581	Clofarabine	Nc1nc(Cl)nc2c1ncn2C1OC(CO)C(O)C1F	5.338495	4586.749265
1582	reserpine	COC(=O)[C@H]1[C@@H]2C[C@H]3c4[nH]c5cc(OC)ccc5c4CCN3C[C@H]2C[C@@H](OC(=O)c2cc(OC)c(OC)c(OC)c2)[C@@H]1OC	5.338064	4591.303479
1583	aminophylline	Cn1c(=O)c2[nH]cnc2n(C)c1=O.Cn1c(=O)c2[nH]cnc2n(C)c1=O	5.3378925	4593.116912
1584	ellipticine	Cc1c2ccncc2c(C)c2c1[nH]c1ccccc12	5.3367033	4605.711177
1585	amiodarone	CCCCCc1oc2ccccc2c1C(=O)c1cc(I)c(OCCN(CC)CC)c(I)c1	5.336393	4609.003098
1587	Pentamidine isethionate	N=C(N)c1ccc(OCCCCCOc2ccc(C(=N)N)cc2)cc1.O=S(=O)(O)CCO.O=S(=O)(O)CCO	5.331867	4657.286982
1588	chlorpromazine	NCCCCNCCCN1c2ccccc2Sc2ccc(Cl)cc21	5.331409	4662.201073
1589	Sumatriptan Succinate	CNS(=O)(=O)Cc1ccc2[nH]cc(CCN(C)C)c2c1.O=C(O)CCC(=O)O	5.331244	4663.972704
1590	pancuronium	CC(=O)O[C@H]1C[C@@H]2CC[C@@H]3[C@@H]4C[C@H]([N+]5(C)CCCCC5)[C@H](OC(C)=O)[C@@]4(C)CC[C@H]3[C@@]2(C)C[C@@H]1[N+]1(C)CCCCC1	5.331148	4665.00378
1591	BI-2536	CC[C@@H]1C(=O)N(C)c2cnc(Nc3ccc(C(=O)NC4CCN(C)CC4)cc3OC)nc2N1C1CCCC1	5.330621	4670.668023
1592	LM-1685	COC(=O)c1cc2cc(S(C)(=O)=O)ccc2n1Cc1ccc(Cl)cc1	5.3304687	4672.306237
1593	mepenzolate	C[N+]1(C)CCCC(OC(=O)C(O)(c2ccccc2)c2ccccc2)C1	5.3303847	4673.210029
1594	prednisolone	C[C@H]1C[C@H]2[C@H]3CC[C@](O)(C(=O)CO)[C@@]3(C)C[C@H](O)[C@H]2[C@@]2(C)C=CC(=O)C=C12	5.329597	4681.693737
1595	Anidulafungin	CCCCCOc1ccc(-c2ccc(-c3ccc(C(=O)N[C@H]4C[C@@H](O)[C@H](O)NC(=O)[C@@H]5[C@@H](O)[C@H](C)CN5C(=O)[C@H]([C@H](C)O)NC(=O)[C@H]([C@H](O)[C@H](O)c5ccc(O)cc5)NC(=O)[C@@H]5C[C@@H](O)CN5C(=O)[C@H]([C@H](C)O)NC4=O)cc3)cc2)cc1	5.328759	4690.736097
1596	cilomilast	COc1ccc([C@]2(C#N)CC[C@H](C(=O)O)CC2)cc1OC1CCCC1	5.3287373	4690.97048
1597	fludroxycortide	CC1(C)O[C@@H]2CC3C4C[C@H](F)C5=CC(=O)CC[C@]5(C)C4[C@@H](O)C[C@]3(C)[C@]2(C(=O)CO)O1	5.3284416	4694.16553
1598	flavoxate	Cc1c(-c2ccccc2)oc2c(C(=O)OCCN3CCCCC3)cccc2c1=O	5.3278975	4700.050237
1599	bacampicilline	CCOC(=O)OC(C)OC(=O)[C@@H]1N2C(=O)[C@@H](NC(=O)[C@H](N)c3ccccc3)[C@@H]2SC1(C)C	5.3278604	4700.451761
1600	cefatrizine	N[C@@H](C(=O)N[C@@H]1C(=O)N2C(C(=O)O)=C(CSc3c[nH]nn3)CS[C@H]12)c1ccc(O)cc1	5.327776	4701.365327
1601	tenatoprazole	COc1ccc2[nH]c(S(=O)Cc3ncc(C)c(OC)c3C)nc2n1	5.325226	4729.051026
1602	azelastine	CN1CCCC(n2nc(Cc3ccc(Cl)cc3)c3ccccc3c2=O)CC1	5.3248267	4733.40102
1603	labetalol	C[C@H](CCc1ccccc1)NC[C@H](O)c1ccc(O)c(C(N)=O)c1	5.323879	4743.741336
1604	desmethylclozapine	Clc1ccc2c(c1)N=C(N1CCNCC1)c1ccccc1N2	5.3235927	4746.869584
1605	nefopam	CN1CCOC(c2ccccc2)c2ccccc2C1	5.3221083	4763.12194
1606	haematoxylin-pentaacetate	CC(=O)Oc1ccc2c(c1OC(C)=O)OCC1(O)Cc3c(cc(OC(C)=O)c(OC(C)=O)c3OC(C)=O)C21	5.3216467	4768.187227
1607	Naphazoline HCl	Cl.c1ccc2c(CC3=NCCN3)cccc2c1	5.321604	4768.65606
1608	salmeterol	OCc1cc(C(O)CNCCCCCCOCCCCc2ccccc2)ccc1O	5.320408	4781.806522
1609	Glibenclamide	COc1ccc(Cl)cc1C(=O)NCCc1ccc(S(=O)(=O)NC(=O)NC2CCCCC2)cc1	5.318902	4798.417143
1610	glibenclamide	COc1ccc(Cl)cc1C(=O)NCCc1ccc(S(=O)(=O)NC(=O)NC2CCCCC2)cc1	5.3189015	4798.422667
1611	Tripelennamine HCl	CN(C)CCN(Cc1ccccc1)c1ccccn1.Cl	5.3187566	4800.023902
1612	novobiocin	CO[C@@H]1[C@@H](OC(N)=O)[C@@H](O)[C@H](Oc2ccc3c(O)c(NC(=O)c4ccc(O)c(CC=C(C)C)c4)c(=O)oc3c2C)OC1(C)C	5.318648	4801.22435
1613	REV-5901	CCCCCC(O)c1cccc(OCc2ccc3ccccc3n2)c1	5.318121	4807.053991
1614	norethindrone	C#C[C@]1(OC(C)=O)CC[C@H]2[C@@H]3CCC4=CC(=O)CC[C@@H]4[C@H]3CC[C@@]21C	5.316541	4824.57431
1615	rescinnamine	COC(=O)[C@H]1[C@H]2C[C@@H]3c4[nH]c5cc(OC)ccc5c4CCN3C[C@H]2C[C@@H](OC(=O)/C=C/c2cc(OC)c(OC)c(OC)c2)[C@@H]1OC	5.31649	4825.140902
1616	ifenprodil	CC(C(O)c1ccc(O)cc1)N1CCC(Cc2ccccc2)CC1	5.3155847	4835.209545
1617	triciribine	Cn1nc(N)c2cn([C@@H]3O[C@H](CO)C(O)[C@@H]3O)c3ncnc1c23	5.314804	4843.909271
1618	rotenonic-acid	COc1cc2c(cc1OC)[C@@H]1C(=O)c3ccc(O)c(CC=C(C)C)c3O[C@@H]1CO2	5.3118234	4877.267773
1619	chlormadinone	CC(=O)O[C@]1(C(C)=O)CC[C@@H]2[C@H]3C=C(Cl)C4=CC(=O)CC[C@]4(C)[C@@H]3CC[C@@]21C	5.311414	4881.867636
1620	ecopipam	CN1CCc2cc(Cl)c(O)cc2[C@H]2c3ccccc3CC[C@@H]21	5.310837	4888.357954
1621	ethoxyquin	CCOc1ccc2c(c1)C(C)=CC(C)(C)N2	5.310471	4892.479336
1622	Meloxicam (Mobic)	Cc1cnc(NC(=O)C2=C(O)c3ccccc3S(=O)(=O)N2C)s1	5.3104396	4892.83308
1623	Guanabenz Acetate	CC(=O)O.NC(N)=NN=Cc1c(Cl)cccc1Cl	5.310272	4894.721654
1624	Carmofur	CCCCCCNC(=O)n1cc(F)c(=O)[nH]c1=O	5.306917	4932.680657
1625	carmofur	CCCCCCNC(=O)n1cc(F)c(=O)[nH]c1=O	5.306917	4932.680657
1626	Rotundine	COc1cc2c(cc1OC)C1Cc3ccc(OC)c(OC)c3CN1CC2	5.3064985	4937.436236
1627	picotamide	COc1ccc(C(=O)NCc2cccnc2)cc1C(=O)NCc1cccnc1	5.306269	4940.04608
1628	Salmeterol xinafoate	O=C(O)c1ccc2ccccc2c1O.OCc1cc(C(O)CNCCCCCCOCCCCc2ccccc2)ccc1O	5.304119	4964.5627
1629	methandriol	C[C@]1(O)CC[C@H]2[C@@H]3CC=C4C[C@@H](O)CC[C@]4(C)[C@H]3CC[C@@]21C	5.3039904	4966.032987
1630	clavulanic-acid	O=C(O)[C@H]1C(=CCO)O[C@@H]2CC(=O)N21	5.303789	4968.336472
1631	papaverine	COc1ccc(Cc2nccc3cc(OC)c(OC)cc23)cc1OC	5.30313	4975.881166
1632	nomegestrol	CC(=O)O[C@]1(C(C)=O)CC[C@@H]2[C@@H]3C=C(C)C4=CC(=O)CC[C@@H]4[C@@H]3CC[C@@]21C	5.302827	4979.353967
1633	norgestimate	C#C[C@]1(OC(C)=O)CC[C@@H]2[C@@H]3CCC4=CC(=NO)CC[C@@H]4[C@H]3CC[C@@]21CC	5.3025827	4982.155748
1634	Azilsartan Medoxomil	CCOc1nc2cccc(C(=O)OCc3oc(=O)oc3C)c2n1Cc1ccc(-c2ccccc2-c2nc(=O)o[nH]2)cc1	5.301959	4989.315874
1635	JAK3-inhibitor-VI	O=C1Nc2ccc(-c3cccnc3)cc2/C1=C/c1ccc[nH]1	5.301936	4989.580112
1636	streptozotocin	CN([N+][O-])C(=O)N[C@H]1[C@@H](O)O[C@H](CO)[C@@H](O)[C@@H]1O	5.298614	5027.89269
1637	clemizole	Clc1ccc(Cn2c(CN3CCCC3)nc3ccccc32)cc1	5.2984605	5029.670097
1638	Chlorpromazine HCl	CN(C)CCCN1c2ccccc2Sc2ccc(Cl)cc21.Cl	5.297322	5042.87264
1639	oxymetholone	C[C@]12CC(C=O)C(=O)C[C@@H]1CC[C@@H]1[C@@H]2CC[C@@]2(C)[C@H]1CC[C@]2(C)O	5.2972803	5043.356869
1640	Cefprozil	C/C=C/C1=C(C(=O)O)N2C(=O)[C@@H](NC(=O)[C@H](N)c3ccc(O)cc3)[C@@H]2SC1	5.296275	5055.044697
1641	xamoterol	O=C(NCCNCC(O)COc1ccc(O)cc1)N1CCOCC1.O=C(NCCNCC(O)COc1ccc(O)cc1)N1CCOCC1	5.292822	5095.396683
1642	Bisoprolol fumarate	CC(C)NCC(O)COc1ccc(COCCOC(C)C)cc1.O=C(O)C=CC(=O)O	5.29195	5105.637774
1643	acetyl-geranygeranyl-cysteine	CC(=O)N[C@@H](CSC/C=C(\C)CC/C=C(\C)CC/C=C(\C)CCC=C(C)C)C(=O)O	5.291652	5109.142314
1644	securinine	O=C1C=C2C=C[C@@H]3C[C@@]2(O1)[C@H]1CCCCN31	5.2913537	5112.65279
1645	Rolipram	COc1ccc(C2CNC(=O)C2)cc1OC1CCCC1	5.290435	5123.479466
1646	S- (+)-Rolipram	COc1ccc(C2CNC(=O)C2)cc1OC1CCCC1	5.290435	5123.479466
1647	fatostatin	CCCc1cc(-c2nc(-c3ccc(C)cc3)cs2)ccn1	5.2900734	5127.747127
1648	Dovitinib (TKI258) Lactate	CC(O)C(=O)O.CN1CCN(c2ccc3nc(-c4c(N)c5c(F)cccc5[nH]c4=O)[nH]c3c2)CC1.O	5.289357	5136.212696
1649	Histamine 2HCl	Cl.Cl.NCCc1cnc[nH]1	5.28788	5153.710272
1650	RDR-01440SC	O=C(Nc1ccc(NC(=O)c2ccccc2O)cc1)c1ccc(Cl)cc1	5.287241	5161.298774
1651	cortisol	CC(=O)OCC(=O)[C@@]1(O)CC[C@@H]2[C@@H]3CCC4=CC(=O)CC[C@]4(C)[C@H]3[C@@H](O)C[C@@]21C	5.2854176	5183.014216
1652	aceclofenac	O=C(O)COC(=O)Cc1ccccc1Nc1c(Cl)cccc1Cl	5.285313	5184.262697
1653	Fluvastatin Sodium	CC(C)n1c(C=CC(O)CC(O)CC(=O)[O-])c(-c2ccc(F)cc2)c2ccccc21.[Na+]	5.2851586	5186.106129
1654	NECA	CCNC(=O)C1OC(n2cnc3c(N)ncnc32)C(O)C1O	5.2850013	5187.98486
1655	Promethazine HCl	CC(CN1c2ccccc2Sc2ccccc21)N(C)C.Cl	5.2843866	5195.333128
1656	pentamidine	N=C(N)c1ccc(OCCCCCOc2ccc(C(=N)N)cc2)cc1	5.2843137	5196.205282
1657	Trimipramine (maleate)	CC(CN(C)C)CN1c2ccccc2CCc2ccccc21.O=C(O)/C=C\C(=O)O	5.2834826	5206.158668
1658	Amikacin	NCCC(O)C(=O)NC1CC(N)C(OC2OC(CN)C(O)C(O)C2O)C(O)C1OC1OC(CO)C(O)C(N)C1O	5.283469	5206.321703
1659	alpha-tocopherol	Cc1c(C)c2c(c(C)c1O)CCC(C)(CCCC(C)CCCC(C)CCCC(C)C)O2	5.2831945	5209.613449
1660	spironolactone	CC(=O)S[C@@H]1CC2=CC(=O)CC[C@]2(C)[C@@H]2CC[C@@]3(C)[C@H](CC[C@@]34CCC(=O)O4)[C@H]12	5.2830515	5211.329099
1661	Triciribine	Cn1nc(N)c2cn([C@@H]3O[C@H](CO)[C@@H](O)[C@H]3O)c3ncnc1c23	5.282515	5217.770824
1662	Pramoxine HCl	CCCCOc1ccc(OCCCN2CCOCC2)cc1.Cl	5.282298	5220.378592
1663	baclofen	NCC(CC(=O)O)c1ccc(Cl)cc1	5.278867	5261.783806
1664	(R)-baclofen	NCC(CC(=O)O)c1ccc(Cl)cc1	5.278867	5261.783806
1665	Mesoridazine Besylate	CN1CCCC[C@H]1CCN1c2ccccc2Sc2ccc(S(C)=O)cc21.O=S(=O)(O)c1ccccc1	5.2784863	5266.398277
1666	clopidogrel	COC(=O)C(c1ccccc1Cl)N1CCc2sccc2C1	5.278302	5268.633634
1667	DAPT (GSI-IX)	CC(NC(=O)Cc1cc(F)cc(F)c1)C(=O)NC(C(=O)OC(C)(C)C)c1ccccc1	5.277377	5279.867209
1668	BAY-K8644	COC(=O)C1=C(C)NC(C)=C([N+](=O)[O-])C1c1ccccc1C(F)(F)F	5.2773757	5279.883014
1669	cefadroxil	CC1=C(C(=O)O)N2C(=O)[C@@H](NC(=O)[C@H](N)c3ccc(O)cc3)[C@H]2SC1	5.275532	5302.345221
1670	adapalene	COc1ccc(-c2ccc3cc(C(=O)O)ccc3c2)cc1C12CC3CC(CC(C3)C1)C2	5.27499	5308.966684
1671	Adapalene	COc1ccc(-c2ccc3cc(C(=O)O)ccc3c2)cc1C12CC3CC(CC(C3)C1)C2	5.27499	5308.966684
1672	trimethobenzamide	COc1cc(C(=O)NCc2ccc(OCCN(C)C)cc2)cc(OC)c1OC	5.2736216	5325.720863
1673	trimidox	N=C(NO)c1cc(O)c(O)c(O)c1	5.2734356	5328.002255
1674	tolazamide	Cc1ccc(S(=O)(=O)NC(=O)NN2CCCCCC2)cc1	5.2732625	5330.1263
1675	avrainvillamide-analog-5	CC1(C)C=Cc2cc3c(cc2O1)[N+]([O-])=C1C3=CC23NC(=O)C4(CCCN4C2=O)CC3C1(C)C	5.272014	5345.471274
1676	terreic-acid-(-)	CC1C(=O)C(=O)[C@@H]2O[C@@H]2C1=O	5.2719913	5345.750682
1677	Benzbromarone	CCc1oc2ccccc2c1C(=O)c1cc(Br)c(O)c(Br)c1	5.2700973	5369.114924
1678	benzbromarone	CCc1oc2ccccc2c1C(=O)c1cc(Br)c(O)c(Br)c1	5.2700973	5369.114924
1679	mecamylamine	CNC1(C)C2CCC(C2)C1(C)C	5.269699	5374.041304
1680	cycloheximide	CCOC(=O)CN1C(=O)CC(C[C@@H](O)C2C[C@@H](C)C[C@H](C)C2=O)CC1=O	5.2693267	5378.650189
1681	Ganetespib (STA-9090)	CC(C)C1=CC(=C2NNC(=O)N2c2ccc3c(ccn3C)c2)C(=O)C=C1O	5.268986	5382.871346
1682	Cloxacillin Sodium	Cc1onc(-c2ccccc2Cl)c1C(=O)NC1C(=O)N2C1SC(C)(C)C2C(=O)[O-].O.[Na+]	5.268457	5389.432041
1683	Climbazole	CC(C)(C)C(=O)C(Oc1ccc(Cl)cc1)n1ccnc1	5.2678976	5396.378459
1684	ursolic-acid	C[C@@H]1[C@H]2C3=CC[C@@H]4[C@@]5(C)CC[C@H](O)C(C)(C)[C@@H]5CC[C@@]4(C)[C@]3(C)CC[C@@]2(C(=O)O)CC[C@H]1C	5.2677884	5397.735507
1685	etodolac	CCC1C=CC=C2C1=NC1=C2CCOC1(CC)CC(=O)O	5.2668247	5409.726388
1686	GANT-61	CN(C)c1ccccc1CN1CCCN(Cc2ccccc2N(C)C)C1c1ccncc1	5.266392	5415.118939
1687	Avobenzone	COc1ccc(C(=O)CC(=O)c2ccc(C(C)(C)C)cc2)cc1	5.264954	5433.07875
1688	dicloxacillin	Cc1onc(-c2c(Cl)cccc2Cl)c1C(=O)N[C@@H]1C(=O)N2[C@@H](C(=O)O)C(C)(C)S[C@H]12	5.264737	5435.794126
1689	tramadol	COc1cccc([C@@]2(O)CCCC[C@@H]2CN(C)C)c1	5.264216	5442.319072
1690	Pramipexole dihydrochloride	CCCNC1CCc2nc(N)sc2C1.Cl.Cl	5.263731	5448.400197
1691	Mezlocillin Sodium	CC1(C)SC2C(NC(=O)C(NC(=O)N3CCN(S(C)(=O)=O)C3=O)c3ccccc3)C(=O)N2C1C(=O)O.[Na]	5.26262	5462.355986
1692	iodixanol	CC(=O)N(CC(O)CN(C(C)=O)c1c(I)c(C(=O)NCC(O)CO)c(I)c(C(=O)NCC(O)CO)c1I)c1c(I)c(C(=O)NCC(O)CO)c(I)c(C(=O)NCC(O)CO)c1I	5.261845	5472.112281
1693	Cyproterone Acetate	CC(=O)OC1(C(C)=O)CCC2C3C=C(Cl)C4=CC(=O)C5CC5C4(C)C3CCC21C	5.2614374	5477.250454
1694	KB188-III-56	Cc1c(NC(=O)/C(C#N)=C/c2ccc3ccccc3c2)c(=O)n(-c2ccccc2)n1C	5.260596	5487.872338
1695	SRC-kinase-inhibitor-II	COc1ccc2c(c1)cc(C)c1nnc(SCC(=O)Nc3cccc(C(C)=O)c3)n12	5.2604065	5490.267438
1696	seneciphylline	C=C1C/C(=C/C)C(=O)O[C@@H]2CCN3CC=C(COC(=O)[C@]1(C)O)[C@H]23	5.2596235	5500.174902
1698	L-Adrenaline	CNCC(O)c1ccc(O)c(O)c1	5.2582693	5517.352098
1699	epinephrine-(racemic)	CNCC(O)c1ccc(O)c(O)c1	5.2582693	5517.352098
1700	phenanthridone	O=c1[nH]c2ccccc2c2ccccc12	5.258176	5518.537525
1701	clocortolone	C[C@@H]1C[C@@H]2[C@@H]3C[C@H](F)C4=CC(=O)C=C[C@]4(C)[C@@]3(Cl)[C@@H](O)C[C@]2(C)[C@H]1C(=O)COC(=O)C(C)(C)C	5.257367	5528.826989
1702	Halobetasol Propionate	CCC(=O)OC1(C(=O)CCl)C(C)CC2C3CC(F)C4=CC(=O)C=CC4(C)C3(F)C(O)CC21C	5.2569094	5534.65558
1703	Asenapine	CN1C[C@@H]2c3ccccc3Oc3ccc(Cl)cc3[C@H]2C1.O=C(O)/C=C/C(=O)O	5.2567606	5536.552214
1704	Mebendazole	COC(=O)Nc1nc2cc(C(=O)c3ccccc3)ccc2[nH]1	5.2558956	5547.590554
1705	gavestinel	O=C(C=Cc1c(C(=O)O)[nH]c2cc(Cl)cc(Cl)c12)Nc1ccccc1	5.255112	5557.609139
1706	Penicillin G Sodium	CC1(C)SC2C(NC(=O)Cc3ccccc3)C(=O)N2C1C(=O)[O-].[Na+]	5.255068	5558.172229
1707	exifone	O=C(c1cc(O)c(O)c(O)c1)c1ccc(O)c(O)c1O	5.255027	5558.696979
1708	alfaxalone	CC(=O)[C@H]1CC[C@H]2[C@H]3CC[C@H]4C[C@H](O)CC[C@]4(C)[C@@H]3C(=O)C[C@]12C	5.2549586	5559.572525
1709	Oxiracetam	N=C(O)CN1CC(O)CC1=O	5.2546377	5563.682009
1710	atracurium	COc1ccc(CC2c3cc(OC)c(OC)cc3CC[N+]2(C)CCC(=O)OCCCCCOC(=O)CC[N+]2(C)CCc3cc(OC)c(OC)cc3C2Cc2ccc(OC)c(OC)c2)cc1OC	5.254531	5565.049094
1711	flurandrenolide	CC1(C)O[C@@H]2C[C@H]3[C@H]4C[C@H](F)C5=CC(=O)CC[C@]5(C)[C@H]4[C@@H](O)C[C@]3(C)[C@]2(C(=O)CO)O1	5.2539144	5572.955818
1712	propylpyrazole	CCCc1cn(-c2ccc(O)cc2)nc1-c1ccc(O)cc1	5.2520947	5596.35557
1713	manumycin-a	CCCC[C@@H](C)/C=C(C)/C=C(\C)C(=O)NC1=C[C@@](O)(/C=C/C=C/C=C/C(=O)NC2C(=O)CCC2=O)[C@@H]2OC2C1=O	5.251849	5599.522576
1714	Memantine hydrochloride	CC12CC3CC(C)(C1)CC(N)(C3)C2.Cl	5.2511797	5608.158767
1715	nalidixic-acid	CCn1cc(C(=O)O)c(=O)c2ccc(C)nc21	5.248102	5648.043072
1716	Nalidixic acid	CCn1cc(C(=O)O)c(=O)c2ccc(C)nc21	5.248102	5648.043072
1717	isoxsuprine	CC(COc1ccccc1)NC(C)C(O)c1ccc(O)cc1	5.2467566	5665.567263
1718	ACDPP	CN(C)c1nc(N)c(C(=O)Nc2cccnc2)nc1Cl	5.2462893	5671.666683
1719	Eltrombopag Olamine	Cc1ccc(-n2[nH]c(C)c(NN=C3C=CC=C(c4cccc(C(=O)O)c4)C3=O)c2=O)cc1C.NCCO.NCCO	5.245182	5686.145913
1720	hydroquinidine	CC[C@H]1CN2CCC1C[C@@H]2[C@@H](O)c1ccnc2ccc(OC)cc12	5.244731	5692.053849
1721	pravastatin	CCC(C)C(=O)O[C@H]1C[C@H](O)C=C2C=C[C@H](C)[C@H](CC[C@@H](O)C[C@@H](O)CC(=O)O)C21	5.244631	5693.364643
1722	acepromazine	CC(=O)c1ccc2c(c1)N(CCCN(C)C)c1ccccc1S2	5.244185	5699.214464
1723	lomifylline	CC(=O)CCCCn1cnc2c1c(=O)n(C)c(=O)n2C	5.2440224	5701.348652
1724	olvanil	CCCCCCCCC=CCCCCCCCC(=O)NCc1ccc(O)c(OC)c1	5.243287	5711.011044
1725	flupirtine	CCOC(=O)Nc1ccc(NCc2ccc(F)cc2)nc1N	5.243287	5711.011044
1726	Folic acid	Nc1nc(=O)c2nc(CNc3ccc(C(=O)NC(CCC(=O)O)C(=O)O)cc3)cnc2[nH]1	5.2425632	5720.537014
1727	Gabapentin	NCC1(CC(=O)O)CCCCC1	5.242101	5726.628364
1728	gabapentin	NCC1(CC(=O)O)CCCCC1	5.242101	5726.628364
1729	aripiprazole	O=C1CCc2ccc(OCCCCN3CCN(c4cccc(Cl)c4Cl)CC3)cc2N1	5.2417145	5731.72704
1730	Aripiprazole	O=C1CCc2ccc(OCCCCN3CCN(c4cccc(Cl)c4Cl)CC3)cc2N1	5.2417145	5731.72704
1731	ethynodiol	C#C[C@]1(OC(C)=O)CC[C@@H]2[C@@H]3CCC4=C[C@@H](OC(C)=O)CC[C@@H]4[C@H]3CC[C@@]21C	5.2408786	5742.769696
1732	semaxanib	Cc1cc(C)c(/C=C2\C(=O)Nc3ccccc32)[nH]1	5.240701	5745.11862
1733	Dronedarone HCl	CCCCc1oc2ccc(NS(C)(=O)=O)cc2c1C(=O)c1ccc(OCCCN(CCCC)CCCC)cc1.Cl	5.239091	5766.456232
1734	Ondansetron HCl	Cc1nccn1CC1CCc2c(c3ccccc3n2C)C1=O.Cl	5.2390566	5766.913004
1735	17-beta-estradiol	CCCCC(=O)O[C@H]1CC[C@H]2[C@@H]3CCc4cc(O)ccc4[C@H]3CC[C@]12C	5.2370443	5793.695951
1736	Medroxyprogesterone	CC(=O)[C@@]1(O)CC[C@H]2[C@@H]3C[C@H](C)C4=CC(=O)CC[C@]4(C)[C@H]3CC[C@@]21C	5.2365413	5800.410099
1737	sericetin	CC(C)=CCc1c2c(c(O)c3c(=O)c(O)c(-c4ccccc4)oc13)C=CC(C)(C)O2	5.236397	5802.337681
1738	evodiamine	CN1c2ccccc2C(=O)N2CCc3c([nH]c4ccccc34)C21	5.2360983	5806.329798
1739	androstanol	C[C@@]12CCC[C@H]1[C@@H]1CC[C@H]3C[C@H](O)CC[C@]3(C)[C@H]1CC2	5.2354803	5814.598073
1740	Trandolapril	CCOC(=O)[C@H](CCc1ccccc1)N[C@@H](C)C(=O)N1[C@H](C(=O)O)C[C@H]2CCCC[C@@H]21	5.2354326	5815.236744
1743	salermide	CC(C(=O)Nc1cccc(/N=C/c2c(O)ccc3ccccc23)c1)c1ccccc1	5.2353888	5815.823259
1744	Rucaparib (AG-014699,PF-01367338)	CNCc1ccc(-c2[nH]c3cc(F)cc4c3c2CCNC4=O)cc1.O=P(O)(O)O	5.23413	5832.704843
1745	DG-041	Cc1cn(Cc2ccc(Cl)cc2Cl)c2c(/C=C/C(=O)NS(=O)(=O)c3cc(Cl)c(Cl)s3)cc(F)cc12	5.2337093	5838.357707
1746	sulmazole	COc1cc(S(C)=O)ccc1-c1nc2ccncc2[nH]1	5.2326937	5852.026714
1747	Diphenidol HCl	Cl.OC(CCCN1CCCCC1)(c1ccccc1)c1ccccc1	5.232624	5852.965983
1748	quinelorane	CCCN1CCC[C@@H]2Cc3nc(N)ncc3C[C@H]21	5.232232	5858.251333
1749	avrainvillamide-analog-4	CC1(C)C=C2C(=[N+]([O-])c3cc4c(cc32)C=CC(C)(C)O4)C(C)(C)C1	5.2320724	5860.404592
1750	ionomycin	CCC[C@@H](C)C[C@H](C)C[C@H](C)C(=O)CC(=O)[C@H](C)C[C@H](C)C/C=C/[C@@H](C)[C@@H](O)[C@@H](C)[C@@H](O)C[C@@H]1CC[C@@](C)(C2CC[C@@](C)([C@@H](C)O)O2)O1	5.231141	5872.986466
1751	Topiroxostat	N#Cc1cc(-c2n[nH]c(-c3ccncc3)n2)ccn1	5.2308483	5876.945997
1752	fadrozole	N#Cc1ccc(C2CCCc3cncn32)cc1	5.230608	5880.198677
1753	brucine	COc1cc2c(cc1OC)[C@@]13CCN4CC5=CCO[C@H]6CC(=O)N2[C@H]1[C@H]6[C@H]5C[C@H]43	5.2294617	5895.739687
1754	acetohexamide	CC(=O)c1ccc(S(=O)(=O)NC(=O)NC2CCCCC2)cc1	5.2292867	5898.115868
1755	tolnaftate	Cc1cccc(N(C)C(=S)Oc2ccc3ccccc3c2)c1	5.228883	5903.601032
1756	Tolnaftate	Cc1cccc(N(C)C(=S)Oc2ccc3ccccc3c2)c1	5.228883	5903.601032
1757	dizocilpine	C[C@@]12N[C@@H](Cc3ccccc31)c1ccccc12	5.2255588	5948.962071
1758	budesonide	CCCC1O[C@@H]2C[C@H]3[C@H]4CCC5=CC(=O)C=C[C@]5(C)[C@H]4[C@@H](O)C[C@]3(C)[C@]2(C(=O)CO)O1	5.2225475	5990.354169
1759	peruvoside	CO[C@@H]1[C@@H](O)[C@H](C)O[C@H](O[C@H]2CC[C@]3(C=O)C4CC[C@]5(C)[C@@H](C6=CC(=O)OC6)CC[C@]5(O)C4CC[C@@H]3C2)[C@H]1O	5.2220254	5997.559981
1760	Ciprofibrate	CC(C)(Oc1ccc(C2CC2(Cl)Cl)cc1)C(=O)O	5.221719	6001.792825
1761	debrisoquine	N=C(N)N1CCc2ccccc2C1.N=C(N)N1CCc2ccccc2C1	5.2210684	6010.79062
1762	mephentermine	CNC(C)(C)Cc1ccccc1.CNC(C)(C)Cc1ccccc1	5.2209625	6012.256492
1763	triacsin-c	CCC/C=C/C/C=C/C=C/C=N/N[NH2+][O-]	5.220511	6018.510188
1764	sirtinol	CC(NC(=O)c1ccccc1/N=C/c1c(O)ccc2ccccc12)c1ccccc1	5.2201977	6022.853507
1765	hexamethonium	C[N+](C)(C)CCCCCC[N+](C)(C)C	5.2191486	6037.420152
1766	SAR245409 (XL765)	COc1cc(Nc2nc3ccccc3nc2NS(=O)(=O)c2ccc(NC(=O)c3ccc(C)c(OC)c3)cc2)cc(OC)c1	5.218736	6043.158708
1767	mosapride	CCOc1cc(N)c(Cl)cc1C(=O)NCC1CN(Cc2ccc(F)cc2)CCO1	5.2184696	6046.866771
1768	imidazolidinyl-urea	O=C(NCNC(=O)NC1C(=O)NC(=O)N1CO)NC1C(=O)NC(=O)N1CO	5.218191	6050.747082
1769	procainamide	CCN(CC)CCNC(=O)c1ccc(N)cc1	5.2175446	6059.759665
1770	adiphenine	CCN(CC)CCOC(=O)C(c1ccccc1)c1ccccc1	5.217501	6060.368051
1771	(+,-)-Octopamine HCl	Cl.NCC(O)c1ccc(O)cc1	5.2173223	6062.862235
1772	FH-535	Cc1cc([N+](=O)[O-])ccc1NS(=O)(=O)c1cc(Cl)ccc1Cl	5.2165523	6073.621168
1773	penitrem-a	C=C1Cc2c(Cl)cc3[nH]c4c5c3c2[C@]2(O)[C@H](C[C@H]12)C(C)(C)O[C@H]5[C@@H]1CC[C@@]2(O)[C@@]35O[C@@H]3[C@@H](O)[C@@H](C(=O)O)O[C@H]5CC[C@]2(C)[C@@]41C	5.215441	6089.182632
1774	cromoglicic-acid	O=C(O)c1cc(=O)c2c(OCC(O)COc3cccc4oc(C(=O)O)cc(=O)c34)cccc2o1	5.2123957	6132.030411
1775	vecuronium	CC(=O)O[C@H]1C[C@@H]2CC[C@@H]3[C@@H]4C[C@H]([N+]5(C)CCCCC5)[C@H](OC(C)=O)[C@@]4(C)CC[C@H]3[C@@]2(C)C[C@@H]1N1CCCCC1	5.212178	6135.105001
1776	Tizanidine HCl	Cl.Clc1ccc2nsnc2c1NC1=NCCN1	5.2118073	6140.343968
1777	piperacillin	CCN1CCN(C(=O)N[C@@H](C(=O)N[C@@H]2C(=O)N3[C@H]2SC(C)(C)[C@@H]3C(=O)O)c2ccccc2)C(=O)C1=O	5.211403	6146.062892
1778	AR-A014418	COc1ccc(CNC(=O)Nc2ncc([N+](=O)[O-])s2)cc1	5.211288	6147.690568
1779	amifostine	NCCCNCCSP(=O)(O)O	5.210772	6154.999188
1780	Amifostine	NCCCNCCSP(=O)(O)O	5.210772	6154.999188
1781	Bosentan Hydrate	COc1ccccc1Oc1c(NS(=O)(=O)c2ccc(C(C)(C)C)cc2)nc(-c2ncccn2)nc1OCCO.O	5.210352	6160.954479
1782	tibolone	C#C[C@]1(O)CC[C@H]2[C@H]3[C@H](CC[C@@]21C)C1=C(CC(=O)CC1)C[C@H]3C	5.2094193	6174.200094
1783	Camostat Mesilate	CN(C)C(=O)COC(=O)Cc1ccc(OC(=O)c2ccc(N=C(N)N)cc2)cc1.CS(=O)(=O)O	5.2091603	6177.883297
1784	benzydamine	CN(C)CCCOc1nn(Cc2ccccc2)c2ccccc12	5.2082233	6191.226606
1785	hycanthone	CCN(CC)CCNc1ccc(CO)c2sc3ccccc3c(=O)c12	5.2076893	6198.843899
1786	ambrisentan	COC(c1ccccc1)(c1ccccc1)C(Oc1nc(C)cc(C)n1)C(=O)O	5.205536	6229.655058
1787	Ambrisentan	COC(c1ccccc1)(c1ccccc1)C(Oc1nc(C)cc(C)n1)C(=O)O	5.205536	6229.655058
1788	ampyrone	Cc1c(N)c(=O)n(-c2ccccc2)n1C	5.204611	6242.937686
1789	Nilvadipine	COC(=O)C1=C(C#N)NC(C)=C(C(=O)OC(C)C)C1c1cccc([N+](=O)[O-])c1	5.203143	6264.075737
1790	desmethylclomipramine	CNCCCN1c2ccccc2CCc2ccc(Cl)cc21	5.2024565	6273.985346
1791	Ivacaftor (VX-770)	CC(C)(C)c1cc(C(C)(C)C)c(NC(=O)c2c[nH]c3ccccc3c2=O)cc1O	5.201358	6289.874787
1792	amikacin	NCC[C@H](O)C(=O)N[C@@H]1C[C@H](N)[C@@H](O[C@H]2O[C@H](CN)[C@@H](O)[C@H](O)[C@H]2O)[C@H](O)[C@H]1O[C@H]1O[C@H](CO)[C@@H](O)[C@H](N)[C@H]1O	5.199999	6309.587973
1793	Bexarotene	C=C(c1ccc(C(=O)O)cc1)c1cc2c(cc1C)C(C)(C)CCC2(C)C	5.1996737	6314.31582
1794	Levosulpiride	CCN1CCCC1CNC(=O)c1cc(S(N)(=O)=O)ccc1OC	5.1996226	6315.058819
1795	ramipril	CCOC(=O)[C@H](CCc1ccccc1)N[C@@H](C)C(=O)N1[C@H](C(=O)O)C[C@H]2CCC[C@@H]21	5.1981983	6335.803507
1796	Nizatidine	CNC(=C[N+](=O)[O-])NCCSCc1csc(CN(C)C)n1	5.198017	6338.448996
1797	luteolin	O=c1cc(-c2ccc(O)c(O)c2)oc2cc(O)cc(O)c12	5.197838	6341.062007
1798	Deoxycorticosterone acetate	CC(=O)OCC(=O)C1CCC2C3CCC4=CC(=O)CCC4(C)C3CCC12C	5.195521	6374.982545
1799	epigallocatechin-gallate-(-)	O=C(O[C@@H]1Cc2c(O)cc(O)cc2O[C@@H]1c1cc(O)c(O)c(O)c1)c1cc(O)c(O)c(O)c1	5.195115	6380.944981
1800	Leflunomide	Cc1oncc1C(=O)Nc1ccc(C(F)(F)F)cc1	5.1940994	6395.884317
1801	leflunomide	Cc1oncc1C(=O)Nc1ccc(C(F)(F)F)cc1	5.1940994	6395.884317
1802	Ibuprofen Lysine	CC(C)Cc1ccc(C(C)C(=O)O)cc1.NCCCCC(N)C(=O)O	5.193425	6405.823967
1803	clofilium	CCCCCCC[N+](CC)(CC)CCCCc1ccc(Cl)cc1	5.192935	6413.055523
1804	hexetidine	CCCCC(CC)CN1CN(CC(CC)CCCC)CC(C)(N)C1	5.19267	6416.969868
1805	rhizocarpic-acid	COC(=O)[C@H](Cc1ccccc1)NC(=O)/C(=C1\OC(=O)C(c2ccccc2)C1=O)c1ccccc1	5.1923037	6422.384461
1806	isotretinoin	CC1=C(/C=C/C(C)=C/C=C/C(C)=C\C(=O)O)C(C)(C)CCC1	5.1922655	6422.94939
1807	Terfenadine	CC(C)(C)c1ccc(C(O)CCCN2CCC(C(O)(c3ccccc3)c3ccccc3)CC2)cc1	5.1917334	6430.823646
1808	pentachlorophenol	Oc1c(Cl)c(Cl)c(Cl)c(Cl)c1Cl	5.191654	6431.999471
1809	TTNPB	CC(=Cc1ccc(C(=O)O)cc1)c1ccc2c(c1)C(C)(C)CCC2(C)C	5.191506	6434.191758
1810	pregnenolone	CC(=O)[C@H]1[C@H](C#N)C[C@H]2[C@@H]3CC=C4C[C@@H](O)CC[C@]4(C)[C@H]3CC[C@@]21C	5.190925	6442.805192
1811	retinyl-acetate	CC(=O)OC/C=C(C)/C=C/C=C(C)/C=C/C1=C(C)CCCC1(C)C	5.1907988	6444.677655
1812	thonzonium	CCCCCCCCCCCCCCCC[N+](C)(C)CCN(Cc1ccc(OC)cc1)c1ncccn1	5.1903543	6451.277153
1813	Paclitaxel (Taxol)	CC(=O)O[C@H]1C(=O)[C@]2(C)[C@@H](O)C[C@H]3OC[C@@]3(OC(C)=O)[C@H]2[C@H](OC(=O)c2ccccc2)[C@]2(O)C[C@H](OC(=O)[C@H](O)[C@@H](NC(=O)c3ccccc3)c3ccccc3)C(C)=C1C2(C)C	5.188524	6478.522926
1814	quercetin	O=c1c(O)c(-c2ccc(O)c(O)c2)oc2cc(O)cc(O)c12	5.1878834	6488.086032
1815	Quercetin	O=c1c(O)c(-c2ccc(O)c(O)c2)oc2cc(O)cc(O)c12	5.1878834	6488.086032
1816	6-aminochrysene	Nc1cc2c3ccccc3ccc2c2ccccc12	5.1874847	6494.045094
1817	sarmentogenin	CC12CCC(O)CC1CCC1C2[C@H](O)CC2(C)C(C3=CC(=O)OC3)CCC12O	5.1872425	6497.667743
1818	Loteprednol etabonate	CCOC(=O)OC1(C(=O)OCCl)CCC2C3CCC4=CC(=O)C=CC4(C)C3C(O)CC21C	5.1869564	6501.949619
1819	Bupropion hydrochloride	CC(NC(C)(C)C)C(=O)c1cccc(Cl)c1.Cl	5.186861	6503.378037
1820	7b-cis	CCOC(=O)/C=C\n1nnc(-c2cccc(Cl)c2)n1	5.186523	6508.441416
1821	trifluridine	O=c1[nH]c(=O)n([C@H]2C[C@H](O)[C@@H](CO)O2)cc1C(F)(F)F	5.185811	6519.12037
1822	Difluprednate	CCCC(=O)OC1(C(=O)COC(C)=O)CCC2C3CC(F)C4=CC(=O)C=CC4(C)C3(F)C(O)CC21C	5.1854644	6524.3252
1823	nisoldipine	COC(=O)C1=C(C)NC(C)=C(C(=O)OCC(C)C)C1c1ccccc1[N+](=O)[O-]	5.184896	6532.869758
1824	Nisoldipine	COC(=O)C1=C(C)NC(C)=C(C(=O)OCC(C)C)C1c1ccccc1[N+](=O)[O-]	5.184896	6532.869758
1825	retinol	CC1=C(/C=C/C(C)=C/C=C/C(C)=C/CO)C(C)(C)CCC1	5.1840577	6545.492054
1826	cinobufagin	CC(=O)O[C@@H]1[C@H](c2ccc(=O)oc2)C2[C@H](C)C[C@H]3[C@@H](CC[C@@H]4C[C@@H](O)CC[C@]34C)[C@]23O[C@H]13	5.1831894	6558.591774
1827	Thiabendazole	c1ccc2[nH]c(-c3cscn3)nc2c1	5.1824617	6569.590505
1828	tiabendazole	c1ccc2[nH]c(-c3cscn3)nc2c1	5.1824617	6569.590505
1829	GMX-1778	N#CN/C(=N/CCCCCCOc1ccc(Cl)cc1)Nc1ccncc1	5.1817565	6580.26676
1830	Tolterodine tartrate	Cc1ccc(O)c(C(CCN(C(C)C)C(C)C)c2ccccc2)c1.O=C(O)C(O)C(O)C(=O)O	5.181458	6584.791074
1831	BAY-K-8644-(S)-(-)	COC(=O)C1=C(C)NC(C)=C([N+](=O)[O-])[C@H]1c1ccccc1C(F)(F)F	5.181292	6587.308454
1832	Diclofenac Potassium	O=C([O-])Cc1ccccc1Nc1c(Cl)cccc1Cl.[K+]	5.180259	6602.99548
1833	tropanyl-3,5-dimethylbenzoate	Cc1cc(C)cc(C(=O)OC2CC3CCC(C2)N3C)c1	5.180139	6604.820207
1834	Spironolactone	CC(=O)SC1CC2=CC(=O)CCC2(C)C2CCC3(C)C(CCC34CCC(=O)O4)C12	5.180043	6606.280352
1835	Doxifluridine	CC1OC(n2cc(F)c(=O)[nH]c2=O)C(O)C1O	5.179474	6614.941381
1836	levopropoxyphene	CCC(=O)OC(Cc1ccccc1)(c1ccccc1)C(C)CN(C)C	5.1788273	6624.798907
1837	PHTPP	Oc1ccc(-c2c(-c3ccccc3)nn3c(C(F)(F)F)cc(C(F)(F)F)nc23)cc1	5.178769	6625.688285
1838	Sulfisoxazole Acetyl	CC(=O)N(c1onc(C)c1C)S(=O)(=O)c1ccc(N)cc1	5.1785684	6628.749388
1839	Oxybuprocaine HCl	CCCCOc1cc(C(=O)OCCN(CC)CC)ccc1N.Cl	5.177038	6652.149485
1840	Sotalol	CC(C)NCC(O)c1ccc(NS(C)(=O)=O)cc1.Cl	5.176657	6657.987876
1841	Closantel Sodium	Cc1cc(C(C#N)c2ccc(Cl)cc2)c(Cl)cc1NC(=O)c1cc(I)cc(I)c1[O-].[Na+]	5.1765957	6658.927707
1842	Procarbazine HCl	CNNCc1ccc(C(=O)NC(C)C)cc1.Cl	5.1756086	6674.079876
1843	propafenone	CCCNCC(O)COc1ccccc1C(=O)CCc1ccccc1	5.1752663	6679.342291
1844	merbromin	O=C1OC2(c3cc(Br)c(O)cc3Oc3c2cc(Br)c(O)c3[Hg]O)c2ccccc21	5.1745205	6690.822366
1845	Rufinamide	NC(=O)c1cn(Cc2c(F)cccc2F)nn1	5.1741962	6695.820459
1846	orciprenaline	CC(C)NCC(O)c1cc(O)cc(O)c1.CC(C)NCC(O)c1cc(O)cc(O)c1	5.1726546	6719.630614
1847	Triamcinolone Acetonide	CC1(C)O[C@@H]2C[C@H]3[C@@H]4CCC5=CC(=O)C=C[C@]5(C)[C@@]4(F)[C@@H](O)C[C@]3(C)[C@]2(C(=O)CO)O1	5.172471	6722.471969
1848	xanthinol	CN(CCO)CC(O)Cn1cnc2c1c(=O)n(C)c(=O)n2C	5.172004	6729.70458
1849	eriodictyol	O=C1CC(c2ccc(O)c(O)c2)Oc2cc(O)cc(O)c21	5.1716537	6735.134919
1850	Ethynodiol diacetate	C#CC1(OC(C)=O)CCC2C3CCC4=CC(OC(C)=O)CCC4C3CCC21C	5.171275	6741.010444
1851	benproperine	CC(COc1ccccc1Cc1ccccc1)N1CCCCC1	5.171219	6741.879718
1852	cilastatin	CC1(C)C[C@@H]1C(=O)N/C(=C\CCCCSC[C@H](N)C(=O)O)C(=O)O	5.1704555	6753.742527
1853	TW-37	CC(C)c1ccccc1Cc1cc(C(=O)Nc2ccc(S(=O)(=O)c3ccccc3C(C)(C)C)cc2)c(O)c(O)c1O	5.1701455	6758.565079
1854	flucloxacillin	Cc1onc(-c2c(F)cccc2Cl)c1C(=O)N[C@@H]1C(=O)N2C(C(=O)O)C(C)(C)S[C@@H]12	5.1698217	6763.605989
1855	SPB02137	O=C(NNC(=O)c1csc(-c2cccs2)n1)c1ccc(Cl)cc1	5.169318	6771.455052
1856	clomifene	CCN(CC)CCOc1ccc(C(=C(Cl)c2ccccc2)c2ccccc2)cc1	5.1692424	6772.633898
1857	Pomalidomide (CC-4047)	Nc1cccc2c1C(=O)N(C1CCC(=O)NC1=O)C2=O	5.168666	6781.628574
1858	Ramipril	CCOC(=O)C(CCc1ccccc1)NC(C)C(=O)N1C(C(=O)O)CC2CCCC21	5.168191	6789.049888
1859	Bendamustine HCl	Cl.Cn1c(CCCC(=O)O)nc2cc(N(CCCl)CCCl)ccc21	5.1670628	6806.70925
1860	Mirtazapine	CN1CCN2c3ncccc3Cc3ccccc3C2C1	5.164996	6839.179464
1861	meropenem	C[C@@H](O)[C@H]1C(=O)N2C(C(=O)O)=C(S[C@@H]3CN[C@H](C(=O)N(C)C)C3)[C@H](C)[C@H]12	5.1643615	6849.178741
1862	digitoxigenin	C[C@]12CC[C@H](O)C[C@@H]1CC[C@H]1[C@@H]2CC[C@]2(C)[C@@H](C3=CC(=O)OC3)CC[C@]12O	5.1626	6877.015449
1863	Econazole nitrate	Clc1ccc(COC(Cn2ccnc2)c2ccc(Cl)cc2Cl)cc1.O=[N+]([O-])O	5.1613855	6896.273867
1864	n-bromoacetyltryptamine	O=C(CBr)NCCc1c[nH]c2ccccc12	5.161063	6901.396829
1865	formestane	CC12CCC3C(CCC4C(=O)C(=O)CCC43C)C1CCC2=O	5.159852	6920.66775
1866	Acamprosate calcium	CC(=O)NCCCS(=O)(=O)[O-].CC(=O)NCCCS(=O)(=O)[O-].[Ca+2]	5.1598253	6921.093239
1867	avrainvillamide-analog-1	CC1(C)C2=[N+]([O-])c3cc4nccnc4cc3C2=C[C@@]23NC(=O)[C@]4(CCCN4C2=O)C[C@@H]13	5.1597147	6922.85603
1868	meclofenamic-acid	Cc1ccc(Cl)c(Nc2ccccc2C(=O)O)c1Cl	5.1594443	6927.167674
1869	Eletriptan HBr	Br.CN1CCCC1Cc1c[nH]c2ccc(CCS(=O)(=O)c3ccccc3)cc12	5.1593494	6928.681532
1870	tamibarotene	CC1(C)CCC(C)(C)c2cc(NC(=O)c3ccc(C(=O)O)cc3)ccc21	5.1591487	6931.884215
1871	Tamibarotene	CC1(C)CCC(C)(C)c2cc(NC(=O)c3ccc(C(=O)O)cc3)ccc21	5.1591487	6931.884215
1872	III606050	CO[C@H]1O[C@H](CO)[C@@H](OC(=O)Nc2ccccc2)[C@H](OC(=O)Nc2ccccc2-c2ccccc2)[C@@H]1OC(=O)Nc1ccccc1-c1ccccc1	5.1588697	6936.338836
1873	MAPP-D-erythro	CCCCCCCCCCCCCC(=O)N[C@H](C)[C@@H](O)c1ccccc1	5.158786	6937.67578
1874	Menadione	CC1=CC(=O)c2ccccc2C1=O	5.1585298	6941.769677
1875	IWP-2	Cc1ccc2nc(NC(=O)CSc3nc4c(c(=O)n3-c3ccccc3)SCC4)sc2c1	5.157529	6957.784926
1876	cerulenin	C/C=C/C/C=C/CCC(=O)[C@H]1O[C@H]1C(N)=O	5.1562905	6977.655119
1877	Venlafaxine	COc1ccc(C(CN(C)C)C2(O)CCCCC2)cc1.Cl	5.155249	6994.40861
1878	hexamethyleneamiloride	N=C(N)NC(=O)c1nc(Cl)c(N2CCCCCC2)nc1N	5.154566	7005.41713
1879	Zonisamide	NS(=O)(=O)Cc1noc2ccccc12	5.1539674	7015.079546
1880	KDM-103	Clc1ccccc1OCCc1nn2c(COc3ccccc3)nnc2s1	5.153562	7021.630956
1881	Dantrolene, sodium salt	O=C1CN(/N=C/c2ccc(-c3ccc([N+](=O)[O-])cc3)o2)C([O-])=N1.[Na+]	5.151907	7048.439884
1882	pheniramine	CN(C)CCC(c1ccccc1)c1ccccn1	5.1517696	7050.670188
1883	selegiline	C#CCN(C)[C@H](C)Cc1ccccc1	5.1514783	7055.400963
1884	Diperodon HCl	Cl.O=C(Nc1ccccc1)OCC(CN1CCCCC1)OC(=O)Nc1ccccc1	5.151474	7055.470819
1885	mofezolac	COc1ccc(-c2noc(CC(=O)O)c2-c2ccc(OC)cc2)cc1	5.1511765	7060.305607
1886	pipemidic-acid	CCn1cc(C(=O)O)c(=O)c2cnc(N3CCNCC3)nc21	5.1508384	7065.804223
1887	Diclazuril	N#CC(c1ccc(Cl)cc1)c1c(Cl)cc(-n2ncc(=O)[nH]c2=O)cc1Cl	5.150768	7066.949697
1888	Adrenalone HCl	CNCC(=O)c1ccc(O)c(O)c1.Cl	5.150648	7068.902637
1889	enalapril	CCOC(=O)[C@@H](CCc1ccccc1)N[C@@H](C)C(=O)N1CCC[C@H]1C(=O)O	5.1505313	7070.802389
1890	Doxylamine Succinate	CN(C)CCOC(C)(c1ccccc1)c1ccccn1.O=C(O)CCC(=O)O	5.150136	7077.241248
1891	methyl-testosterone	CC12CCC(=O)C=C1CCC1C2CCC2(C)C1CCC2(C)O	5.1488967	7097.465661
1892	GS-7340	CC(C)OC(=O)[C@H](C)N[P@](=O)(CO[C@H](C)Cn1cnc2c(N)ncnc21)Oc1ccccc1	5.1484556	7104.678008
1893	entacapone	CCN(CC)C(=O)C(C#N)=Cc1cc(O)c(O)c([N+](=O)[O-])c1	5.1482415	7108.18136
1894	Entacapone	CCN(CC)C(=O)C(C#N)=Cc1cc(O)c(O)c([N+](=O)[O-])c1	5.1482415	7108.18136
1895	levothyroxine	N[C@@H](Cc1cc(I)c(Oc2cc(I)c(O)c(I)c2)c(I)c1)C(=O)O	5.14771	7116.885848
1896	Neomycin sulfate	NCC1OC(OC2C(CO)OC(OC3C(O)C(N)CC(N)C3OC3OC(CN)C(O)C(O)C3N)C2O)C(N)C(O)C1O.O=S(=O)(O)O	5.147681	7117.361094
1897	naphazoline	c1ccc2c(CC3=NCCN3)cccc2c1	5.1472006	7125.238404
1898	loperamide	CN(C)C(=O)C(CCN1CCC(O)(c2ccc(Cl)cc2)CC1)(c1ccccc1)c1ccccc1	5.146317	7139.749916
1899	pirinixic-acid	Cc1cccc(Nc2cc(Cl)nc(SCC(=O)O)n2)c1C	5.1459413	7145.929052
1900	Beclomethasone dipropionate	CCC(=O)OCC(=O)C1(OC(=O)CC)C(C)CC2C3CCC4=CC(=O)C=CC4(C)C3(Cl)C(O)CC21C	5.1440005	7177.934649
1901	acetyl-farnesyl-cysteine	CC(=O)N[C@@H](CSC/C=C(\C)CC/C=C(\C)CCC=C(C)C)C(=O)O	5.1437683	7181.773431
1902	Estropipate	C1CNCCN1.C[C@@]12CC[C@H]3c4ccc(OS(=O)(=O)O)cc4CC[C@H]3[C@H]1CCC2=O	5.143418	7187.568555
1903	Cyproheptadine hydrochloride	CN1CCC(=C2c3ccccc3C=Cc3ccccc32)CC1.Cl	5.143244	7190.44883
1904	Pitolisant hydrochloride	Cl.Clc1ccc(CCCOCCCN2CCCCC2)cc1	5.1423616	7205.073243
1905	zimelidine	CN(C)CC=C(c1ccc(Br)cc1)c1cccnc1	5.140832	7230.494498
1906	nor-2-chlorpromazine	NCCCN1c2ccccc2S(=O)c2ccc(Cl)cc21	5.1405077	7235.89573
1907	7,4'-dihydroxyflavone	O=c1cc(-c2ccc(O)cc2)oc2cc(O)ccc12	5.1398387	7247.050706
1908	Luliconazole	N#CC(=C1SCC(c2ccc(Cl)cc2Cl)S1)n1ccnc1	5.138905	7262.648073
1909	butalbital	C=CCC1(CC(C)C)C(=O)NC(=O)NC1=O	5.138637	7267.131184
1910	Prednisolone Acetate	CC(=O)OCC(=O)C1(O)CCC2C3CCC4=CC(=O)C=CC4(C)C3C(O)CC21C	5.138421	7270.746451
1911	ramifenazone	Cc1c(NC(C)C)c(=O)n(-c2ccccc2)n1C	5.138177	7274.832528
1912	tosyllysyl-chloromethyl-ketone	Cc1ccc(S(=O)(=O)N[C@H](CCCCN)C(=O)CCl)cc1	5.1380267	7277.350627
1913	Heparin sodium	O=C([O-])C1O[C@@H](OC2[C@@H](COS(=O)(=O)[O-])OC(O)C(NS(=O)(=O)[O-])[C@H]2O)C(OS(=O)(=O)[O-])[C@@H](O)C1O.[Na+].[Na+].[Na+].[Na+]	5.136937	7295.633351
1914	daunorubicin	COc1cccc2c1C(=O)c1c(O)c3c(c(O)c1C2=O)CC(O)(C(C)=O)CC3OC1CC(N)C(O)C(C)O1	5.1362667	7306.902292
1915	levodopa	N[C@@H](Cc1ccc(O)c(O)c1)C(=O)O	5.1361623	7308.659009
1916	TCB2	COc1cc(Br)c(OC)c2c1C(CN)C2	5.135027	7327.78975
1917	IKK-2-inhibitor-V	O=C(Nc1cc(C(F)(F)F)cc(C(F)(F)F)c1)c1cc(Cl)ccc1O	5.1340466	7344.350587
1918	apomorphine	CN1CCc2cccc3c2[C@@H]1Cc1ccc(O)c(O)c1-3.CN1CCc2cccc3c2[C@@H]1Cc1ccc(O)c(O)c1-3	5.1331973	7358.727145
1919	Tolazoline HCl	Cl.c1ccc(CC2=NCCN2)cc1	5.131529	7387.049343
1920	Pyrimethamine	CCc1nc(N)nc(N)c1-c1ccc(Cl)cc1	5.128327	7441.714425
1921	pyrimethamine	CCc1nc(N)nc(N)c1-c1ccc(Cl)cc1	5.128327	7441.714425
1922	lofepramine	CN(CCCN1c2ccccc2CCc2ccccc21)CC(=O)c1ccc(Cl)cc1	5.12718	7461.394454
1923	Tasisulam	O=C(NS(=O)(=O)c1ccc(Br)s1)c1ccc(Cl)cc1Cl	5.1258307	7484.612145
1924	naftifine	CN(CC=Cc1ccccc1)Cc1cccc2ccccc12	5.124282	7511.350019
1925	Tizanidine	Clc1ccc2nsnc2c1NC1=NCCN1	5.1234083	7526.476327
1926	tizanidine	Clc1ccc2nsnc2c1NC1=NCCN1	5.1234083	7526.476327
1927	Methotrexate	CN(Cc1cnc2nc(N)nc(N)c2n1)c1ccc(C(=O)NC(CCC(=O)O)C(=O)O)cc1	5.1224127	7543.750218
1928	methotrexate	CN(Cc1cnc2nc(N)nc(N)c2n1)c1ccc(C(=O)NC(CCC(=O)O)C(=O)O)cc1	5.1224127	7543.750218
1929	desloratadine	Clc1ccc2c(c1)CCc1cccnc1C2=C1CCNCC1	5.1209216	7569.695328
1930	Desloratadine	Clc1ccc2c(c1)CCc1cccnc1C2=C1CCNCC1	5.1209216	7569.695328
1931	chlorcyclizine	CN1CCN(C(c2ccccc2)c2ccc(Cl)cc2)CC1	5.1200075	7585.64475
1932	tioguanine	Nc1nc(S)c2ncn([C@@H]3O[C@H](CO)[C@@H](O)[C@H]3O)c2n1	5.1196675	7591.585716
1933	tetracaine	CCCCNc1ccc(C(=O)OCCN(C)C)cc1	5.1191764	7600.175134
1934	Trilostane	C[C@]12CC[C@H]3[C@@H](CC[C@@]45O[C@@H]4C(O)=C(C#N)C[C@]35C)[C@@H]1CC[C@@H]2O	5.1181464	7618.221577
1935	neostigmine	CN(C)C(=O)Oc1cccc([N+](C)(C)C)c1	5.1170273	7637.877699
1936	fenretinide	CC1=C(/C=C/C(C)=C/C=C/C(C)=C/C(=O)Nc2ccc(O)cc2)C(C)(C)CCC1	5.1150427	7672.860458
1937	APO-866	O=C(CCc1cccnc1)NCCCCC1CCN(C(=O)c2ccccc2)CC1	5.114586	7680.93341
1938	ethisterone	C#C[C@]1(O)CC[C@@H]2[C@@H]3CCC4=CC(=O)CC[C@]4(C)[C@@H]3CC[C@@]21C	5.1130753	7707.698178
1939	Rosiglitazone	CN(CCOc1ccc(CC2SC(=O)NC2=O)cc1)c1ccccn1	5.1130705	7707.783367
1940	rosiglitazone	CN(CCOc1ccc(CC2SC(=O)NC2=O)cc1)c1ccccn1	5.1130705	7707.783367
1941	Broxyquinoline	Oc1c(Br)cc(Br)c2cccnc12	5.112793	7712.709963
1942	Epirubicin HCl	COc1cccc2c1C(=O)c1c(O)c3c(c(O)c1C2=O)CC(O)(C(=O)CO)CC3OC1CC(N)C(O)C(C)O1.Cl	5.1122384	7722.565491
1943	Doxorubicin (Adriamycin) HCl	COc1cccc2c1C(=O)c1c(O)c3c(c(O)c1C2=O)CC(O)(C(=O)CO)CC3OC1CC(N)C(O)C(C)O1.Cl	5.1122384	7722.565491
1944	flunisolide	CC1(C)O[C@@H]2CC3C4C[C@H](F)C5=CC(=O)C=CC5(C)C4C(O)CC3(C)[C@]2(C(=O)CO)O1	5.1116724	7732.636587
1945	Lomefloxacin HCl	CCn1cc(C(=O)O)c(=O)c2cc(F)c(N3CCNC(C)C3)c(F)c21.Cl	5.1101685	7759.460024
1946	lavendustin-c	O=C(O)c1cc(NCc2cc(O)ccc2O)ccc1O	5.109888	7764.473284
1947	ebelactone-b	CC[C@@H]1C(=O)O[C@@H]1[C@@H](C)C/C(C)=C/[C@@H](C)C(=O)[C@@H](C)[C@H](O)[C@H](C)CC	5.108546	7788.503152
1948	phenothiazine	O=S1c2ccccc2Nc2ccccc21	5.107465	7807.91362
1949	Rigosertib (ON-01910,Estybon)	COc1cc(OC)c(C=CS(=O)(=O)Cc2ccc(OC)c(NCC(=O)[O-])c2)c(OC)c1.[Na+]	5.106	7834.296428
1950	psoromic-acid	COc1cc(C(=O)O)c2c(c1C)OC(=O)c1c(C)cc(O)c(C=O)c1O2	5.1045914	7859.747604
1951	tenidap	NC(=O)N1C(=O)C(C(=O)c2cccs2)c2cc(Cl)ccc21	5.103832	7873.503049
1952	isometheptene	CNC(C)CCC=C(C)C.CNC(C)CCC=C(C)C.O=C(O)C(O)C(O)C(O)C(O)C(=O)O	5.1037855	7874.346112
1953	methyl-dopate	CCOC(=O)[C@@](C)(N)Cc1ccc(O)c(O)c1	5.103538	7878.8349
1954	Nifenazone	Cc1c(NC(=O)c2cccnc2)c(=O)n(-c2ccccc2)n1C	5.1033998	7881.34248
1955	nifenazone	Cc1c(NC(=O)c2cccnc2)c(=O)n(-c2ccccc2)n1C	5.1033998	7881.34248
1956	droxinostat	Cc1cc(Cl)ccc1OCCCC(=O)NO	5.1027675	7892.825478
1957	mepivacaine	Cc1cccc(C)c1NC(=O)C1CCCCN1C	5.1024694	7898.244978
1958	Flumequine	CC1CCc2cc(F)cc3c(=O)c(C(=O)O)cn1c23	5.101346	7918.702005
1959	flumequine	CC1CCc2cc(F)cc3c(=O)c(C(=O)O)cn1c23	5.101346	7918.702005
1960	Dorzolamide HCl	CCNC1CC(C)S(=O)(=O)c2sc(S(N)(=O)=O)cc21.Cl	5.100032	7942.697086
1961	diacerein	CC(=O)Oc1cccc2c1C(=O)c1c(OC(C)=O)cc(C(=O)O)cc1C2=O	5.098968	7962.180158
1962	Diacerein	CC(=O)Oc1cccc2c1C(=O)c1c(OC(C)=O)cc(C(=O)O)cc1C2=O	5.098968	7962.180158
1963	Chloramphenicol	O=C(NC(CO)C(O)c1ccc([N+](=O)[O-])cc1)C(Cl)Cl	5.0987635	7965.930261
1964	n-methylphenothiazine	CN1c2ccccc2Sc2ccccc21	5.098556	7969.737184
1965	Vidofludimus	COc1cccc(-c2ccc(NC(=O)C3=C(C(=O)O)CCC3)c(F)c2)c1	5.097974	7980.424624
1966	pentolinium	C[N+]1(CCCCC[N+]2(C)CCCC2)CCCC1	5.0978484	7982.732934
1967	Pyrantel Pamoate	CN1CCCN=C1C=Cc1cccs1.O=C(O)c1cc2ccccc2c(Cc2c(O)c(C(=O)O)cc3ccccc23)c1O	5.097834	7982.997624
1968	mirin	NC1=NC(=O)/C(=C/c2ccc(O)cc2)S1	5.0968103	8001.836992
1969	sulpiride	CCN1CCC(CNC(=O)c2cc(S(N)(=O)=O)ccc2OC)C1	5.095934	8017.999042
1970	3,6-dimethoxyflavone	COc1ccc2oc(-c3ccccc3)c(OC)c(=O)c2c1	5.095286	8029.971428
1971	benfluorex	CC(Cc1cccc(C(F)(F)F)c1)NCCOC(=O)c1ccccc1	5.0950627	8034.101238
1972	Betamethasone Dipropionate	CCC(=O)OCC(=O)C1(OC(=O)CC)C(C)CC2C3CCC4=CC(=O)C=CC4(C)C3(F)C(O)CC21C	5.089877	8130.60757
1973	Brompheniramine hydrogen maleate	CN(C)CCC(c1ccc(Br)cc1)c1ccccn1.O=C(O)C=CC(=O)O	5.089711	8133.715919
1974	Rivastigmine Tartrate	CCN(C)C(=O)Oc1cccc(C(C)N(C)C)c1.O=C(O)C(O)C(O)C(=O)O	5.089438	8138.830427
1975	Ropivacaine HCl	CCCN1CCCCC1C(=O)Nc1c(C)cccc1C.Cl	5.0890665	8145.795445
1976	Vildagliptin (LAF-237)	N#CC1CCCN1C(=O)CNC12CC3CC(CC(O)(C3)C1)C2	5.089046	8146.17996
1977	10H-phenothiazin-10-yl)(p-tolyl)methanone	Cc1ccc(C(=O)N2c3ccccc3Sc3ccccc32)cc1	5.0883245	8159.72458
1978	didanosine	OC[C@@H]1CC[C@H](n2cnc3c(O)ncnc32)O1	5.087784	8169.886065
[truncated: 1,412 more rows]
