# Supplementary material for: Predicting commercially available antiviral drugs that may act on the novel coronavirus (SARS-CoV-2) through a drug-target interaction deep learning model
Source: Comput Struct Biotechnol J. 2020 Mar 30;18:784–90. doi: 10.1016/j.csbj.2020.03.025 (PMC7118541; doi:10.1016/j.csbj.2020.03.025)
Supplement: Supplementary data 7 [file mmc7.xml]

<?xml version="1.0" encoding="UTF-8" standalone="no"?><data:data><datasets><author>kangk1204@gmail.com</author><type>0</type><dataset><value>1</value><reason>Data will be made available on request</reason><comments/></dataset></datasets></data:data>
